# Supplementary material for: Identification of a Gene Signature That Predicts Dependence upon YAP/TAZ-TEAD
Source: Cancers (Basel). 2024 Feb 20;16(5):852. doi: 10.3390/cancers16050852 (PMC10930532; doi:10.3390/cancers16050852)
Supplement: Supplementary file 1 [file cancers-16-00852-s001.zip › Table S1.xlsx]

## Sheet: Tab 1-Vector list
	Existing/Purchased/Gift Vectors
	Vector	Source
	VSVG	(Lamar et al. 2012)
	gag/pol	Addgene (#14887) (Reya et al. 2003)
	pGL3-5xMCAT(SV)-49	Iain Farrance (Mahoney et al. 2005)
	PRL-TK	Promega
	MSCV-IRES-Hygro	(Lamar et al. 2012)
	MSCV-flag-YAP-IRES-Hygro	(Lamar et al. 2012)
	MSCV-flag-YAP-S127A-IRES-Hygro	(Lamar et al. 2012)
	MSCV-flag-YAP-S127A,S94A-IRES-Hygro	(Lamar et al. 2012)
	MSCV-flag-YAP-2SA (S127A,S381A)-IRES-Hygro	(Lamar et al. 2012)
	New Vectors
	Vector	Source Backbone	Source Insert
	MSCV-DN-TEAD1(Y421E)-IRES-Hygro	MSCV-IRES-Hygro (Lamar et al. 2012)	**Y421E mutation generated in mouse TEAD1 transcript NM_001166585.2
	MSCV-flag-YAP-2SA,S94A-IRES-Hygro	MSCV-IRES-Hygro (Lamar et al. 2012)	S94A mutation created in YAP-2SA construct (Lamar et al. 2012)
	MSCV-flag-YAP-2SA-DTA-IRES-Hygro	MSCV-IRES-Hygro (Lamar et al. 2012)	TA deletion from YAP-2SA (Lamar et al. 2012)
	MSCV-EGFP-TEADi-IRES-Hygro	MSCV-IRES-Hygro (Lamar et al. 2012)	pInducer20-EGFP-TEADi (Yuan et al 2020)
	** Mouse TEAD1 variant 3(NM_001166585.2) has 99% homology to human TEAD1(NM_021961.6) so Y421 has the same residue # in both human and mouse

## Sheet: Tab 2-Primer List
qPCR Primer Sequences Used:
Gene	Species	Forward Primer	Reverse Primer
Name
ANKRD1	human	GGTGAGACTGAACCGCTATAAG	GGCTGTCGAATATTGCTTTGG
AOX1	human	AGCCATTGACATAGGCCAGA	CAGGTTCATCTCTCGGAATCA
AXL	human	TTTATGACTATCTGCGCCAGG	TGTGTTCTCCAAATCTTCCCG
CPA4	human	CCAGATGCCGAGGAACTC	GTTGTCATACGCCCAGTCG
CTGF	human	TGCCATTACAACTGTCCCG	CAAGTTCCAGTCTAATGAGTTAATGTC
CYR61	human	GAACTGGTATCTCCACACGAG	GGGATTTCTTGGTCTTGCTG
DKK1	human	TGATCATAGCACCTTGGATGG	CAGATCTTGGACCAGAAGTGTC
DLC1	human	AAACAGTATGGCACCTCATCC	AGCACATTAACCCTCACACC
EPHA2	human	TATACGGAGCACTTCATGGC	GTTCACCTGGTCCTTGAGTC
ESM1	human	TCAGTAACCAAGTCTTCCAACAG	TGTGTTCTCCAAATCTTCCCG
F3	human	CTTACCTGGAGACAAACCTCGG	CGGGAGGGAATCACTGCTTG
FSTL3	human	ACAACGTCACCTACATCTCCT	ACACGAAGTTCTCTTCCTCTTC
GAPDH	human	BioRad cat# 10025637
ITGB2	human	TGTTGAGTGTAGTGGTCGTG	TTCGAACTTCAGGCACTCG
MPP7	human	GACAGTGCCCCATACCAC	CTTGTGCCGTAGTAGTTGTTTT
TGM2	human	TCAGCTACAATGGGATCTTGG	AAGGCAGTCACGGTATTTCTC

## Sheet: Tab 3 Expression Datasets  
Geo Accession #	Cell Type	Species	Type	Comparison	Reference
GSE68599	SK-MEL-28	Human	Melanoma-Metastatic Site	siControl vs. siYAP/siTAZ (BRAF Inhibitor Resistant SK-MEL-28 Cells)	Kim et al. 2016 (PMID: 26668268)
GSE68599	WM3248	Human	Melanoma-Metastatic Site	siControl vs. siYAP/siTAZ (BRAF Inhibitor Resistant WM3248 Cells)	Kim et al. 2016 (PMID: 26668268)
n.a.	MeWo	Human	Melanoma-Metastatic Site	YAP-5SA vs. Control (Published lists)	Zhang et al. 2020 (PMID: 32561850)
GSE60876	MCF10A	Human	Mammary Epithelial	YAP-2SA vs. Control	Kulkarni et al. 2018 (PMID: 29581836)
GSE107010	MCF7	Human	Breast Cancer-Metastatic Site	Doxycyclin-inducible YAP-5SA treated with Doxycycline vs. ETOH	Elster et al. 2018 (PMID: 30082728)
GSE59230	MDA-MB-231	Human	Breast Cancer-Metastatic Site	siControl vs. siYAP/siTAZ	Enzo et al. 2015 (PMID: 25796446)
GSE66949	UM-SCC2	Human	Oral SCC-Metastatic site	siControl vs. siYAP/siTAZ	Hiemer et al. 2015 (PMID: 25794680)
GSE120512	SK-N-MC	Human	Ewing Sarcoma-Metastatic site	siControl vs. siYAP/siTAZ	Diaz-Martin J, Romero-Perez L
GSE172135	HuCCT-1	Human	Cholangiocarcinoma-Metastatic site	siControl vs. siYAP/siTAZ (Combi #1 and Combi #2 samples combined)	Tóth et al. 2021 (PMID: 34615513)
GSE181771	HLE	Human	Hepatocellular Carcinoma	siControl vs. siYAP/siTAZ	Gao et al. 2021 (PMID: 34664408)
GSE137915	HepG2	Human	Hepatocellular Carcinoma-Primary	siControl vs. siYAP or siTAZ (siYAP2 and siYAP1 and siTAZ3 and siTAZ2 samples combined)	Weiler et al. 2020 (PMID: 31904487)
GSE137915	HepG2	Human	Hepatocellular Carcinoma-Primary	siControl vs. siYAP (siYAP2 and siYAP1 samples combined)	Weiler et al. 2020 (PMID: 31904487)
GSE137915	HepG2	Human	Hepatocellular Carcinoma-Primary	siControl vs. siTAZ (siTAZ3 and siTAZ2 samples combined)	Weiler et al. 2020 (PMID: 31904487)
GSE49384	HepG2	Human	Hepatocellular Carcinoma-Primary	LATS-NF2 KO-siControl vs. siYAP/siTAZ	Mori et al. 2014 (PMID: 24581491)
GSE49384	HaCaT	Human	Keratinocyte	LATS-NF2 KO-siControl vs. siYAP/siTAZ	Mori et al. 2014 (PMID: 24581491)
GSE49384	HEK293T	Human	Fetal Kidney	LATS-NF2 KO-siControl vs. siYAP/siTAZ	Mori et al. 2014 (PMID: 24581491)
GSE7700	1089	Human	Luminal Mammary Epithelial	siControl vs. siYAP/siTAZ	Unpublished
GSE59229	MCF10A	Human	Mammary Epithelial	siControl vs. siYAP/siTAZ	Enzo et al. 2015 (PMID: 25796446)
GSE151200	A549	Human	NSCLC-Primary	siControl vs. siYAP	Shreberk-Shaked et al. 2020 (PMID: 32816858)
GSE151200	A549	Human	NSCLC-Primary	siControl vs. siTAZ	Shreberk-Shaked et al. 2020 (PMID: 32816858)
GSE146353	CAOV2	Human	Ovarian carcinoma-Metastatic site	siControl vs. siYAP	Yang et al. 2020 (PMID: 31641008)
GSE133664	CAOV2	Human	Ovarian carcinoma-Metastatic site	siControl vs. siTAZ	Yang et al. 2020 (PMID: 31641008)
GSE151200	H1299	Human	NSCLC-Metastatic site	siControl vs. siYAP	Shreberk-Shaked et al. 2020 (PMID: 32816858)
GSE151200	H1299	Human	NSCLC-Metastatic site	siControl vs. siTAZ	Shreberk-Shaked et al. 2020 (PMID: 32816858)
GSE146354	RCC4	Human	Clear Cell Renal Cell Carcinoma- Primary	Human clear cell renal carcinoma cell line RCC4	Yang et al. 2021 (PMID: 33707306)
GSE130401	NLF	Human	Neuroblastoma	sgControl vs. sgYAP (YAP-KO2)	Coggins et al. 2019 (PMID: 31672841)
GSE115147	BCC	Mouse	Basal Cell Carcinoma	wildtype vs. YAP knockout BCC	Maglic et al. 2018 (PMID: 30037824)
GSE131601	HCC4006	Human	NSCLC-Metastatic site	control vs. YAP KO	Kurppa et al. 2020 (PMID: 31935369)
GSE143859	JEG-3	Human	Choriocarcinoma-Metastatic site	JEG-3 YAP knockout and wild type choriocarcinoma cells	Meinhardt et al. 2020 (PMID: 32482863)
GSE131601	PC9	Human	NSCLC-Metastatic site	control vs. YAP KO	Kurppa et al. 2020 (PMID: 31935369)
GSE130425	PC9	Human	NSCLC-Metastatic site	TAZ4SA vs. control	Hoj et al. 2019 (PMID: 31825826)
GSE184003	KHOS	Human	Osteosarcoma-Primary	YAPS127A vs. Control	Morice et al. 2021 (PMID: 34765560)
GSE119502	hTERT-RPE-1	Human	Human Retinal Pigment Epithelial	YAP5SA vs. control	Lim et al. 2019 (PMID: 30948712)
GSE119502	hTERT-RPE-1	Human	Human Retinal Pigment Epithelial	TAZ4SA vs. control	Lim et al. 2019 (PMID: 30948712)
GSE168672	BC	Human	Breast Cancer	TAZ Dependent vs not dependent	Shen et al. 2021 (PMID: 34211974)
GSE60664	MM047	Human	Invasive Melanoma Cells	Scramble shRNA vs. TEAD shRNA	Verfaillie et al. 2015 (PMID: 25865119)

## Sheet: Tab 4 Gene Signatures
CORDENONSI_YAP	WANG_YAP/TAZ	Broad_YAP1_Up	Broad_YAP1_Down	GOBP_HIPPO_SIGNALING	GOBP_REGULATION_OF_HIPPO_SIGNALING	REACTOME_SIGNALING_BY_HIPPO	WP_HIPPO_MERLIN_SIGNALING_DYSREGULATION	WP_HIPPO_SIGNALING_REGULATION_PATHWAYS	WP_HIPPO_YAP_SIGNALING	WP_LEUKOCYTE_INTRINSIC_HIPPO_PATHWAY_FUNCTIONS	WP_MECHANOREGULATION_AND_PATHOLOGY_OF_YAP_TAZ_VIA_HIPPO_AND_NON_HIPPO_MECHANISMS	YAP/TAZ Up	YAP/TAZ Down
Broad MSIGDB	Paper	Broad MSIGDB	Broad MSIGDB	Broad MSIGDB	Broad MSIGDB	Broad MSIGDB	Broad MSIGDB	Broad MSIGDB	Broad MSIGDB	Broad MSIGDB	Broad MSIGDB
Cordenonsi et al. 2011 (PMID: 22078877)	Wang et al. 2018 (PMID: 30380420)	Zhang et al. 2008 (PMID: 18413746)	Zhang et al. 2008 (PMID: 18413746)	Gene Ontology	Gene Ontology	Reactome	WikiPathways	WikiPathways	WikiPathways	WikiPathways	WikiPathways	Our Signature	Our Signature
AGFG2	CYR61	ARHGEF10	ACOX2	AJUBA	AJUBA	AMOT	AJUBA	CDC42	CXCL10	CCR7	ACTA1	ANKRD1	BCHE
AMOTL2	CTGF	C13orf15	APOBEC2	AMOT	ARRDC3	AMOTL1	AMOT	CDH1	LATS1	CD19	ACTA2	PAWR	GLT8D2
ANKRD1	AMOTL2	C8orf48	C6orf58	AMOTL1	CIT	AMOTL2	BUB1B-PAK6	CDH10	LATS2	FERMT3	ACTB	AOX1	C10orf90
ASAP1	ANKRD1	C8orf58	CACNB4	AMOTL2	CORO7	CASP3	CCN2	CDH11	MAP4K1	FOXO1	ACTC1	CYR61	CHI3L2
AXL	IGFBP3	C9orf95	CCDC87	ARRDC3	DLG5	DVL2	CCND1	CDH12	MAP4K2	FOXO3	ACTG1	CTGF	COLEC12
BICC1	F3	CAMK4	CHCHD3	CIT	FRMD1	LATS1	CD44	CDH13	MAP4K3	FOXO4	ACTG2	CRIM1	CTSF
BIRC5	FJX1	CCDC8	DOCK11	CORO7	FRMD6	LATS2	CDH1	CDH15	MAP4K4	FOXO6	BUB1B-PAK6	DDAH1	EYA1
CAVIN2	NUAK2	CDIPT	FAM122C	DCHS1	IQCJ-SCHIP1	MOB1A	CDH10	CDH16	MINK1	FOXP3	CDH1	TEAD4	GAS7
CDC20	LATS2	CDK14	FICD	DLG5	LIMD1	MOB1B	CDH11	CDH17	MST1	FYB1	CTNNA1	TGM2	GNG7
CDKN2C	CRIM1	CNP	GOLGA2P5	FAT4	MAP2K3	NPHP4	CDH12	CDH18	NDRG1	ITGAL	CTNNB1	WWC1	KCNS3
CENPF	GADD45A	COX8A	GPR50	FRMD1	MAPK14	SAV1	CDH13	CDH19	NF2	KNSTRN	ITGB1	AXL	MAN1C1
COL4A3	TGFB2	CXorf56	GUCY2C	FRMD6	MARK3	STK3	CDH15	CDH2	RASSF1	LATS1	ITGB2	CLDN1	MGP
CRIM1	PTPN14	CYP4B1	HEY1	IQCJ-SCHIP1	MOB3B	STK4	CDH16	CDH20	SAV1	LATS2	ITGB3	COL12A1	MSC
CTGF	NT5E	DDB2	IL4R	LATS1	NEK8	TJP1	CDH17	CDH22	STK3	LPL	ITGB4	F3	NCALD
CYR61	FOXF2	DLX5	IQCF1	LATS2	NF2	TJP2	CDH18	CDH24	STK38L	MAPK14	ITGB5	FJX1	PCSK1
DAB2	AXL	DRAM2	ITGA2	LIMD1	NUAK2	WWC1	CDH19	CDH3	TEAD1	MIR21	ITGB6	ITGB2	SLC6A10P
DDAH1	DOCK5	FAF2	ITGBL1	MAP2K3	SCHIP1	WWTR1	CDH2	CDH4	TEAD2	MOB1A	ITGB7	NLRP3	TGFB3
DLC1	ASAP1	FAM167A	KATNB1	MAPK14	SHANK2	YAP1	CDH20	CDH5	TEAD3	MST1	ITGB8	OXTR	PCDH7
DUSP1	RBMS3	FAM35A	LCA5L	MARK3	SOX11	YWHAB	CDH22	CDH6	TEAD4	NDRG1	LATS1	PKP2	ARHGEF3
DUT	MYOF	FAM45A	LIMD1	MOB1A	SRC	YWHAE	CDH24	CDH7	TNIK	PRDM1	LIMD1	RNF144B	BFSP1
ECT2	ARHGEF17	FLJ27352	LOC283547	MOB1B	TIAL1		CDH3	CDH8	WWTR1	RAB13	MAP4K1	WWC2	CA11
EMP2	CCDC80	FLOT1	LOC284023	MOB3B	VGLL4		CDH4	CDH9	YAP1	RAC1	MAP4K2	ABL2	CFI
ETV5		GLTSCR1	LOC285281	NEK8	WTIP		CDH5	CSF1R		RAP1A	MAP4K3	DKK1	CHST1
FGF2		GTPBP3	LOC642775	NF2	WWC1		CDH6	CTNNB1		RASSF5	MAP4K4	EPHA2	COL6A1
FLNA		KCNK12	LONRF2	NUAK2	WWC2		CDH7	EGFR		RHOA	MAP4K5	FOSL1	DDR1
FSCN1		KIAA1033	MYLIP	SAV1	WWC3		CDH8	EPHA2		SAV1	MAPK10	NAV3	DEPTOR
FSTL1		LLGL1	MYO1B	SCHIP1			CDH9	FGFR1		STK3	MAPK8	SH2D5	FOXO4
GADD45B		MAML2	ORC2	SHANK2			CSF1R	FGFR2		STK38L	MAPK9	SMURF2	FRAT2
GAS6		MOCS2	PDIK1L	SOX11			CTNNA1	FGFR3		TAFAZZIN	MST1	ACAT2	GRIK2
GGH		MSN	PIGO	SRC			CTNNB1	FGFR4		TEAD1	NF2	ADAMTS6	HBP1
GLS		MYLK	PRCC	STK3			CUL4A	FLT1		TEAD2	PAK1	ADRB2	HLA-DMB
HEXB		NRAS	RFX1	STK4			CXCL10	FLT3		TEAD3	PAK2	ANLN	HTR7
HMMR		PRKACG	RHBDL1	TEAD1			DCAF1	FLT4		TEAD4	PAK3	C12orf75	HTRA1
ITGB2		PTPMT1	SLC17A7	TEAD2			DDB1	GNA11		YAP1	PAK4	CEP55	IGFBP5
ITGB5		RAB40C	SLC6A5	TEAD3			EGFR	GNAI2		YWHAQ	PAK5	CPA4	LAMA4
LHFPL6		RFTN1	SLC9A1	TEAD4			EPHA2	GNAI3			PAK6	CYTH3	MEF2C
MARCKS		RHOQ	TAS2R7	TIAL1			FGFR1	GNAL			SAV1	DIAPH3	NFE2
MDFIC		RPN2	TEX101	VGLL4			FGFR2	GNAQ			SGMS1	DLC1	PCDH18
NDRG1		SAMSN1	THNSL1	WTIP			FGFR3	GNAS			SRC	ELL2	PELI2
PDLIM2		SEMA3C	TIMP3	WWC1			FGFR4	IGF1R			STK3	EPAS1	SULF2
PHGDH		SHISA4	TSPY26P	WWC2			FLT1	INSR			TEAD1	EPG5	TRIB2
PMP22		SIAE	UGT2B4	WWC3			FLT3	KDR			TEAD2	ETS1	TRIM2
SCHIP1		SNAP23	VSNL1	WWTR1			FLT4	KIT			TEAD3	FSTL3	ZCCHC24
SERPINE1		SNX7	WBSCR16	YAP1			FOXM1	LATS1			TEAD4	GADD45A	AKR1C2
SGK1		TEAD1	WSCD2				HRAS	LATS2			WWTR1	GADD45B	BMF
							IGF1R	LEF1			YAP1	HBEGF	DDIT4
							INSR	MET			YWHAQ	IL11	FBXO32
							ITGA1	MST1				IL12A	KLF9
							ITGA10	MTOR				IL7R	SH3PXD2A
							ITGA11	NF2				MB21D2	UST
							ITGA2	NGFR				MFAP5	YPEL2
							ITGA2B	NTRK1				MPP4	MAF
							ITGA3	NTRK2				NUAK2
							ITGA4	PDGFRA				PRKAG2
							ITGA5	PDGFRB				RFTN1
							ITGA6	PLCB1				RGS7
							ITGA7	PLCB2				SFTA1P
							ITGA8	PLCB3				TK1
							ITGA9	PLCB4				TNFAIP3
							ITGAD	PRKAA1				TUBB6
							ITGAE	PRKAA2				VGLL3
							ITGAL	PRKAB1				ZNF367
							ITGAM	PRKAB2				ANXA2
							ITGAV	PRKACA				CNN3
							ITGAX	PRKACB				EPB41L4B
							ITGB1	PRKACG				ESM1
							ITGB2	PRKAG1				GFRA1
							ITGB3	PRKAG2				GNGT2
							ITGB4	PRKAG3				KRT80
							ITGB5	PRKAR1A				KRT81
							ITGB6	PRKAR1B				LAMC2
							ITGB7	PRKAR2A				LETM2
							ITGB8	PRKAR2B				MPP7
							KDR	PRKCA				NPPB
							KIT	PRKCB				PCLO
							KRAS	PRKCD				PKD1L2
							LATS1	PRKCE				RAB3B
							LATS2	PRKCG				RAPH1
							LIN28B	PRKCH				SGMS2
							MET	PRKCI				SLC8A1
							MIR98	PRKCQ
							MST1	PRKCZ
							MYC	PRKD3
							NF2	RAC1
							NGFR	RHOA
							NRAS	SMAD2
							NTRK1	SMAD3
							NTRK2	STK3
							PAK1	TCF7
							PAK2	TCF7L1
							PAK3	TCF7L2
							PAK4	TEAD1
							PAK5	TEAD2
							PAK6	TEAD3
							PDGFRA	TEAD4
							PDGFRB	TEK
							PLCB4	WWTR1
							PPP1CA	YAP1
							PPP1CB
							PPP1CC
							PPP1R12A
							PPP1R14A
							PRKACA
							PRKACB
							PRKACG
							PRKAR1A
							PRKAR1B
							PRKAR2A
							PRKAR2B
							PTK2
							RBX1
							SAV1
							STK3
							TEAD1
							TEAD2
							TEAD3
							TEAD4
							TEK
							VGLL4
							WWTR1
							YAP1

## Sheet: Tab 5 Encode Datasets
Name	ENCODE	Conservative IDR Threshold Peaks" .Bed Data file	ENCODE	TEAD
	Experiment #	Accession Numbers	Experiment Name	ChIP
K562-TEAD1	ENCSR591ASD	ENCFF675VKN	TF ChIP-seq in K562	TEAD1
HEPG2-TEAD1	ENCSR497JLX	ENCFF715HFB	TF ChIP-seq in HepG2	TEAD1
WTC11-TEAD1	ENCSR934WOF	ENCFF842NIH	TF ChIP-seq in WTC11	TEAD1
HEPG2-TEAD2	ENCSR710EFA	ENCFF958CWK	TF ChIP-seq in HepG2	TEAD2
K562-TEAD2	ENCSR635GTR	ENCFF510OCF	TF ChIP-seq in K562	TEAD2
K562-TEAD3	ENCSR817FMN	ENCFF620GRV	TF ChIP-seq in K562	TEAD3
H1-TEAD4	ENCSR000BRY	ENCFF159KZY	TF ChIP-seq in H1	TEAD4
HEPG2-TEAD4	ENCSR800JRG	ENCFF392AXI	TF ChIP-seq in HepG2	TEAD4
HCT116-TEAD4	ENCSR000BVJ	ENCFF412ZJN	TF ChIP-seq in HCT116	TEAD4
K562-TEAD4	ENCSR000BRK	ENCFF879AWG	TF ChIP-seq in K562	TEAD4
WTC11-TEAD4	ENCSR285HHZ	ENCFF694PBI	TF ChIP-seq in WTC11	TEAD4
MCF7-TEAD4	ENCSR000BUO	ENCFF751VAZ	TF ChIP-seq in MCF-7	TEAD4
A549-TEAD4	ENCSR000BUD	ENCFF960PFB	TF ChIP-seq in A549	TEAD4
Ishikawa-TEAD4	ENCSR000BSW	ENCFF974NUK	TF ChIP-seq in Ishikawa	TEAD4
