# Supplementary material for: Identification of a Gene Signature That Predicts Dependence upon YAP/TAZ-TEAD
Source: Cancers (Basel). 2024 Feb 20;16(5):852. doi: 10.3390/cancers16050852 (PMC10930532; doi:10.3390/cancers16050852)
Supplement: Supplementary file 1 [file cancers-16-00852-s001.zip › Table S2.xlsx]

## Sheet: Tab 1 Entire Dataset
	Control_1	Control_2	Control_3	YAPS127A_1	YAPS127A_2	YAPS127A_3	YAPS127A,S94A_1	YAPS127A,S94A_2	YAPS127A,S94A_3	YAP2SA_1	YAP2SA_2	YAP2SA_3	Control	YAPS127A	YAPS127A,S94A	YAP2SA	YAPS127A vs. Control	YAPS127A vs. Control	YAPS127A vs. Control	YAPS127A,S94A vs. Control	YAPS127A,S94A vs. Control	YAPS127A,S94A vs. Control	YAP2SA vs. Control	YAP2SA vs. Control	YAP2SA vs. Control
GeneSymbol	l2FPKM	l2FPKM	l2FPKM	l2FPKM	l2FPKM	l2FPKM	l2FPKM	l2FPKM	l2FPKM	l2FPKM	l2FPKM	l2FPKM	Average l2FPKM	Average l2FPKM	Average l2FPKM	Average l2FPKM	Log2FC	Adjusted pValue	qValue	Log2FC	Adjusted pValue	qValue	Log2FC	Adjusted pValue	qValue
CUFF.5271.1	0	0	0	0	0	0	0	0	0	9.685	9.96	10.537	0	0	0	10.105	0	1	1	0	1	1	30	0.00074276	0.00988155
CUFF.15846.1	0	0	0	0	0	0.212	0	0	0.127	2.386	1.307	1.575	0	0.074	0.064	1.832	30	0.27869	1	30	0.285295	1	30	1.35147e-05	0.000265454
LOC645638	0	0	0	1.026	0.791	0.855	0.233	0.208	0.393	2.957	2.886	2.852	0	0.897	0.283	2.906	30	0.156461	0.668802	30	0.214274	1	30	0.000374983	0.00540165
CUFF.11283.1	0	0	0	0.332	0.193	0.193	0	0	0.119	0.888	1.303	1.599	0	0.241	0.058	1.292	30	0.126301	1	30	0.285295	1	30	0.000450916	0.00637973
CUFF.7211.1	0	0	0	1.121	0.604	0	0.321	0	0	2.57	3.228	3.344	0	1.663	0.399	3.085	30	0.0672584	0.389086	30	0.274505	1	30	0.0021321	0.0246275
PTGIR	0	0	0	0.046	0.148	0.194	0.044	0	0	0.775	0.903	0.594	0	0.13	0.017	0.755	30	0.0495834	1	30	0.274505	1	30	2.15924e-06	4.88487e-05
CUFF.7536.2	0	0	0	0.775	0.479	0.67	0	0.223	0	2.109	1.836	2.154	0	0.648	0.078	2.038	30	0.0426218	1	30	0.286323	1	30	1.68769e-05	0.000324875
DCAF12L1	0	0	0	0.182	0.118	0.08	0.027	0	0	0.76	1.323	0.726	0	0.128	0.011	0.985	30	0.0290705	1	30	0.359762	1	30	7.28865e-12	3.29548e-10
ANO2	0	0	0	0.336	0.325	0.209	0	0.047	0	1.5	1.623	1.912	0	0.279	0.016	1.66	30	0.000555786	1	30	0.356006	1	30	3.40144e-12	1.57871e-10
PADI1	0	0	0	0.258	0.324	0.163	0.038	0	0	0.732	0.741	0.771	0	0.239	0.013	0.717	30	0.0632807	1	30	0.396571	1	30	2.54286e-05	0.00047339
CUFF.4735.1,CUFF.4735.2	0	0	0	0.976	1.194	0.402	0.146	0	0	2.585	3.091	2.889	0	0.931	0.06	2.923	30	0.000326925	0.00478597	30	0.23632	1	30	3.66072e-15	2.27434e-13
GGT5	0	0	0	0.385	0.454	0.321	0	0.048	0	1.311	1.522	1.061	0	0.368	0.016	1.235	30	0.00646105	1	30	0.407806	1	30	8.60165e-10	3.14928e-08
SDPR	0	0	0	0.239	0.366	0.236	0.029	0	0	1.253	1.666	1.637	0	0.283	0.01	1.537	30	0.0007754	1	30	0.274505	1	30	8.64524e-19	6.00256e-17
CUFF.7381.1	0	0	0	1.152	0.6	0.403	0	0	0.065	2.045	1.323	0.977	0	0.754	0.026	1.519	30	0.000458014	0.00646029	30	0.285295	1	30	9.99443e-09	3.2015e-07
BC037382	0	0	0	1.25	0.122	0.991	0	0	0	3.298	3.035	3.617	0	0.896	0	3.359	30	0.0660968	0.384721	0	1	1	30	1.8728e-08	5.76087e-07
CUFF.11869.1	0	0	0	0.112	0.124	0	0	0	0	1.295	0.752	1.452	0	0.108	0	1.196	30	0.209306	1	0	1	1	30	0.000351226	0.00509906
CUFF.12757.1	0	0	0	0	0.652	0	0	0	0	3.148	3.598	3.59	0	0.913	0	3.467	30	0.203484	0.770562	0	1	1	30	0.00206682	0.0239671
CUFF.14744.1	0	0	0	0.385	0.256	0.256	0	0	0	1.764	0.995	1.41	0	0.3	0	1.424	30	0.013235	1	0	1	1	30	3.9165e-10	1.48693e-08
CUFF.15020.1	0	0	0	0.327	0.358	0	0	0	0	2.048	2.834	1.865	0	0.387	0	2.312	30	0.12634	1	0	1	1	30	1.27153e-05	0.000250848
CUFF.15057.1	0	0	0	0.272	0.298	0.299	0	0	0	1.495	1.999	1.227	0	0.29	0	1.61	30	0.15884	1	0	1	1	30	0.00090888	0.0117873
CUFF.15302.1	0	0	0	0.539	0	1.326	0	0	0	2.314	2.915	2.12	0	0.725	0	2.491	30	0.123238	1	0	1	1	30	0.000771028	0.0102016
CUFF.15304.1	0	0	0	2.127	0.951	2.244	0	0	0	3.218	4.131	3.474	0	1.913	0	3.685	30	0.0426102	0.280029	0	1	1	30	0.000113656	0.00184729
CUFF.15844.1	0	0	0	0.608	0	0.828	0	0	0	2.533	1.391	2.024	0	0.519	0	2.056	30	0.0643462	1	0	1	1	30	1.24615e-05	0.000246407
CUFF.15848.1	0	0	0	0.607	0	0.66	0	0	0	2.482	0.856	1.428	0	0.452	0	1.749	30	0.126261	1	0	1	1	30	0.00144304	0.0176225
CUFF.4448.1	0	0	0	0.783	0	0	0	0	0	1.492	2.046	1.603	0	0.545	0	1.734	30	0.106424	1	0	1	1	30	0.00198758	0.0231741
CUFF.4730.1	0	0	0	1.643	1.745	1.122	0	0	0	3.52	3.58	2.975	0	1.528	0	3.383	30	0.0345271	0.239271	0	1	1	30	1.46468e-05	0.000285108
CUFF.5796.1	0	0	0	0.349	0.241	0.313	0	0	0	1.355	1.488	1.469	0	0.302	0	1.438	30	0.0232906	1	0	1	1	30	1.46828e-08	4.5928e-07
CUFF.7903.1	0	0	0	0.869	1.151	0.385	0	0	0	2.816	2.046	2.343	0	0.795	0	2.335	30	0.0517517	0.322478	0	1	1	30	3.62712e-05	0.000656488
CUFF.9039.1	0	0	0	4.958	5.415	5.103	0	0	0	6.233	7.056	7.13	0	5.172	0	6.859	30	0.0186386	0.148707	0	1	1	30	5.28247e-05	0.000924061
KRT4	0	0	0	0.081	0.215	0.254	0	0	0	0.709	1.115	1.536	0	0.18	0	1.131	30	0.0179122	1	0	1	1	30	8.94322e-11	3.65215e-09
LOXL1	0	0	0	0.626	0.961	0.427	0	0	0	2.322	2.203	2.151	0	0.654	0	2.134	30	0.00476846	1	0	1	1	30	1.89994e-10	7.46522e-09
LTF	0	0	0	0.145	0.198	0.198	0	0	0	0.775	0.975	0.854	0	0.174	0	0.842	30	0.0373238	1	0	1	1	30	4.2718e-05	0.000762077
PVALB	0	0	0	0.764	0.66	0.632	0	0	0	3.524	3.666	2.969	0	0.665	0	3.341	30	0.0675044	1	0	1	1	30	6.05903e-06	0.000127066
SBK2	0	0	0	0	0.252	0	0	0	0	0.475	0.853	1.289	0	0.109	0	0.905	30	0.154908	1	0	1	1	30	0.000242409	0.00366159
NPPB	0.118	0	0.146	3.339	2.891	3.043	0.335	0.158	0	5.971	6.511	6.494	0.112	2.974	0.152	6.247	6.4132	0.000315298	0.00463515	0.463266	0.838058	1	9.86361	2.58135e-08	7.80075e-07
MME	0.179	0.201	0.348	3.728	3.618	2.813	0.441	0.159	0.188	6.413	6.709	6.115	0.252	3.511	0.277	6.498	5.76979	0	0	0.149006	0.779113	1	8.87295	0	0
CUFF.15878.2,CUFF.15878.3,CUFF.15878.5	0	0	0.101	1.546	1.53	1.356	0.189	0	0	3.596	3.599	3.672	0.038	1.542	0.089	3.697	6.1639	0.0262382	0.194434	1.25417	0.739825	1	8.81011	0.00136356	0.0167907
SH3GL2	0.111	0.263	0	3.568	3.329	2.858	0.141	0.141	0.073	5.287	5.223	4.792	0.128	3.306	0.113	5.139	6.5854	1.4288e-07	3.88405e-06	-0.18866	0.912261	1	8.52997	6.6056e-12	2.99381e-10
KISS1	0.764	0.179	0.661	4.855	4.478	4.724	0.465	0.837	0.295	7.28	7.222	7.357	0.518	4.593	0.534	7.18	5.74162	1.24345e-13	6.66869e-12	0.0522924	0.960367	1	8.37932	0	0
WNT7A	0	0	0.061	1.092	1.172	0.889	0	0.054	0	2.554	2.924	2.568	0.023	1.015	0.018	2.638	5.96112	0.0126758	0.109201	-0.370765	0.915376	1	8.31629	0.000470998	0.00661926
UCA1	0.364	0.532	0.744	4.936	4.877	4.711	0.516	0.102	0.418	6.635	6.978	7.032	0.564	4.882	0.355	6.911	5.89519	0	0	-0.780904	0.421152	1	7.96131	0	0
IGFN1	0.02	0.046	0	0.974	0.831	0.801	0.01	0.009	0.014	2.214	2.472	2.088	0.021	0.827	0.007	2.188	5.74769	0.0361137	0.247741	-1.52522	0.790418	1	7.94832	0.00357791	0.0385345
SFTA1P	0.119	0	0	1.084	0.757	1.333	0.248	0	0	3.134	3.394	3.25	0.051	1.053	0.106	3.224	4.89714	0.0697282	0.399315	1.08414	0.730918	1	7.85402	0.00314493	0.0345144
BASP1	0.511	0.506	0.548	4.704	4.725	4.503	0.328	0.415	0.361	6.539	6.636	6.397	0.49	4.559	0.334	6.449	5.80225	1.02525e-07	2.8613e-06	-0.635509	0.706657	1	7.73866	8.21787e-13	4.0425e-11
LRRC7	0.023	0.073	0.029	0.417	0.205	0.332	0.034	0.024	0	2.926	2.653	2.701	0.044	0.327	0.018	2.815	3.02427	0.0950183	1	-1.27803	0.701917	1	7.59242	9.87606e-06	0.000199286
TNFSF18	0.218	0	0.278	1.108	1.827	1.726	0.035	0.177	0	4.261	5.334	4.84	0.227	1.63	0.075	4.933	3.62167	0.0309855	0.220667	-1.68273	0.392406	1	7.43877	5.6315e-06	0.000119318
AK055533,TNNT2	0.215	0.375	0.619	3.337	3.149	3.18	0.614	0.493	0.359	5.972	6.448	6.885	0.559	3.014	0.532	6.34	3.9022	0.0360954	0.247652	-0.0869266	0.972613	1	7.40081	3.46828e-05	0.000630395
VGLL2	0	0.182	0.136	0.955	0.818	0.649	0.132	0.252	0.156	4.047	3.221	3.59	0.108	0.817	0.163	3.688	3.29243	0.0095436	0.086799	0.623104	0.669372	1	7.25731	6.30286e-10	2.33936e-08
CXCL14	0.101	0.523	0.354	2.162	2.046	2.128	0.375	0.227	0.405	4.972	5.461	5.158	0.337	2.124	0.342	5.23	3.67261	1.68875e-10	6.67705e-09	0.0248244	0.973746	1	7.11639	0	0
AK124673,GABRA5	0.139	0.251	0.394	2.283	2.426	2.398	0.256	0.096	0.146	4.394	4.441	4.391	0.243	2.34	0.166	4.408	4.46849	1.39932e-07	3.81291e-06	-0.586194	0.64136	1	6.78452	2.22045e-16	1.48707e-14
TRPC4	0.027	0.036	0.146	1.837	1.589	1.126	0.034	0.031	0.059	2.896	2.865	2.359	0.072	1.533	0.041	2.721	5.2187	0.000172053	0.00269135	-0.834538	0.720037	1	6.78122	7.97532e-07	1.94138e-05
ALPP	0.562	0.383	0.744	3.086	2.724	3.536	0.549	0.659	0.601	5.702	5.343	5.895	0.543	3.081	0.587	5.568	4.02888	0	0	0.133755	0.763995	1	6.66609	0	0
COL1A1	0.38	0.306	0.514	3.235	3.05	2.829	0.268	0.335	0.217	5.223	5.208	4.855	0.399	3.022	0.273	5.057	4.48386	0	0	-0.612872	0.258301	1	6.66353	0	0
MARCH4	0.204	0.176	0.228	2.226	2.178	2.104	0.026	0.095	0.045	3.967	4.011	4.009	0.2	2.153	0.056	3.966	4.53132	0	0	-1.92467	0.0591425	1	6.6173	0	0
GNGT2	0	0	0.218	1.228	1.467	0.893	0.242	0.112	0.113	3.009	2.866	3.034	0.097	1.159	0.149	2.919	4.14404	0.0420808	0.27741	0.645338	0.793383	1	6.55666	0.000886825	0.0115398
TNNC1	0.312	0.185	0.81	2.033	1.85	2.355	0.728	0.432	0.161	4.991	5.419	5.065	0.433	1.996	0.409	5.065	3.09359	0.000710114	0.00950073	-0.0956836	0.936179	1	6.5355	7.59393e-14	4.1794e-12
LAMA1	0.053	0.043	0.077	2.231	1.923	1.369	0.036	0.06	0.037	2.583	2.192	1.705	0.056	1.841	0.043	2.153	6.02629	0	0	-0.389794	0.66362	1	6.44321	0	0
AK098303,JPH2	0.057	0.044	0.094	0.789	0.46	0.793	0.038	0	0.136	2.201	2.33	2.186	0.06	0.643	0.064	2.204	3.7211	0.0167632	1	0.0916021	0.969215	1	6.40462	2.60191e-05	0.000483812
CUFF.13529.1	0.081	0.091	0	0.823	0.478	0.94	0.171	0.078	0.079	2.365	2.062	2.079	0.059	0.762	0.115	2.175	4.04955	0.0301279	0.215861	0.982174	0.654927	1	6.38571	0.000469856	0.00660419
KLHDC7A	0.023	0.026	0.028	0.377	0.224	0.324	0.026	0.023	0.023	1.342	1.244	1.333	0.024	0.298	0.023	1.234	3.74913	0.0656604	1	-0.0946438	0.972467	1	6.30866	0.00141579	0.0173345
NAV3	0.07	0.03	0.054	0.697	1.035	0.52	0.01	0.011	0	1.983	1.648	1.731	0.046	0.782	0.006	1.827	4.48407	8.00925e-06	0.000164425	-2.95683	0.345504	1	6.30797	1.91906e-11	8.31862e-10
TMEFF2	0.052	0.059	0.128	0.73	0.881	0.744	0.051	0.023	0.09	2.322	2.473	2.24	0.08	0.786	0.059	2.342	3.67394	0.0163569	0.134134	-0.45463	0.851122	1	6.16297	3.86406e-05	0.000695509
MMP3	0.102	0.115	0	0.866	0.874	0.804	0.056	0.099	0.051	2.486	1.815	2.181	0.071	0.842	0.067	2.166	3.96479	0.0161602	0.132779	-0.0854789	0.969537	1	6.10326	0.00017246	0.00269675
GDF6	0.072	0.055	0.06	0.878	0.888	0.78	0.128	0.024	0.093	1.826	2.111	2.013	0.063	0.855	0.084	1.998	4.1817	1.84842e-05	0.000353583	0.428876	0.727651	1	6.06927	2.67715e-10	1.03681e-08
ALS2CL	0.151	0.264	0.24	1.429	1.296	1.344	0.27	0.245	0.035	3.546	3.584	3.461	0.201	1.311	0.175	3.464	3.30866	8.27235e-06	0.000169495	-0.216859	0.839151	1	6.06822	2.22045e-16	1.48707e-14
ALPPL2	0.076	0.027	0.241	0.728	0.693	1.23	0.071	0.164	0.125	2.715	2.483	3.018	0.115	0.883	0.119	2.695	3.35132	0.000153614	0.00242409	0.0520381	0.964195	1	6.04771	1.53966e-12	7.39294e-11
CDH6	0.154	0.134	0.282	1.369	1.355	1.421	0.038	0.12	0.067	3.237	3.164	3.371	0.185	1.374	0.074	3.254	3.53655	3.09873e-09	1.05597e-07	-1.37742	0.172566	1	5.95999	0	0
UNC13D	0.698	0.539	0.794	3.244	3.075	3.276	0.463	0.517	0.385	5.151	5.296	5.212	0.635	3.118	0.421	5.133	3.79675	0	0	-0.704231	0.176034	1	5.94669	0	0
ESM1	0.601	0.474	0.678	3.679	3.845	3.04	0.292	0.339	0.387	4.896	5.199	4.846	0.597	3.593	0.326	5.025	4.43201	7.52509e-12	3.39751e-10	-1.01404	0.236851	1	5.94415	0	0
ANKRD2	0.131	0.152	0.256	1.375	1.422	1.722	0.079	0.137	0.071	2.645	3.143	3.347	0.165	1.438	0.092	2.995	3.8178	0.00982378	0.0888512	-0.886682	0.706254	1	5.84607	6.55531e-05	0.00112282
MEGF6	0.014	0.031	0.083	0.332	0.247	0.225	0.015	0.013	0.013	1.624	1.399	1.404	0.042	0.254	0.013	1.418	2.70097	0.0174144	1	-1.68006	0.455455	1	5.8222	1.43812e-08	4.5029e-07
C19orf33	2.185	1.204	2.104	5.539	5.203	5.155	1.172	1.872	1.086	7.367	7.358	6.934	1.837	5.224	1.414	7.143	3.82145	5.64541e-05	0.000980291	-0.628645	0.645067	0.999998	5.76948	4.9619e-10	1.86509e-08
CLIC3	0	0	0.242	0.926	0.289	1.077	0.146	0.13	0.131	2.207	2.549	2.287	0.113	0.783	0.136	2.333	3.15084	0.0743662	0.417899	0.280389	0.899213	1	5.63673	0.000875139	0.0114066
CPA4	2.858	2.957	3.159	6.141	5.909	5.964	2.241	2.742	2.334	8.508	8.32	8.472	3.01	6.039	2.46	8.458	3.19825	0	0	-0.647801	0.000226803	0.00344847	5.63487	0	0
TMEM130	0.376	0.341	0.512	2.03	2.004	1.876	0.635	0.453	0.503	4.13	4.087	4.059	0.394	1.945	0.519	4.044	3.18083	7.88762e-07	1.92102e-05	0.462407	0.531779	1	5.62358	0	0
XAGE2	0	0.18	0.196	0.677	0.898	0.733	0.089	0.154	0	2.645	2.463	2.581	0.128	0.73	0.076	2.46	2.82844	0.121185	0.575084	-0.783388	0.769282	1	5.60018	0.00123291	0.0153987
XAGE2	0	0.18	0.196	0.677	0.898	0.733	0.089	0.154	0	2.645	2.463	2.581	0.128	0.73	0.076	2.46	2.82844	0.121185	0.575084	-0.783388	0.769282	1	5.60018	0.00123291	0.0153987
TOX	0.125	0.025	0.054	0.711	0.711	0.446	0.07	0.042	0.083	1.817	1.611	1.882	0.074	0.653	0.066	1.816	3.44977	0.00010864	1	-0.15497	0.896687	1	5.58943	1.09528e-10	4.42121e-09
MPP7	0.063	0.168	0.304	0.916	1.126	0.819	0.253	0.217	0.182	2.678	2.994	2.889	0.185	0.955	0.215	2.908	2.78215	2.68532e-05	0.000497559	0.232763	0.766325	1	5.5751	0	0
ABI3	0.045	0.147	0.109	1.128	0.995	0.944	0.141	0.204	0.127	2.229	2.264	2.074	0.099	0.989	0.154	2.126	3.79166	0.00824213	0.0771604	0.665821	0.689292	1	5.56549	8.51099e-05	0.00142448
TMEM92	0.066	0.075	0.082	0.568	0.425	0.402	0.072	0.032	0.033	1.578	2.006	1.578	0.073	0.457	0.045	1.708	2.84139	0.0704419	1	-0.721047	0.757022	1	5.44728	0.000167143	0.00262106
GFRA1	0.039	0.054	0.036	0.264	0.185	0.127	0.052	0.037	0.028	1.13	1.282	1.23	0.044	0.199	0.04	1.234	2.25727	0.0226814	1	-0.143578	0.912893	1	5.44709	9.49799e-09	3.05283e-07
CDH4	0.04	0.09	0.156	1.311	1.145	0.952	0.115	0.117	0.065	2.05	1.985	1.874	0.091	1.105	0.095	1.919	4.14486	6.25353e-11	2.58165e-09	0.0606371	0.943225	1	5.41761	0	0
PRR5L	0.047	0.09	0.083	0.487	0.68	0.835	0.158	0.141	0.229	1.34	1.844	1.601	0.069	0.668	0.18	1.625	3.58633	0.000208189	1	1.435	0.190364	1	5.40885	1.02435e-08	3.27462e-07
RFPL4A	0.117	0.132	0	1.145	1.228	0.656	0.1	0	0	1.908	1.693	1.585	0.077	0.991	0.038	1.677	4.16553	0.0256032	0.190701	-1.05372	0.726763	1	5.31931	0.00378982	0.0404754
NRG1	0.998	0.696	0.92	3.029	3.008	2.846	0.733	0.565	0.686	4.841	5.015	4.991	0.839	3	0.658	4.99	3.15036	2.73065e-05	0.000505067	-0.448206	0.624482	0.999998	5.28685	4.44089e-16	2.91222e-14
BEX1	0.017	0.035	0.302	0.997	0.728	1.443	0.264	0.118	0.554	2.264	2.285	1.635	0.115	1.085	0.414	2.057	3.75613	0.0721388	0.408859	2.00085	0.467596	1	5.25144	0.00438852	0.0458894
MSLN	0.42	0.235	0.828	2.136	2.135	2.129	0.459	0.508	0.631	3.986	4.227	3.864	0.501	2.092	0.529	3.977	2.97352	1.18209e-05	0.000234524	0.0934396	0.905765	1	5.14959	2.22045e-16	1.48707e-14
PTX3	1.494	1.48	1.165	3.565	3.024	3.261	1.085	1.196	1.326	5.846	5.681	5.889	1.362	3.273	1.196	5.793	2.46338	0	0	-0.283686	0.393442	0.989935	5.11472	0	0
GDF15	1.317	1.891	1.66	3.58	4.105	3.74	1.118	1.798	1.33	5.763	6.675	6.065	1.617	3.774	1.432	6.172	2.61683	0	0	-0.283589	0.450502	0.999998	5.10502	0	0
SERPINB7	0.337	0.256	0.377	1.696	1.667	1.561	0.135	0.261	0.181	3.18	3.067	3.177	0.331	1.705	0.188	3.21	3.1335	0.00147486	0.0179439	-0.889375	0.471852	1	5.00223	2.25139e-07	5.93278e-06
C19orf21	0.394	0.173	0.292	1.485	1.281	1.494	0.069	0.231	0.121	3.097	2.893	2.894	0.261	1.35	0.139	2.846	2.96391	1.39084e-08	4.36645e-07	-0.978928	0.24016	1	4.96194	0	0
C12orf39	0.616	0.061	0.328	1.512	2.25	2.558	0.323	0.411	0.275	3.197	4.045	4.32	0.555	2.107	0.292	3.938	2.81842	0.0605789	0.362037	-1.06192	0.723131	1	4.93363	0.000484909	0.0067855
FSTL1,MIR198	1.861	1.833	2.591	4.616	4.572	4.265	1.972	6.41	2.029	6.565	6.776	6.745	2.136	4.503	1.953	6.705	2.67475	0	0	-0.24077	0.211733	0.785713	4.92834	0	0
SCARA3	0.597	0.373	0.406	1.958	1.716	1.871	0.381	0.466	0.429	3.514	3.604	3.737	0.431	1.779	0.391	3.532	2.8026	1.11373e-06	2.64832e-05	-0.162058	0.84943	1	4.92286	0	0
FOLR1	0.303	0.241	0.292	0.653	0.616	0.712	0.232	0.208	0.21	2.567	3.015	2.798	0.249	0.613	0.202	2.728	1.48718	0.440651	1	-0.325459	0.876119	1	4.89663	0.00394608	0.0419594
PIK3AP1	0.15	0.19	0.196	0.798	0.838	0.683	0.145	0.18	0.122	2.284	2.24	2.383	0.181	0.778	0.144	2.304	2.42213	0.00577226	0.0576415	-0.341454	0.755012	1	4.88542	3.66696e-09	1.23756e-07
ADRA1D	0	0.114	0	0.291	0.186	0.381	0.037	0.066	0.161	0.882	0.923	0.715	0.039	0.293	0.09	0.855	3.03558	0.046166	1	1.2386	0.464421	1	4.88238	0.000829451	0.0108862
KIF17	0.245	0.06	0.069	0.654	0.581	0.614	0.112	0.051	0.051	1.68	1.7	1.424	0.093	0.58	0.066	1.532	2.89139	0.0878074	1	-0.520563	0.844307	1	4.82608	0.00424052	0.0445587
SCG5	0.551	0.538	0.441	1.863	1.472	1.829	0.319	0.567	0.356	3.761	3.795	3.45	0.505	1.731	0.439	3.681	2.4668	0.0337461	0.235482	-0.236191	0.884344	1	4.81767	1.5632e-05	0.00030301
AK124173	0.095	0.107	0.06	0.67	0.622	0.51	0	0.046	0.047	1.421	1.555	1.364	0.085	0.592	0.031	1.431	3.06039	0.0615201	1	-1.47246	0.588946	1	4.80106	0.00231459	0.0264125
HTR1D	0.099	0.073	0.118	0.596	0.577	0.561	0.076	0.037	0.185	1.55	1.469	1.542	0.1	0.595	0.103	1.545	2.8373	0.0023728	1	0.0480257	0.967893	1	4.74662	1.03862e-07	2.89688e-06
CD24	0.202	0.387	0.713	1.057	1.043	0.892	0.178	0.267	0.27	3.222	3.423	3.538	0.455	1.028	0.241	3.44	1.48656	0.00409611	0.0432915	-1.02629	0.167897	1	4.73118	0	0
ADAMTS5	0.122	0.08	0.109	0.353	0.184	0.238	0.077	0.093	0.103	1.666	1.426	1.618	0.112	0.281	0.094	1.64	1.42151	0.00736268	1	-0.252438	0.698778	1	4.71804	0	0
PKP2	0.768	0.96	1.156	2.929	2.769	2.589	0.651	0.774	0.879	4.656	4.732	4.696	0.961	2.748	0.762	4.677	2.59532	0	0	-0.44396	0.223625	0.806436	4.69942	0	0
DMKN	1.609	1.996	2.012	4.15	4.215	3.681	2.142	1.811	1.95	6.096	6.12	6.127	1.81	3.919	1.89	6.045	2.49434	0.000496885	0.00692948	0.10978	0.900023	0.999998	4.69673	1.21281e-12	5.87124e-11
UPK3B	1.276	1.106	1.519	2.788	2.827	2.848	0.705	1.033	0.952	5.148	5.379	5.312	1.292	2.802	0.912	5.241	2.04379	1.58126e-05	0.000306135	-0.716242	0.217793	0.795913	4.6677	0	0
IL7R	1.711	1.796	1.807	3.714	3.84	3.653	1.389	1.791	1.819	5.739	6.045	5.931	1.746	3.752	1.688	5.921	2.40468	4.44089e-16	2.91222e-14	-0.0831693	0.830072	0.999998	4.66102	0	0
PID1	0.074	0.084	0.092	0.674	0.388	0.65	0.12	0.067	0.037	1.213	1.347	1.426	0.085	0.579	0.072	1.338	3.021	0.0487206	1	-0.251953	0.898761	1	4.64942	0.00111342	0.0140794
CUFF.15156.1	0.457	0.509	0	1.633	1.64	1.431	0.686	0.443	0.241	2.689	3.053	2.771	0.314	1.524	0.438	2.791	2.94579	0.0310081	0.220795	0.54126	0.740507	1	4.60359	0.000437335	0.00621144
AOX1	0.357	0.262	0.457	1.424	1.322	1.301	0.427	0.247	0.277	2.895	2.947	2.982	0.362	1.361	0.315	2.949	2.45732	1.92782e-08	5.91663e-07	-0.225751	0.768065	1	4.55644	0	0
RAB3B	0.144	0.131	0.146	0.747	0.738	0.559	0.136	0.086	0.182	1.663	1.795	1.816	0.142	0.696	0.136	1.777	2.58034	1.77502e-12	1	-0.0670133	0.883382	1	4.54889	0	0
ANKRD1	0.712	1.175	0.417	2.39	2.347	2.224	0.628	1.26	0.784	3.865	4.262	4.36	0.778	2.278	0.898	4.146	2.43034	2.63252e-11	1.12614e-09	0.274464	0.524119	0.999998	4.54779	0	0
DKK1	3.142	2.913	2.564	5.192	4.638	4.81	2.083	2.186	2.221	7.334	7.152	7.25	2.983	4.996	2.212	7.338	2.16251	0	0	-0.926767	6.11368e-05	0.00105309	4.54147	0	0
CUFF.12758.1	0	0.102	0.216	0.614	0.599	0.796	0.081	0	0	1.457	1.674	1.305	0.109	0.672	0.033	1.487	2.92307	0.0480936	1	-1.73703	0.532215	1	4.52566	0.00143262	0.0175134
LOC100505817	1.578	1.757	1.502	3.458	3.494	3.415	1.031	1.371	1.479	5.489	5.893	5.478	1.648	3.469	1.32	5.648	2.23829	0.000915036	0.0118466	-0.512044	0.549216	0.999998	4.52436	7.59393e-14	4.1794e-12
BTBD11	0.554	0.713	0.433	1.912	1.891	1.764	0.424	0.565	0.261	3.816	3.75	3.523	0.587	1.815	0.422	3.639	2.32706	1.07884e-05	0.000215912	-0.560878	0.413576	1	4.51308	0	0
PTH1R	0.093	0.053	0.222	0.309	0.25	0.204	0.101	0.09	0	1.464	1.851	1.501	0.123	0.249	0.064	1.598	1.08429	0.432058	1	-0.974482	0.650819	1	4.5114	0.000159161	0.00250545
EPS8L2	1.022	1.255	1.231	3.024	2.807	3.048	1.033	1.194	1.026	4.932	4.893	4.887	1.134	2.869	1.062	4.799	2.39937	1.85792e-06	4.25206e-05	-0.135293	0.817142	0.999998	4.48935	0	0
SOX9	0.58	0.539	0.525	2.187	2.421	1.87	0.335	0.486	0.569	3.517	3.698	3.258	0.559	2.191	0.471	3.52	2.91369	0	0	-0.293158	0.475715	1	4.46717	0	0
ESRG	1.108	0.618	1.03	2.478	2.504	2.364	0.679	0.709	0.812	4.31	4.416	4.49	0.967	2.495	0.745	4.44	2.2808	4.44089e-16	2.91222e-14	-0.496186	0.159618	0.675994	4.43989	0	0
PDPN	0.167	0.12	0.283	1.282	1.428	1.059	0.156	0.125	0.069	1.838	2.018	2.148	0.193	1.283	0.113	2.027	3.32067	5.60783e-06	0.000118924	-0.81171	0.477471	1	4.42265	5.04944e-10	1.89574e-08
NXPH2	0.036	0.08	0.045	0.362	0.331	0.427	0	0.134	0	0.75	0.992	0.781	0.055	0.386	0.046	0.867	2.98159	0.0243337	1	-0.258287	0.885061	1	4.40625	0.000550323	0.00759624
NOG	0.276	0.163	0.062	0.844	0.714	0.912	0.253	0.308	0.142	1.614	2.136	1.863	0.175	0.828	0.243	1.896	2.58664	0.00310825	0.0341554	0.50494	0.626725	1	4.39697	1.25998e-07	3.46016e-06
DOCK2	0.432	0.672	0.587	1.931	1.762	1.892	0.682	0.612	0.719	3.522	3.273	3.467	0.536	1.799	0.646	3.356	2.46097	2.68674e-14	1.54246e-12	0.326112	0.343216	1	4.35872	0	0
BDNF	0.223	0.421	0.414	1.406	1.459	1.302	0.178	0.523	0.261	2.71	2.844	2.65	0.361	1.414	0.33	2.771	2.54762	0.000257273	0.0038645	-0.147336	0.86243	1	4.35593	8.50455e-11	3.48053e-09
MAL2	0.71	0.695	0.995	1.844	1.723	1.63	0.695	0.805	0.774	4.06	3.974	3.981	0.855	1.831	0.792	4.126	1.66091	1.63768e-07	4.40399e-06	-0.144637	0.699383	0.999998	4.3465	0	0
ALPK2	0.978	0.762	1.053	2.328	2.161	2.242	0.728	0.835	0.868	4.284	4.245	4.331	0.902	2.181	0.795	4.222	2.02324	1.19299e-08	3.786e-07	-0.241752	0.525917	0.999998	4.34433	0	0
CALB1	1.034	0.322	1.254	1.454	2.374	2.373	0.141	1.738	0.707	4.131	4.658	4.133	0.955	2.213	1.015	4.311	1.95419	0.138974	0.62419	0.121831	0.94313	0.999998	4.32799	0.000478422	0.00671236
CCBE1	0.308	0.271	0.363	1.01	0.96	0.915	0.208	0.23	0.164	2.616	2.742	2.35	0.324	0.975	0.205	2.598	1.93731	5.4251e-06	0.000115281	-0.724215	0.171306	1	4.32662	0	0
ADAMTSL1,DKFZp686L03130	0.23	0.215	0.376	1.473	0.963	1.075	0.054	0.349	0.169	2.538	2.091	2.251	0.253	1.187	0.176	2.273	2.73303	0.00274139	0.0306411	-0.56966	0.677192	1	4.31956	4.53679e-07	1.14629e-05
TMEM200A	0.789	0.795	0.812	2.079	1.914	1.827	0.706	0.611	0.826	4.093	3.848	3.9	0.837	2.001	0.699	4.048	1.93362	0.00183278	0.0216193	-0.335672	0.642959	0.999998	4.30571	3.28626e-14	1.87186e-12
CLSTN2	0.054	0.081	0.023	0.16	0.139	0.195	0	0.018	0	0.653	0.876	0.818	0.051	0.162	0.006	0.775	1.71444	0.113774	1	-3.14277	0.497621	1	4.29822	1.45922e-05	0.000284196
AX746920	0.174	0.196	0.132	0.86	0.74	0.814	0.258	0.168	0.263	1.941	1.773	1.527	0.166	0.803	0.229	1.749	2.61419	0.00457385	0.0475222	0.499875	0.627304	1	4.27824	8.51696e-07	2.06207e-05
IL18	0.236	0.688	0.671	2.069	1.538	1.798	0.124	0.023	0.374	3.171	3.247	3.34	0.553	1.852	0.183	3.288	2.48272	0.00164005	0.0196376	-1.78903	0.248042	1	4.23162	2.69881e-09	9.29069e-08
FAM196B	0.097	0.128	0.123	0.504	0.72	0.703	0.123	0.141	0.188	1.047	1.31	1.434	0.107	0.637	0.144	1.278	2.84895	2.85814e-05	1	0.446533	0.545375	1	4.20784	6.95799e-12	3.1505e-10
ADCYAP1	0.138	0.033	0.169	0.576	0.401	0.517	0.15	0.134	0.056	1.252	1.393	1.354	0.124	0.533	0.122	1.39	2.32093	0.00699355	1	-0.0177569	0.987972	1	4.17981	7.19406e-07	1.7653e-05
AMPH	0.132	0.106	0.199	0.945	0.708	0.758	0.171	0.327	0.328	1.634	1.548	1.344	0.138	0.785	0.26	1.489	2.8547	0.000472618	0.00664104	0.981014	0.32581	1	4.17556	1.09702e-07	3.0454e-06
GPR17	0.191	0.09	0	0.431	0.158	0.492	0.207	0.15	0.104	1.208	1.241	1.033	0.093	0.346	0.144	1.127	2.03299	0.10391	1	0.657666	0.684317	1	4.15777	0.000439582	0.00623898
GDA	2.24	2.209	2.871	4.184	4.272	4.188	1.689	2.225	2.054	6.313	6.301	6.445	2.519	4.274	2.018	6.417	1.95443	4.44089e-16	2.91222e-14	-0.633952	0.0206071	0.161093	4.15723	0	0
PTGER4	0.176	0.198	0.253	0.992	0.528	0.866	0.216	0.176	0.305	2.301	1.437	1.841	0.212	0.818	0.235	1.922	2.26861	8.87564e-05	0.0014802	0.162251	0.818581	1	4.13886	3.77476e-14	2.13979e-12
NEXN	0.818	0.609	0.666	2.066	2.04	1.895	0.619	0.805	0.506	3.547	3.653	3.778	0.715	1.931	0.632	3.614	2.13361	0.000409353	0.00585125	-0.222707	0.759111	1	4.13282	1.37224e-13	7.32611e-12
LOC100507127	0.904	0.867	0.912	2.364	2.394	2.198	1.183	1.104	0.556	3.916	4.281	3.87	0.913	2.38	0.977	4.038	2.25155	9.71736e-06	0.000196462	0.132961	0.885431	0.999998	4.127	0	0
CST7	0.408	0.246	0.14	0.812	0.456	1.082	0.237	0.56	0.214	2.139	2.318	2.009	0.247	0.773	0.335	2.092	1.92275	0.0775905	0.430422	0.484549	0.699192	1	4.12467	3.31138e-05	0.000603966
LOC730755	0.422	0	0.121	0.504	0.629	0.837	0	0	0.148	2.371	2.003	2.03	0.257	0.667	0.067	2.138	1.58929	0.196253	1	-2.04907	0.370584	1	4.12206	0.000179183	0.00278766
CUFF.8723.1	0.174	0.134	0.215	0.569	0.603	0.557	0.066	0.133	0.17	1.596	1.661	1.815	0.175	0.577	0.124	1.694	1.93279	0.00072297	1	-0.523429	0.497725	1	4.11823	7.10543e-15	4.2931e-13
ODZ2	0.177	0.089	0.236	0.975	0.76	0.603	0.062	0.055	0.022	1.779	1.966	1.83	0.217	0.804	0.045	1.892	2.20309	0.0360615	0.247511	-2.35389	0.0718135	1	4.06536	4.71046e-05	0.000831853
SDR42E1	0.034	0.111	0.198	0.569	0.342	0.373	0.141	0.213	0.157	1.126	1.444	1.098	0.116	0.442	0.172	1.249	2.09796	0.055847	1	0.596905	0.633132	1	4.03808	0.000152453	0.00240869
IL34	0.231	0.07	0.01	0.168	0.301	0.477	0	0.103	0.3	1.105	1.284	1.039	0.099	0.316	0.14	1.112	1.78415	0.253038	1	0.519097	0.770362	1	4.03157	0.00468511	0.0484811
TIE1	0.39	0.1	0.19	1.013	1.109	1.107	0.183	0.218	0.334	1.561	2.287	1.783	0.235	1.108	0.228	1.952	2.70632	0.0242713	0.182988	-0.050093	0.970592	1	4.01815	0.000399359	0.00571792
SYT17	0.258	0.273	0.458	0.956	0.828	1.22	0.452	0.405	0.316	2.311	2.515	2.32	0.328	0.985	0.384	2.335	1.93865	0.00799907	0.0753026	0.25653	0.778927	1	3.98453	1.55538e-08	4.8524e-07
KAL1	0.069	0.047	0.052	0.422	0.327	0.236	0.015	0.066	0.067	0.812	0.749	0.482	0.059	0.348	0.05	0.718	2.71193	0.000890868	1	-0.237408	0.825839	1	3.95497	4.70549e-07	1.18606e-05
TMEM139	0.143	0.407	0.575	1.382	1.187	1.416	0.364	0.673	0.623	2.293	2.439	2.551	0.363	1.34	0.546	2.428	2.42031	0.000296769	0.00439214	0.684815	0.416861	1	3.9377	2.79992e-09	9.60378e-08
KIAA1324	0.75	0.43	0.215	1.533	1.474	1.809	0.465	0.286	0.792	2.846	2.32	2.725	0.41	1.526	0.472	2.593	2.51571	0.0718806	0.407974	0.234757	0.892449	1	3.93618	0.00320306	0.0350797
SH2D5	0.327	0.568	0.564	1.382	1.472	1.376	0.28	0.45	0.368	2.778	2.944	2.822	0.482	1.392	0.363	2.81	2.03343	0.000795374	0.0104929	-0.473585	0.561482	1	3.92084	6.5195e-11	2.68675e-09
AP1M2	1.304	1.212	1.477	3.287	2.947	3.047	0.975	1.294	1.012	4.754	4.38	4.599	1.31	3.063	1.09	4.545	2.31434	1.11022e-15	7.11755e-14	-0.390695	0.291228	0.898267	3.91707	0	0
AK125288	0.944	0.711	1.022	2.166	2	1.86	0.622	0.92	0.471	3.736	3.85	3.927	0.931	2.069	0.697	3.876	1.81708	2.79822e-07	7.28039e-06	-0.544648	0.237507	0.829708	3.91561	0	0
ITGB2	0.187	0.162	0.623	1.05	0.977	1.346	0.212	0.182	0.136	2.173	2.459	2.232	0.317	1.036	0.153	2.23	2.09552	0.0293075	0.211377	-1.13132	0.303027	1	3.90919	1.75495e-05	0.000336862
KCNK6	0.165	0.413	0.313	0.852	1.006	0.866	0.592	0.419	0.337	1.968	2.407	2.09	0.301	0.911	0.452	2.157	1.92491	0.00328461	0.0358827	0.666469	0.40717	1	3.8994	4.42091e-13	2.22096e-11
PCLO	1.42	1.529	1.277	2.874	2.513	2.625	1.553	1.259	1.31	4.683	4.34	4.638	1.393	2.753	1.364	4.646	1.81971	1.43043e-06	3.33017e-05	-0.0467953	0.908067	0.999998	3.88616	0	0
JDP2	0.657	0.519	0.754	1.6	1.924	1.89	0.537	0.606	0.552	3.025	3.377	3.181	0.633	1.802	0.556	3.18	2.17385	4.43996e-07	1.12483e-05	-0.230294	0.606678	1	3.8712	0	0
DCLK1	0.208	0.155	0.222	0.659	0.563	0.488	0.106	0.161	0.19	1.589	1.508	1.81	0.21	0.616	0.158	1.719	1.76427	0.0146759	1	-0.435624	0.62274	1	3.87102	1.47597e-09	5.25329e-08
SEMA5A	0.069	0.092	0.101	0.325	0.434	0.291	0.049	0.031	0.068	0.853	1.011	0.904	0.09	0.363	0.051	0.947	2.15242	1.18127e-05	1	-0.843179	0.240963	1	3.85062	0	0
AK021537,CDH11	0.13	0.349	0.245	1.008	0.637	0.752	0.112	0.175	0.128	2.018	1.731	1.909	0.243	0.746	0.123	1.864	1.88459	0.124638	0.584784	-1.04352	0.574044	1	3.84748	0.00124814	0.0155662
PDGFB	0.46	0.712	0.691	1.132	1.516	1.329	0.3	0.883	0.591	2.902	3.36	3.122	0.618	1.328	0.611	3.12	1.49861	0.000228241	0.00346921	-0.0201633	0.973199	1	3.84677	0	0
KRT8	3.403	3.487	3.631	5.512	5.47	5.273	3.28	3.436	3.336	7.156	7.358	7.11	3.384	5.266	3.274	7.071	1.98994	8.10122e-07	1.96848e-05	-0.121457	0.792193	0.999998	3.82177	0	0
TCF15	0.232	0.26	0.101	0.62	0.673	0.895	0.397	0.357	0.295	1.467	1.54	1.776	0.187	0.703	0.338	1.55	2.18545	0.0389597	1	0.934117	0.423981	1	3.80441	0.000123265	0.0019857
ADAMTSL4	1.306	1.393	2.049	2.764	2.571	2.698	1.74	1.616	1.522	4.924	5.114	4.826	1.616	2.566	1.633	4.893	1.25258	0.000106592	0.0017463	0.0239632	0.944299	0.999998	3.79638	0	0
NOV	1.385	1.598	1.435	3.014	2.662	2.677	1.532	1.723	1.323	4.854	4.561	4.632	1.468	2.782	1.52	4.674	1.73556	2.54463e-13	1.31759e-11	0.0804824	0.754021	0.999998	3.79625	0	0
TMPRSS3	0.441	0.524	0.549	1.142	0.963	1.21	0.299	0.094	0.34	2.639	2.706	2.797	0.499	1.134	0.254	2.728	1.53213	0.0572988	0.348024	-1.10421	0.39175	1	3.76748	7.59652e-07	1.85491e-05
RIMS2	0.161	0.251	0.157	0.596	0.465	0.453	0.289	0.522	0.178	1.601	1.164	1.331	0.165	0.514	0.182	1.404	1.8225	0.00592683	1	0.152247	0.859479	1	3.76609	4.00488e-09	1.34303e-07
ITM2A	0.162	0.183	0	0.723	0.5	0.458	0.061	0.098	0.236	0.928	1.234	1.213	0.127	0.6	0.135	1.167	2.4892	0.0674731	1	0.0939807	0.953281	1	3.76165	0.00416329	0.0438544
F3	1.178	1.132	1.19	2.453	2.392	2.134	1.089	1.289	1.217	4.158	4.16	4.083	1.178	2.355	1.217	4.17	1.7046	3.00783e-08	9.00892e-07	0.0690876	0.876644	0.999998	3.75132	0	0
PTPRR	0.406	0.355	0.243	0.415	0.587	0.511	0.3	0.305	0.343	2.076	2.171	2.106	0.328	0.51	0.31	2.149	0.728889	0.441231	1	-0.0920928	0.936476	1	3.74901	1.05908e-06	2.52856e-05
FAM167A	0.483	0.392	0.229	1.003	0.732	1.092	0.379	0.615	0.489	2.421	2.211	2.272	0.363	0.937	0.493	2.273	1.67759	4.98038e-05	0.00087603	0.511008	0.262768	1	3.74537	0	0
BC020935,BC026300	0.462	0.228	0.057	0.52	0.306	0.685	0.318	0.214	0.171	1.178	1.817	1.933	0.217	0.5	0.225	1.66	1.34984	0.361458	1	0.0529079	0.974655	1	3.73159	0.00377553	0.0403523
RASGRF1	0.285	0.221	0.233	0.746	0.839	0.845	0.285	0.359	0.237	1.631	1.903	1.54	0.22	0.782	0.276	1.668	2.12361	0.0521148	0.324193	0.354389	0.776183	1	3.72148	0.000247472	0.00372734
BCAM	2.589	2.415	3.059	4.35	4.268	4.339	2.732	2.554	2.535	6.143	6.367	6.16	2.653	4.236	2.56	6.134	1.75435	0	0	-0.111519	0.584641	0.999998	3.71023	0	0
HES4	0.702	0.775	0.575	1.628	1.476	1.508	0.901	0.907	0.881	3.01	3.48	2.972	0.672	1.489	0.891	3.124	1.60661	0.0105323	0.0940625	0.524699	0.560831	0.999998	3.70087	1.30154e-09	4.64996e-08
NETO1	0.262	0.273	0.119	0.46	0.555	0.449	0.161	0.262	0.153	1.364	1.841	1.681	0.224	0.5	0.196	1.668	1.30158	0.154466	1	-0.20968	0.861597	1	3.69723	6.61558e-06	0.000137851
CD33	0.432	0.467	0.436	1.159	1.192	1.408	0.383	0.355	0.41	2.369	2.432	2.536	0.412	1.218	0.372	2.393	2.00344	0.0435396	0.284357	-0.168284	0.896923	1	3.68448	6.24254e-05	0.00107372
PLXDC2	0.472	0.78	0.814	1.9	1.912	1.744	0.997	1.199	0.685	3.029	3.337	2.979	0.677	1.846	0.94	3.118	2.11568	7.44304e-06	0.000153804	0.617281	0.305089	0.915914	3.6812	0	0
CUFF.482.1	0.452	0.553	0.546	1.428	1.19	1.408	0.487	0.439	0.572	2.597	2.82	2.76	0.524	1.34	0.511	2.719	1.8052	4.34967e-06	9.36076e-05	-0.0433009	0.927704	1	3.67134	0	0
BC030750	1.47	1.127	1.581	2.705	2.456	2.25	1.287	1.265	1.478	4.498	4.448	4.396	1.38	2.458	1.33	4.414	1.48781	5.92632e-06	0.000124893	-0.0824964	0.829849	0.999998	3.66453	0	0
CDC42EP1	1.086	1.142	0.99	2.804	2.465	2.629	1.335	1.158	1.068	4.034	3.904	3.876	1.028	2.547	1.149	3.82	2.22113	4.44089e-14	2.49051e-12	0.227803	0.500368	0.999998	3.65854	0	0
CA9,HV041854	0.343	0	0.193	0.568	0.486	0.537	0.068	0.227	0.281	0.881	2.028	1.439	0.196	0.462	0.193	1.504	1.37422	0.345506	1	-0.0235045	0.988441	1	3.65818	0.00342992	0.0371993
EDIL3	0.498	0.486	0.956	1.512	1.499	1.092	0.592	0.794	0.797	2.933	3.132	2.943	0.678	1.46	0.756	3.083	1.54562	0.000628866	0.00853821	0.200498	0.718902	0.999998	3.63957	0	0
FGFBP1	0.903	0.434	0.3	1.075	1.57	1.794	1.1	0.542	0.542	2.946	2.679	2.575	0.508	1.461	0.684	2.645	2.05463	0.080533	0.44191	0.524086	0.694651	0.999998	3.63873	0.000848923	0.0111155
SLC8A1	0.762	0.735	0.728	1.682	1.826	1.462	0.558	0.631	0.558	3.1	3.323	3.035	0.731	1.691	0.587	3.2	1.75513	1.142e-07	3.16284e-06	-0.395205	0.273953	1	3.63335	0	0
BGN	3.243	3.297	3.638	5.26	5.223	5.001	3.215	3.158	3.008	6.975	7.047	6.741	3.379	5.134	3.114	6.874	1.85904	0	0	-0.296067	0.117094	0.563521	3.62881	0	0
TLR8-AS1	0.343	0.315	0.376	0.914	0.702	0.67	0.252	0.286	0.271	2.001	2.218	2.102	0.346	0.772	0.27	2.113	1.38735	0.0600806	0.360133	-0.392526	0.672944	1	3.6193	3.76298e-08	1.1154e-06
TSPAN2	0.384	0.216	0.106	0.936	0.724	0.838	0.229	0.275	0.137	1.936	1.59	1.597	0.267	0.884	0.222	1.803	2.05543	0.000581319	0.00796013	-0.287893	0.72333	1	3.61262	2.03838e-10	7.97601e-09
AK311497,H19,MIR675	2.737	2.475	2.379	3.618	3.439	3.672	2.134	2.242	2.409	5.911	5.796	6.019	2.503	3.474	2.16	5.859	1.11509	0.066036	0.384521	-0.42916	0.505132	0.999998	3.6108	6.16859e-10	2.29313e-08
LYPD6	0.147	0.097	0.205	0.394	0.655	0.468	0.093	0.271	0.238	1.239	1.2	1.242	0.157	0.526	0.205	1.267	1.93397	0.00622125	1	0.410812	0.605839	1	3.61078	5.15207e-08	1.4948e-06
RBM24	0.244	0.127	0.415	0.819	0.755	0.557	0.372	0.156	0.081	1.854	1.628	1.846	0.278	0.75	0.226	1.846	1.68139	0.0336304	0.234901	-0.325732	0.80054	1	3.60996	4.90233e-08	1.42672e-06
HHLA1	0.469	0.391	0.483	1.239	0.947	0.916	0.323	0.239	0.312	2.351	2.381	2.594	0.452	1.057	0.293	2.456	1.55565	1.12424e-05	0.000224177	-0.708945	0.133407	1	3.60875	0	0
CHST15	0.104	0	0.126	0.173	0.265	0.236	0.02	0.107	0.089	0.735	0.862	0.698	0.083	0.218	0.071	0.781	1.46981	0.144697	1	-0.215914	0.881965	1	3.60828	2.72577e-05	0.000504361
LEPREL1	1.235	1.124	1.718	2.538	2.368	2.392	1.086	1.438	1.264	4.28	4.405	4.361	1.385	2.445	1.273	4.359	1.46368	1.31158e-07	3.5904e-06	-0.186485	0.559884	0.999998	3.59818	0	0
CARD11	0.28	0.423	0.422	1.346	1.329	1.152	0.374	0.204	0.171	2.152	2.379	2.043	0.353	1.195	0.229	2.102	2.21788	4.21405e-09	1.40961e-07	-0.685406	0.187108	1	3.57122	0	0
WTIP	0.85	1.102	1.313	2.622	2.485	2.619	1.071	0.983	1.092	3.896	3.896	3.807	1.117	2.594	1.08	3.882	2.1079	2.93321e-13	1.50559e-11	-0.0700872	0.839353	0.999998	3.55568	0	0
AK095988,FBLN1	0.892	1.106	1.131	2.034	1.997	1.646	1.256	1.283	1.071	3.844	3.825	3.6	1.031	1.869	1.194	3.725	1.34648	0.00338271	0.036796	0.302821	0.53964	0.999998	3.54996	0	0
PITPNM3	0.381	0.257	0.374	0.92	0.817	0.966	0.347	0.332	0.273	2.078	1.969	2.022	0.329	0.882	0.308	1.998	1.71662	0.000984673	0.0126562	-0.107355	0.865629	1	3.54591	2.49156e-12	1.1737e-10
PPP2R2B	0.62	0.855	0.621	1.713	1.417	1.649	0.787	0.642	0.657	3.027	2.949	3.156	0.691	1.567	0.671	3.016	1.67655	0.00458295	0.0476011	-0.0522284	0.946956	1	3.52884	2.13149e-10	8.31626e-09
EPB41L3	0.154	0.612	0.3	1.773	1.383	0.947	0.397	0.252	0.45	2.053	1.987	1.839	0.316	1.357	0.292	1.931	2.67433	0.00871105	0.0806948	-0.124712	0.929305	1	3.52247	0.000451335	0.0063828
ALOXE3	0.105	0.032	0.135	0.501	0.161	0.466	0.06	0.181	0.048	0.773	0.808	0.724	0.085	0.365	0.077	0.765	2.24026	0.0607082	1	-0.15173	0.928094	1	3.52037	0.00100746	0.0129
GJB3	1.186	1.795	1.534	2.623	2.288	3.028	1.794	2.02	1.66	4.488	4.121	4.691	1.481	2.649	1.818	4.418	1.55717	0.00165728	0.0198163	0.494801	0.397951	0.991439	3.50692	1.37668e-14	8.09532e-13
CAV1,CAV2,DQ656015,EF070117,EF070119,EF070122	5.577	5.52	5.547	7.238	7.023	7.117	5.077	5.497	5.276	8.995	8.943	9.117	5.637	7.222	5.338	9.105	1.60457	0	0	-0.306271	0.0405679	0.270101	3.49505	0	0
SLC35F3	0.829	0.802	1.414	2.364	2.077	2.477	0.638	0.779	0.713	3.633	3.676	3.839	1.048	2.289	0.722	3.705	1.86398	0.000597493	0.00815562	-0.718508	0.286727	0.894691	3.49477	1.84364e-12	8.79445e-11
LIMS2	0.498	0.487	0.602	0.919	0.881	1.048	0.348	0.57	0.408	2.65	2.52	2.555	0.519	0.941	0.438	2.549	1.08659	0.161685	0.681113	-0.287095	0.763194	1	3.48644	1.0652e-06	2.54123e-05
TNFAIP3	1.172	1.135	1.219	2.323	2.373	2.484	1.265	1.062	1.452	4.102	3.955	3.672	1.16	2.346	1.208	3.89	1.72511	4.7028e-06	0.000100634	0.084794	0.836037	0.999998	3.48476	0	0
STXBP6	0.806	0.852	1.25	1.854	1.518	2.038	0.844	1.067	1.025	3.404	3.61	3.663	0.988	1.827	0.982	3.579	1.37384	0.00985986	0.0891093	-0.0117566	0.984127	0.999998	3.47738	2.58638e-12	1.21655e-10
TYRP1	0.063	0.204	0.04	0.35	0.266	0.383	0.068	0.119	0.177	0.869	0.731	0.963	0.106	0.348	0.124	0.886	1.83576	0.0524526	1	0.227249	0.83768	1	3.47148	6.78047e-05	0.00115844
TMEM154	0.52	0.556	0.578	1.578	1.791	1.492	0.689	0.341	0.656	2.391	2.881	2.438	0.571	1.693	0.529	2.663	2.2023	4.90256e-07	1.23179e-05	-0.131782	0.816164	1	3.45856	0	0
SEMA3F	1.366	1.261	1.31	2.782	2.839	2.671	1.364	1.131	1.104	4.125	4.241	4.012	1.312	2.748	1.212	4.102	1.94639	0.000715351	0.00956402	-0.171979	0.786418	0.999998	3.44675	9.0216e-10	3.29156e-08
MLPH	0.603	0.701	0.847	1.931	1.722	1.61	0.454	0.657	0.757	2.794	3.21	3.054	0.693	1.649	0.598	2.937	1.79111	0.00260104	0.0292434	-0.265855	0.723744	1	3.43185	1.91878e-10	7.53613e-09
EGFR,GU228584	2.12	2.622	2.605	4.139	3.818	3.575	2.421	2.738	2.302	5.2	5.529	5.528	2.325	3.853	2.338	5.452	1.74546	0.0345141	0.239242	0.0161579	0.977764	0.999998	3.41425	4.53482e-12	2.08834e-10
AL833346,PLEKHA7	0.89	0.628	0.926	1.693	1.52	1.762	0.54	0.842	1.004	3.289	2.911	3.221	0.764	1.576	0.712	3.075	1.50383	0.00107603	0.0136687	-0.130276	0.802993	0.999998	3.40945	0	0
MFAP5	0.136	0.107	0.098	0.259	0.135	0.128	0.089	0.146	0.022	0.859	0.917	0.988	0.122	0.191	0.09	0.952	0.68601	0.583308	1	-0.45068	0.759079	1	3.40777	0.00098708	0.012682
NLRP3	0.242	0.165	0.216	0.716	0.455	0.495	0.176	0.145	0.154	1.473	1.242	1.429	0.198	0.556	0.155	1.341	1.6725	0.0428427	1	-0.37773	0.67461	1	3.37905	3.24073e-06	7.12018e-05
LPAR1	0.613	0.834	1.34	1.685	1.436	1.658	0.645	0.823	1.067	3.452	3.295	3.363	0.965	1.66	0.867	3.447	1.18111	0.00089746	0.0116578	-0.208221	0.60194	0.999998	3.37853	0	0
ILDR2	0.173	0.184	0.248	0.651	0.744	0.539	0.198	0.258	0.235	1.367	1.278	1.398	0.206	0.661	0.234	1.372	1.92138	8.718e-07	1	0.198131	0.664171	1	3.37162	0	0
C5AR1	0.117	0.175	0.274	0.603	0.773	0.311	0.087	0.184	0.253	1.133	1.37	1.367	0.192	0.586	0.178	1.306	1.81158	0.0187623	1	-0.122995	0.897662	1	3.36654	2.18548e-06	4.93953e-05
TRIML2	0.612	0.667	0.391	1.575	1.261	1.418	0.445	0.311	0.315	2.584	2.427	2.381	0.498	1.375	0.322	2.385	1.95078	0.0354583	0.244417	-0.72351	0.608946	1	3.35579	7.2686e-05	0.0012327
TMEM27	0.105	0	0.191	0.341	0.317	0.479	0.13	0.274	0.172	0.831	0.831	0.989	0.122	0.399	0.198	0.924	1.85612	0.136411	1	0.735426	0.589758	1	3.34728	0.00377675	0.0403586
WWC1	0.978	1.175	0.842	2.237	2.245	2.406	1.136	1.154	0.93	3.165	3.425	3.559	0.919	2.234	1.049	3.324	2.05588	1.42443e-05	0.000278108	0.263502	0.625155	0.999998	3.33843	2.4869e-14	1.43208e-12
PTPRD	0.21	0.295	0.385	1.023	0.956	0.809	0.224	0.305	0.407	1.826	1.797	1.555	0.302	0.949	0.315	1.745	1.99992	6.14564e-11	2.54266e-09	0.0670139	0.849209	1	3.33765	0	0
DQ593994,ELFN2	0.111	0.07	0.321	0.378	0.431	0.8	0.195	0.232	0.06	1.274	1.172	0.971	0.158	0.512	0.144	1.114	1.88122	0.0886663	1	-0.141731	0.91766	1	3.33036	0.00135608	0.0167117
NUAK1	1.093	1.079	1.217	2.169	2.045	1.966	1.234	1.09	0.962	3.802	3.611	3.663	1.14	2.075	1.112	3.706	1.41703	2.42428e-12	1.14372e-10	-0.0513235	0.809456	0.999998	3.32347	0	0
ALCAM	2.044	2.399	2.455	3.784	3.76	3.436	2.191	2.198	2.319	5.216	5.132	5.353	2.261	3.652	2.25	5.28	1.60897	4.43823e-12	2.04485e-10	-0.0148851	0.955739	0.999998	3.31867	0	0
GRID1	0.106	0.089	0.127	0.179	0.282	0.239	0.115	0.116	0.075	0.824	0.86	0.722	0.102	0.231	0.101	0.791	1.23904	0.0988108	1	-0.0201791	0.981855	1	3.30999	8.80312e-07	2.12863e-05
ARHGAP29	1.845	1.823	1.864	3.131	3.2	2.942	1.469	1.817	1.51	4.654	4.748	4.722	1.881	3.147	1.636	4.772	1.5502	5.02749e-11	2.09288e-09	-0.349225	0.178152	0.719162	3.29349	0	0
PKIB	0.194	0.522	0.49	0.855	0.947	0.8	0.255	0.245	0.248	2.232	1.757	1.913	0.401	0.881	0.241	2.037	1.39617	0.150555	0.655078	-0.815413	0.533104	1	3.27767	0.00017861	0.0027792
TGFB2	0.482	0.387	0.512	1.094	0.925	0.952	0.383	0.351	0.34	2.135	2.168	2.294	0.477	1.033	0.368	2.255	1.41658	3.35034e-05	0.00061072	-0.433609	0.330935	1	3.26768	0	0
AK097428	0.267	0.206	0.226	0.929	0.51	0.623	0.245	0.219	0.221	1.38	1.52	1.272	0.222	0.669	0.213	1.367	1.82882	0.0161418	1	-0.058896	0.949645	1	3.2508	4.12468e-06	8.90902e-05
CCDC88C	0.239	0.225	0.085	0.525	0.394	0.546	0.162	0.42	0.183	1.205	1.296	1.172	0.163	0.385	0.137	1.092	1.35711	0.214023	1	-0.261791	0.865975	1	3.24274	0.000284492	0.00422547
CUFF.1834.1	0.407	0.103	0.316	0.904	1.028	0.673	0.279	0.324	0.173	1.894	1.373	1.483	0.281	0.876	0.26	1.602	1.95724	0.0382011	0.258403	-0.120978	0.91878	1	3.24249	0.000245838	0.00370686
RAC2	0.066	0.401	0.234	0.568	0.514	0.514	0.206	0.494	0.351	1.372	1.482	1.523	0.239	0.52	0.352	1.431	1.27171	0.16796	1	0.621589	0.52655	1	3.23709	7.41173e-05	0.00125517
STC2	1.679	1.553	1.666	2.751	2.75	2.717	1.259	1.651	1.523	4.551	4.25	4.298	1.616	2.725	1.477	4.354	1.44089	1.31997e-08	4.15224e-07	-0.211723	0.418442	0.997573	3.23462	0	0
LOC440028	0.645	0.402	0.654	1.152	0.947	1.258	0.557	0.456	0.675	2.405	2.503	2.447	0.535	1.078	0.54	2.383	1.30865	0.118398	0.566923	0.0150882	0.985542	1	3.23149	1.78732e-06	4.09943e-05
BDNF-AS1	0.155	0.526	0.382	0.818	0.93	0.428	0.261	0.281	0.102	1.824	1.613	1.984	0.36	0.753	0.205	1.863	1.27397	0.244115	0.84	-0.892978	0.527011	1	3.21904	0.00152056	0.0184192
SUSD2	1.813	1.737	1.988	3.052	2.621	3.17	1.617	1.932	1.739	4.667	4.518	4.776	1.793	2.887	1.732	4.562	1.3751	1.56171e-11	6.82277e-10	-0.0866596	0.68689	0.999998	3.19748	0	0
FOSL2	1.859	1.959	2.005	3.243	3.446	3.39	1.571	2.046	1.825	4.651	4.914	4.692	1.949	3.364	1.839	4.759	1.69981	5.07816e-13	2.53766e-11	-0.151246	0.585891	0.999998	3.18752	0	0
FRAS1	0.415	0.161	0.652	0.923	0.783	1.119	0.505	0.6	0.437	1.951	2.337	1.855	0.417	0.921	0.484	2.015	1.41525	0.0428791	0.281307	0.249471	0.754047	1	3.18338	4.46317e-07	1.13041e-05
CUFF.1769.1	1.153	1.178	0.902	2.05	1.713	2.087	0.887	1.195	1.023	3.369	3.687	3.367	1.095	1.978	1.045	3.496	1.37142	3.66414e-06	7.99101e-05	-0.0969087	0.773879	0.999998	3.17717	0	0
PAQR5	0.666	0.739	0.765	1.415	1.682	1.462	1.093	0.591	1.291	2.475	2.938	2.879	0.72	1.524	1.017	2.768	1.53657	0.0167713	0.136765	0.661565	0.387778	0.985448	3.16809	2.45165e-10	9.52186e-09
TFPI	0.693	0.584	0.835	1.571	1.612	1.322	0.47	0.934	0.921	2.59	3.131	2.42	0.749	1.576	0.801	2.825	1.54185	0.0265186	0.195836	0.126358	0.871655	0.999998	3.16111	1.7703e-07	4.73501e-06
SLAMF7	0.552	0.394	0.595	1.166	0.931	1.146	0.215	0.406	0.431	2.338	2.236	2.149	0.487	1.029	0.327	2.194	1.37457	0.0579624	0.351095	-0.657854	0.523092	1	3.15414	5.20715e-07	1.30416e-05
NMNAT2	2.236	2.129	2.366	3.487	3.202	3.402	1.891	1.848	1.958	5.077	5.118	5.061	2.266	3.401	1.911	5.108	1.32777	2.79776e-13	1.44076e-11	-0.464238	0.0356364	0.24534	3.13608	0	0
AK026905,MICAL2	0.616	0.6	0.85	1.555	1.666	1.554	0.453	0.82	0.598	2.641	2.636	2.681	0.677	1.554	0.587	2.643	1.69138	6.38258e-06	0.000133289	-0.254739	0.633534	1	3.12984	0	0
CCDC80	0.872	0.959	1.143	1.891	1.834	1.879	1.018	0.855	1.012	3.203	3.382	3.223	0.961	1.807	0.917	3.205	1.40075	0.000579806	0.00794288	-0.0921327	0.82843	0.999998	3.11872	0	0
DAPK1	1.406	1.201	1.187	2.284	2.213	2.392	1.325	1.404	1.143	3.659	3.722	3.647	1.241	2.269	1.277	3.654	1.48618	0.00131019	0.0162351	0.0608261	0.909325	0.999998	3.08662	2.91989e-13	1.49957e-11
BNC1	0.13	0.369	0.286	0.76	0.908	0.592	0.356	0.289	0.368	1.307	1.586	1.408	0.262	0.75	0.329	1.422	1.77252	0.000186376	0.00288768	0.363719	0.589591	1	3.07439	1.20402e-10	4.83126e-09
NID2	0.381	0.545	0.361	1.047	0.952	0.92	0.457	0.344	0.455	1.948	2.089	1.905	0.421	0.949	0.407	1.944	1.45833	0.0079054	0.0746962	-0.0568858	0.917276	1	3.07125	9.6873e-10	3.51679e-08
CITED2	3.954	3.679	4.199	5.153	4.558	5.434	4.522	3.785	3.966	7.118	6.83	6.913	3.959	5.061	4.115	6.938	1.15419	3.25572e-06	7.14886e-05	0.166045	0.491922	0.999998	3.06287	0	0
SNAPC1	3.749	3.887	3.601	4.688	4.832	4.535	3.544	3.749	3.646	6.506	6.923	6.635	3.786	4.73	3.657	6.743	0.997291	4.20648e-11	1.76251e-09	-0.139808	0.334075	0.948303	3.05248	0	0
PDLIM1	4.539	4.412	5.081	5.948	5.949	6.116	4.515	4.425	4.39	7.627	7.832	7.647	4.668	5.97	4.404	7.663	1.33736	0	0	-0.275588	0.0602519	0.360767	3.04611	0	0
LOC388630	0.818	0.795	0.813	1.088	0.926	1.312	0.858	0.768	0.794	2.75	3.025	2.799	0.802	1.097	0.799	2.821	0.616229	0.142874	0.635155	-0.00711379	0.986801	0.999998	3.02919	0	0
FAM167B	0.48	0.923	0.757	1.597	1.055	1.338	0.516	0.297	0.548	2.579	3.049	2.438	0.703	1.256	0.432	2.614	1.1444	0.0696216	0.398947	-0.84743	0.319676	1	3.02756	6.56472e-08	1.87642e-06
DENND2A	1.464	1.281	1.374	2.414	2.544	2.261	1.07	1.271	1.093	3.648	3.989	3.581	1.303	2.343	1.109	3.683	1.47403	4.73061e-07	1.19176e-05	-0.343044	0.310404	0.922335	3.01322	0	0
PDGFA	1.003	1.373	1.413	2.11	2.652	2.065	1.084	1.32	1.081	3.5	3.87	3.536	1.289	2.314	1.18	3.661	1.4596	0.00101556	0.0129844	-0.189667	0.701538	0.999998	3.01174	4.03899e-13	2.03885e-11
PODXL	2.983	2.919	2.764	4.054	4.097	3.94	2.557	2.815	2.71	5.721	5.706	5.704	2.861	4.01	2.681	5.683	1.26975	6.41265e-13	3.17431e-11	-0.211849	0.23918	0.831957	3.00673	0	0
L1CAM	3.699	3.766	3.782	4.855	4.99	5.287	3.133	3.656	3.316	6.545	6.794	6.678	3.664	4.949	3.328	6.562	1.35598	1.35007e-06	3.15395e-05	-0.368366	0.177991	0.71885	3.00173	0	0
ASS1	0.499	0.364	0.304	0.659	0.469	0.598	0.616	0.284	0.33	1.696	1.951	1.566	0.352	0.542	0.389	1.679	0.725482	0.344444	1	0.167431	0.829607	1	2.99711	1.05095e-06	2.51232e-05
NCAM1	0.407	0.412	0.429	1.048	0.994	1.109	0.418	0.406	0.396	1.94	1.942	1.733	0.404	0.987	0.387	1.84	1.6012	0.000128907	0.00206744	-0.0723719	0.886981	1	2.99579	2.62013e-14	1.50605e-12
PTPRB	0.188	0.215	0.146	0.403	0.599	0.442	0.124	0.202	0.097	0.914	1.246	1.081	0.19	0.487	0.129	1.084	1.51431	0.0959749	1	-0.590023	0.637549	1	2.99576	0.000382288	0.00549764
VGLL3	0.147	0.121	0.191	0.452	0.43	0.318	0.209	0.135	0.112	1.06	0.719	0.915	0.167	0.436	0.164	0.985	1.52115	0.000306264	1	-0.0243331	0.9633	1	2.99489	1.93401e-13	1.01476e-11
ADAMTS12	1.839	2.193	2.051	3.085	2.957	3.024	1.465	1.858	1.793	4.577	4.769	4.61	2.007	3.035	1.669	4.634	1.25348	0.00137255	0.0168839	-0.469037	0.313672	0.926078	2.98109	0	0
CUFF.5402.1	0.439	0.743	0.199	0.791	0.855	0.856	0.332	0.426	0.301	2.16	1.96	1.973	0.478	0.835	0.354	2.034	0.997445	0.331889	0.946278	-0.497221	0.694961	1	2.97998	0.000816139	0.0107398
LAMA5,MIR4758	2.549	2.605	2.897	3.575	3.652	3.901	2.784	2.641	2.872	5.482	5.555	5.406	2.649	3.661	2.748	5.408	1.14299	1.73671e-07	4.64913e-06	0.116775	0.550993	0.999998	2.97437	0	0
ACSL5	0.338	0.363	0.275	0.977	0.992	1.111	0.245	0.267	0.392	1.723	1.526	1.544	0.337	1.042	0.283	1.615	2.01155	0.00546393	0.0550384	-0.279343	0.739503	1	2.97267	3.517e-05	0.000638759
AL832797	0.24	0.232	0.459	1.016	0.728	0.561	0.248	0.352	0.172	1.403	1.802	1.375	0.319	0.803	0.262	1.556	1.59151	0.00640654	0.0628333	-0.310701	0.672572	1	2.97195	3.22313e-08	9.62023e-07
MGC16121,MIR424,MIR503	1.773	1.469	1.213	2.012	2.008	2.211	2.05	1.941	1.129	3.75	3.927	4.005	1.466	2.057	1.776	3.889	0.84242	0.177699	0.718066	0.45924	0.475489	0.999998	2.97022	1.41566e-08	4.43994e-07
CUFF.1830.1	0.567	0.15	0.164	0.992	0.524	0.41	0.144	0.246	0.556	1.561	1.086	1.794	0.307	0.665	0.326	1.51	1.30389	0.258386	1	0.0983184	0.940798	1	2.96185	0.00413441	0.0436183
AREG	0.394	0.471	0.697	0.694	1.03	0.852	0.514	0.751	0.69	2.012	2.398	1.956	0.516	0.851	0.641	2.114	0.901496	0.0505264	0.31687	0.377605	0.436338	1	2.9509	2.18714e-13	1.13872e-11
CLU	1.838	2.071	1.903	2.951	3.106	3.179	1.665	1.914	1.966	4.457	4.558	4.518	1.922	3.064	1.841	4.491	1.40052	9.92251e-12	4.42495e-10	-0.110651	0.611721	0.999998	2.94537	0	0
C15orf59	0.503	0.306	0.177	0.715	0.671	1.006	0.361	0.265	0.327	1.61	1.41	1.644	0.305	0.771	0.304	1.486	1.5862	0.0453286	0.292778	-0.00530037	0.995574	1	2.93672	5.16876e-05	0.000906182
BC037321	0.389	0.146	0.182	0.608	0.53	0.633	0.403	0.225	0.336	1.277	1.209	1.369	0.256	0.61	0.332	1.314	1.4377	0.00289014	1	0.412136	0.439806	1	2.93633	3.7321e-11	1.57162e-09
THSD1	0.241	0.261	0.345	0.558	0.409	0.375	0.214	0.216	0.267	1.125	1.359	1.586	0.263	0.421	0.219	1.338	0.761244	0.398835	1	-0.287489	0.803206	1	2.93292	0.000690074	0.00926804
NAV2	0.575	0.52	0.53	1.188	1.047	1.085	0.517	0.451	0.472	2.115	1.998	2.012	0.492	1.03	0.468	2.028	1.35906	0.00100409	0.0128656	-0.0840831	0.84781	1	2.92087	1.59872e-14	9.36605e-13
BC070093	0.861	0.653	0.89	1.418	1.396	1.502	1.045	0.801	0.731	2.732	2.696	2.82	0.854	1.504	0.913	2.826	1.18436	0.040119	0.26772	0.127341	0.834515	0.999998	2.91472	5.13815e-09	1.70126e-07
AX747527,MYO5B	0.436	0.377	0.465	0.884	0.834	0.823	0.27	0.445	0.386	1.764	1.773	1.784	0.423	0.872	0.369	1.825	1.28345	0.0126575	0.109093	-0.225559	0.726761	1	2.89862	3.45191e-10	1.3217e-08
FAM176A	2.386	2.613	2.994	4.249	3.924	4.159	2.395	2.504	2.234	5.289	5.647	5.332	2.729	4.057	2.386	5.422	1.47379	0.000212125	0.00324934	-0.413363	0.379328	0.98123	2.89466	4.44089e-16	2.91222e-14
AK094342	0.253	0.446	0.4	0.732	0.726	0.849	0.355	0.245	0.17	1.597	1.865	1.402	0.384	0.81	0.281	1.706	1.30334	0.204997	0.773688	-0.506481	0.679402	1	2.89037	0.000740126	0.00985344
ARHGAP28	0.184	0.14	0.198	0.536	0.426	0.202	0.22	0.244	0.222	0.992	0.996	0.877	0.177	0.382	0.227	0.975	1.22127	0.101386	1	0.391209	0.607927	1	2.88969	2.39346e-05	0.000447909
EBI3	1.058	1.202	1.133	1.745	1.791	1.731	0.76	0.896	1.353	3.406	3.394	3.136	1.119	1.735	1.022	3.273	0.990227	0.0219414	0.169077	-0.184197	0.71512	0.999998	2.88614	4.57412e-14	2.56067e-12
RNF144B	0.103	0.171	0.206	0.256	0.308	0.259	0.129	0.131	0.117	0.862	0.907	0.898	0.166	0.287	0.13	0.923	0.856362	0.164732	1	-0.364096	0.616927	1	2.88047	4.85843e-08	1.41569e-06
CUFF.4505.1	0.572	0.452	0.833	1.13	0.797	0.883	0.565	0.418	0.446	2.348	2.242	2.315	0.628	0.944	0.478	2.303	0.76016	0.0552584	0.339053	-0.474495	0.31606	1	2.85095	2.22045e-16	1.48707e-14
NMT2	2.751	2.614	2.61	3.749	3.813	3.821	2.523	2.806	2.439	5.176	5.443	5.231	2.619	3.753	2.556	5.25	1.27899	9.87519e-06	0.000199286	-0.0752167	0.798798	0.999998	2.84859	0	0
MATN3	0.455	0.392	0.418	1.006	0.651	0.893	0.581	0.489	0.621	1.81	1.639	1.805	0.418	0.872	0.514	1.769	1.30611	0.0139973	0.118543	0.351945	0.632533	1	2.84351	4.6626e-08	1.36198e-06
OR56B1,TRIM22	0.273	0.358	0.271	0.551	0.385	0.624	0.287	0.306	0.311	1.339	1.366	1.219	0.277	0.53	0.266	1.323	1.07016	0.292892	1	-0.0631521	0.953055	1	2.82933	0.00104273	0.0132939
WDR66	0.102	0.297	0.35	0.515	0.331	0.646	0.111	0.164	0.103	1.206	1.261	1.291	0.248	0.484	0.121	1.222	1.08746	0.120402	1	-1.10101	0.254627	1	2.82694	9.30349e-08	2.60876e-06
KRT7	2.655	2.709	2.492	4.094	4.031	4.021	2.491	2.88	2.497	5.414	5.09	5.145	2.509	3.908	2.564	5.091	1.57877	0.000147293	0.00233145	0.0666153	0.8912	0.999998	2.81832	1.79634e-13	9.47259e-12
KRT80	4.307	4.273	4.236	5.776	5.687	5.817	3.781	4.376	3.994	7.01	6.981	7.02	4.213	5.711	4.044	6.943	1.55023	0	0	-0.179557	0.208305	0.77941	2.79832	0	0
NFASC	1.127	1.313	1.195	2.047	2.04	2.257	1.315	1.28	1.549	3.104	3.369	3.36	1.139	2.058	1.323	3.212	1.39613	0.000452344	0.00639515	0.320154	0.473087	0.999998	2.7809	1.04361e-14	6.1946e-13
SYBU	1.092	0.818	1.066	1.506	1.579	1.686	0.762	1.036	1.064	3.167	2.935	2.624	0.968	1.576	0.956	2.914	1.05066	0.0351908	0.243003	-0.0255931	0.962692	0.999998	2.77314	5.73487e-09	1.88497e-07
RFTN1	1.711	1.586	1.739	2.641	2.631	2.61	1.637	1.607	1.541	4.048	3.925	4.013	1.634	2.58	1.558	3.941	1.24231	7.26256e-06	0.000150304	-0.114517	0.704382	0.999998	2.77092	0	0
GSG1	0.519	0.52	0.391	0.776	0.964	0.744	0.646	0.543	0.603	1.981	1.734	1.868	0.475	0.844	0.594	1.872	1.02659	0.0936534	0.4885	0.382956	0.486937	1	2.76836	1.92158e-07	5.1136e-06
KRT18	7.641	7.356	7.468	8.584	8.476	8.512	7.408	7.456	7.404	10.069	10.187	10.294	7.307	8.367	7.311	10.051	1.06463	5.32907e-15	3.25311e-13	0.00445463	0.970573	0.999998	2.75142	0	0
PTPRM	1.986	2.068	2.337	3.228	3.091	2.858	2.166	2.168	2.04	4.596	4.686	4.409	2.098	3.029	2.079	4.526	1.12723	4.65506e-07	1.17366e-05	-0.0239419	0.908775	0.999998	2.74866	0	0
TBC1D2	0.863	1.198	1.342	1.832	1.979	2.057	1.073	1.321	1.065	3.111	3.295	3.234	1.117	1.898	1.129	3.143	1.22269	0.00292231	0.0323473	0.0234955	0.957932	0.999998	2.74488	9.76996e-15	5.81747e-13
CYP2S1	0.479	0.233	0.206	0.614	0.834	0.858	0.215	0.44	0.346	1.366	1.344	1.291	0.285	0.761	0.322	1.301	1.66684	0.00528636	0.0535878	0.191422	0.786045	1	2.74229	8.80934e-07	2.12924e-05
JUN	2.584	2.543	2.515	3.825	3.62	3.734	2.213	2.337	2.071	5.19	5.06	4.913	2.539	3.71	2.215	5.051	1.32946	9.32587e-15	5.56707e-13	-0.401151	0.0258729	0.192255	2.74048	0	0
GOLT1A	0.336	0.261	0.629	0.937	0.675	0.137	0.466	0.117	0.172	1.865	1.473	1.703	0.423	0.635	0.252	1.707	0.698097	0.507738	1	-0.835557	0.602896	1	2.73072	0.00299262	0.0330213
NLRP2	0.869	0.727	0.714	1.372	1.288	1.103	0.387	0.704	0.646	2.426	2.657	2.335	0.735	1.219	0.571	2.434	0.999308	0.00997595	0.0899521	-0.451808	0.368572	1	2.72868	0	0
SEMA3A	2.401	2.533	2.522	3.416	3.441	3.062	2.268	2.407	2.326	4.91	4.997	4.95	2.538	3.387	2.36	5.025	0.976752	2.9657e-07	7.69283e-06	-0.217506	0.211101	0.784514	2.71429	0	0
MYL9	2.299	1.468	2.26	2.943	2.964	2.906	2.306	1.97	1.765	4.457	4.551	4.291	1.966	2.847	1.935	4.319	1.09257	0.0580274	0.351388	-0.0412053	0.945073	0.999998	2.7061	2.93211e-10	1.13185e-08
C16orf74	2.008	1.97	1.549	3.391	3.162	2.95	1.89	1.656	1.588	4.318	4.267	3.969	1.766	3.048	1.645	4.057	1.59855	1.13001e-06	2.68164e-05	-0.175029	0.660119	0.999998	2.70365	0	0
ADM	3.225	3.404	2.824	4.154	3.843	3.893	3.077	3.113	2.751	5.823	5.893	5.46	3.161	3.951	2.992	5.718	0.864629	1.05779e-05	0.00021209	-0.191691	0.339536	0.953583	2.70037	0	0
SERINC2	4.477	4.28	4.459	5.464	5.232	5.571	3.921	4.217	3.965	7.161	7.136	6.91	4.415	5.425	4.055	7.052	1.04533	3.1164e-12	1.45284e-10	-0.380616	0.00831012	0.0776737	2.69497	0	0
CUFF.1833.1	0.277	0.678	0.482	1.134	0.881	0.567	0.547	0.386	0.271	2.075	1.423	1.967	0.488	0.879	0.406	1.848	1.05943	0.265533	0.871355	-0.310477	0.785557	1	2.69157	0.00134382	0.0165888
SGMS2	0.526	0.509	0.707	1.202	1.066	1.018	0.759	0.549	0.754	2.099	2.034	2.059	0.618	1.16	0.719	2.152	1.20599	0.00110219	0.0139598	0.270944	0.552274	0.999998	2.68529	7.8737e-13	3.87723e-11
PDGFC	1.376	1.113	1.58	2.179	2.309	1.889	1.529	1.415	1.533	3.523	3.338	3.476	1.387	2.179	1.513	3.499	1.12641	0.00152835	0.0185088	0.197791	0.54274	0.999998	2.67279	0	0
CAMK1D	0.25	0.377	0.246	1.051	1.001	0.793	0.249	0.326	0.28	1.601	1.084	1.12	0.287	0.936	0.282	1.261	2.05108	0.0177056	0.142758	-0.0279558	0.978985	1	2.66442	0.00178863	0.0211699
FSTL3	3.356	3.545	3.604	4.806	4.813	4.84	3.368	3.559	3.413	6.163	6.138	5.912	3.475	4.776	3.439	6.023	1.38275	6.0707e-13	3.01294e-11	-0.0395958	0.849051	0.999998	2.66072	0	0
hCG_1997999,SCN8A	0.588	1.098	0.606	0.983	1.259	1.25	0.576	0.79	0.684	2.325	2.291	2.185	0.665	1.074	0.608	2.233	0.915722	0.0593796	0.357173	-0.1595	0.832169	1	2.65953	3.90862e-08	1.15495e-06
TAGLN	1.677	1.797	1.925	2.666	2.568	2.796	2.01	2.093	1.799	3.843	4.01	4.305	1.765	2.614	1.926	4.012	1.09356	0.0214352	0.166034	0.222923	0.64593	0.999998	2.657	2.57572e-14	1.48232e-12
GPRC5C	0.579	0.446	0.243	0.44	0.37	0.587	0.302	0.361	0.194	1.503	1.632	1.594	0.38	0.447	0.257	1.536	0.268647	0.816252	1	-0.630197	0.68086	1	2.65552	0.00407639	0.0431186
AL832891,CYR61	4.026	4.056	4.375	5.415	5.332	5.213	4.168	3.982	3.814	6.606	7.07	6.478	4.181	5.347	4.019	6.765	1.21192	2.69784e-13	1.39082e-11	-0.171473	0.283608	0.891999	2.65266	0	0
ARMC4	0.366	0.323	0.462	0.65	0.477	0.342	0.223	0.501	0.564	1.442	1.579	1.48	0.363	0.443	0.415	1.481	0.325683	0.716774	1	0.216817	0.834722	1	2.64488	0.000615833	0.00838052
AJUBA	3.264	3.169	3.106	4.49	4.452	4.458	2.451	3.168	2.737	5.636	5.734	5.722	3.221	4.501	2.84	5.729	1.37886	0	0	-0.433462	0.00513901	0.0524259	2.64452	0	0
MYPN	0.454	0.231	0.496	0.986	0.379	0.735	0.128	0.286	0.228	1.539	1.742	1.661	0.417	0.718	0.175	1.628	0.946405	0.128178	1	-1.37536	0.188807	1	2.64313	2.53776e-05	0.000472534
RGS7	0.982	0.77	0.965	1.302	1.169	1.106	1.207	0.956	0.906	2.413	2.407	2.691	0.807	1.062	1.029	2.501	0.537258	0.454074	0.999998	0.474311	0.585004	0.999998	2.63712	8.37288e-05	0.00140252
CPNE7	0.956	0.744	0.719	1.635	1.125	1.541	0.811	0.891	0.515	2.594	2.861	2.112	0.793	1.379	0.733	2.474	1.12743	0.0806141	0.442175	-0.147795	0.833487	0.999998	2.63603	5.88925e-06	0.000124222
BIK	0.637	0.705	0.673	1.253	1.234	0.928	0.428	0.82	0.889	2.326	2.179	2.204	0.672	1.143	0.729	2.228	1.02658	0.131657	0.604675	0.148137	0.844285	0.999998	2.63469	1.12925e-05	0.000224986
PKD1L2	0.149	0.436	0.384	0.686	0.755	0.851	0.306	0.268	0.253	0.881	1.637	1.499	0.323	0.747	0.27	1.352	1.43472	0.137089	0.619654	-0.285533	0.811776	1	2.62883	0.00340678	0.0370036
MAP1B	1.659	1.699	1.685	2.647	2.821	2.299	1.538	1.77	1.667	3.767	3.891	3.89	1.655	2.585	1.638	3.831	1.21894	2.96225e-11	1.25944e-09	-0.0243689	0.892136	0.999998	2.62267	0	0
RTN4RL1	0.312	0.185	0.294	0.319	0.35	0.376	0.233	0.232	0.109	1.136	1.304	1.021	0.255	0.339	0.188	1.128	0.450519	0.484503	1	-0.473113	0.532576	1	2.61401	5.93545e-07	1.47329e-05
DYSF	1.022	0.975	1.102	1.738	1.642	1.807	0.996	0.922	1.063	2.937	2.987	2.741	0.994	1.621	0.958	2.82	1.06462	0.00223313	0.0256346	-0.0729939	0.844628	0.999998	2.61127	5.77316e-15	3.51738e-13
CUFF.10753.1	0.294	0.514	0.647	0.625	0.679	0.826	0.318	0.523	0.373	1.681	1.925	1.718	0.497	0.723	0.41	1.795	0.660741	0.441715	1	-0.322328	0.750202	1	2.58659	0.000347984	0.0050621
POU2F2	0.284	0.183	0.263	0.392	0.424	0.396	0.171	0.242	0.143	1.024	1.202	0.983	0.233	0.412	0.187	1.032	0.916449	0.335231	1	-0.343311	0.748949	1	2.57557	0.00159329	0.0191554
MGC12916	0.58	0.336	0.731	1.105	0.897	0.712	0.841	0.434	0.826	1.92	1.977	1.834	0.56	0.917	0.715	1.918	0.905123	0.103989	0.522951	0.436753	0.430993	0.999998	2.55068	2.04504e-07	5.41633e-06
BMP4	0.808	1.386	1.642	1.559	1.658	1.617	1.374	1.2	1.368	3.534	3.093	3.248	1.306	1.588	1.301	3.257	0.446186	0.181467	0.726154	-0.00834697	0.981137	0.999998	2.53928	0	0
DLC1	2.425	2.221	2.352	3.529	3.485	3.144	2.102	2.159	2.054	4.557	4.711	4.528	2.325	3.415	2.127	4.597	1.26875	1.71873e-09	6.07159e-08	-0.252121	0.277339	0.884796	2.53228	0	0
CUFF.10396.1	1.96	2.693	1.768	3.156	2.695	2.922	2.379	0.949	2.512	4.433	4.488	4.399	2.198	2.937	2.097	4.441	0.891606	0.363339	0.97403	-0.130341	0.90715	0.999998	2.52941	0.00309433	0.0340362
ANKRD33B	1.275	1.131	1.091	1.914	1.842	1.779	0.974	1.246	1.192	3.116	2.953	3.055	1.184	1.864	1.153	3.06	1.05366	2.19028e-06	4.94799e-05	-0.0543623	0.787829	0.999998	2.52935	0	0
EEF1A2	3.779	3.869	3.25	4.218	4.241	4.1	3.988	3.683	3.766	6.231	6.19	5.808	3.576	4.103	3.768	6.001	0.5668	0.00579742	0.0578377	0.209113	0.345237	0.959468	2.52906	0	0
ANKRD55	0.913	0.592	0.639	1.083	1.536	1.197	1.195	1.037	1.032	2.18	2.132	2.473	0.721	1.28	1.091	2.242	1.14014	0.0788224	0.435304	0.802337	0.234613	0.824264	2.52466	1.59954e-05	0.00030904
HBEGF	1.864	1.945	1.517	2.565	2.281	2.458	1.569	1.61	1.798	4.083	3.766	3.835	1.772	2.424	1.661	3.894	0.854775	0.000762178	0.0100972	-0.160296	0.534559	0.999998	2.52138	0	0
UBE2QL1	0.328	0.362	0.351	0.354	0.388	0.532	0.178	0.279	0.436	1.33	1.334	1.405	0.352	0.432	0.303	1.37	0.337581	0.389014	1	-0.240789	0.567702	1	2.521	1.08802e-14	6.44605e-13
TGM2	4.725	4.957	4.988	5.945	6.156	6.414	4.27	4.836	4.644	7.143	7.554	7.381	4.831	6.13	4.572	7.309	1.32978	0	0	-0.269802	0.0479516	0.305672	2.52045	0	0
SGK223	1.337	1.146	1.088	2.061	1.927	2.198	1	1.055	1.123	3.191	2.969	3.047	1.149	1.989	0.992	2.981	1.28758	0.000104561	0.0017154	-0.299227	0.431326	0.999998	2.50255	0	0
UGT3A2	0.33	0.219	0.438	0.448	0.577	0.657	0.209	0.367	0.358	1.222	1.458	1.13	0.327	0.569	0.309	1.286	0.926267	0.166596	1	-0.0877712	0.908784	1	2.50048	1.81834e-05	0.000348323
MGAT3	0.35	0.311	0.374	0.534	0.584	0.415	0.362	0.38	0.343	1.368	1.408	1.261	0.34	0.501	0.362	1.322	0.645581	0.133555	1	0.101818	0.826474	1	2.49883	1.32588e-09	4.73515e-08
KCNK1	1.543	1.712	1.855	2.053	2.373	2.494	1.641	1.611	1.887	3.685	3.821	3.828	1.747	2.356	1.753	3.836	0.805547	0.00131206	0.016254	0.00828348	0.97434	0.999998	2.49481	0	0
NEK3	0.21	0.288	0.502	0.416	0.496	0.464	0.51	0.366	0.183	0.976	1.547	1.308	0.334	0.461	0.355	1.303	0.529508	0.553793	1	0.097037	0.92002	1	2.49236	9.20936e-05	0.00152864
KRT18P55	0.243	0.201	0.112	0.292	0.3	0.307	0.153	0.115	0.14	0.587	0.899	0.874	0.171	0.284	0.129	0.766	0.792896	0.407964	1	-0.422671	0.711439	1	2.48106	0.00264309	0.0296809
FOXP1	0.737	0.739	1.025	1.475	1.917	1.298	0.702	0.717	0.804	2.052	2.572	2.471	0.819	1.614	0.731	2.394	1.43047	0.000462689	0.00651702	-0.212806	0.596259	0.999998	2.47653	1.61461e-10	6.40266e-09
FBXL7	1.058	1.41	1.039	2.235	2.22	1.991	1.254	1.078	1.122	3.031	3.213	2.737	1.19	2.168	1.162	3.021	1.44802	6.58221e-05	0.00112701	-0.0490121	0.907189	0.999998	2.47401	1.14575e-12	5.56658e-11
CD274	0.595	0.745	0.532	1.011	1.059	1.056	0.559	1.057	1.216	1.642	2.17	1.779	0.581	1.056	0.985	1.909	1.1215	0.360807	0.971543	0.980643	0.339945	0.954047	2.47344	0.00355423	0.0383232
ADRB2	0.88	0.732	0.854	1.516	1.613	1.525	0.965	1.066	1.096	2.739	2.244	2.109	0.85	1.587	1.066	2.447	1.32002	0.0737856	0.415699	0.444823	0.556751	0.999998	2.47107	0.000139363	0.00221707
MPP3	1.102	1.053	1.138	2.117	2.092	1.978	1.822	1.358	1.466	2.884	3.006	2.771	1.067	1.977	1.475	2.809	1.42336	0.00184338	0.0217281	0.700809	0.0963697	0.497604	2.45504	1.39098e-10	5.54613e-09
KRT86	0.451	0.539	0.294	1.144	1.026	1.17	0.329	0.497	0.639	1.483	1.593	1.524	0.416	1.083	0.492	1.503	1.74185	0.0177484	0.143034	0.281702	0.70644	1	2.45459	0.000429851	0.00611741
INPP5D	0.359	0.37	0.311	0.508	0.434	0.625	0.171	0.334	0.394	1.185	1.306	1.411	0.33	0.504	0.297	1.264	0.703796	0.310623	1	-0.166804	0.804965	1	2.4496	7.13994e-05	0.00121306
SH2D3A	0.339	0.459	0.498	0.517	0.811	0.94	0.255	0.548	0.215	1.522	1.676	1.482	0.413	0.74	0.332	1.485	1.01306	0.143594	0.63702	-0.35657	0.696676	1	2.43865	1.86967e-05	0.000357214
IRS1	1.807	1.988	1.926	2.726	2.858	3.216	1.433	1.764	1.696	3.992	4.119	3.893	1.884	2.915	1.623	3.956	1.28218	5.67292e-06	0.000120142	-0.371991	0.194476	0.75282	2.43131	0	0
ADAMTS6	0.23	0.215	0.211	0.461	0.507	0.397	0.347	0.336	0.423	0.967	0.974	0.752	0.223	0.464	0.374	0.923	1.18068	0.0551221	1	0.821789	0.269482	1	2.41843	8.24863e-05	0.00138351
NYNRIN	0.159	0.202	0.22	0.484	0.389	0.511	0.375	0.257	0.382	0.712	0.974	0.766	0.188	0.447	0.33	0.798	1.38516	0.000911439	1	0.886527	0.0411609	1	2.40754	7.91663e-10	2.90524e-08
FAM181B	0.193	0.407	0.124	0.331	0.113	0.614	0.349	0.502	0.098	0.917	1.221	0.834	0.246	0.36	0.327	0.988	0.611959	0.475519	1	0.456079	0.598493	1	2.40677	0.000944492	0.0121912
RBP4	0.654	0.639	0.495	1.065	0.551	1.205	0.532	0.397	0.4	1.981	1.884	1.769	0.571	0.927	0.43	1.831	0.891721	0.238023	0.830469	-0.485271	0.599112	1	2.39684	0.000305464	0.00450882
AK123459,LMO7	2.13	2.285	2.552	2.893	3.188	3.116	2.139	2.292	2.331	4.196	4.429	4.649	2.31	3.066	2.245	4.439	0.897234	0.000420341	0.00599561	-0.0812204	0.769934	0.999998	2.38602	0	0
MYH16	0.489	0.177	0.1	0.406	0.512	0.373	0.249	0.385	0.154	0.54	1.21	0.797	0.201	0.386	0.24	0.829	1.03239	0.15386	1	0.274178	0.730674	1	2.374	0.000207918	0.0031937
KIAA1244	0.217	0.136	0.222	0.414	0.363	0.381	0.111	0.197	0.169	0.773	0.813	0.798	0.195	0.393	0.161	0.806	1.11203	0.000590149	1	-0.296895	0.43168	1	2.36773	8.88178e-16	5.72512e-14
MYLK	1.558	1.546	1.208	1.924	1.767	1.783	1.928	1.156	1.4	3.338	3.352	3.092	1.375	1.776	1.558	3.203	0.604798	0.129137	0.597434	0.287259	0.629983	0.999998	2.36427	6.62721e-11	2.72876e-09
MYO10	1.395	1.231	1.471	2.073	2.063	2.057	1.186	1.139	1.429	3.063	3.231	3.119	1.319	2.005	1.228	3.115	1.01273	0.000635895	0.00862267	-0.155294	0.715003	0.999998	2.35925	1.5099e-14	8.86219e-13
COL12A1	2.15	1.735	2.938	3.676	3.45	3.504	1.971	2.212	2.11	4.626	4.33	4.427	2.346	3.535	2.056	4.454	1.37425	9.87317e-08	2.76113e-06	-0.371321	0.184408	0.732367	2.35608	0	0
UGCG	4.02	4.05	4.021	4.486	4.802	4.28	3.994	4.139	4.02	6.049	6.623	6.319	4.157	4.648	4.138	6.439	0.516036	0.00158133	0.0190418	-0.0194082	0.927585	0.999998	2.34919	0	0
MGLL	2.996	2.724	3.217	4.168	3.969	4.096	3.349	2.697	2.998	5.287	5.29	5.109	2.99	4.058	3.015	5.184	1.17282	9.71579e-08	2.71792e-06	0.0278613	0.89831	0.999998	2.34709	0	0
OGFRL1	2.216	2.448	2.263	2.967	3.054	2.913	2.356	2.347	2.298	4.315	4.434	4.418	2.282	2.946	2.291	4.366	0.79579	0.00151753	0.0183896	0.0120861	0.954636	0.999998	2.34443	0	0
CUFF.7586.1	0.616	0.787	0.847	0.907	1.364	1.432	0.55	0.497	0.392	1.955	2.095	2.39	0.742	1.24	0.473	2.14	1.01897	0.166108	0.691757	-0.793742	0.410705	0.995701	2.34273	0.000361739	0.00523399
DSC3	0.921	0.945	1.053	1.375	1.318	1.378	0.882	0.85	1.058	2.472	2.526	2.654	1.002	1.397	0.947	2.604	0.702926	0.00182688	0.0215578	-0.113114	0.710365	0.999998	2.33979	0	0
FMNL1	1.411	1.418	1.521	1.968	2.252	2.112	1.592	1.631	1.299	3.407	3.38	3.026	1.394	2.071	1.446	3.206	0.976552	0.0298531	0.214461	0.0834805	0.856628	0.999998	2.33806	7.03195e-09	2.29454e-07
FAM131B	0.719	0.882	0.966	1.149	1.493	1.232	0.955	0.974	1.08	2.146	2.563	2.308	0.849	1.283	1.002	2.334	0.838702	0.3554	0.967622	0.323258	0.654728	0.999998	2.33356	0.000131608	0.00210503
PNMA2	0.906	0.935	1.354	1.556	1.822	1.505	0.948	1.324	1.03	2.352	2.901	2.531	1.018	1.642	1.092	2.623	1.04895	0.00906067	0.0831995	0.144057	0.680166	0.999998	2.33233	4.44089e-15	2.73388e-13
AK024998	0.498	0.269	0.175	0.612	0.434	0.403	0.449	0.291	0.234	1.186	1.156	1.229	0.342	0.513	0.34	1.229	0.676871	0.278811	1	-0.00953627	0.988732	1	2.33155	1.34325e-05	0.000263972
EPAS1	0.31	0.393	0.459	0.601	0.602	0.83	0.504	0.479	0.483	1.454	1.35	1.269	0.386	0.679	0.487	1.348	0.968789	0.00944932	1	0.387176	0.329685	1	2.33142	4.7673e-12	2.189e-10
PRKAG2	2.357	2.638	2.725	3.37	3.335	3.287	2.614	2.572	2.311	4.757	4.629	4.668	2.611	3.373	2.527	4.738	0.874382	0.0119377	0.103922	-0.100713	0.783545	0.999998	2.32973	3.89688e-13	1.97133e-11
CRIM1	4.787	4.629	4.766	5.67	5.535	5.663	4.389	4.581	4.649	6.997	6.967	7.076	4.771	5.666	4.567	7.055	0.920154	2.85536e-11	1.21761e-09	-0.21241	0.0888022	0.472015	2.32659	0	0
PRELP	0.21	0.252	0.363	0.528	0.393	0.577	0.171	0.171	0.275	0.98	0.929	1.22	0.275	0.498	0.205	1.038	0.972618	0.0284357	1	-0.458103	0.401098	1	2.32625	1.51388e-08	4.72759e-07
AJAP1	2.057	2.028	2.016	3.025	2.948	3.289	1.806	2.1	1.522	4.083	4.005	4.093	2.021	3.067	1.833	4.029	1.27083	1.4083e-05	0.000275301	-0.256257	0.402679	0.993343	2.32441	0	0
GLIPR2	0.744	0.861	0.958	1.088	1.057	0.921	0.697	0.507	0.931	1.89	2.178	2.138	0.703	1.022	0.612	2.05	0.715203	0.41374	0.997056	-0.248607	0.755478	1	2.32212	0.0015672	0.018904
BC017818,TNFAIP2	4.356	4.175	4.534	5.073	5.394	5.147	3.619	4.751	4.285	6.117	6.779	6.806	4.267	5.119	4.246	6.517	0.88676	0.146179	0.644165	-0.0217491	0.971028	0.999998	2.31127	5.73612e-06	0.00012129
CD163L1	0.664	0.438	0.561	0.95	0.826	0.936	0.588	0.584	0.651	1.753	1.749	1.638	0.53	0.879	0.59	1.679	0.918922	0.029305	0.211376	0.185999	0.602471	1	2.3104	8.19833e-12	3.68562e-10
MST1R	0.344	0.199	0.324	0.574	0.444	0.684	0.227	0.22	0.144	0.966	1.14	1.104	0.28	0.525	0.189	1.043	1.03379	0.0697296	1	-0.612339	0.316178	1	2.3073	7.67879e-08	2.17513e-06
CUFF.11257.1,CUFF.11257.2,CUFF.11258.1	1.165	1.026	1.126	1.255	1.07	1.152	1.059	1.165	1.124	2.713	2.871	2.676	1.182	1.243	1.162	2.861	0.105983	0.759208	0.999998	-0.036998	0.91491	0.999998	2.30329	2.56239e-13	1.32533e-11
TMEM171	1.816	1.924	1.631	2.376	2.085	2.231	1.192	1.636	1.545	3.752	3.726	3.696	1.772	2.207	1.459	3.69	0.582372	0.165808	0.690947	-0.464538	0.403263	0.993796	2.3021	3.29071e-08	9.81215e-07
HBE1,HBG1,HBG2,OR51B4,OR51B5	3.57	3.424	3.346	3.786	3.953	3.682	3.437	3.429	3.306	5.252	5.872	5.594	3.454	3.862	3.412	5.639	0.44358	0.263923	0.869138	-0.0460304	0.903941	0.999998	2.29382	4.35652e-13	2.19211e-11
MAP3K8	0.326	0.528	0.613	0.805	0.505	0.823	0.264	0.314	0.427	1.838	1.554	1.274	0.499	0.706	0.34	1.587	0.611301	0.511804	1	-0.636729	0.570752	1	2.27761	0.00353727	0.0381795
NR2F1	1.59	1.557	2.172	2.659	2.719	2.741	1.642	1.534	1.871	3.606	3.66	3.818	1.817	2.726	1.692	3.719	1.15406	0.00284023	0.0315794	-0.177145	0.677772	0.999998	2.26981	4.80593e-12	2.20459e-10
SH3BP4	2.5	2.473	2.377	3.439	3.04	3.326	2.243	2.485	2.329	4.666	4.341	4.438	2.427	3.256	2.348	4.465	0.966656	1.7298e-08	5.35236e-07	-0.0975295	0.562039	0.999998	2.26786	0	0
GJC2	1.111	1.206	1.164	1.392	1.577	2.043	1.21	1.282	1.055	2.852	2.964	2.641	1.175	1.694	1.21	2.818	0.829489	0.139173	0.62468	0.0620791	0.919792	0.999998	2.26639	3.38939e-06	7.42781e-05
ZNF703	1.861	1.771	1.529	2.653	2.235	2.764	1.811	1.734	1.48	3.977	3.295	3.551	1.785	2.597	1.739	3.67	1.04576	0.000940107	0.0121429	-0.0654842	0.851338	0.999998	2.26106	8.88178e-16	5.72512e-14
CGN	0.64	0.531	0.495	1.051	0.924	0.977	0.427	0.498	0.375	1.687	1.526	1.769	0.507	0.915	0.424	1.583	1.07239	0.00711671	0.0685882	-0.300883	0.529122	1	2.24405	1.69635e-08	5.25892e-07
BC020196,C11orf9	1.383	1.319	1.205	1.586	1.74	1.823	1.346	0.961	1.114	3.048	3.178	2.764	1.291	1.703	1.141	2.967	0.640408	0.146763	0.645615	-0.263972	0.532439	0.999998	2.23688	2.99841e-10	1.15555e-08
IGFBP6	6.099	6.097	6.3	7.146	6.957	7.306	6.028	6.244	5.984	8.36	8.411	8.362	6.075	7.023	6.033	8.295	0.958898	6.54711e-07	1.61494e-05	-0.0421973	0.821966	0.999998	2.23658	0	0
RASSF2	0.24	0.212	0.186	0.285	0.339	0.347	0.276	0.158	0.154	0.707	0.93	0.788	0.21	0.318	0.189	0.796	0.652419	0.254858	1	-0.162748	0.797318	1	2.23028	8.85151e-06	0.000180423
CUFF.9470.1	5.786	5.967	4.041	6.326	6.743	6.145	5.623	6.119	5.479	7.746	7.66	7.643	5.484	6.427	5.767	7.684	0.959101	0.0705248	0.402512	0.2896	0.611193	0.999998	2.22592	2.6385e-06	5.88043e-05
GDPD5	1.954	1.87	2.107	2.896	2.708	2.997	1.871	1.931	1.934	3.985	3.832	3.823	1.949	2.846	1.907	3.843	1.11296	0.00097545	0.0125548	-0.0571113	0.871586	0.999998	2.22166	0	0
SLC1A3	2.155	2.788	2.693	3	2.988	3.125	1.95	2.164	2.176	4.221	4.821	4.681	2.611	3.058	2.091	4.626	0.519431	0.180732	0.724646	-0.648626	0.111297	0.545781	2.21316	2.65985e-11	1.13732e-09
PPME1	5.197	5.325	5.312	5.562	5.483	5.683	5.165	5.314	5.282	7.302	7.306	7.728	5.272	5.572	5.24	7.448	0.307741	0.0227253	0.173898	-0.032237	0.788861	0.999998	2.2062	0	0
ADM2	0.692	0.499	0.303	0.837	0.855	0.753	0.591	0.487	0.393	1.355	1.578	1.623	0.466	0.774	0.468	1.46	0.896409	0.0996543	0.508506	0.00690349	0.991201	1	2.1974	5.95666e-07	1.47778e-05
CTGF	3.779	3.72	3.777	4.788	4.617	4.659	3.451	3.79	3.571	5.731	6.068	5.821	3.777	4.7	3.617	5.889	0.976418	2.7888e-10	1.07873e-08	-0.173002	0.249158	0.848566	2.19711	0	0
HSPB8	2.378	2.46	2.092	3.171	3.159	3.338	2.06	2.663	1.905	4.274	4.257	4.295	2.321	3.23	2.25	4.268	1.06853	4.75625e-07	1.1979e-05	-0.0894482	0.68577	0.999998	2.19192	0	0
C7orf10	1.049	1.468	1.398	1.274	1.383	1.895	1.315	1.214	1.31	2.821	2.864	2.785	1.188	1.518	1.227	2.773	0.544769	0.453757	0.999998	0.069958	0.908831	0.999998	2.19154	0.000217811	0.00332459
VEGFC	2.035	1.97	2.065	2.763	2.695	2.692	1.652	1.971	1.62	3.908	3.899	3.901	1.995	2.687	1.73	3.87	0.864728	0.00451445	0.0469826	-0.365552	0.24652	0.84416	2.18859	1.84297e-14	1.07304e-12
DENND3	1.698	1.728	2.063	2.403	2.459	2.585	2.007	1.897	1.878	3.603	3.657	3.698	1.791	2.445	1.871	3.609	0.853858	0.00516165	0.0526171	0.1118	0.71973	0.999998	2.18713	0	0
BCAS4	2.056	1.877	2.248	2.685	2.609	2.804	2.034	2.046	2.171	3.962	3.98	3.915	2.045	2.65	2.075	3.926	0.754515	0.117832	0.56567	0.0399198	0.936276	0.999998	2.18366	1.59436e-07	4.3034e-06
IFITM2	4.404	4.244	4.785	5.256	5.194	5.371	4.555	4.401	4.412	6.613	6.683	6.568	4.495	5.278	4.473	6.614	0.810359	2.01698e-05	0.000382883	-0.0239658	0.899358	0.999998	2.16889	0	0
C10orf47	1.943	1.903	2.204	2.917	2.481	2.698	2.06	2.204	1.992	3.946	3.877	3.852	2.056	2.749	2.124	3.926	0.857929	3.52345e-05	0.000639684	0.08903	0.668187	0.999998	2.16853	0	0
C9orf167	1.034	1.064	1.089	1.731	1.706	1.708	1.076	0.984	0.855	2.645	2.619	2.528	1.073	1.708	0.951	2.575	1.03898	3.02978e-05	0.000556148	-0.242021	0.37421	0.978105	2.16753	0	0
GLIS2	1.861	1.757	2.043	2.68	2.691	2.506	2.005	1.828	1.851	4.002	3.625	3.643	1.876	2.596	1.885	3.699	0.918285	0.00519814	0.0528982	0.0122733	0.971129	0.999998	2.16643	7.99361e-15	4.79906e-13
LOC100302640	0.352	0.353	0.308	0.688	0.487	0.289	0.469	0.174	0.394	0.935	1.343	1.131	0.345	0.53	0.409	1.146	0.715821	0.44487	1	0.279629	0.825706	1	2.16635	0.00244871	0.0277615
FOXL1	0.215	0.127	0.264	0.413	0.353	0.676	0.285	0.369	0.326	0.609	0.939	0.688	0.206	0.491	0.332	0.756	1.39735	0.0316255	1	0.749898	0.276021	1	2.16303	0.000393052	0.00563957
PRKCE	1.422	1.294	1.444	2.065	1.721	1.931	1.498	1.36	1.358	2.983	3.063	2.965	1.399	1.947	1.419	3.055	0.802475	0.0187374	0.149357	0.0323858	0.91759	0.999998	2.15889	9.70335e-14	5.26976e-12
C2orf89	0.615	0.505	0.8	1.289	1.161	1.005	0.548	0.571	0.612	1.935	1.76	1.763	0.64	1.161	0.559	1.804	1.14769	0.0167857	0.136836	-0.238098	0.645073	1	2.15843	4.53181e-07	1.14534e-05
FTH1	9.854	9.667	9.403	10.599	10.423	10.338	9.36	9.666	9.283	11.928	11.781	11.686	9.645	10.453	9.439	11.797	0.808503	8.45614e-08	2.38105e-06	-0.206357	0.118981	0.568595	2.15363	0	0
KIAA1522	2.081	1.985	2.292	2.723	2.765	2.795	2.042	2.009	1.822	4.068	4.147	3.874	2.122	2.746	1.933	3.989	0.766995	0.0259734	0.192835	-0.251098	0.458972	0.999998	2.14923	2.52055e-10	9.77369e-09
NUAK2	1.297	0.977	1.286	1.82	1.739	1.836	1.205	1.032	1.115	2.74	2.746	2.768	1.184	1.788	1.115	2.729	0.947343	0.000233978	0.00354444	-0.124729	0.665836	0.999998	2.14657	0	0
GADD45B	2.914	2.787	2.476	3.674	2.981	3.747	2.606	2.582	2.715	4.732	4.605	4.729	2.645	3.394	2.547	4.584	0.855341	0.050029	0.31469	-0.117459	0.785608	0.999998	2.1283	1.66818e-08	5.17695e-07
EIF4E3	0.278	0.258	0.251	0.533	0.558	0.513	0.339	0.27	0.319	0.952	0.861	0.899	0.282	0.569	0.325	0.96	1.16142	0.0069098	1	0.226949	0.631329	1	2.12817	1.17388e-07	3.23878e-06
NALCN	0.529	0.264	0.379	0.636	0.617	0.542	0.301	0.318	0.292	1.167	1.302	1.238	0.399	0.607	0.307	1.257	0.712883	0.324091	1	-0.426992	0.547466	1	2.12289	0.00157192	0.0189491
TMSB4X	7.214	7.206	6.905	7.623	7.725	7.645	6.888	6.882	6.833	9.162	9.298	9.165	7.075	7.638	6.825	9.186	0.566498	4.8443e-05	0.000853893	-0.251912	0.0472892	0.302244	2.11964	0	0
CUFF.3012.1	0.553	0.255	0.564	0.764	0.787	0.313	0.549	0.798	0.543	1.284	1.415	1.472	0.464	0.637	0.635	1.393	0.548676	0.407373	1	0.543345	0.404422	1	2.09873	0.000205784	0.00316349
KLF7	0.88	1.167	1.334	1.375	1.576	1.618	0.787	1.235	1.071	2.283	2.506	2.884	1.14	1.515	1.045	2.618	0.626402	0.260511	0.863794	-0.179892	0.750717	0.999998	2.09346	2.37416e-06	5.32774e-05
AK5	0.687	0.702	0.686	1.184	1.013	1.044	0.446	0.647	0.55	1.891	1.97	1.657	0.686	1.079	0.543	1.845	0.869821	0.0214992	0.166443	-0.413056	0.41093	1	2.0897	7.25543e-10	2.6761e-08
C1QTNF6	0.657	0.937	0.868	0.932	0.986	1.306	0.811	0.712	0.756	2.133	2.027	1.843	0.774	1.054	0.726	2.005	0.599113	0.13846	0.623021	-0.118205	0.781967	0.999998	2.08535	4.1036e-08	1.20728e-06
DPYSL3	3.69	3.552	3.442	4.268	4.164	4.117	3.313	3.562	3.429	5.537	5.607	5.498	3.554	4.182	3.433	5.541	0.675427	1.40578e-05	0.000274922	-0.132659	0.378805	0.980856	2.0847	0	0
PVRL2	3.495	3.251	3.73	4.423	4.263	4.448	3.313	3.326	3.391	5.502	5.404	5.556	3.4	4.271	3.277	5.372	0.937594	7.65891e-06	0.000157919	-0.137015	0.486782	0.999998	2.07958	0	0
FTH1P3	4.95	4.829	4.545	5.637	5.502	5.384	4.437	4.772	4.382	6.915	6.789	6.727	4.739	5.471	4.507	6.775	0.754515	0.104679	0.525232	-0.242001	0.588171	0.999998	2.07761	1.08874e-07	3.02331e-06
AK055746	0.272	0.429	0.235	0.427	0.408	0.468	0.266	0.186	0.207	1.07	0.856	1.099	0.312	0.434	0.216	1.013	0.539889	0.394387	1	-0.580694	0.436609	1	2.07561	0.000124338	0.0020006
RHOF	3.823	3.957	3.957	4.56	4.665	4.61	3.665	3.687	3.702	5.914	5.886	5.979	3.888	4.583	3.676	5.887	0.734898	0.0009601	0.0123808	-0.227864	0.255213	0.858005	2.07525	0	0
HRASLS	0.57	0.557	0.964	1.233	1.072	1.365	0.93	0.902	0.961	1.985	2.08	1.505	0.705	1.212	0.928	1.86	1.06422	0.0937685	0.488793	0.517928	0.436786	0.999998	2.06195	0.000394258	0.00565345
IGFBP4	6.124	6.002	6.071	7.067	7.041	7.24	5.697	6.02	5.764	8.161	8.114	8.063	6.032	7.084	5.826	8.071	1.0637	2.22045e-16	1.48707e-14	-0.209733	0.067223	0.388948	2.05605	0	0
VIPR1	1.462	1.213	1.19	2.211	1.708	2.243	1.094	1.129	0.956	3.091	2.655	2.689	1.291	2.049	1.052	2.808	1.11636	0.0118358	0.103247	-0.432232	0.405108	0.99399	2.05252	2.34971e-08	7.14185e-07
P2RX4	0.635	0.374	0.534	0.863	0.924	0.425	0.713	0.531	0.601	1.406	1.482	1.477	0.486	0.708	0.583	1.399	0.660833	0.443795	1	0.315082	0.644957	1	2.03147	0.000722197	0.00964737
RASSF7	2.193	2.374	2.202	2.608	2.791	2.877	1.91	2.277	2.023	4.097	3.977	4.003	2.15	2.672	2.044	3.911	0.643752	0.0785306	0.4342	-0.138436	0.628269	0.999998	2.02995	2.29861e-12	1.08769e-10
AXL	5.619	5.382	5.597	6.499	6.594	6.574	5.219	5.46	5.384	7.526	7.602	7.531	5.522	6.509	5.35	7.528	1.00242	2.66093e-09	9.17033e-08	-0.176561	0.261955	0.865866	2.02932	0	0
LETM2	1.593	1.471	1.591	2.029	2.428	1.974	1.533	2.003	1.523	2.896	3.347	3.183	1.555	2.174	1.702	3.155	0.857667	0.0634791	0.373581	0.216486	0.637704	0.999998	2.02793	5.86113e-07	1.45637e-05
HYMAI,PLAGL1	1.283	1.24	1.069	2.137	1.361	2.107	1.217	1.263	1.23	2.557	2.685	2.775	1.224	1.926	1.204	2.689	1.06723	0.0293474	0.211585	-0.0360752	0.940403	0.999998	2.0269	1.82696e-06	4.18527e-05
DCLK2	0.466	0.378	0.469	0.72	0.674	1.012	0.517	0.452	0.544	1.384	1.165	1.325	0.436	0.803	0.505	1.282	1.07936	0.0292706	0.211241	0.250941	0.556216	1	2.02127	2.08131e-07	5.50762e-06
KIAA1671	1.384	1.244	1.087	1.819	1.71	1.579	1.327	1.257	1.175	2.736	2.702	2.682	1.247	1.713	1.271	2.714	0.729466	0.0090445	0.0830994	0.039956	0.883541	0.999998	2.01706	0	0
KRT81	2.805	2.553	2.818	4.147	4.116	4.285	2.509	2.558	2.583	4.583	4.63	4.476	2.653	4.107	2.51	4.485	1.61677	0	0	-0.17203	0.493559	0.999998	2.01564	0	0
BC022313,SRGN	1.681	1.065	1.313	1.544	1.453	1.552	1.295	1.174	1.26	2.856	3.003	2.853	1.418	1.556	1.242	2.956	0.213823	0.585062	0.999998	-0.292299	0.497787	0.999998	2.01539	7.82416e-10	2.87241e-08
AHNAK2	1.458	1.455	1.561	1.745	1.943	1.998	1.396	1.572	1.538	2.873	3.308	2.882	1.41	1.835	1.444	2.944	0	1	1	0.0539228	0.873024	0.999998	2.01444	2.30038e-13	1.19571e-11
FLI1	1.166	1.07	1.107	1.517	1.784	2.15	0.77	0.953	0.884	2.142	2.782	2.531	1.084	1.778	0.835	2.465	1.11802	0.0064232	0.062951	-0.513943	0.134954	0.614349	2.01387	1.01044e-06	2.42038e-05
STARD8	0.612	0.678	0.858	1.038	1.129	1	0.693	0.648	0.61	1.71	1.847	1.964	0.694	1.025	0.631	1.799	0.74436	0.0300374	0.215491	-0.171479	0.583745	1	2.00498	5.7796e-12	2.6308e-10
ADD2	2.11	1.988	1.706	2.429	2.556	2.791	1.713	1.965	1.826	3.51	3.739	3.482	1.849	2.506	1.768	3.511	0.846958	0.000457924	0.00646029	-0.1128	0.656147	0.999998	1.99953	0	0
MB21D2	1.599	1.557	1.324	2.304	2.065	1.835	1.608	1.584	1.304	3.186	2.936	3.011	1.54	2.134	1.541	3.104	0.82931	0.000322597	0.0047314	0.00127349	0.995655	0.999998	1.99397	0	0
SLC16A9	0.249	0.193	0.328	0.455	0.422	0.422	0.249	0.331	0.281	0.787	1.012	0.675	0.273	0.458	0.297	0.868	0.84595	0.117211	1	0.139139	0.811056	1	1.98838	3.84231e-05	0.000692121
PIM1	2.283	2.247	2.225	3.047	2.794	2.998	2.72	2.12	2.388	3.911	4.217	3.846	2.267	2.959	2.458	4.008	0.829474	0.000102657	0.00168709	0.237177	0.258378	0.861901	1.98458	0	0
TSPAN5	1.694	1.873	1.874	2.534	2.571	2.51	1.748	1.949	1.939	3.391	3.494	3.471	1.844	2.572	1.895	3.486	0.933201	8.90649e-05	0.00148454	0.0710935	0.762933	0.999998	1.9783	0	0
ETS1	3.323	3.194	3.329	4.317	4.191	4.118	3.175	3.145	3.127	5.155	5.055	5.176	3.317	4.256	3.17	5.174	1.01437	1.50754e-10	5.98816e-09	-0.16389	0.281811	0.889068	1.96875	0	0
ELL2	2.156	2.083	1.92	2.786	2.708	2.631	1.863	2.006	1.811	3.736	3.76	3.708	2.126	2.78	1.936	3.817	0.803165	7.00895e-05	0.00119273	-0.250936	0.29064	0.898056	1.96046	0	0
SEMA3D	0.905	0.829	0.844	1.302	1.341	1.218	0.816	0.721	0.751	2.219	1.932	1.954	0.894	1.295	0.722	2.117	0.760037	0.0905045	0.477868	-0.401815	0.271203	0.878459	1.95879	1.42612e-08	4.46978e-07
OXTR	0.379	0.604	0.46	0.584	0.737	0.51	0.491	0.569	0.432	1.244	1.391	1.394	0.488	0.62	0.502	1.358	0.413481	0.279509	1	0.0479413	0.903767	1	1.95543	3.31034e-09	1.12524e-07
TFAP2A	2.17	1.85	2.244	2.946	2.606	2.768	2.268	2.108	2.207	3.876	3.743	3.815	2.158	2.825	2.238	3.844	0.814242	0.00734075	0.0702958	0.102617	0.733978	0.999998	1.94863	9.78773e-13	4.7799e-11
CUFF.11916.1	1.247	1.094	1.01	1.307	1.509	1.233	1.539	0.883	1.154	2.616	2.214	2.536	1.167	1.398	1.263	2.537	0.392551	0.403489	0.993796	0.167633	0.724715	0.999998	1.94684	1.26401e-06	2.97094e-05
TUBB4A	1.827	1.474	1.568	2.535	2.456	2.515	1.722	1.63	1.64	3.139	3.354	3.058	1.606	2.47	1.652	3.149	1.15139	2.57183e-06	5.74269e-05	0.0682076	0.79016	0.999998	1.94581	0	0
AMOTL2	4.689	4.417	4.741	5.719	5.368	5.786	4.657	4.435	4.523	6.616	6.494	6.446	4.561	5.576	4.505	6.456	1.04611	3.88578e-14	2.19614e-12	-0.0593424	0.642715	0.999998	1.94067	0	0
CUFF.14282.1	0.847	0.474	0.455	0.827	0.766	0.972	0.805	0.459	0.719	1.612	1.505	1.623	0.604	0.858	0.668	1.581	0.644496	0.115455	0.558245	0.182003	0.671937	1	1.93847	9.34834e-08	2.61978e-06
PLAC8	2.272	2.258	2.011	3.156	2.684	2.716	2.641	2.408	2.367	3.861	3.865	3.852	2.258	2.964	2.543	3.954	0.846924	0.0264547	0.195579	0.351657	0.374223	0.978105	1.93806	7.24525e-09	2.35681e-07
EHD2	4.365	4.142	4.478	5.24	5.224	5.269	4.098	4.294	4.151	6.204	6.304	6.19	4.337	5.237	4.187	6.217	0.934474	1.48159e-11	6.48476e-10	-0.158092	0.230162	0.817474	1.93384	0	0
LLGL2	1.426	1.653	1.347	1.587	1.665	1.785	1.667	1.389	1.44	2.991	3.181	2.949	1.466	1.642	1.41	2.949	0.266813	0.577708	0.999998	-0.0896492	0.838122	0.999998	1.93125	9.92891e-07	2.38317e-05
MDK	6.157	6.343	6.153	6.676	6.666	6.827	6.287	6.277	6.053	8.19	8.281	7.936	6.122	6.614	6.124	8.033	0.497712	0.00213419	0.0246455	0.00174941	0.991105	0.999998	1.9264	0	0
ZNF711	0.251	0.279	0.338	0.523	0.676	0.309	0.167	0.22	0.321	0.805	0.96	0.858	0.296	0.526	0.236	0.899	0.948775	0.0887062	1	-0.355761	0.672851	1	1.92623	5.48236e-05	0.00095549
SLC24A5	1.855	2.805	2.924	2.824	3.285	2.807	2.41	2.608	2.516	4.143	4.253	4.529	2.615	3.02	2.522	4.352	0.472196	0.427755	0.999131	-0.111722	0.846367	0.999998	1.92137	0.00014573	0.00230903
LOC100288911	2.235	2.817	2.937	3.592	3.316	3.198	2.685	2.721	3.062	4.305	4.582	4.459	2.634	3.262	2.778	4.373	0.722517	0.0132537	0.11323	0.170019	0.57299	0.999998	1.9208	2.83329e-13	1.45747e-11
BEND7	0.754	0.535	0.694	1.191	0.982	1.16	0.602	0.828	0.707	1.525	1.784	1.741	0.655	1.105	0.723	1.666	1.00378	0.109201	0.539507	0.17942	0.79594	0.999998	1.92064	0.000831794	0.0109109
ARHGAP30	0.371	0.241	0.417	0.854	0.512	0.599	0.398	0.284	0.424	1.067	1.041	0.936	0.318	0.613	0.352	0.946	1.10399	0.091792	1	0.165125	0.832233	1	1.9122	0.00197765	0.0230861
FHL1	1.147	1.32	1.655	1.687	1.88	1.933	1.122	1.151	1.392	2.604	3.162	2.663	1.406	1.828	1.212	2.849	0.628865	0.136749	0.619096	-0.325607	0.453002	0.999998	1.91182	1.08366e-07	3.01272e-06
FAM83H	0.62	0.884	0.515	0.987	0.922	1.257	0.746	0.663	0.724	1.707	1.56	1.688	0.614	1.048	0.719	1.58	1.01127	0.0304038	0.21741	0.286395	0.556614	0.999998	1.90895	1.98581e-06	4.52612e-05
CHMP4C	1.269	1.167	0.94	1.325	1.62	1.7	1.023	1.611	1.271	2.482	2.414	2.391	1.1	1.536	1.302	2.401	0.732689	0.0314466	0.22321	0.357805	0.30597	0.916746	1.90533	5.68537e-10	2.12017e-08
CUFF.13591.1,CUFF.13592.1	1.773	1.704	1.891	2.463	2.118	2.034	1.44	1.342	1.546	3.173	3.5	3.343	1.874	2.332	1.496	3.457	0.597243	0.0870916	0.46594	-0.55125	0.161669	0.681077	1.90452	1.98084e-10	7.76373e-09
LOC100499489	0.332	0.466	0.774	0.845	0.745	0.843	0.645	0.459	0.54	1.574	1.341	1.347	0.537	0.81	0.557	1.425	0.741096	0.108532	0.537437	0.0629976	0.900139	1	1.90266	3.8676e-06	8.3979e-05
ATF3	1.843	1.586	1.852	2.47	2.059	2.256	2.033	1.789	2.015	3.291	3.148	3.423	1.711	2.224	1.904	3.248	0.691709	0.0314422	0.223196	0.270276	0.439123	0.999998	1.90222	8.04412e-11	3.29495e-09
COL5A2	4.207	4.219	4.608	4.941	4.92	4.927	3.973	4.158	4.117	6.143	6.28	6.168	4.324	4.905	4.058	6.169	0.605591	9.37545e-06	0.000190037	-0.281302	0.0192769	0.152915	1.89802	0	0
FLJ42709	0.555	0.885	0.85	1.106	1.351	1.131	0.571	0.488	0.593	1.922	1.815	1.748	0.791	1.244	0.563	1.894	0.907944	0.103729	0.521972	-0.612172	0.395466	0.990738	1.89578	0.000261805	0.00392321
NGEF	0.782	0.72	0.827	0.639	0.836	0.87	1.309	0.712	0.679	1.719	1.976	1.46	0.641	0.715	0.735	1.621	0.198569	0.76675	1	0.248648	0.663172	0.999998	1.89225	0.000393142	0.00564001
EPHA2	5.528	5.714	5.653	6.449	6.531	6.829	5.124	5.713	5.514	7.49	7.581	7.464	5.578	6.554	5.441	7.446	0.991729	1.28564e-13	6.88323e-12	-0.139567	0.22405	0.807002	1.89054	0	0
PLSCR4	0.433	0.547	0.427	0.649	0.74	0.703	0.48	0.438	0.538	1.166	1.403	1.213	0.496	0.72	0.502	1.331	0.657624	0.254805	1	0.0218917	0.970123	1	1.88728	0.000595857	0.00813798
AK125960	2.343	2.127	1.775	2.576	3.003	2.816	1.519	2.039	1.677	3.482	3.764	3.798	2.123	2.847	1.77	3.74	0.884885	0.0406448	0.270461	-0.477351	0.316853	0.9297	1.88096	1.05478e-06	2.52019e-05
VANGL2	1.138	0.969	1.175	1.626	1.762	1.417	1.128	1.118	1.011	2.23	2.517	2.373	1.133	1.656	1.122	2.42	0.850391	0.000224257	0.0034136	-0.020104	0.932067	0.999998	1.8658	6.66134e-16	4.32927e-14
CUFF.5108.1	1.109	0.729	0.869	1.289	1.024	1.43	0.624	0.781	1.341	1.923	1.96	2.299	0.911	1.257	0.949	2.071	0.659726	0.269417	0.876117	0.0812303	0.898729	0.999998	1.86288	0.000396591	0.00568517
BC017214,BOK	2.316	2.464	2.617	2.841	2.904	3.125	2.437	2.703	2.342	4.199	4.262	3.986	2.423	2.901	2.477	4.066	0.567394	0.0788415	0.435384	0.0655371	0.8386	0.999998	1.85097	3.86073e-11	1.62362e-09
CYTH3	2.804	2.962	2.876	3.375	3.416	3.46	2.66	2.898	2.689	4.548	4.602	4.598	2.861	3.396	2.739	4.558	0.604507	0.000171778	0.00268838	-0.142656	0.341141	0.955373	1.84843	0	0
NLRP1	0.707	0.515	0.654	0.921	0.748	0.965	0.774	0.589	0.692	1.691	1.613	1.354	0.591	0.832	0.666	1.497	0.623458	0.187797	0.739919	0.210728	0.666741	1	1.8472	1.02068e-05	0.000205259
FAM70A	0.915	1.019	1.027	0.985	1.035	1.136	1.258	0.96	1.119	2.264	1.983	2.274	1.027	1.079	1.138	2.24	0.101055	0.730469	0.999998	0.210735	0.45999	0.999998	1.84384	2.81508e-12	1.32018e-10
STX1B	0.259	0.174	0.372	0.369	0.441	0.386	0.552	0.377	0.315	0.796	1.067	0.738	0.256	0.38	0.342	0.763	0.629787	0.229174	1	0.461314	0.469168	1	1.84206	0.00367645	0.0394474
ELOVL7	0.58	0.495	0.49	0.686	0.783	0.686	0.486	0.553	0.437	1.325	1.416	1.399	0.572	0.764	0.515	1.454	0.5198	0.192386	0.748607	-0.182513	0.672346	1	1.8379	1.46659e-07	3.97909e-06
TXNRD2	4.049	4.004	3.885	4.699	4.191	4.776	3.844	4.005	3.961	5.841	5.668	5.655	3.917	4.525	3.905	5.678	0.642358	0.0126726	0.109184	-0.0132661	0.954371	0.999998	1.83092	0	0
APLN	0.479	0.441	0.229	0.789	0.511	0.703	0.379	0.425	0.3	1.135	0.986	1.097	0.396	0.686	0.378	1.085	0.948102	0.0462047	1	-0.0769421	0.886865	1	1.82845	2.62454e-05	0.00048759
CDR1	0.815	0.636	0.963	0.961	0.945	0.85	0.306	0.558	0.662	2.183	1.772	1.588	0.746	0.863	0.495	1.766	0.274756	0.626404	0.999998	-0.724279	0.279772	0.88763	1.82661	0.000120065	0.00193979
MAP1LC3C	0.691	0.838	0.741	0.715	1.041	0.858	0.585	0.719	0.616	1.877	1.63	1.829	0.753	0.876	0.642	1.775	0.285641	0.63811	0.999998	-0.290664	0.657677	0.999998	1.82156	0.000332418	0.00485735
C10orf54	1.039	1.207	1.496	1.751	1.418	1.753	1.113	1.268	1.297	2.466	2.47	2.782	1.238	1.615	1.214	2.536	0.601564	0.0173469	0.140429	-0.0427073	0.877631	0.999998	1.82034	7.32747e-15	4.42444e-13
GALNT12	0.601	0.782	0.612	0.805	0.891	0.85	0.645	0.749	0.956	1.498	1.854	1.465	0.666	0.847	0.788	1.618	0.445418	0.266869	0.87309	0.310393	0.440074	0.999998	1.81958	1.99843e-07	5.30615e-06
AK096159	0.324	0.547	0.521	0.641	0.531	0.808	0.722	0.56	0.414	1.231	1.199	1.164	0.494	0.721	0.624	1.288	0.666072	0.696962	1	0.40385	0.601531	1	1.81893	0.000854353	0.0111758
F2RL2	1.449	1.308	1.262	1.746	1.795	1.751	1.196	1.298	1.217	2.518	2.819	2.768	1.424	1.85	1.288	2.792	0.629386	0.0191926	0.15235	-0.223608	0.499952	0.999998	1.81525	1.45839e-12	7.01661e-11
LOC645166	4.556	4.645	4.792	5.553	5.473	5.865	4.854	5.158	4.295	6.517	6.469	6.314	4.586	5.569	4.754	6.357	1.01402	0.0635904	0.374102	0.174344	0.759169	0.999998	1.81431	0.000206028	0.00316569
C9orf150	0.1	0.377	0.274	0.259	0.437	0.184	0.073	0.245	0.189	0.433	1.01	0.729	0.259	0.309	0.173	0.759	0.278768	0.701905	1	-0.625078	0.452138	1	1.81366	0.00278045	0.030995
RTN4R	1.121	1.225	1.106	1.482	1.251	1.865	1.132	0.98	1.134	2.477	2.464	2.353	1.141	1.527	1.08	2.385	0.642831	0.197243	0.757801	-0.113225	0.849757	0.999998	1.80972	5.62354e-05	0.000977391
UCP2	2.668	2.142	2.187	2.791	2.484	2.667	2.457	2.351	2.144	3.876	4.086	3.914	2.378	2.676	2.353	3.973	0.360723	0.129058	0.597314	-0.0307445	0.895143	0.999998	1.80886	0	0
AK127697	0.396	0.172	0.339	0.741	0.508	0.398	0.296	0.339	0.322	0.872	0.958	0.808	0.328	0.597	0.33	0.921	1.0078	0.0767583	1	0.0102515	0.987123	1	1.80851	0.000551011	0.00760463
PALM	1.393	1.722	1.804	1.877	2.336	1.875	2.034	1.836	1.823	3.191	3.262	2.922	1.575	1.96	1.833	2.985	0.546049	0.136385	0.618228	0.372616	0.326197	0.940662	1.80491	2.97292e-08	8.90999e-07
SDC1	4.3	4.214	4.016	4.998	4.951	5.264	4.231	4.365	3.911	5.887	5.92	5.884	4.116	5.033	4.191	5.858	0.9579	0.00351125	0.03795	0.0795425	0.807854	0.999998	1.80262	1.82006e-09	6.39606e-08
GNAI1	2.112	2.271	2.085	2.512	2.63	2.415	2.114	2.235	2.073	3.661	3.657	3.774	2.225	2.593	2.185	3.783	0.454035	0.0260752	0.193424	-0.0515425	0.792711	0.999998	1.79623	0	0
MYEF2	2.064	2.081	2.185	2.781	2.511	2.711	2.196	2.073	2.302	3.644	3.563	3.75	2.156	2.719	2.217	3.701	0.692057	0.0388774	0.261517	0.0778297	0.81297	0.999998	1.7957	1.83593e-09	6.44943e-08
BC043188,PDE1C	3.843	4.026	4.138	4.323	4.421	4.238	3.625	4.074	3.944	5.546	5.843	5.754	4.004	4.331	3.881	5.733	0.347004	0.0995829	0.508197	-0.131206	0.576565	0.999998	1.79504	0	0
TEC	0.539	0.635	0.606	0.602	0.776	0.522	0.503	0.605	0.458	1.197	1.709	1.433	0.599	0.646	0.526	1.476	0.135943	0.727408	1	-0.226842	0.575363	1	1.79223	4.06094e-08	1.19584e-06
AX747544	0.779	0.835	0.74	0.998	0.927	1.491	0.92	0.84	0.722	1.922	1.902	1.625	0.773	1.148	0.825	1.788	0.779633	0.0379238	0.257079	0.12234	0.757818	0.999998	1.7918	1.22468e-07	3.36914e-06
WNT9A	0.821	0.766	0.564	0.745	0.724	1.163	0.475	0.793	0.753	1.945	1.522	1.613	0.71	0.874	0.617	1.672	0.389305	0.491231	0.999998	-0.250957	0.585604	1	1.78356	3.91539e-08	1.15623e-06
HS3ST3B1	1.522	1.599	1.489	1.898	1.884	1.801	1.394	1.635	1.486	2.665	3.187	2.893	1.553	1.864	1.526	2.934	0.448551	0.122814	0.57964	-0.0417868	0.88541	0.999998	1.78013	3.745e-12	1.73222e-10
SAMD4A	1.033	1.079	1.887	1.584	1.663	1.767	1.184	1.297	1.31	2.594	2.546	2.756	1.33	1.644	1.2	2.632	0.489232	0.261838	0.865744	-0.222441	0.629312	0.999998	1.77977	5.2954e-05	0.000925876
SIM2	0.351	0.322	0.622	0.555	0.523	0.492	0.258	0.384	0.495	1.355	1.091	1.006	0.443	0.527	0.379	1.158	0.295222	0.657846	1	-0.25643	0.724708	1	1.77711	0.0019674	0.0229894
HDAC11	1.052	1.105	1.129	1.411	1.539	1.483	1.086	1.248	1.203	2.226	2.329	2.307	1.057	1.422	1.161	2.233	0.63766	0.0518	0.322732	0.193907	0.62756	0.999998	1.77617	6.74489e-09	2.20544e-07
RAB27B	0.972	0.859	0.727	1.122	0.967	0.923	0.794	0.816	0.661	1.962	1.887	1.931	0.926	1.084	0.797	2.027	0.314968	0.1964	0.756217	-0.287825	0.23785	0.830172	1.77309	0	0
CHRNB1,FGF11,SPEM1	2.452	2.378	2.453	2.692	2.988	2.76	2.505	2.456	2.626	4.023	4.075	3.878	2.414	2.813	2.533	3.978	0.478149	0.122541	0.578814	0.145689	0.616525	0.999998	1.76983	3.71769e-11	1.56695e-09
ARNTL2	1.188	1.35	1.332	1.786	1.863	1.513	1.253	1.218	1.297	2.518	2.651	2.478	1.326	1.782	1.282	2.612	0.695103	0.0183012	0.14661	-0.073433	0.816596	0.999998	1.7627	3.71503e-10	1.41442e-08
AK055197,TPM1	5.667	5.534	5.721	6.366	6.155	6.402	5.16	5.345	5.287	7.376	7.245	7.406	5.498	6.178	5.164	7.233	0.692233	8.19006e-05	0.00137466	-0.342715	0.0476449	0.30409	1.75766	0	0
CISH	0.357	0.474	0.257	0.566	0.438	0.512	0.528	0.346	0.358	1.037	0.894	1.046	0.356	0.491	0.402	0.96	0.531517	0.433054	1	0.198995	0.811598	1	1.75448	0.00294456	0.0325555
RIN2	1.923	1.821	1.934	2.484	2.246	2.228	1.921	1.658	1.84	3.407	3.248	3.332	1.873	2.308	1.793	3.32	0.569456	0.0431704	0.282747	-0.111976	0.720219	0.999998	1.75373	1.4063e-11	6.17236e-10
SAMD12	0.535	0.374	0.435	0.787	0.748	0.59	0.451	0.384	0.461	1.21	1.226	1.132	0.488	0.745	0.446	1.235	0.748695	0.0543858	0.335026	-0.151827	0.714488	1	1.75036	2.39591e-06	5.37272e-05
CUFF.12222.1	0.951	0.646	1.089	1.544	0.647	0.831	1.151	1.058	1.002	2.181	1.823	1.905	0.907	1.061	1.072	1.978	0.313092	0.421687	0.998129	0.332299	0.379345	0.98123	1.74828	1.49765e-07	4.05861e-06
BC073899,LOC283104	1.72	1.451	1.324	1.71	1.63	1.879	1.568	1.362	1.402	2.667	3.139	2.978	1.6	1.837	1.487	2.968	0.339897	0.590208	0.999998	-0.173096	0.77348	0.999998	1.74734	0.00105835	0.0134713
CSF1	1.937	2.109	1.895	2.488	2.513	2.706	1.654	1.703	1.839	3.392	3.48	3.433	1.939	2.528	1.732	3.388	0.750037	0.0122161	0.105946	-0.287732	0.3726	0.977822	1.7401	1.18267e-10	4.75369e-09
CYP26B1	0.901	0.87	0.802	1.254	1.089	1.315	0.926	0.919	0.956	2.007	1.846	1.791	0.852	1.225	0.94	1.883	0.732445	0.0195134	0.154436	0.190406	0.570987	0.999998	1.73972	2.00263e-09	7.00121e-08
AFF3	0.194	0.377	0.363	0.483	0.623	0.411	0.247	0.44	0.413	0.745	0.894	0.843	0.283	0.424	0.409	0.782	0.655701	0.362051	1	0.595423	0.389469	1	1.73049	0.0010274	0.0131179
GAS6	1.951	2.22	2.246	2.389	2.461	2.615	2.112	2.284	2.288	3.637	3.688	3.602	2.103	2.433	2.202	3.576	0.416704	0.119649	0.570746	0.127342	0.645967	0.999998	1.7285	2.11253e-12	1.00366e-10
BCL2L1	4.63	4.689	4.784	5.101	5.239	5.519	4.518	4.517	4.528	6.322	6.375	6.439	4.645	5.269	4.511	6.333	0.644661	0.00534896	0.0540716	-0.140013	0.526334	0.999998	1.72817	0	0
TNFSF4	0.221	0.223	0.403	0.295	0.274	0.275	0.057	0.214	0.239	0.66	0.925	0.75	0.297	0.299	0.174	0.813	0.0131627	0.983958	1	-0.83198	0.249563	1	1.72788	0.000762491	0.0100986
PLK2	5.61	5.597	5.403	5.991	6.074	5.928	5.477	5.547	5.355	7.039	7.473	7.111	5.507	5.978	5.433	7.21	0.479995	0.000578778	0.00793339	-0.0755455	0.517959	0.999998	1.72551	0	0
ARC	0.453	0.348	0.149	0.487	0.693	0.506	0.463	0.395	0.37	1.001	0.852	0.657	0.283	0.535	0.377	0.778	1.05089	0.0663497	1	0.462592	0.446768	1	1.72262	0.00113679	0.0143346
GPNMB	4.56	4.771	4.579	5.218	5.287	5.355	4.464	4.71	4.537	6.368	6.306	6.273	4.646	5.302	4.568	6.327	0.678046	2.46909e-05	0.000460474	-0.0810615	0.590118	0.999998	1.72251	0	0
TNNT1	3.046	3.196	2.975	3.113	3.342	3.172	3.188	2.966	3.138	4.574	4.928	4.339	2.943	3.104	3.014	4.526	0.182903	0.576371	0.999998	0.0812031	0.787737	0.999998	1.71933	8.74306e-10	3.19858e-08
RGNEF	2.531	2.485	2.547	2.958	3.276	2.992	2.327	2.457	2.38	3.794	4.25	4.003	2.495	3.213	2.364	4.02	0.834176	0.0036852	0.0395278	-0.161158	0.596639	0.999998	1.71414	2.97879e-11	1.26568e-09
FAM131C	0.709	0.821	0.482	0.892	0.894	0.822	0.795	0.508	0.625	1.59	1.692	1.45	0.644	0.828	0.622	1.508	0.462241	0.369702	0.976275	-0.0618649	0.910507	1	1.71145	0.00012376	0.00199266
XG	0.944	1.818	1.849	1.488	1.836	2.264	1.083	1.185	1.388	2.845	3.166	2.785	1.601	1.942	1.203	2.935	0.483964	0.481263	0.999998	-0.641797	0.427725	0.999131	1.7096	0.00411063	0.0434304
RBMS2	2.286	2.1	2.442	3.031	3.336	2.687	1.903	1.896	1.947	3.729	3.823	3.77	2.334	3.101	1.953	3.828	0.907069	0.00240452	0.0273364	-0.49268	0.107021	0.532299	1.70712	2.96279e-11	1.25944e-09
TPTEP1	3.066	2.927	2.699	3.419	3.218	3.459	2.832	2.975	2.996	4.417	4.46	4.528	2.91	3.378	2.911	4.478	0.52729	0.100233	0.510497	0.00117216	0.997206	0.999998	1.70698	9.78557e-11	3.97553e-09
ARL4C	3.578	3.566	3.11	3.933	3.837	3.975	3.246	3.478	3.134	5.209	5.089	4.809	3.471	3.943	3.33	5.085	0.511384	0.00111562	0.0141033	-0.1567	0.299199	0.909072	1.70657	0	0
CHAC1	2.267	1.802	1.372	2.525	2.318	2.568	2.505	2.188	1.764	3.112	3.33	3.313	1.824	2.43	2.165	3.215	0.787818	0.00374975	0.0401292	0.455388	0.0951984	0.493944	1.70508	5.71476e-12	2.6038e-10
CUFF.7313.2,SLC16A3	2.745	3.348	3.145	3.39	3.739	4.073	2.609	2.764	3.177	4.56	4.7	4.772	3.112	3.783	2.857	4.696	0.740428	0.0668125	0.387313	-0.291746	0.489262	0.999998	1.70483	1.49977e-06	3.47361e-05
FZD2	2.829	3.069	3.023	3.649	3.58	3.659	2.924	2.907	2.907	4.61	4.493	4.534	3.042	3.692	2.98	4.613	0.720763	5.73601e-06	0.00012129	-0.0705827	0.642198	0.999998	1.6983	0	0
LHX4	1.85	1.861	1.697	2.326	2.021	2.4	1.373	1.449	1.389	3.381	2.924	3.163	1.756	2.216	1.376	3.123	0.617075	0.139352	0.625276	-0.575306	0.212559	0.787118	1.69792	1.07891e-05	0.000215912
SLC24A6	2.355	2.308	1.899	2.2	2.771	2.935	2.312	2.04	1.898	3.935	3.614	3.564	2.18	2.741	2.026	3.638	0.686718	0.0675623	0.390318	-0.200938	0.597526	0.999998	1.69688	4.90775e-07	1.23277e-05
PPFIBP2	0.235	0.408	0.271	0.404	0.409	0.463	0.236	0.426	0.537	0.747	0.712	0.923	0.28	0.427	0.381	0.758	0.686608	0.402471	1	0.49989	0.545746	1	1.69261	0.00225191	0.0257938
SDK1	0.553	0.462	0.63	0.751	0.802	0.867	0.614	0.371	0.545	1.188	1.496	1.283	0.537	0.793	0.457	1.296	0.700555	0.0447912	0.290423	-0.27453	0.455344	1	1.69121	2.08253e-05	0.000394375
RCN3	1.74	1.644	1.553	1.887	2.11	2.152	1.66	1.838	1.445	3.002	3.179	2.678	1.577	1.989	1.617	2.883	0.582004	0.0345145	0.239242	0.0600647	0.830518	0.999998	1.68483	7.77156e-12	3.50209e-10
PTPLA	2.992	3.356	3.248	3.899	3.959	3.926	3.284	3.245	3.351	4.838	4.72	4.725	3.242	3.966	3.333	4.817	0.790465	0.0125636	0.108451	0.101599	0.749417	0.999998	1.68431	8.94178e-09	2.88019e-07
LACTB	2.279	2.564	2.115	2.627	2.78	2.777	2.234	1.969	2.267	3.819	3.81	3.748	2.318	2.715	2.146	3.785	0.48125	0.142911	0.635273	-0.218532	0.47906	0.999998	1.68127	4.41031e-09	1.47058e-07
TEAD3	1.851	1.868	2.083	2.521	2.53	2.635	1.995	1.966	2.081	3.256	3.412	3.367	1.907	2.522	1.991	3.293	0.785887	0.0041202	0.0435024	0.113964	0.648317	0.999998	1.67776	2.59774e-11	1.11278e-09
LOXL2	5.174	5.111	5.257	5.876	5.834	6.11	5.185	5.251	5.194	6.877	6.891	6.753	5.116	5.874	5.171	6.762	0.774999	6.09439e-07	1.50997e-05	0.0558972	0.682863	0.999998	1.67488	0	0
LOC654342	4.312	4.037	3.927	5.039	4.6	5.182	4.545	4.324	4.391	5.694	5.902	5.573	4.048	4.873	4.353	5.656	0.864644	0.0366674	0.250612	0.322029	0.430989	0.999998	1.66829	3.06469e-06	6.76012e-05
PDZK1	0.89	1.181	0.671	1.095	1.214	1.251	1.002	1.177	0.878	1.988	1.727	2.095	0.916	1.184	0.998	1.933	0.518952	0.348663	0.962614	0.168812	0.739831	0.999998	1.66758	0.000129531	0.00207603
IFIT3	2.498	2.356	2.619	2.96	3.008	2.914	2.535	2.544	2.524	4.026	3.834	3.984	2.438	2.918	2.485	3.908	0.569282	0.120063	0.571999	0.0575556	0.883502	0.999998	1.66492	8.55174e-08	2.40582e-06
PLCD3	3.647	3.751	3.878	4.418	4.42	4.61	3.652	3.867	3.677	5.434	5.317	5.346	3.728	4.444	3.723	5.313	0.761911	1.24528e-06	2.93181e-05	-0.00488958	0.973789	0.999998	1.66162	0	0
NPAS1	2.007	2.036	2.207	2.537	2.445	2.108	2.317	1.884	2.271	3.412	3.69	3.424	2.041	2.3	2.148	3.436	0.333437	0.400769	0.992093	0.140938	0.689023	0.999998	1.6576	5.41736e-07	1.35322e-05
ZNF488	1.016	0.798	0.811	0.816	1.286	1.335	0.871	0.972	0.877	1.712	2.045	1.868	0.833	1.129	0.881	1.792	0.603625	0.265006	0.870742	0.106862	0.881872	0.999998	1.65644	0.00196368	0.0229514
SORBS3	4.441	4.278	4.604	5.337	5.24	5.448	4.416	4.432	4.297	6.206	5.984	6.062	4.385	5.288	4.339	5.989	0.937002	9.28027e-08	2.60302e-06	-0.0478708	0.78793	0.999998	1.65176	0	0
ATRNL1	1.303	0.847	1.257	1.66	1.596	1.662	1.044	1.001	0.956	2.192	2.281	2.375	1.19	1.671	1.026	2.326	0.768208	0.0295291	0.212635	-0.30679	0.439233	0.999998	1.64629	1.53181e-06	3.54088e-05
TIMP2	4.927	4.909	5.237	5.633	5.674	5.686	4.971	5.124	5.049	6.658	6.644	6.67	5.073	5.702	5.084	6.686	0.644864	1.28889e-06	3.02225e-05	0.0114509	0.924108	0.999998	1.64269	0	0
CUFF.12225.2,CUFF.12225.3	1.197	1.309	1.481	1.614	1.325	1.877	1.333	1.31	1.445	2.339	2.565	2.647	1.391	1.707	1.41	2.6	0.482165	0.0853757	0.459779	0.0306266	0.915325	0.999998	1.64198	1.16182e-09	4.17766e-08
RALGPS2	2.577	2.682	2.74	3.105	3.166	3.041	2.578	2.742	2.668	4.05	4.266	4.062	2.745	3.195	2.719	4.227	0.51646	0.0160092	0.131802	-0.0301606	0.884703	0.999998	1.63613	0	0
IFIT2	0.901	1.197	1.235	1.323	1.425	1.459	0.989	1.152	1.259	2.169	2.177	2.249	1.115	1.406	1.129	2.207	0.500412	0.453715	0.999998	0.0261185	0.965495	0.999998	1.633	0.0035485	0.0382788
PRKCA	2.566	2.374	2.516	3.007	2.999	2.909	2.38	2.463	2.52	3.899	4.006	3.894	2.489	2.985	2.447	3.936	0.584133	0.000734739	0.00979137	-0.0508459	0.761657	0.999998	1.63265	0	0
AK309218,AX747739	0.613	0.562	0.399	0.825	0.709	0.745	0.32	0.429	0.394	1.067	1.285	1.347	0.523	0.759	0.379	1.234	0.664332	0.340232	0.954166	-0.539341	0.516453	1	1.63064	0.00104831	0.0133579
BC073807	0.87	0.752	0.954	1.07	1.006	1.013	0.643	0.556	0.89	1.818	1.737	1.848	0.838	1.01	0.68	1.781	0.366063	0.34211	0.956667	-0.387114	0.365459	0.974266	1.62977	1.50468e-06	3.48414e-05
FAM101B	1.987	1.786	1.846	2.175	2.058	2.019	1.928	1.638	1.854	3.267	3.373	2.976	1.887	2.096	1.821	3.225	0.278889	0.193899	0.751507	-0.0912331	0.673117	0.999998	1.62895	0	0
ADORA1	2.696	2.427	2.38	2.961	3.108	3.372	2.282	2.454	2.396	3.952	3.827	4.046	2.503	3.148	2.396	3.947	0.751535	0.00460917	0.0478419	-0.131515	0.663608	0.999998	1.62705	6.6704e-10	2.46802e-08
EXT1	4.243	4.236	4.297	4.86	4.829	4.865	4.013	4.224	4.232	5.866	5.812	5.795	4.234	4.83	4.144	5.807	0.622478	8.62932e-06	0.00017616	-0.0954434	0.473736	0.999998	1.625	0	0
CMIP	3.046	2.776	3.034	3.727	3.722	3.613	2.854	2.934	3.057	4.454	4.429	4.481	2.954	3.682	2.948	4.442	0.81049	1.61996e-07	4.36113e-06	-0.00611791	0.966978	0.999998	1.61925	0	0
CCDC85C	2.269	2.368	2.337	2.89	2.737	2.852	2.317	2.153	2.395	3.707	3.705	3.823	2.316	2.808	2.295	3.722	0.593206	0.0127436	0.109675	-0.0260047	0.906784	0.999998	1.61564	1.11022e-15	7.11755e-14
C12orf50	0.556	0.393	0.532	0.502	0.453	0.529	0.563	0.323	0.362	1.284	1.059	1.141	0.512	0.511	0.426	1.202	-0.00036165	0.999332	1	-0.307061	0.490777	1	1.61227	6.47404e-06	0.00013508
AK022793,BC043213	2.575	1.931	2.605	2.387	3.099	2.773	1.795	2.42	1.921	3.892	3.833	3.742	2.436	2.802	2.012	3.856	0.438419	0.391985	0.988812	-0.540305	0.302894	0.913611	1.61156	0.000272961	0.00406782
WNT3	1.293	1.184	1.414	1.48	1.699	1.604	1.473	1.373	1.191	2.493	2.466	2.314	1.287	1.596	1.311	2.431	0.490704	0.199168	0.761808	0.0417587	0.909701	0.999998	1.60975	4.12068e-07	1.04844e-05
EFEMP2	1.32	1.899	2.177	1.882	2.174	2.124	1.742	1.764	1.827	3.118	3.381	2.959	1.827	2.047	1.785	3.133	0.2974	0.311882	0.924123	-0.0595761	0.862818	0.999998	1.60862	1.71037e-09	6.04431e-08
PAWR	3.709	3.905	3.733	4.174	4.365	4.273	3.197	3.874	3.693	5.135	5.45	5.38	3.838	4.323	3.649	5.376	0.515584	0.0136536	0.116121	-0.204588	0.296635	0.905429	1.60741	0	0
TUFT1	2.774	2.676	2.62	3.234	3.186	3.125	2.503	2.465	2.507	4.171	4.135	4.087	2.669	3.168	2.482	4.114	0.575795	0.0172338	0.139705	-0.225364	0.381357	0.981716	1.60582	1.09912e-13	5.93506e-12
LASP1	5.955	5.811	5.914	6.653	6.619	6.825	5.644	5.882	5.724	7.515	7.461	7.495	5.895	6.704	5.765	7.484	0.819767	2.96876e-09	1.01608e-07	-0.13228	0.276105	0.883521	1.60579	0	0
SLIT2	0.879	0.957	0.94	1.383	1.224	1.553	0.872	0.951	0.833	1.844	1.87	1.962	0.928	1.393	0.888	1.9	0.848338	0.0198224	0.156162	-0.0864257	0.82873	0.999998	1.59744	7.44534e-07	1.82128e-05
KLF2	2.472	2.632	2.277	3.295	3.097	3.401	2.296	2.856	2.644	3.926	3.92	3.889	2.521	3.299	2.66	3.94	0.899241	0.00365444	0.0392425	0.166571	0.55676	0.999998	1.59734	1.55466e-08	4.85175e-07
C10orf35	1.015	1.21	0.953	1.53	1.112	1.665	1.269	1.252	1.3	1.85	2.204	2.227	1.058	1.448	1.278	2.095	0.675556	0.164648	0.688272	0.397112	0.424884	0.999068	1.5971	0.000261917	0.00392426
AX747706	0.284	0.359	0.662	0.399	0.545	0.614	0.457	0.412	0.278	0.673	1.651	0.614	0.433	0.508	0.374	1.04	0.269777	0.655462	1	-0.240625	0.70932	1	1.59431	0.00202633	0.0235671
CTDSPL	2.382	2.513	2.359	2.707	2.658	2.715	2.271	2.505	2.541	3.661	3.888	3.901	2.455	2.741	2.469	3.861	0.34182	0.166648	0.69301	0.0164584	0.945539	0.999998	1.59271	1.41442e-12	6.81238e-11
LINC00472	0.763	0.801	0.725	0.779	0.651	1.012	0.776	0.743	0.693	1.648	1.6	1.655	0.811	0.866	0.781	1.71	0.125639	0.735607	0.999998	-0.070145	0.852343	0.999998	1.59047	4.99524e-07	1.25341e-05
MAOA	1.271	1.196	1.343	1.249	1.458	1.094	1.142	1.224	1.215	2.318	2.492	2.354	1.297	1.305	1.209	2.429	0.0137653	0.957209	0.999998	-0.151012	0.536291	0.999998	1.58927	4.38538e-13	2.20546e-11
DSP	1.452	1.209	1.397	1.737	1.604	1.747	1.686	1.527	1.592	2.409	2.539	2.47	1.292	1.638	1.544	2.42	0.543356	0.00421913	0.0443658	0.403264	0.0370762	0.252832	1.58696	0	0
OBFC2A	2.18	2.097	1.891	2.656	2.461	2.146	1.909	1.948	1.86	3.426	3.477	3.296	2.164	2.555	1.973	3.516	0.48541	0.068553	0.394546	-0.251174	0.32284	0.937049	1.58416	5.02176e-12	2.29469e-10
DOCK9	1.962	2.002	2.003	2.238	2.177	2.199	2.084	1.913	1.939	3.36	3.325	3.228	1.981	2.192	1.972	3.298	0.276664	0.30395	0.914988	-0.0119281	0.965083	0.999998	1.5832	2.42757e-11	1.04265e-09
FLNB	5.093	4.838	5.145	5.69	5.861	5.962	4.646	4.934	4.891	6.51	6.663	6.553	4.95	5.784	4.786	6.502	0.854113	0.00717127	0.0690437	-0.169975	0.465659	0.999998	1.58268	1.93912e-12	9.23592e-11
SYDE2	0.577	0.457	0.78	1.003	1.077	0.819	0.591	0.54	0.519	1.445	1.332	1.298	0.622	0.986	0.555	1.381	0.86379	0.0439619	0.286399	-0.201319	0.713203	1	1.57473	0.000524061	0.00726345
DUSP5	2.954	3.375	2.749	3.083	3.433	3.202	2.812	3.454	3.212	4.205	4.811	4.431	3.059	3.254	3.198	4.513	0.218819	0.222764	0.804746	0.156397	0.34774	0.961707	1.57306	0	0
IL31RA	0.635	0.916	0.963	1.255	1.436	1.278	1.217	0.883	1.249	1.378	1.865	1.872	0.817	1.305	1.092	1.704	0.950437	0.0482851	0.307115	0.572636	0.241206	0.834795	1.56816	0.000589768	0.00806415
MAMLD1	1.284	1.3	1.475	1.534	1.298	1.633	1.369	1.446	1.438	2.469	2.47	2.61	1.345	1.451	1.388	2.476	0.170438	0.589387	0.999998	0.0706926	0.818779	0.999998	1.56731	1.63563e-09	5.78669e-08
F2RL1	1.769	2.336	1.788	2.295	2.257	2.225	1.739	2.332	2.197	3.28	3.307	3.257	2.014	2.298	2.124	3.321	0.366324	0.0928559	0.485632	0.144471	0.48959	0.999998	1.5643	4.44089e-16	2.91222e-14
ANXA6	4.904	4.787	4.875	5.49	5.571	5.584	4.764	4.912	4.682	6.342	6.429	6.333	4.762	5.47	4.727	6.29	0.728882	3.76894e-07	9.62577e-06	-0.0358787	0.781109	0.999998	1.56391	0	0
KLF5	3.724	3.547	3.84	4.377	4.074	4.035	3.926	3.367	3.493	5.316	5.052	5.197	3.748	4.214	3.639	5.237	0.497916	0.000878461	0.0114449	-0.117814	0.394448	0.990516	1.56233	0	0
MSX1	3.025	3.312	2.938	3.361	3.261	3.733	3.121	3.192	3.122	4.494	4.572	4.614	3.087	3.439	3.142	4.532	0.39332	0.0369329	0.25208	0.0623957	0.728451	0.999998	1.56223	0	0
KIAA1609	2.22	2.299	2.272	2.579	2.687	2.639	2.186	2.342	2.244	3.603	3.662	3.558	2.262	2.638	2.261	3.608	0.461392	0.0205339	0.160655	-0.000806516	0.996943	0.999998	1.56075	0	0
TRIP10	4.15	4.3	4.232	4.634	4.859	4.989	4.078	4.253	4.182	5.613	5.874	5.633	4.085	4.706	4.066	5.576	0.651804	0.00064085	0.00868096	-0.0197859	0.910905	0.999998	1.54853	0	0
TWIST2	2.958	3.27	2.644	3.796	3.465	3.592	2.843	3.308	3.088	4.404	4.551	3.905	2.861	3.566	3.074	4.272	0.791994	0.043128	0.282528	0.244915	0.561229	0.999998	1.54844	1.27865e-05	0.000252198
AX747393,FLJ23867,QSOX1	5.572	5.601	5.788	6.145	5.995	6.33	5.661	5.679	5.713	7.223	7.154	7.21	5.612	6.115	5.652	7.139	0.512444	0.00224989	0.0257801	0.0416473	0.769032	0.999998	1.54706	0	0
ZNF699	0.689	0.444	0.586	0.781	0.638	0.625	0.627	0.611	0.611	1.205	1.069	1.514	0.583	0.702	0.615	1.296	0.33203	0.454589	1	0.0926419	0.881798	1	1.547	6.89265e-05	0.00117485
HMGCS1	4.102	4.09	3.98	4.547	4.373	4.205	4.12	3.897	3.84	5.547	5.524	5.52	4.116	4.453	3.992	5.6	0.355796	0.0599828	0.35978	-0.132411	0.436205	0.999998	1.53936	0	0
FADS3	4.854	4.807	4.585	5.201	5.067	5.244	4.671	4.895	4.558	6.307	6.278	6.206	4.704	5.121	4.692	6.207	0.430542	0.00351176	0.03795	-0.012935	0.923419	0.999998	1.53896	0	0
C10orf114	2.129	2.363	2.186	2.748	2.834	3.055	1.808	2.212	2.273	3.556	3.588	3.54	2.229	2.871	2.118	3.55	0.77662	0.00681038	0.066144	-0.142254	0.641462	0.999998	1.53888	2.31137e-09	8.0135e-08
CNN3	6.446	6.473	6.543	7.181	7.165	7.163	6.244	6.386	6.26	7.983	8.009	8.022	6.507	7.192	6.311	8.035	0.690773	1.41948e-07	3.86116e-06	-0.199186	0.0801657	0.440508	1.53785	0	0
PLEKHA2	1.369	1.442	1.49	2.056	2.229	1.743	1.193	1.496	1.274	2.547	2.606	2.511	1.454	2.059	1.34	2.593	0.86399	2.89204e-05	0.000532623	-0.18381	0.452968	0.999998	1.53228	7.12763e-14	3.93883e-12
ALDH3B1	3.017	2.734	3.162	3.635	3.472	3.989	2.618	2.911	2.831	4.337	4.518	4.347	2.95	3.675	2.769	4.353	0.807173	0.00126621	0.0157584	-0.209341	0.392356	0.989128	1.53066	4.36293e-11	1.82588e-09
MARCKS	3.825	3.854	4.21	4.732	4.85	4.534	3.909	3.759	3.848	5.433	5.387	5.481	4.078	4.821	3.939	5.551	0.778972	1.79748e-08	5.54906e-07	-0.147812	0.239917	0.833108	1.53027	0	0
ProSAPiP1	1.275	1.319	1.37	1.687	1.53	1.609	1.39	1.343	1.176	2.413	2.394	2.483	1.295	1.57	1.288	2.378	0.437566	0.085433	0.459957	-0.0116228	0.962915	0.999998	1.53023	3.52131e-10	1.34663e-08
CUFF.11905.1	0.668	1.002	1.015	0.651	0.92	1.107	1.024	1.008	0.821	1.614	2.042	1.707	0.93	0.931	0.979	1.853	0.00182725	0.996506	0.999998	0.100439	0.802717	0.999998	1.52864	1.00801e-05	0.000202927
ELOVL2	0.621	0.64	0.584	0.914	0.933	0.642	0.711	0.471	0.506	1.315	1.244	1.452	0.651	0.886	0.598	1.399	0.572389	0.0930105	0.486075	-0.151841	0.680476	1	1.52279	7.87397e-07	1.91819e-05
COL8A2	0.189	0.252	0.484	0.503	0.451	0.43	0.531	0.388	0.302	0.81	0.814	0.689	0.304	0.445	0.401	0.743	0.622756	0.211846	1	0.449324	0.3833	1	1.52156	0.000685116	0.00921455
C8orf58,FLJ00072,PDLIM2	4.35	4.459	4.465	4.908	4.942	5.108	4.217	4.464	4.351	5.962	5.862	5.896	4.385	4.943	4.332	5.852	0.582015	0.00310815	0.0341554	-0.0553494	0.76084	0.999998	1.51287	0	0
MET	4.055	4.195	4.031	4.735	4.667	4.714	3.905	4.223	4.291	5.379	5.394	5.703	4.063	4.644	4.139	5.516	0.611882	0.000981182	0.0126148	0.0814619	0.625577	0.999998	1.51086	0	0
CUFF.7377.1	0.569	0.67	0.84	0.506	1.261	1.072	0.611	0.656	0.726	1.227	1.682	1.467	0.698	0.98	0.665	1.471	0.645673	0.176504	0.714678	-0.0866699	0.868556	1	1.5103	0.000468093	0.00658431
HRH1	1.187	1.632	1.284	1.552	1.759	1.466	1.36	1.93	1.478	2.068	2.789	2.435	1.378	1.608	1.612	2.468	0.358095	0.454722	0.999998	0.363316	0.403026	0.993629	1.50383	0.000311833	0.00459278
LMO2	1.247	0.977	0.627	1.322	1.047	1.342	0.724	0.795	0.738	1.813	1.825	2.056	0.978	1.241	0.758	1.906	0.492422	0.382357	0.982535	-0.487121	0.470056	0.999998	1.50275	0.00101249	0.0129522
ROBO4	1.956	1.589	1.852	2.533	2.444	2.807	1.613	1.877	1.651	3.043	2.991	3.124	1.748	2.468	1.672	2.941	0.942701	0.0012462	0.0155499	-0.109754	0.718538	0.999998	1.50231	2.12464e-07	5.61287e-06
SMAD6	3.224	2.878	2.925	3.769	3.384	3.945	2.71	3.035	2.784	4.659	4.091	4.453	3.066	3.734	2.895	4.449	0.738298	0.00474245	0.0489618	-0.196531	0.446355	0.999998	1.49886	5.95879e-12	2.70976e-10
CDC42EP5	1.272	1.727	1.779	1.861	1.97	1.895	1.996	1.609	1.62	2.673	3.134	2.445	1.616	1.9	1.788	2.772	0.402983	0.335095	0.949127	0.248218	0.558207	0.999998	1.49688	5.04952e-05	0.000886923
RAPH1	1.882	1.608	1.804	2.277	2.251	1.84	1.682	1.8	1.769	3.058	2.949	2.938	1.804	2.16	1.726	3.004	0.477988	0.301024	0.911581	-0.110892	0.545805	0.999998	1.49453	0	0
NTN4	2.112	2.135	2.47	2.699	2.877	2.983	2.27	2.348	2.302	3.423	3.588	3.504	2.232	2.855	2.3	3.512	0.753426	0.000701239	0.0093913	0.085724	0.695051	0.999998	1.49216	4.02098e-11	1.68876e-09
LRP3	2.215	2.708	2.554	2.837	2.811	2.871	2.695	2.354	2.804	3.859	3.807	3.868	2.49	2.804	2.632	3.797	0.372937	0.189995	0.744448	0.170276	0.521555	0.999998	1.48111	8.92318e-10	3.25943e-08
KIF1A	1.528	1.489	1.129	1.397	1.604	1.373	1.264	1.349	1.236	2.522	2.461	2.417	1.349	1.41	1.275	2.408	0.099893	0.758576	0.999998	-0.123974	0.697517	0.999998	1.47769	7.17892e-08	2.04149e-06
VOPP1	3.704	3.668	3.885	4.394	4.318	4.393	3.655	3.638	3.587	5.194	5.069	5.207	3.756	4.377	3.64	5.162	0.66048	0.000431326	0.00613563	-0.126431	0.499847	0.999998	1.47588	0	0
LBH	0.499	0.715	0.6	0.74	0.974	0.76	0.65	0.648	0.422	1.36	1.294	1.227	0.613	0.837	0.587	1.306	0.570596	0.155975	0.667929	-0.0764057	0.861044	1	1.47539	4.80797e-05	0.000847964
TFF2	1.469	1.523	0.914	2.249	1.88	2.251	1.02	1.438	0.942	2.237	2.672	2.159	1.297	2.097	1.132	2.333	1.17067	0.0224487	0.172172	-0.290157	0.640928	0.999998	1.47173	0.00292498	0.0323732
LAMC2	1.148	0.661	0.822	1.203	0.948	1.317	0.592	0.804	0.697	2.008	1.514	1.608	0.844	1.127	0.681	1.673	0.574818	0.066123	0.384795	-0.396622	0.262928	0.867556	1.4618	1.65692e-07	4.45191e-06
PTGR1	3.873	3.794	3.67	4.224	4.267	4.031	3.824	3.912	3.711	5.081	5.296	5.097	3.757	4.167	3.815	5.149	0.438051	0.0988156	0.505639	0.0617234	0.808127	0.999998	1.46093	2.42941e-11	1.04265e-09
C12orf75	5.241	5.626	5.412	5.813	5.812	5.818	5.46	5.566	5.446	6.945	6.813	6.825	5.521	5.899	5.562	6.958	0.384587	0.00752128	0.071712	0.0411755	0.74869	0.999998	1.45632	0	0
DDAH1	2.798	2.665	3.018	3.382	3.453	3.239	2.708	2.693	2.677	4.162	4.072	4.224	2.897	3.417	2.726	4.225	0.585999	0.00228065	0.0260794	-0.199801	0.333933	0.947987	1.45619	1.2812e-13	6.86334e-12
OSMR	3.299	3.361	3.67	3.81	3.859	3.823	3.779	3.636	3.68	4.703	4.91	4.785	3.467	3.86	3.726	4.832	0.427203	0.035619	0.245238	0.283088	0.129614	0.598637	1.45114	2.22045e-16	1.48707e-14
FAR2	2.556	2.438	2.372	2.904	2.991	2.946	2.473	2.814	2.563	3.643	3.781	3.789	2.495	2.978	2.643	3.772	0.568816	0.125682	0.587792	0.178484	0.602791	0.999998	1.44928	4.24155e-06	9.14264e-05
SRGAP1	1.113	0.963	1.132	1.483	1.6	1.426	0.964	0.96	0.953	1.989	1.934	2.052	1.083	1.529	0.971	2.02	0.753421	0.00855836	0.0795612	-0.220538	0.457724	0.999998	1.44921	3.18181e-08	9.49988e-07
FAM40B	1.569	1.794	1.433	1.944	1.814	1.911	1.703	1.604	1.653	2.888	2.558	2.633	1.61	1.902	1.669	2.723	0.415767	0.146475	0.64488	0.0870315	0.785058	0.999998	1.44877	5.96998e-08	1.71786e-06
BAI2	2.462	2.658	2.355	2.912	3.054	3.293	2.678	2.516	2.393	3.627	4.119	3.63	2.492	3.067	2.544	3.767	0.674205	0.0189913	0.150999	0.0630936	0.822952	0.999998	1.44728	3.77929e-09	1.27183e-07
SLC39A4	3.463	3.444	3.568	3.608	3.741	3.848	3.886	3.476	3.357	4.837	4.951	4.81	3.474	3.706	3.593	4.835	0.252292	0.396979	0.991001	0.129555	0.651062	0.999998	1.44563	3.87889e-08	1.14688e-06
PDGFRL	0.765	1.078	1.18	1.262	1.459	1.374	1.246	1.313	1.242	1.748	1.973	2.041	0.987	1.325	1.228	1.877	0.616042	0.0884323	0.47074	0.450644	0.21533	0.791628	1.44406	1.38936e-05	0.000271992
CRY1	3.195	3.035	3.161	3.578	3.337	3.397	3.115	3.039	3.074	4.54	4.318	4.509	3.18	3.493	3.111	4.514	0.346607	0.142259	0.633302	-0.0777964	0.719695	0.999998	1.43716	7.60947e-13	3.75103e-11
GEM	1.249	1.503	1.108	1.292	1.685	1.225	1.449	1.363	1.506	2.217	2.545	2.085	1.291	1.413	1.434	2.292	0.201457	0.686959	0.999998	0.23508	0.609158	0.999998	1.43029	0.000832989	0.0109235
AP3S1	5.794	5.869	5.669	5.877	5.991	5.878	5.734	5.789	5.756	7.013	7.21	7.319	5.83	5.966	5.782	7.236	0.138603	0.324155	0.9385	-0.048568	0.693046	0.999998	1.42255	0	0
CDR2L	2.436	2.672	2.771	2.967	3.096	3.193	2.391	2.655	2.434	3.959	3.882	3.91	2.585	3.03	2.471	3.843	0.520314	0.0032139	0.035176	-0.138172	0.418415	0.997573	1.41743	0	0
HMOX1	2.951	2.623	2.327	3.227	2.894	3.612	2.444	2.408	2.363	4.149	3.659	3.914	2.598	3.233	2.383	3.858	0.732813	0.000750552	0.00996291	-0.26209	0.240572	0.833809	1.41676	8.37774e-13	4.11686e-11
HS6ST1	2.312	2.422	2.173	2.716	2.656	2.781	2.222	2.496	2.271	3.598	3.504	3.509	2.275	2.683	2.322	3.491	0.498384	0.00589339	0.0586342	0.0593884	0.73253	0.999998	1.41544	0	0
AF188711,TMOD3	4.141	4.122	4.125	4.564	4.882	4.451	3.735	4.068	4.103	5.419	5.543	5.564	4.149	4.667	3.979	5.511	0.543386	0.000525647	0.00728329	-0.181161	0.223105	0.805301	1.41412	0	0
HES2	0.778	0.823	0.79	0.851	0.976	0.9	0.735	0.808	0.725	1.311	1.639	1.723	0.786	0.926	0.752	1.549	0.311503	0.589901	0.999998	-0.0834345	0.889449	0.999998	1.41062	0.00456581	0.0474544
ADAMTSL5	1.252	1.268	1.369	1.525	1.596	1.361	1.584	1.316	1.178	2.247	2.316	2.34	1.296	1.487	1.374	2.284	0.30888	0.46781	0.999998	0.12854	0.751575	0.999998	1.41019	0.000161187	0.002535
MSRB3	2.351	2.971	2.764	3.307	3.576	3.467	2.224	2.806	2.073	4.029	4.057	4.004	2.765	3.451	2.444	4.035	0.776676	0.110931	0.544807	-0.384662	0.446396	0.999998	1.40856	0.00129941	0.0161227
ZNF702P,ZNF816,ZNF816-ZNF321P	2.494	2.415	2.569	3.051	3.112	2.802	2.304	2.319	2.543	3.508	3.818	3.826	2.518	3.032	2.409	3.758	0.602872	0.0161227	0.132529	-0.132501	0.593727	0.999998	1.40665	3.79138e-10	1.44117e-08
EZR	5.544	5.433	5.375	6.029	6.049	6.162	5.17	5.469	5.311	6.739	6.759	6.887	5.345	5.996	5.261	6.727	0.664389	3.14823e-05	0.000575544	-0.0861418	0.509175	0.999998	1.40457	0	0
FOXF2	1.901	2.274	2.009	2.72	2.556	2.596	2.115	2.229	2.113	3.314	3.153	3.284	2.105	2.655	2.194	3.283	0.681827	0.00255289	0.0287842	0.114992	0.608474	0.999998	1.40368	1.12688e-11	4.99936e-10
IL12A	1.005	1.171	0.97	1.309	1.137	1.138	1.418	1.14	1.118	1.778	2.251	1.731	1.044	1.187	1.219	1.929	0.266469	0.543959	0.999998	0.322206	0.44901	0.999998	1.40314	0.00022598	0.00343872
SLC4A11	1.356	1.343	1.315	1.469	1.385	1.536	1.159	1.279	1.126	2.257	2.316	2.383	1.332	1.424	1.192	2.325	0.14952	0.665438	0.999998	-0.241041	0.49545	0.999998	1.40179	6.99972e-06	0.000145119
FJX1	3.852	3.968	3.801	4.609	4.187	4.758	3.807	3.746	3.864	5.319	5.134	5.23	3.907	4.549	3.841	5.247	0.67816	0.000264725	0.0039602	-0.0707209	0.676453	0.999998	1.40087	0	0
IER5	4.232	4.273	4.097	4.643	4.569	4.904	4.054	4.262	4.103	5.547	5.59	5.544	4.217	4.711	4.175	5.565	0.516635	0.000535511	0.00740585	-0.044914	0.743947	0.999998	1.39657	0	0
CNN2	5.006	4.9	5.066	5.829	5.737	5.781	4.778	4.93	4.732	6.407	6.335	6.385	4.984	5.769	4.819	6.352	0.804586	1.08143e-08	3.45126e-07	-0.170556	0.237412	0.829576	1.39613	0	0
CPZ,GPR78	1.864	1.751	1.786	1.832	1.988	1.845	1.827	1.799	1.854	3.043	3.066	2.669	1.774	1.858	1.812	2.881	0.117073	0.777111	0.999998	0.0522478	0.893048	0.999998	1.39509	6.34276e-05	0.00108977
KIAA1161	0.644	0.496	0.664	0.741	0.905	0.993	0.587	0.55	0.79	1.208	1.341	1.193	0.614	0.89	0.656	1.257	0.685431	0.0387706	0.261061	0.117868	0.736472	1	1.38962	6.43187e-06	0.00013423
ARHGAP8,PRR5,PRR5-ARHGAP8	2.274	2.49	1.888	2.668	2.575	2.871	2.101	2.277	2.074	3.559	3.329	3.405	2.23	2.684	2.164	3.411	0.55616	0.0949994	0.493224	-0.084852	0.793851	0.999998	1.3844	5.24208e-07	1.31256e-05
CPNE2	3.018	3.077	2.981	3.224	3.133	3.542	3.158	3.056	3.116	4.357	4.22	4.323	2.982	3.268	3.086	4.248	0.323454	0.140426	0.628435	0.118803	0.560349	0.999998	1.38329	8.28226e-14	4.52922e-12
MIR31HG	1.133	1.054	1.443	1.447	1.559	1.379	1.202	1.376	1.134	2.082	2.128	2.254	1.243	1.496	1.263	2.19	0.413565	0.190066	0.744538	0.0345306	0.914832	0.999998	1.38237	1.13532e-06	2.6922e-05
FOSL1	7.188	7.093	6.75	7.554	7.491	7.555	6.786	7.135	6.773	8.429	8.545	8.243	6.941	7.452	6.853	8.315	0.514303	0.00786205	0.0744131	-0.0889809	0.627387	0.999998	1.38173	1.19904e-14	7.07277e-13
FOXA1	0.505	0.805	0.62	0.863	0.932	0.86	0.597	0.579	0.603	1.308	1.172	1.403	0.66	0.904	0.61	1.326	0.587326	0.126095	0.589054	-0.138428	0.745265	1	1.37852	0.00115916	0.0145777
TUBB6	5.573	5.633	5.421	6.163	6.025	6.328	5.591	5.573	5.507	6.953	6.901	6.853	5.49	6.118	5.522	6.848	0.639495	0.00160496	0.019276	0.0324971	0.858019	0.999998	1.37827	4.44089e-16	2.91222e-14
LHFP	1.967	1.982	1.519	2.166	2.228	2.426	1.935	1.798	1.874	2.953	2.869	2.99	1.831	2.274	1.862	2.933	0.584691	0.0183057	0.146633	0.0425914	0.863087	0.999998	1.37562	1.07931e-09	3.89729e-08
GLRB	1.194	1.469	1.53	1.819	1.922	1.638	1.566	1.295	1.498	2.123	2.573	2.523	1.447	1.847	1.488	2.453	0.588727	0.171994	0.704747	0.0646753	0.872995	0.999998	1.37402	0.000500856	0.0069797
CYFIP2	2.004	2.053	2.215	2.35	2.604	2.499	1.98	1.905	2.137	3.103	3.3	3.298	2.081	2.482	2.001	3.228	0.506051	0.0426516	0.280204	-0.105329	0.673718	0.999998	1.37317	5.52978e-11	2.29792e-09
MAGI2-AS3	3.239	3.238	2.752	3.658	3.442	3.509	2.986	2.955	3.028	4.337	4.276	4.354	3.059	3.562	2.994	4.321	0.559568	0.109894	0.541426	-0.0741597	0.8358	0.999998	1.3731	1.15543e-05	0.00022967
SLC30A3	0.53	0.946	0.774	0.83	1.151	1.045	0.91	0.703	0.822	1.425	1.418	1.61	0.749	1.01	0.811	1.463	0.575532	0.22714	0.812601	0.148185	0.765727	0.999998	1.36795	0.000678094	0.00912459
SPEG	1.623	1.547	1.932	1.902	2.177	2.191	1.843	2.002	1.858	2.649	2.987	2.679	1.666	2.054	1.866	2.724	0.536353	0.0966112	0.498442	0.282987	0.413673	0.997056	1.36669	1.92297e-05	0.000366139
PDE6B	0.826	0.875	0.569	0.992	0.92	1.106	0.982	0.645	0.474	1.588	1.705	1.05	0.734	0.984	0.694	1.437	0.560727	0.238982	0.831727	-0.103433	0.844523	0.999998	1.36514	0.00139514	0.0171216
PLCE1	1.993	1.736	2.038	2.461	2.604	2.482	1.931	1.994	1.815	3.033	3.078	2.976	1.922	2.516	1.891	3.032	0.758756	0.0243683	0.183543	-0.0424249	0.902755	0.999998	1.36433	2.07883e-05	0.000393752
C11orf45	0.488	0.532	0.629	0.777	0.728	0.776	0.618	0.669	0.661	1.189	1.133	1.064	0.552	0.764	0.654	1.134	0.58302	0.127682	0.593256	0.299354	0.468579	1	1.35965	0.00164773	0.0197195
CTSH	2.313	2.923	2.368	2.623	2.839	2.829	2.457	2.488	2.803	3.564	4.011	3.678	2.535	2.668	2.434	3.734	0.159627	0.678011	0.999998	-0.122439	0.757007	0.999998	1.35955	0.000480205	0.00673163
MXRA7	4.358	4.412	4.343	4.699	4.935	4.84	4.367	4.423	4.397	5.698	5.647	5.701	4.344	4.806	4.386	5.659	0.481753	0.0034088	0.0370169	0.043536	0.771444	0.999998	1.35879	0	0
VCL	4.632	4.64	4.67	5.217	5.189	5.124	4.648	4.554	4.604	5.96	5.981	5.935	4.611	5.148	4.571	5.932	0.555851	0.00124363	0.0155223	-0.0416617	0.788504	0.999998	1.35773	0	0
P2RX5,TAX1BP3	5.565	5.5	5.463	6.18	5.991	6.186	5.331	5.365	5.331	6.918	6.74	6.899	5.477	6.095	5.337	6.814	0.629214	0.00285172	0.0316809	-0.143697	0.464233	0.999998	1.35637	4.28546e-14	2.40763e-12
LOC645895,MYBL1	1.938	1.951	1.935	2.437	2.588	2.475	1.956	2.259	1.921	2.967	3.134	3.116	2.026	2.57	2.096	3.148	0.684717	0.00928218	0.0848214	0.0928789	0.705657	0.999998	1.35605	4.02305e-09	1.34811e-07
PDE2A	0.766	0.83	0.382	0.715	0.673	0.538	0.612	0.784	0.554	1.197	1.459	1.305	0.641	0.589	0.633	1.282	-0.150204	0.744354	1	-0.0220242	0.964826	1	1.35591	2.5123e-05	0.000467886
GPR126	2.802	3	2.704	3.021	3.077	2.525	2.799	2.94	2.973	3.828	4.249	4.069	2.902	2.94	2.887	4.122	0.0431185	0.851382	0.999998	-0.0179724	0.939252	0.999998	1.34137	4.64621e-10	1.75131e-08
CD40	1.285	1.061	1.172	1.434	1.524	1.48	1.445	1.423	1.37	2.109	2.055	1.998	1.13	1.449	1.365	2.004	0.54127	0.193455	0.750665	0.407167	0.362732	0.973311	1.34103	0.000889171	0.0115656
CDH24	1.939	1.84	1.935	2.375	2.127	2.553	2.108	2.063	1.799	2.865	3.256	2.898	1.898	2.326	1.986	2.982	0.558255	0.131924	0.605517	0.120072	0.75117	0.999998	1.34043	7.18385e-05	0.00122008
EPB41L4B	0.819	0.698	0.543	0.916	1.055	1.082	1.023	0.913	1.028	1.389	1.341	1.357	0.722	1.045	1.013	1.403	0.71196	0.0274505	0.201163	0.64905	0.0400711	0.267509	1.33988	9.40883e-06	0.000190632
AGRN	5.04	5.068	5.234	5.602	5.621	6.027	5.023	5.078	5.05	6.504	6.494	6.368	5.079	5.716	5.037	6.392	0.652247	1.45814e-06	3.38634e-05	-0.0437589	0.705706	0.999998	1.33909	0	0
METRNL	3.237	3.514	3.391	3.76	3.856	3.777	3.533	3.553	3.375	4.652	4.783	4.475	3.341	3.734	3.473	4.587	0.430238	0.0302234	0.216365	0.145102	0.445524	0.999998	1.33406	7.77156e-14	4.27219e-12
AEBP1,MIR4649	4.163	3.991	4.541	4.77	4.911	4.844	4.358	4.32	4.338	5.548	5.578	5.504	4.136	4.734	4.255	5.419	0.626477	1.36554e-05	0.000267938	0.125104	0.344988	0.959192	1.33349	0	0
BMP2K,HRIHFB2017	1.981	2.294	2.243	2.724	2.416	2.635	1.853	2.289	2.215	3.341	3.154	3.312	2.194	2.678	2.123	3.323	0.595238	0.055528	0.340207	-0.0918562	0.765386	0.999998	1.33348	3.47631e-07	8.92909e-06
EMP1	5.713	5.761	5.66	6.124	6.032	6.102	5.584	5.759	5.743	7.004	7.048	6.991	5.751	6.142	5.735	7.067	0.397506	0.00592554	0.0588797	-0.0166305	0.89876	0.999998	1.33233	0	0
APBB2	2.26	2.629	2.794	2.536	2.918	3.082	2.084	2.4	2.354	3.496	3.98	3.739	2.55	2.857	2.254	3.725	0.36282	0.241633	0.835607	-0.365763	0.236189	0.827007	1.3319	1.32426e-06	3.09902e-05
MPP4	1.306	1.351	1.287	1.659	1.737	1.739	1.241	1.128	1.105	2.268	2.35	2.188	1.33	1.717	1.133	2.265	0.595328	0.196963	0.757244	-0.342469	0.491663	0.999998	1.33033	0.000732659	0.00976504
CUFF.7508.1	1.91	2.181	1.638	2.353	1.86	2.501	1.405	1.655	1.358	2.85	3.046	3.104	1.937	2.281	1.489	3.019	0.448611	0.210645	0.783742	-0.645955	0.127202	0.591847	1.32924	4.17462e-05	0.000746996
SCD5	1.433	1.463	1.565	1.888	2.011	1.683	1.5	1.366	1.624	2.474	2.437	2.488	1.514	1.909	1.53	2.502	0.570199	0.0691678	0.396956	0.0243344	0.943088	0.999998	1.32877	2.04677e-05	0.000388147
MSR1	1.073	0.988	0.907	1.215	1.193	1.037	1.01	1.075	0.884	1.704	1.84	1.923	1.033	1.185	1.015	1.859	0.283556	0.466661	0.999998	-0.0353374	0.928922	0.999998	1.3285	3.40248e-05	0.000619745
APOL1	1.774	1.47	1.825	2.025	1.942	1.981	1.593	1.51	1.599	2.711	2.71	2.66	1.626	1.929	1.532	2.637	0.429447	0.154473	0.66457	-0.140606	0.662436	0.999998	1.32421	1.42736e-05	0.000278624
ISG15	3.635	3.428	3.319	3.812	3.37	3.562	3.557	3.399	3.527	4.651	4.782	4.629	3.356	3.477	3.426	4.591	0.132902	0.610682	0.999998	0.0774045	0.7568	0.999998	1.32222	8.36069e-09	2.70291e-07
CARD10,MFNG	3.144	3.088	2.775	3.621	3.678	3.862	2.83	3.205	2.755	4.331	4.181	4.165	2.939	3.659	2.915	4.143	0.802352	8.52121e-05	0.00142569	-0.02813	0.883199	0.999998	1.32155	8.88178e-13	4.35097e-11
EFNB1	1.885	2.105	1.554	2.193	2.153	2.463	1.686	1.917	1.581	2.866	3.042	2.871	1.839	2.246	1.716	2.896	0.538204	0.0914091	0.481005	-0.173556	0.581484	0.999998	1.32115	2.29335e-05	0.00043095
TXNRD1	7.094	7.212	6.973	7.405	7.591	7.519	7.051	7.18	6.909	8.288	8.408	8.526	7.121	7.528	7.068	8.436	0.409421	0.308185	0.919332	-0.0535647	0.878592	0.999998	1.3209	0.000133923	0.00213954
TM4SF18	0.973	0.737	0.62	1.252	1.001	1.051	0.588	0.675	0.571	1.603	1.552	1.324	0.834	1.164	0.63	1.561	0.665271	0.0519684	0.323445	-0.51606	0.310162	0.921967	1.31887	0.000691437	0.00927975
ABLIM1	2.106	2.025	2.181	2.475	2.81	2.622	2.156	2.06	2.398	3.021	3.414	3.277	2.111	2.661	2.166	3.21	0.681903	0.027446	0.201145	0.0705672	0.790994	0.999998	1.31352	2.51202e-05	0.000467886
OSBP2	1.165	1.094	1.021	1.29	1.031	1.262	0.883	1.067	1.257	1.943	1.845	1.647	0.98	1.171	1.08	1.773	0.363342	0.446849	0.999998	0.196484	0.688869	0.999998	1.31283	0.00416611	0.0438787
MAGEA1	2.154	1.924	2.226	2.772	2.656	2.486	2.085	1.795	1.976	3.248	2.985	3.169	2.031	2.617	1.918	3.114	0.734903	0.00356056	0.038387	-0.151407	0.611542	0.999998	1.31095	4.87041e-07	1.22437e-05
DDX60L	1.323	1.372	1.217	1.502	1.596	1.522	1.161	1.174	1.417	2.195	2.192	2.314	1.357	1.592	1.28	2.284	0.367518	0.318077	0.930768	-0.128859	0.736095	0.999998	1.30919	4.96108e-05	0.000873173
AX747913,LOC344595	1.216	1.334	1.15	1.395	1.225	1.334	0.981	1.242	1.294	1.94	2.076	2.314	1.261	1.322	1.163	2.153	0.103192	0.789196	0.999998	-0.17221	0.655824	0.999998	1.30392	7.33344e-05	0.00124303
FW339973,RAB32	3.798	3.743	3.648	4.105	4.133	4.173	3.783	3.834	3.766	4.879	4.908	5.092	3.693	4.093	3.769	4.929	0.429184	0.0272081	0.199867	0.0817839	0.657858	0.999998	1.30384	2.77556e-14	1.59055e-12
RAB3IL1	2.211	2.354	2.058	2.515	2.571	2.791	2.225	2.221	2.055	3.332	3.452	3.168	2.112	2.534	2.084	3.197	0.528536	0.0914967	0.481332	-0.0358215	0.906302	0.999998	1.29908	9.43683e-07	2.26967e-05
HMHA1	1.76	1.923	1.911	2.206	1.987	2.374	1.922	1.679	1.891	2.995	2.896	2.898	1.814	2.127	1.799	2.847	0.420469	0.327004	0.941552	-0.0217715	0.934598	0.999998	1.29882	1.03925e-06	2.48559e-05
SOX18	1.594	1.886	2.125	2.375	2.115	2.426	1.944	1.994	1.714	3.093	2.808	2.928	1.916	2.328	1.945	2.968	0.535059	0.0416561	0.27529	0.0391338	0.882408	0.999998	1.29792	6.7472e-08	1.92742e-06
FAM64A	3.845	3.747	3.709	4.139	4.133	4.467	3.919	3.753	3.794	5.054	4.909	5.032	3.696	4.199	3.781	4.925	0.537207	0.00237172	0.0269959	0.0910669	0.597914	0.999998	1.29653	0	0
SLC46A3	0.831	0.954	0.981	1.138	1.174	1.242	0.645	0.788	0.661	1.633	1.819	1.58	0.97	1.246	0.699	1.745	0.517114	0.256328	0.859398	-0.620408	0.213188	0.788294	1.29504	0.00198389	0.0231443
PTRF	7.253	7.038	7.126	7.803	7.778	8	7.04	7.329	7.195	8.369	8.374	8.534	7.097	7.82	7.18	8.382	0.727259	0.0071906	0.0691805	0.0836704	0.72558	0.999998	1.29113	1.1469e-07	3.17362e-06
FOXC2	2.002	2.07	2.017	2.446	2.258	2.794	1.493	1.947	1.637	3.167	3.184	2.985	2.06	2.527	1.698	3.13	0.587123	0.0311056	0.221289	-0.49798	0.081691	0.446581	1.29035	2.2832e-08	6.94863e-07
C1QL4	0.795	1.111	0.781	1.229	1.012	1.064	1.237	0.968	1.065	1.524	1.877	1.525	0.891	1.074	1.092	1.625	0.370893	0.337815	0.951405	0.405183	0.287786	0.895955	1.28538	0.000212876	0.00325926
SEMA7A	3.471	3.875	3.619	3.693	4.104	4.051	3.542	4.075	3.712	4.811	5.039	4.803	3.626	3.927	3.772	4.841	0.323941	0.0493158	0.311562	0.157288	0.329362	0.943486	1.28494	0	0
ADAMTS7	1.105	1.654	1.543	1.871	1.839	2.163	1.223	1.574	1.271	2.444	2.301	2.468	1.427	1.903	1.358	2.354	0.699023	0.0858677	0.461692	-0.110705	0.784964	0.999998	1.28421	0.000252324	0.00379739
CCNA1	1.932	1.911	2.057	1.966	2	2.473	2.209	2.433	2.182	2.924	2.892	3.176	1.933	2.135	2.232	2.97	0.267422	0.435086	0.999998	0.391375	0.269916	0.876802	1.27858	0.000210179	0.00322371
FAM105A	0.363	0.527	0.423	0.438	0.448	0.451	0.337	0.357	0.339	0.874	0.908	0.888	0.452	0.463	0.352	0.92	0.0390137	0.907428	1	-0.413313	0.243027	1	1.27804	1.03792e-05	0.000208283
CUFF.11003.1	1.759	1.8	1.637	2.224	2.465	2.496	1.848	1.638	2.071	2.33	2.991	2.795	1.734	2.4	1.863	2.731	0.87909	0.0248825	0.186421	0.181845	0.667855	0.999998	1.27779	0.00063474	0.00861054
ANXA2,DJ439519	8.049	8.149	7.96	8.362	8.3	8.549	7.825	8.048	7.924	9.294	9.361	9.288	8.022	8.387	7.91	9.296	0.36664	0.00796204	0.0750288	-0.112185	0.343871	0.958049	1.27754	0	0
ARHGEF17	1.447	1.629	1.944	2.123	1.9	2.484	1.805	1.7	1.765	2.768	2.57	2.711	1.644	2.141	1.745	2.62	0.682524	0.0167765	0.136796	0.145703	0.612998	0.999998	1.27607	1.81101e-07	4.83842e-06
DQ580250,RAB11FIP5	2.647	2.789	2.778	3.014	3.024	3.235	2.723	2.713	2.81	3.933	3.916	3.832	2.724	3.075	2.753	3.865	0.405612	0.138612	0.623402	0.0350031	0.868517	0.999998	1.27605	1.99496e-11	8.63572e-10
FDXR	3.327	3.243	3.144	3.721	3.459	4.125	3.209	3.373	3.135	4.483	4.442	4.328	3.125	3.698	3.178	4.299	0.632127	0.00950359	0.0864851	0.0596546	0.806257	0.999998	1.27423	1.37573e-08	4.32332e-07
DQ592230	1.389	1.531	1.356	1.734	1.721	1.745	1.377	1.64	1.535	2.403	2.185	2.426	1.43	1.745	1.521	2.349	0.472871	0.0382832	0.258884	0.141507	0.523325	0.999998	1.27298	7.57882e-10	2.78776e-08
ITGA11	0.35	0.451	0.521	0.417	0.438	0.609	0.406	0.379	0.475	0.926	0.933	0.87	0.424	0.472	0.404	0.868	0.178969	0.647425	1	-0.0790142	0.844607	1	1.27244	0.000161199	0.002535
SCARF2	2.165	1.985	2.235	2.714	2.609	2.698	2.214	2.239	2.144	3.279	3.216	3.174	2.161	2.679	2.237	3.23	0.637406	0.0300484	0.215521	0.096824	0.703352	0.999998	1.27064	7.08279e-07	1.74026e-05
ANXA2	4.675	4.826	4.614	5.021	4.932	5.208	4.544	4.709	4.656	5.891	5.975	5.89	4.645	5.011	4.593	5.876	0.379762	0.0172283	0.139684	-0.0537749	0.715967	0.999998	1.26583	0	0
AX746885,NDRG1	4.673	4.823	4.728	4.611	4.631	4.921	4.787	4.824	4.845	5.86	6.096	5.977	4.73	4.707	4.816	5.959	-0.0238809	0.898165	0.999998	0.0897373	0.563593	0.999998	1.26142	8.88178e-16	5.72512e-14
HRCT1	2.037	1.993	1.801	2.275	2.368	2.395	1.664	1.823	1.865	3.091	2.599	3.218	1.904	2.3	1.756	2.92	0.517265	0.119573	0.570468	-0.206228	0.572886	0.999998	1.26033	4.05133e-05	0.000726035
BC068010,SLC25A24	4.354	4.46	4.365	4.784	4.61	4.53	4.255	4.393	4.342	5.722	5.494	5.679	4.482	4.747	4.401	5.697	0.276693	0.065871	0.383785	-0.0848116	0.561367	0.999998	1.25337	0	0
GALNTL4	1.177	1.097	1.328	1.524	1.635	1.509	1.104	1.083	1.326	1.983	2.039	2.069	1.156	1.505	1.147	1.974	0.581719	0.166832	0.693368	-0.0170322	0.967735	0.999998	1.25325	0.000709278	0.00949223
CBS	3.819	3.895	3.65	4.218	4.257	4.133	3.943	3.782	3.589	4.941	5.076	4.908	3.723	4.131	3.736	4.911	0.436848	0.0328321	0.230774	0.0132071	0.947936	0.999998	1.25253	4.94516e-12	2.26187e-10
COL13A1	2.825	2.493	2.583	3.219	3.049	3.287	2.631	2.593	2.736	3.718	3.811	3.629	2.52	3.088	2.595	3.619	0.663488	0.0193759	0.153579	0.0894617	0.763341	0.999998	1.25218	2.30517e-06	5.1877e-05
GRIP1	0.498	0.499	0.606	0.644	0.815	0.668	0.633	0.608	0.769	0.874	1.079	1.037	0.49	0.683	0.598	0.973	0.582302	0.214858	1	0.344561	0.492863	1	1.25162	0.0043822	0.0458283
RRAS	3.887	4.166	4.385	4.437	4.557	4.681	4.256	4.153	4.409	5.347	5.523	5.254	4.101	4.485	4.228	5.301	0.404181	0.0313777	0.222805	0.133884	0.453481	0.999998	1.24971	8.21565e-14	4.49539e-12
LOC100129034,NEK6	3.869	4.145	4.083	4.383	4.5	4.634	3.746	4.089	3.973	5.214	5.296	5.245	4.025	4.496	3.924	5.222	0.497901	0.0780453	0.432275	-0.106976	0.702756	0.999998	1.24937	1.5675e-05	0.000303782
OSR2	1.406	1.249	1.065	1.478	1.383	1.593	1.045	1.191	1.235	2.116	2.091	2.066	1.243	1.482	1.168	2.083	0.390774	0.395326	0.990658	-0.133364	0.784821	0.999998	1.24333	0.00415659	0.0438132
SMCR7	1.558	2.097	1.795	2.202	2	2.341	2.01	1.985	2.099	2.718	2.952	2.798	1.804	2.153	2.02	2.785	0.46923	0.190531	0.745138	0.294525	0.362687	0.97331	1.24202	8.69453e-05	0.00145212
DTX4	0.749	0.671	0.502	0.652	0.876	0.828	0.633	0.838	0.78	1.167	1.27	1.234	0.636	0.787	0.753	1.208	0.387295	0.184817	0.733438	0.304816	0.4042	0.993955	1.23988	2.9196e-06	6.45213e-05
FAM171A1	2.735	2.856	2.716	3.191	3.027	3.26	2.696	2.925	2.751	3.927	3.83	3.871	2.748	3.137	2.781	3.858	0.446939	0.034487	0.239151	0.0383745	0.854051	0.999998	1.23839	3.29423e-11	1.39407e-09
RAB30	1.43	1.421	1.472	1.247	1.422	1.419	1.242	1.432	1.584	2.324	1.986	2.58	1.465	1.402	1.443	2.364	-0.0992623	0.834462	0.999998	-0.0343003	0.94308	0.999998	1.23669	0.00334178	0.0364231
AK310350,BC033949	2.619	2.461	2.476	2.635	2.269	2.252	2.748	2.876	2.641	3.544	3.782	3.399	2.48	2.367	2.734	3.559	-0.138413	0.761553	0.999998	0.303959	0.45889	0.999998	1.23613	0.00108077	0.0137216
S1PR5	1.554	1.869	1.472	1.622	1.803	2.305	1.713	1.8	1.79	2.491	2.568	2.624	1.614	1.861	1.742	2.549	0.354004	0.499921	0.999998	0.186328	0.628697	0.999998	1.2352	0.00172843	0.02055
FLJ41484	0.813	0.811	0.853	0.717	0.928	1.136	0.626	0.835	1.057	1.194	1.726	1.469	0.793	0.913	0.834	1.445	0.26869	0.527882	0.999998	0.0952547	0.811982	0.999998	1.23191	0.0012173	0.0152258
DLG1	3.299	3.526	3.472	3.547	3.766	3.784	3.046	3.332	3.302	4.417	4.674	4.565	3.465	3.743	3.24	4.618	0.303632	0.155403	0.666605	-0.249141	0.212756	0.787468	1.22965	1.55167e-11	6.78206e-10
ITGA3	6.176	6.359	6.461	6.52	6.737	6.856	6.305	6.553	6.547	7.506	7.666	7.522	6.275	6.65	6.433	7.494	0.378649	0.00896815	0.0825746	0.159266	0.183859	0.731173	1.22908	0	0
WFS1	2.423	2.579	2.51	2.816	2.755	3.052	2.402	2.354	2.489	3.713	3.503	3.557	2.49	2.86	2.415	3.563	0.438179	0.0429977	0.281889	-0.0923931	0.656511	0.999998	1.22829	1.9142e-11	8.30135e-10
MYOF	5.788	5.634	5.565	6.122	6.029	6.207	5.414	5.66	5.6	6.809	6.867	6.85	5.607	6.093	5.519	6.816	0	1	1	-0.0896005	0.595453	0.999998	1.22635	8.34444e-13	4.10262e-11
FAM65A	4.401	4.015	4.298	4.779	4.812	4.883	4.107	4.315	4.273	5.445	5.416	5.424	4.189	4.785	4.21	5.368	0.623202	0.000137379	0.00218919	0.0219168	0.878519	0.999998	1.22452	0	0
F2R	4.581	4.731	4.564	4.939	4.849	5.002	4.468	4.786	4.563	5.715	5.919	5.832	4.699	5.001	4.657	5.89	0.313076	0.0203939	0.159758	-0.0438289	0.710021	0.999998	1.22268	0	0
LRRC20	1.52	1.604	1.6	1.753	1.956	1.98	1.54	1.639	1.495	2.294	2.601	2.54	1.546	1.869	1.537	2.454	0.465451	0.16685	0.693384	-0.0146039	0.966141	0.999998	1.22149	0.000286311	0.00424533
PINK1	4.037	4.08	4.11	4.334	4.306	4.602	4.124	4.13	4.233	5.297	5.262	5.187	4.039	4.38	4.146	5.209	0.359867	0.015934	0.131377	0.11319	0.399815	0.991439	1.22084	0	0
CLEC11A	2.458	2.3	2.03	2.577	2.557	2.728	2.253	1.95	2.065	3.385	3.345	3.209	2.241	2.587	2.096	3.276	0.426844	0.0936408	0.4885	-0.18708	0.472001	0.999998	1.22081	1.36942e-07	3.73791e-06
GATA2	2.092	2.203	2.215	2.342	2.591	2.616	2.085	2.139	2.186	3.111	3.248	3.273	2.146	2.492	2.123	3.167	0.432476	0.161484	0.68057	-0.030068	0.921992	0.999998	1.21916	3.59649e-06	7.85252e-05
SLC7A5	7.058	6.781	6.748	7.668	7.355	7.749	6.514	6.745	6.536	8.225	7.841	8.209	6.878	7.602	6.62	8.089	0.72952	1.50357e-07	4.0723e-06	-0.260373	0.0302889	0.216752	1.21814	0	0
SAMD10	1.216	1.157	0.844	1.083	1.275	1.284	1.167	1.377	1.436	1.885	1.8	1.868	1.053	1.195	1.321	1.805	0.262512	0.560672	0.999998	0.480267	0.225271	0.809286	1.21502	0.000962768	0.0124084
CLDN1	0.544	0.48	0.566	0.645	0.502	0.524	0.565	0.437	0.551	0.851	1.114	1.148	0.576	0.613	0.556	1.096	0.109872	0.798684	1	-0.0616668	0.886253	1	1.21384	0.000973121	0.0125299
VCAN	1.037	1.029	1.009	1.281	1.269	1.206	1.126	1.281	1.162	1.838	1.747	1.81	1.02	1.197	1.135	1.758	0.330572	0.275682	0.882789	0.219494	0.42521	0.999068	1.21328	1.88404e-05	0.000359597
LGR4	1.778	1.658	2.054	2.19	2.037	2.041	1.631	1.708	1.709	2.885	2.706	2.776	1.91	2.173	1.733	2.886	0.346948	0.0772356	0.429451	-0.247662	0.204433	0.772666	1.21251	8.68638e-13	4.26409e-11
NFIL3	2.264	2.409	2.376	2.559	2.602	2.683	2.261	1.778	2.241	3.467	3.407	3.268	2.308	2.579	2.062	3.345	0.332326	0.346639	0.960962	-0.316129	0.361126	0.971772	1.21217	6.55024e-05	0.00112229
FAM75C1	1.254	0.557	1.011	1.76	0.854	1.255	1.532	0.784	1.022	2.115	1.339	1.462	0.911	1.275	1.091	1.604	0.688176	0.0723915	0.409897	0.359056	0.330652	0.945028	1.21149	0.000519329	0.00720844
GRID2	0.663	0.711	1.114	1.177	1.051	1.016	0.873	0.926	0.61	1.429	1.465	1.412	0.801	1.096	0.806	1.443	0.614977	0.0756476	0.423366	0.0110401	0.977498	0.999998	1.21138	0.000231711	0.00351291
DBN1	5.203	5.311	5.31	5.612	5.651	5.835	5.172	5.258	5.213	6.488	6.417	6.509	5.188	5.613	5.146	6.376	0.435383	0.00366267	0.0393219	-0.0427276	0.734758	0.999998	1.21049	0	0
SH3D21	2.123	2.211	2.17	2.339	2.231	2.617	2.173	2.451	2.242	3.118	3.319	3.075	2.076	2.315	2.231	3.076	0.306432	0.33649	0.950179	0.200973	0.514178	0.999998	1.20864	1.60564e-05	0.000310092
LIMD1	1.643	1.486	1.638	2.153	2.143	2.025	1.553	1.599	1.599	2.383	2.617	2.488	1.6	2.122	1.592	2.506	0.723636	0.000503259	0.00700906	-0.0110755	0.956007	0.999998	1.20437	1.46692e-10	5.83415e-09
NFKBID	1.099	1.815	1.421	1.331	1.403	1.566	0.978	1.221	1.361	2.317	2.391	2.433	1.439	1.388	1.164	2.302	-0.0814614	0.878078	0.999998	-0.462517	0.402788	0.993378	1.20079	0.00462778	0.0479981
NR2F2	4.502	4.691	4.641	4.892	4.879	5.014	4.551	4.528	4.548	5.839	5.774	5.768	4.66	4.96	4.582	5.828	0.311219	0.0842595	0.455925	-0.0813224	0.592085	0.999998	1.20048	5.9952e-15	3.64327e-13
AK024134,PPM1H	1.058	1.196	1.224	1.273	1.485	1.448	0.922	1.109	1.056	1.901	1.895	2.025	1.18	1.425	1.046	1.967	0.413188	0.186322	0.736598	-0.250289	0.423401	0.998506	1.20034	1.38489e-05	0.000271229
ELF4	2.002	1.976	1.98	2.538	2.336	2.541	2.124	2.039	2.014	3.062	2.866	2.97	1.955	2.445	2.038	2.927	0.627945	0.00228913	0.0261599	0.110906	0.634107	0.999998	1.1988	5.38597e-09	1.77585e-07
MAPKAPK3	3.983	4.089	3.951	4.218	4.269	4.476	3.996	4.147	4.022	5.225	5.07	5.179	3.975	4.301	4.045	5.121	0.345495	0.0890749	0.472591	0.0744162	0.680632	0.999998	1.19873	1.92983e-11	8.36146e-10
PCK2	3.235	3.213	3.157	3.49	3.604	3.665	3.33	3.244	3.164	4.275	4.401	4.228	3.159	3.551	3.233	4.263	0.434856	0.104054	0.523216	0.0826644	0.7437	0.999998	1.19856	3.18928e-07	8.23885e-06
TMSB10	10.046	9.973	9.928	10.357	10.379	10.396	9.924	10.012	9.882	11.16	11.188	11.133	9.836	10.247	9.815	11.033	0.41179	0.00171555	0.0204354	-0.0207382	0.854201	0.999998	1.19821	0	0
IL24	2.575	2.543	2.665	2.681	3.151	2.748	2.503	2.309	2.876	3.233	4.08	3.452	2.593	2.89	2.592	3.645	0.349564	0.287513	0.895665	-0.00148939	0.996399	0.999998	1.19356	4.76793e-05	0.000841529
PALLD	2.514	2.572	2.535	2.892	2.981	2.827	2.53	2.635	2.485	3.445	3.563	3.752	2.554	2.913	2.545	3.601	0.422425	0.0626766	0.37031	-0.0116844	0.955071	0.999998	1.19165	3.59188e-09	1.21297e-07
FIGN	0.777	0.753	0.811	0.873	1.022	0.907	0.505	0.711	0.657	1.21	1.517	1.471	0.799	0.955	0.633	1.427	0.344113	0.23509	0.825122	-0.425618	0.176034	0.713719	1.19126	5.95128e-06	0.000125223
NCEH1	1.862	2.076	1.85	2.183	2.013	2.261	1.907	1.986	1.834	2.874	2.823	2.954	1.989	2.219	1.945	2.955	0.299261	0.160625	0.678251	-0.0601414	0.804449	0.999998	1.1853	3.36835e-09	1.14372e-07
NXPH4	1.292	1.125	1.26	1.558	1.381	1.516	1.066	1.464	1.35	2.033	2.04	2.012	1.243	1.494	1.328	2.039	0.410123	0.253694	0.855609	0.144365	0.704089	0.999998	1.18486	0.000139007	0.00221252
LDOC1	4.486	4.295	4.666	4.981	4.869	5.052	4.188	4.447	4.463	5.734	5.718	5.546	4.505	4.974	4.378	5.654	0.48708	0.0119046	0.10371	-0.133351	0.487359	0.999998	1.1848	1.17617e-12	5.7085e-11
ACO1	3.596	3.619	3.65	4.035	4.068	4.026	3.602	3.622	3.637	4.707	4.782	4.713	3.625	4.051	3.616	4.741	0.458267	0.00377573	0.0403523	-0.00942595	0.94793	0.999998	1.18364	0	0
NNMT	5.257	5.366	5.728	5.828	5.775	5.923	5.3	5.292	5.351	6.538	6.642	6.667	5.419	5.811	5.287	6.584	0.399465	0.078203	0.432971	-0.136109	0.43394	0.999998	1.18356	7.52731e-14	4.14757e-12
SIK1	1.032	0.949	0.788	1.31	1.016	1.15	1.154	0.882	0.889	1.645	1.518	1.681	0.929	1.162	0.989	1.611	0.451396	0.0880692	0.469469	0.122495	0.639561	0.999998	1.18286	1.01803e-06	2.43731e-05
RHOBTB3	3.661	3.773	3.872	4.246	4.109	4.121	3.656	3.676	3.77	4.878	4.789	4.954	3.813	4.205	3.725	4.936	0.417997	0.0203585	0.15956	-0.0939741	0.571749	0.999998	1.18188	4.74382e-09	1.57733e-07
TRIM7	2.159	2.689	2.339	2.964	2.413	2.618	2.65	2.699	2.451	3.391	3.457	3.456	2.404	2.647	2.607	3.422	0.294579	0.389782	0.98701	0.246058	0.451452	0.999998	1.1784	0.000138499	0.00220518
LIMA1	4.783	4.855	5.048	5.124	5.184	5.02	4.807	4.871	4.83	5.909	6.081	6.088	4.839	5.064	4.774	5.988	0.232595	0.155874	0.667585	-0.0671616	0.638629	0.999998	1.17798	0	0
RNASET2	2.899	2.806	2.708	2.978	2.902	3.009	2.601	2.913	2.594	3.907	3.848	3.822	2.763	2.913	2.686	3.816	0.174842	0.455745	0.999998	-0.0900824	0.697981	0.999998	1.17703	2.17957e-08	6.65256e-07
DIAPH3	2.625	2.902	2.624	2.792	3.034	2.998	2.361	2.412	2.773	3.463	3.651	3.857	2.63	2.904	2.51	3.665	0.321367	0.306642	0.91735	-0.144416	0.626649	0.999998	1.17085	1.25382e-05	0.000247714
RRAS2	3.258	3.463	3.399	3.829	3.595	3.632	3.361	3.385	3.455	4.529	4.368	4.451	3.461	3.789	3.471	4.555	0.356625	0.0451184	0.291805	0.0114119	0.945287	0.999998	1.16899	3.61933e-14	2.05786e-12
ARL4D	2.761	3.071	2.7	3.387	3.321	3.435	2.546	2.983	2.7	3.788	3.846	4.057	2.846	3.371	2.765	3.898	0.594962	0.163086	0.68462	-0.0947065	0.831393	0.999998	1.16768	0.00278225	0.0310113
CHKA	3.256	3.174	2.972	3.455	3.299	3.462	3.193	3.173	3.07	4.225	4.17	4.222	3.152	3.42	3.161	4.221	0.299515	0.157266	0.670737	0.0109273	0.966597	0.999998	1.16254	1.05389e-08	3.36792e-07
BX648455,CCDC165	1.58	1.81	1.815	2.162	1.905	1.956	1.46	1.772	1.645	2.782	2.493	2.582	1.702	1.908	1.623	2.59	0.288454	0.53138	0.999998	-0.115073	0.773737	0.999998	1.1562	0.00129471	0.0160728
HDAC7	3.947	4.026	3.874	4.369	4.356	4.738	3.751	3.938	3.922	5.068	5.077	5.126	3.89	4.408	3.804	4.991	0.549096	0.0058147	0.0579673	-0.0926381	0.614904	0.999998	1.15581	6.21991e-12	2.82714e-10
CLTB	5.842	6.136	5.955	6.435	6.237	6.558	5.896	5.97	5.817	7.165	7.022	7.168	5.83	6.252	5.789	6.971	0.428569	0.00305272	0.0336255	-0.0417298	0.747597	0.999998	1.15469	0	0
BCL9L	3.814	3.934	3.836	4.374	4.547	4.585	3.471	4.068	3.813	5.02	5.039	4.913	3.827	4.462	3.785	4.923	0.672924	8.28967e-05	0.0013899	-0.045813	0.770433	0.999998	1.15265	9.76996e-15	5.81747e-13
TBC1D30	0.64	0.8	0.822	0.889	0.998	0.982	0.951	0.937	0.877	1.423	1.187	1.329	0.751	0.969	0.91	1.332	0.488478	0.348348	0.962358	0.365139	0.47679	0.999998	1.15239	0.00440018	0.0459807
ZNF98	1.982	1.742	1.712	2.305	2.412	1.87	1.722	1.938	1.733	2.553	2.962	2.674	1.863	2.272	1.816	2.778	0.53854	0.181625	0.726397	-0.064729	0.871456	0.999998	1.15201	0.00156113	0.0188454
VLDLR	1.113	1.186	1.012	1.214	1.377	1.162	1.153	1.224	1.323	1.676	1.962	1.795	1.088	1.241	1.221	1.808	0.276536	0.460093	0.999998	0.241123	0.555869	0.999998	1.15105	0.000272694	0.00406512
DUSP3	3.229	3.383	3.246	3.679	3.518	3.663	3.366	3.356	3.372	4.353	4.349	4.358	3.307	3.648	3.383	4.372	0.37486	0.0302042	0.216293	0.0847061	0.577486	0.999998	1.14807	9.54792e-15	5.69243e-13
HABP4	2.723	2.769	2.734	3.1	3.319	3.253	2.672	2.644	2.73	3.841	3.75	3.669	2.675	3.164	2.634	3.691	0.564089	0.00310651	0.0341503	-0.0490766	0.782756	0.999998	1.1454	4.24349e-12	1.95609e-10
PM20D2	2.803	3.063	2.91	3.235	3.391	3.185	2.615	3.031	2.842	3.829	4.016	4.053	3.025	3.373	2.9	4.069	0.390332	0.0148155	0.124005	-0.142709	0.340979	0.955163	1.14427	4.44089e-16	2.91222e-14
OPTN	2.748	2.69	2.834	3.11	3.116	3.013	2.782	2.625	2.813	3.752	3.85	3.641	2.681	3.016	2.677	3.694	0.38982	0.0850836	0.458803	-0.00446793	0.984718	0.999998	1.14185	2.11422e-07	5.59158e-06
FAM160B1	2.269	2.256	2.448	2.654	2.498	2.405	2.313	2.233	2.453	3.416	3.127	3.329	2.404	2.603	2.388	3.388	0.241086	0.258664	0.862084	-0.0198468	0.916208	0.999998	1.14087	9.1934e-11	3.74622e-09
BC035125,CNRIP1	2.396	2.616	2.479	2.851	2.94	2.939	2.238	2.356	2.494	3.528	3.564	3.403	2.528	2.927	2.376	3.526	0.469522	0.215526	0.791979	-0.187166	0.645322	0.999998	1.14078	0.00227688	0.0260482
TXNIP	1.89	2.223	2.467	2.389	2.405	2.393	2.613	2.157	2.355	2.159	4.02	2.684	2.231	2.427	2.408	3.191	0.244818	0.236184	0.827007	0.221277	0.254211	0.85662	1.13781	1.63159e-09	5.77456e-08
IL11	2.379	2.859	2.389	2.542	2.926	2.648	2.609	2.892	2.699	3.39	3.723	3.565	2.538	2.691	2.723	3.531	0.182898	0.370489	0.976945	0.221242	0.264559	0.87011	1.13531	2.65624e-09	9.15748e-08
PSAT1	6.637	6.529	6.239	7.042	6.864	6.831	6.577	6.581	6.431	7.601	7.544	7.677	6.553	6.991	6.581	7.678	0.442234	0.000977347	0.0125752	0.0278153	0.810438	0.999998	1.1337	0	0
ADORA2B	3.794	3.844	3.504	4.206	4.048	4.082	3.657	3.779	3.662	4.879	4.822	4.681	3.767	4.163	3.75	4.839	0.423693	0.0589768	0.355651	-0.0179276	0.942268	0.999998	1.1312	1.7621e-09	6.21317e-08
ALDH1L2	2.181	2.162	2.089	2.441	2.471	2.337	2.142	2.143	2.021	2.979	3.235	3.03	2.188	2.468	2.129	3.134	0.350742	0.0344474	0.238982	-0.0752702	0.650562	0.999998	1.12977	2.45581e-13	1.27369e-11
FAM160A1	0.664	0.761	0.926	1.201	1.211	0.982	0.763	0.931	0.802	1.4	1.363	1.35	0.78	1.129	0.829	1.361	0.727836	0.0097906	0.088636	0.115296	0.689076	0.999998	1.12909	1.99402e-05	0.000378752
FLJ20021	1.815	1.558	1.707	1.8	1.95	2.293	1.725	1.651	1.52	2.469	2.989	2.021	1.639	1.981	1.603	2.49	0.479436	0.259005	0.862398	-0.0531812	0.906763	0.999998	1.12758	0.00382688	0.0408204
LATS2	2.811	2.654	2.821	3.403	3.175	3.295	2.676	2.696	2.648	3.885	3.671	3.759	2.763	3.289	2.674	3.769	0.600232	0.000134452	0.00214725	-0.105462	0.465403	0.999998	1.1265	2.22045e-16	1.48707e-14
AK095546,TPM4	7.281	7.478	7.448	7.649	8.056	7.853	7.266	7.451	7.364	8.275	8.621	8.572	7.303	7.769	7.281	8.423	0.469418	0.0159032	0.131192	-0.0220348	0.895607	0.999998	1.12581	1.01505e-10	4.10967e-09
LRRC8E	1.909	1.82	1.749	2.088	2.17	2.047	2.032	1.677	1.761	2.8	2.659	2.694	1.799	2.072	1.808	2.68	0.370496	0.286111	0.894026	0.0124305	0.973414	0.999998	1.125	0.00389544	0.0414769
HYI	3.34	3.423	3.295	3.45	3.552	3.73	3.011	3.138	2.788	4.467	4.374	4.372	3.246	3.487	2.923	4.286	0.266848	0.435351	0.999998	-0.366474	0.417946	0.997534	1.12463	0.000362549	0.00524411
GADD45A	4.642	4.364	4.359	4.785	4.776	4.68	4.577	4.28	4.258	5.608	5.502	5.426	4.384	4.676	4.317	5.47	0.304912	0.155681	0.667351	-0.071151	0.720286	0.999998	1.12357	5.51067e-08	1.59248e-06
TK1	6.216	6.014	5.97	6.701	6.308	6.76	6.087	6.069	5.967	7.299	7.117	7.148	6.004	6.534	6.003	7.114	0.536939	5.9596e-05	0.0010288	-0.000513244	0.996496	0.999998	1.1223	0	0
TRIM47	3.678	3.66	3.613	3.817	3.681	3.876	3.547	3.558	3.523	4.837	4.759	4.559	3.618	3.76	3.545	4.675	0.153951	0.45191	0.999998	-0.0805543	0.711344	0.999998	1.12173	1.21706e-09	4.35987e-08
HKDC1	1.495	1.676	1.345	1.879	1.807	1.682	1.662	1.855	1.526	2.338	2.316	2.267	1.438	1.706	1.639	2.238	0.404762	0.265001	0.870742	0.306631	0.368625	0.975282	1.1216	0.000667722	0.00900882
ARHGDIB	3.059	2.751	2.684	3.559	3.504	3.838	2.367	2.541	2.496	3.856	3.82	3.855	2.811	3.623	2.444	3.815	0.912418	4.54523e-05	0.000806442	-0.437362	0.0672956	0.389182	1.11954	1.2882e-07	3.5315e-06
FLII	5.568	5.436	5.542	5.892	5.895	6.103	5.336	5.447	5.413	6.569	6.693	6.558	5.392	5.859	5.317	6.491	0.476377	0.00534268	0.0540404	-0.0769678	0.57841	0.999998	1.11809	5.26246e-14	2.93384e-12
SLC7A1	4.882	4.713	4.74	5.274	5.213	5.276	4.682	4.812	4.661	5.871	5.867	5.901	4.81	5.282	4.747	5.899	0.487113	0.000144174	0.00228668	-0.0655114	0.552907	0.999998	1.11739	0	0
BCAT1	3.958	3.546	3.767	4.491	4.441	3.909	3.531	3.556	3.481	4.817	4.775	4.918	3.881	4.423	3.587	4.944	0.57458	0.00045272	0.00639928	-0.318351	0.0384668	0.25968	1.11668	6.21725e-15	3.77336e-13
ZNF853	1.331	1.496	1.565	1.657	1.882	1.549	1.62	1.488	1.541	2.223	2.369	2.221	1.413	1.633	1.502	2.203	0.337644	0.15464	0.664947	0.139766	0.540864	0.999998	1.11489	2.18367e-07	5.76398e-06
TCEAL3	3.425	3.639	4.028	4.219	4.409	4.204	3.863	3.985	3.945	4.59	4.891	4.764	3.553	4.103	3.788	4.6	0.592024	0.0438985	0.286148	0.254575	0.413727	0.997056	1.1146	4.24222e-05	0.000757802
JUND	5.857	6.046	6.111	6.435	6.259	6.5	6.227	6.076	6.053	7.235	7.105	7.054	6.036	6.402	6.169	7.138	0.370893	0.00517405	0.0527037	0.135183	0.237513	0.829708	1.11412	0	0
MBOAT2	3.063	3.097	3.058	3.119	3.542	3.282	3.044	3.191	3.016	3.838	4.262	4.145	3.135	3.381	3.137	4.156	0.274824	0.270427	0.8776	0.00262343	0.990751	0.999998	1.112	1.29183e-07	3.54044e-06
UACA	3.532	3.538	3.759	3.952	4.228	3.613	3.453	3.619	3.681	4.327	4.78	4.7	3.541	3.893	3.516	4.585	0.380828	0.0291424	0.210456	-0.0278854	0.867405	0.999998	1.1115	8.4599e-14	4.62101e-12
CTH	2.198	2.139	2.266	2.758	2.17	2.322	2.293	2.001	1.951	3.038	3.159	3.191	2.258	2.508	2.115	3.197	0.308378	0.389609	0.98686	-0.183846	0.56182	0.999998	1.11043	0.000337973	0.00492937
ANLN	5.538	5.381	5.353	5.924	5.773	5.729	5.467	5.405	5.372	6.48	6.5	6.526	5.434	5.828	5.406	6.526	0.402021	0.00666893	0.0649663	-0.0284194	0.823543	0.999998	1.11014	0	0
KLHL29	1.725	1.971	1.782	1.984	2.026	2.192	1.871	1.738	1.695	2.678	2.818	2.622	1.809	2.044	1.76	2.68	0.317972	0.264709	0.870321	-0.0701846	0.804619	0.999998	1.10995	4.61731e-06	9.89393e-05
PEA15	6.217	6.304	6.202	6.57	6.604	6.68	6.084	6.255	6.141	7.382	7.321	7.335	6.209	6.592	6.131	7.308	0.3871	0.00835763	0.0779713	-0.0795476	0.494391	0.999998	1.10966	0	0
C1QL1	2.15	2.294	2.24	2.253	2.455	2.537	2.169	2.112	2.33	3.302	3.248	3.031	2.239	2.405	2.223	3.175	0.207224	0.418471	0.997573	-0.0210471	0.932724	0.999998	1.10959	1.40851e-06	3.28319e-05
BTG2	2.135	2.317	2.13	2.18	2.627	2.551	1.952	2.201	2.255	3.097	3.165	3.127	2.227	2.493	2.167	3.159	0.330344	0.116202	0.560786	-0.0770887	0.705803	0.999998	1.10719	4.74076e-09	1.57687e-07
OLFML3	1.509	1.278	1.281	2	1.866	1.823	1.142	1.531	1.41	2.22	2.1	2.041	1.318	1.859	1.35	2.075	0.816552	0.0137066	0.116509	0.0535208	0.869152	0.999998	1.10672	0.000143284	0.00227409
LOC439990	2.471	2.209	2.265	2.672	2.689	2.986	2.167	2.218	2.249	3.167	3.177	3.383	2.317	2.796	2.217	3.255	0.577321	0.022145	0.170355	-0.127069	0.654105	0.999998	1.10115	3.42998e-05	0.000624154
MIRLET7I	2.7	2.721	2.902	3.858	2.886	2.677	3.077	2.495	2.817	3.638	4.036	3.581	2.835	3.026	2.88	3.823	0.219875	0.388725	0.986362	0.0515647	0.832624	0.999998	1.09969	1.45098e-06	3.37219e-05
S100A16	6.877	7.125	7.054	7.131	7.133	7.324	7.205	7.083	7.092	8.128	8.248	7.985	7	7.177	7.118	8.093	0.178221	0.236702	0.828062	0.118624	0.34699	0.961042	1.09869	0	0
LOC644714	2.184	2.032	1.885	2.548	2.635	2.295	1.662	2.054	1.828	2.834	2.995	2.96	2.028	2.491	1.844	2.923	0.585728	0.0446183	0.289561	-0.249067	0.383118	0.98291	1.09657	2.73189e-05	0.000505196
C11orf68	4.65	5.045	4.856	4.907	5.182	5.296	4.547	5.018	4.674	5.745	6.262	5.776	4.823	5.09	4.734	5.891	0.275755	0.341565	0.955983	-0.0925841	0.752205	0.999998	1.09481	7.0051e-05	0.00119251
GPR176	2.754	2.745	3.059	3.272	3.273	3.418	2.949	2.875	2.816	3.864	3.914	3.773	2.866	3.279	2.89	3.852	0.468977	0.0347736	0.240609	0.027932	0.895736	0.999998	1.09469	5.90475e-08	1.69961e-06
SLC2A4RG	4.571	4.662	4.471	4.915	4.862	5.167	4.518	4.662	4.457	5.718	5.699	5.54	4.507	4.92	4.512	5.567	0.429211	0.0213755	0.16573	0.00596415	0.971577	0.999998	1.09421	1.25988e-11	5.56072e-10
TLE4	4.746	4.579	4.64	5.028	4.906	4.953	4.663	4.611	4.639	5.688	5.745	5.749	4.677	4.979	4.643	5.739	0.312142	0.0597242	0.358607	-0.0354769	0.801491	0.999998	1.09181	2.01394e-13	1.05319e-11
GPSM3,NOTCH4	2.964	2.879	2.833	3.302	3.187	3.278	2.811	2.742	2.552	3.904	4.02	3.726	2.808	3.177	2.645	3.785	0.422873	0.0598736	0.359253	-0.191384	0.39083	0.98797	1.09109	4.44081e-08	1.30041e-06
RAB15	2.141	2.395	2.47	2.49	2.593	2.531	2.459	2.381	2.4	3.273	3.231	3.294	2.314	2.518	2.405	3.242	0.250646	0.504414	0.999998	0.112517	0.745744	0.999998	1.0905	0.000565232	0.007768
ANKMY2	2.493	2.481	2.277	2.736	2.558	2.357	2.388	2.539	2.426	3.312	3.395	3.324	2.423	2.575	2.425	3.361	0.184224	0.518706	0.999998	0.00181638	0.994498	0.999998	1.08832	3.48997e-05	0.000634215
CHML,OPN3	3.877	3.928	3.813	4.32	4.253	3.984	3.647	3.913	3.833	4.828	4.897	4.99	3.944	4.268	3.835	4.982	0.343504	0.0607632	0.362909	-0.117108	0.476687	0.999998	1.08778	4.73177e-13	2.36832e-11
ECM1	3.091	3.226	3.01	3.252	3.065	3.289	3.334	3.035	2.944	4.155	4.187	4.022	3.056	3.152	3.057	4.048	0.108817	0.656018	0.999998	0.00181274	0.993776	0.999998	1.08768	2.30619e-07	6.07042e-06
HERC4	2.988	3.234	3.188	3.395	3.651	3.281	2.95	3.31	3.426	3.96	4.236	4.09	3.187	3.513	3.239	4.187	0.361394	0.0793175	0.437348	0.0584523	0.765273	0.999998	1.08622	5.30118e-09	1.75217e-07
C9orf140	4.075	4.064	3.934	4.374	4.176	4.546	4.008	4.004	3.987	5.114	5.086	5.034	3.952	4.291	3.961	4.985	0.359728	0.0442055	0.287613	0.00944527	0.956072	0.999998	1.08321	2.87579e-11	1.22577e-09
SPAG1	2.329	2.363	2.247	2.528	2.491	2.583	2.223	2.278	2.29	3.24	2.981	3.385	2.305	2.533	2.25	3.225	0.279606	0.272914	0.88067	-0.0693834	0.779261	0.999998	1.08259	2.8891e-06	6.3952e-05
NKX2-4	1.353	1.653	1.556	1.943	1.774	1.634	1.777	1.391	1.609	2.494	2.203	2.258	1.531	1.773	1.623	2.321	0.35591	0.246075	0.843368	0.139088	0.653764	0.999998	1.0804	0.000130701	0.00209337
HSPA4L	1.794	1.586	1.682	1.886	2.023	1.914	1.491	1.832	1.671	2.409	2.598	2.602	1.698	1.936	1.644	2.522	0.332766	0.295254	0.903415	-0.0779878	0.811127	0.999998	1.07935	0.000448805	0.00635272
CLCF1	2.305	2.325	2.035	2.482	2.217	2.524	2.27	2.58	2.271	3.434	2.943	3.032	2.19	2.381	2.358	3.092	0.240774	0.594218	0.999998	0.212142	0.605589	0.999998	1.07903	0.00411445	0.0434659
SYDE1	5.361	5.349	5.418	6.009	5.658	6.158	5.256	5.306	5.263	6.547	6.385	6.467	5.333	5.895	5.252	6.393	0.574045	0.000119406	0.00193079	-0.0834432	0.522398	0.999998	1.07869	1.13243e-14	6.69237e-13
NPR2	1.598	1.361	1.459	1.791	1.743	1.864	1.589	1.4	1.457	2.211	2.301	2.229	1.459	1.784	1.476	2.231	0.481714	0.0485028	0.308022	0.026445	0.912509	0.999998	1.07859	1.45959e-06	3.38867e-05
AK127555	0.675	0.634	0.578	0.795	0.797	0.75	0.583	0.82	0.755	1.169	1.138	1.029	0.663	0.818	0.742	1.158	0.38573	0.322269	0.93631	0.205315	0.599347	0.999998	1.07682	0.00236781	0.0269547
MYH9	5.608	5.28	5.512	6.018	6.109	6.178	5.221	5.444	5.377	6.459	6.51	6.495	5.3	5.97	5.256	6.357	0.684067	0.0480523	0.305993	-0.0442485	0.896391	0.999998	1.07663	0	0
LOC541471	5.291	5.325	5.182	5.506	5.466	5.698	5.007	5.024	4.959	6.381	6.241	6.319	5.248	5.552	4.983	6.302	0.311254	0.210157	0.782799	-0.273407	0.253319	0.854886	1.07409	9.21971e-07	2.22141e-05
ACAT2	4.85	4.963	4.762	5.177	5.208	5.309	4.942	4.863	4.761	5.897	5.889	5.89	4.813	5.2	4.815	5.86	0.399349	0.34572	0.960163	0.00209377	0.995285	0.999998	1.07401	0.00252162	0.028469
AF070569,MIR22,MIR22HG	2.603	2.791	2.247	3.521	5.309	2.679	2.91	5.783	2.44	3.951	2.738	3.657	2.549	3.591	3.146	3.481	1.18817	0.873735	0.999998	0.694393	0.940375	0.999998	1.06771	0.000150599	0.00238059
SLFN11	3.269	3.279	3.404	3.662	3.671	3.565	3.304	3.29	3.3	4.259	4.377	4.246	3.325	3.648	3.301	4.312	0.354125	0.0560944	0.342578	-0.0273162	0.874344	0.999998	1.06363	1.65392e-10	6.54757e-09
RAB20	3.843	3.888	4.063	3.87	4.117	4.201	3.51	3.844	3.421	5.01	5.011	4.8	3.857	4.005	3.557	4.866	0.159027	0.507047	0.999998	-0.324527	0.215595	0.792112	1.06264	5.15898e-06	0.000109923
PLAC2	0.527	0.62	0.664	0.643	0.701	0.508	0.549	0.824	0.474	1.077	0.979	1.138	0.604	0.618	0.626	1.058	0.0424423	0.912636	1	0.06563	0.862287	1	1.05936	0.00155422	0.0187764
AR	1	0.931	1.107	1.295	1.164	1.463	0.938	1.022	1.026	1.671	1.535	1.579	0.987	1.241	0.968	1.606	0.473534	0.0491196	0.310707	-0.0390378	0.865984	0.999998	1.05724	3.31712e-06	7.27618e-05
BID	3.509	3.619	3.617	3.756	3.752	3.793	3.659	3.626	3.569	4.627	4.554	4.525	3.552	3.74	3.585	4.543	0.204074	0.301601	0.912415	0.0356992	0.833686	0.999998	1.05603	3.2352e-10	1.24275e-08
WBP5	4.968	5.743	5.472	5.143	6.087	5.547	5.394	5.45	5.588	5.957	6.55	6.71	5.347	5.584	5.374	6.382	0.242623	0.508798	0.999998	0.0274656	0.938055	0.999998	1.05299	0.00118967	0.0149158
PLXNB2	4.438	4.472	4.662	4.849	4.826	5.184	4.438	4.483	4.498	5.517	5.518	5.606	4.448	4.884	4.423	5.463	0.454336	0.0530404	0.328408	-0.0263206	0.900339	0.999998	1.0491	3.51682e-08	1.04506e-06
TRIP6	5.559	5.629	5.531	6.045	6.002	6.304	5.502	5.705	5.543	6.69	6.6	6.587	5.515	6.06	5.555	6.546	0.555089	0.000204505	0.00314587	0.0412269	0.76809	0.999998	1.04736	2.22045e-15	1.39604e-13
SLC2A10	0.562	0.399	0.669	0.448	0.423	0.556	0.599	0.519	0.46	0.911	1.039	0.967	0.565	0.491	0.544	0.993	-0.241749	0.547374	1	-0.0645123	0.865687	1	1.04673	0.0015892	0.0191135
PKN3	3.142	3.099	2.987	3.482	3.277	3.623	3.131	2.958	2.935	4.079	4.053	3.978	3.004	3.392	2.967	3.954	0.435069	0.0549426	0.337597	-0.0420333	0.852203	0.999998	1.04569	1.31831e-07	3.60673e-06
VRK2	3.148	3.19	3.318	3.379	3.582	3.296	3.313	3.297	3.307	4.114	4.139	4.165	3.196	3.425	3.265	4.154	0.254427	0.378321	0.980399	0.0776684	0.777319	0.999998	1.04079	3.76052e-05	0.000678423
NEGR1	1.877	1.836	2.117	2.206	2.129	1.943	2.05	1.906	2.092	2.764	2.767	2.766	2.023	2.194	2.076	2.869	0.222692	0.22408	0.807002	0.070324	0.680781	0.999998	1.04058	5.22053e-10	1.95531e-08
SMURF2	3.755	3.848	3.485	3.869	4.072	3.936	3.475	3.784	3.648	4.548	4.804	4.687	3.748	4.001	3.665	4.73	0.271443	0.136907	0.619333	-0.0904423	0.593513	0.999998	1.03809	1.56439e-11	6.83135e-10
MYL12A	6.586	6.726	6.612	6.819	6.764	6.738	6.607	6.67	6.619	7.569	7.713	7.67	6.623	6.771	6.608	7.649	0.14956	0.347412	0.961217	-0.0156044	0.916077	0.999998	1.03334	3.53495e-13	1.80077e-11
PLCB4	1.45	1.44	1.497	1.434	1.616	1.525	1.495	1.548	1.511	2.138	2.181	2.167	1.429	1.499	1.476	2.158	0.111048	0.718093	0.999998	0.0745937	0.79238	0.999998	1.03309	0.00041451	0.00591781
NTN1	0.467	0.472	0.551	0.624	0.75	0.668	0.613	0.556	0.541	0.851	0.883	0.928	0.492	0.672	0.569	0.873	0.545743	0.0848734	1	0.252064	0.434181	1	1.03299	0.000527364	0.00730601
AX747516,UBR4	5.264	4.875	5.152	5.448	5.204	5.463	5.33	4.963	5.274	6.223	5.959	6.027	5.052	5.331	5.163	6.061	0.28723	0.209969	0.782446	0.114666	0.553221	0.999998	1.03121	2.0553e-06	4.67212e-05
RGS10	4.242	4.217	4.472	4.423	4.523	4.463	4.494	4.43	4.161	5.242	5.325	5.273	4.218	4.389	4.284	5.208	0.180546	0.398423	0.991439	0.0697205	0.731259	0.999998	1.02997	1.72959e-07	4.63268e-06
LCAT,SLC12A4	3.68	3.644	3.415	4.067	4.134	4.122	3.602	3.563	3.599	4.399	4.611	4.331	3.444	4.084	3.566	4.403	0.691083	0.0178787	0.143908	0.134257	0.641038	0.999998	1.02832	7.24264e-05	0.00122918
PADI3	0.923	0.747	0.96	0.779	1.046	1.124	0.952	1.231	1.332	1.297	1.557	1.444	0.862	0.98	1.171	1.415	0.25025	0.439914	0.999998	0.613354	0.0412154	0.273006	1.02735	0.000488929	0.00683264
INF2	4.355	4.397	4.452	4.701	4.662	4.87	4.23	4.367	4.253	5.363	5.454	5.422	4.325	4.66	4.238	5.314	0.34992	0.0615607	0.365776	-0.0920864	0.605463	0.999998	1.02544	1.24611e-10	4.99592e-09
RAC3	2.617	3.084	3.234	3.221	3.296	3.778	3.046	2.814	2.785	3.754	4.215	3.831	2.962	3.4	2.854	3.89	0.493282	0.0771231	0.429031	-0.124257	0.596773	0.999998	1.02538	2.23871e-06	5.04534e-05
CDCA7L,DNAH11	4.713	4.67	4.669	5.076	5.058	4.945	4.788	4.652	4.601	5.619	5.703	5.662	4.667	5.02	4.672	5.663	0.365397	0.0343373	0.238481	0.00514671	0.973139	0.999998	1.02476	3.00957e-11	1.27818e-09
FLOT1	4.742	4.903	4.665	4.915	5.026	5.243	4.717	4.847	4.819	5.775	5.827	5.645	4.655	4.973	4.724	5.651	0.329222	0.0967767	0.499051	0.0716266	0.705558	0.999998	1.02455	2.09323e-09	7.29098e-08
TRIO	3.221	3.154	3.205	3.373	3.371	3.597	3.177	3.237	3.231	4.046	4.15	4.177	3.141	3.407	3.179	4.079	0.297427	0.175426	0.712479	0.0431584	0.772878	0.999998	1.02447	1.7133e-12	8.19754e-11
CEP55	5.044	5.061	4.879	5.288	5.333	5.143	4.931	5.053	4.951	5.912	5.962	6.03	4.956	5.227	4.933	5.955	0.279374	0.11651	0.561757	-0.0241916	0.869528	0.999998	1.02251	2.18028e-11	9.39488e-10
EPB41L1	3.034	3.139	3.407	3.49	3.744	3.789	2.973	3.069	3.063	4.07	4.16	4.181	3.146	3.622	3.011	4.083	0.525876	0.0182195	0.146079	-0.154004	0.485824	0.999998	1.02221	4.19039e-07	1.06417e-05
E2F7	3.121	3.058	2.832	3.412	3.303	3.281	3.138	3.06	2.955	4.014	3.802	3.935	3.028	3.355	3.074	3.958	0.366517	0.0377165	0.256244	0.0522026	0.738831	0.999998	1.02197	9.34868e-10	3.40301e-08
CKB	5.379	5.678	5.849	5.579	5.717	5.753	5.814	5.713	5.66	6.634	6.782	6.57	5.6	5.622	5.703	6.604	0.0225823	0.873557	0.999998	0.105477	0.392668	0.989456	1.01936	0	0
FLNA	7.675	7.289	7.539	8.138	8.07	8.247	7.279	7.421	7.374	8.58	8.484	8.489	7.41	8.071	7.305	8.424	0.66344	0.00018164	0.0028231	-0.106503	0.490049	0.999998	1.01801	4.0004e-10	1.51756e-08
SLC48A1	2.819	2.865	2.837	3.14	3.521	3.448	2.756	2.99	2.825	3.618	3.757	3.816	2.832	3.392	2.896	3.744	0.634137	0.0412943	0.273371	0.0739692	0.785981	0.999998	1.01774	4.12344e-05	0.000738678
WWC2	2.857	2.885	2.986	3.178	3.326	3.176	2.729	2.868	2.829	3.685	3.886	3.867	2.912	3.239	2.805	3.828	0.371305	0.0259708	0.192835	-0.124775	0.407176	0.994337	1.01627	1.11022e-15	7.11755e-14
ZNF367	3.38	3.045	3.448	3.921	3.428	3.817	3.478	3.137	3.547	4.46	3.842	4.315	3.359	3.792	3.442	4.301	0.472585	0.00668727	0.0651068	0.0923073	0.638656	0.999998	1.01487	1.29423e-11	5.70434e-10
NRIP3	0.881	0.78	0.97	1.113	1.069	0.879	0.839	0.754	0.755	1.464	1.515	1.292	0.903	1.057	0.805	1.464	0.313429	0.294506	0.902425	-0.219568	0.481315	0.999998	1.01484	0.000283386	0.00421188
EPG5	1.001	1.228	1.435	1.25	1.591	1.493	1.026	1.397	1.436	1.462	2.059	2.049	1.206	1.438	1.279	1.863	0.38748	0.181068	0.725343	0.127449	0.637753	0.999998	1.01329	0.000223699	0.00340621
SORT1	2.823	2.833	2.895	3.11	3.216	3.039	2.812	2.901	2.929	3.63	3.8	3.855	2.862	3.151	2.908	3.771	0.33031	0.170851	0.702473	0.0527586	0.852294	0.999998	1.01282	5.43864e-06	0.000115543
PPP1R15A	4.928	4.591	4.634	5.128	4.646	5.125	4.639	4.651	4.58	5.944	5.44	5.645	4.559	4.85	4.529	5.538	0.302634	0.0340824	0.237097	-0.0322448	0.799778	0.999998	1.00948	2.22045e-16	1.48707e-14
DRAP1	7.825	7.645	7.504	8.091	8.007	8.254	7.511	7.674	7.497	8.636	8.706	8.568	7.51	7.984	7.474	8.512	0.476162	0.00748032	0.0713792	-0.0362357	0.822493	0.999998	1.00528	7.49236e-09	2.43468e-07
C14orf135	3.393	3.447	3.482	3.673	3.662	3.496	3.322	3.416	3.335	4.348	4.392	4.358	3.515	3.701	3.424	4.455	0.201941	0.249215	0.848566	-0.100715	0.559667	0.999998	1.00487	3.31688e-09	1.12706e-07
LRRC42	4.272	4.023	3.935	4.218	4.172	4.209	4.158	4.085	4.102	5.098	4.983	4.981	4.011	4.152	4.066	4.969	0.149985	0.49622	0.999998	0.0589859	0.741689	0.999998	1.00387	3.31259e-07	8.52709e-06
TEAD4	4.501	4.375	4.362	4.908	4.922	5.119	4.41	4.368	4.222	5.372	5.406	5.385	4.359	4.934	4.303	5.327	0.599758	0.00267966	0.0300415	-0.0583173	0.770986	0.999998	1.00382	8.40329e-09	2.71575e-07
ENO2	4.012	4.034	3.983	3.993	4.181	4.079	4.008	3.962	3.781	4.863	5.088	4.935	3.999	4.084	3.92	4.955	0.090182	0.624441	0.999998	-0.0845706	0.610164	0.999998	1.002	2.53797e-12	1.19497e-10
MGST1	6.144	6.339	6.114	6.607	6.497	6.406	6.247	6.306	6.076	7.193	7.246	7.139	6.276	6.589	6.264	7.268	0.316597	0.0236092	0.179125	-0.0121455	0.924211	0.999998	1.00133	2.22045e-16	1.48707e-14
ABL2	2.828	2.745	2.623	3.15	2.85	3.062	2.725	2.829	2.647	3.73	3.578	3.544	2.762	3.061	2.749	3.653	0.344191	0.122177	0.57779	-0.0158537	0.933282	0.999998	1.00092	5.24721e-08	1.52147e-06
FAM107B	2.458	2.858	2.946	2.813	2.962	2.732	2.991	2.904	3.175	3.617	3.595	3.713	2.796	2.877	3.047	3.688	0.0945342	0.711014	0.999998	0.29012	0.195649	0.754966	1.00081	4.43764e-06	9.53486e-05
FAM155A	1.357	1.403	1.521	1.642	1.502	1.435	1.552	1.423	1.433	2.151	2.085	2.136	1.447	1.552	1.487	2.155	0.163011	0.495827	0.999998	0.063706	0.779739	0.999998	1.00053	3.26132e-06	7.15711e-05
ATXN10	5.063	5.136	5.077	5.228	5.24	5.211	5.11	5.053	5.167	6.031	6.174	5.969	5.117	5.254	5.128	6.091	0.140973	0.403037	0.993629	0.0111615	0.941845	0.999998	0.994487	1.82245e-11	7.92164e-10
BRI3	5.985	6.193	6.011	6.344	6.266	6.405	5.937	6.026	5.985	7.148	7.043	7.035	6.096	6.348	6.014	7.079	0.255637	0.196091	0.75565	-0.0823778	0.641335	0.999998	0.994293	9.51258e-10	3.45868e-08
GLIS3	3.2	3.052	2.81	3.511	2.997	3.698	3.427	3.009	3.352	4.044	3.787	3.794	3.054	3.567	3.356	3.958	0.570719	0.0566395	0.345174	0.33884	0.263684	0.86884	0.992632	0.000462157	0.00651204
KIF23	4.928	4.94	4.635	5.246	5.067	5.119	5.062	4.902	4.808	5.846	5.666	5.839	4.798	5.107	4.873	5.764	0.319353	0.0395616	0.265031	0.0782928	0.597369	0.999998	0.992443	1.53433e-13	8.13177e-12
C20orf27	5.523	5.532	5.346	5.776	5.61	5.901	5.41	5.605	5.52	6.522	6.45	6.418	5.444	5.733	5.505	6.418	0.295459	0.0705489	0.402593	0.0626451	0.651221	0.999998	0.990448	6.68354e-14	3.69991e-12
C20orf96	2.022	1.798	1.865	2.348	2.163	2.103	1.951	2.149	1.956	2.608	2.713	2.585	1.785	2.122	1.939	2.551	0.454344	0.207433	0.777733	0.212112	0.564758	0.999998	0.990087	0.00356524	0.0384331
CR627135	2.261	2.385	2.133	2.402	2.276	2.053	2.092	2.261	2.254	2.983	3.113	3.194	2.315	2.306	2.227	3.148	-0.01119	0.961836	0.999998	-0.111953	0.604605	0.999998	0.983813	1.26027e-06	2.96397e-05
APH1B	1.062	0.999	1.018	1.024	1.184	1.049	1.222	1.244	1.133	1.729	1.558	1.511	1.08	1.138	1.245	1.679	0.108836	0.759214	0.999998	0.299788	0.231646	0.819338	0.983765	8.51972e-05	0.00142569
ANPEP	5.184	4.864	5.269	5.623	5.548	5.975	5.034	5.15	5.073	6.211	6.025	6.022	5.06	5.681	5.048	6.02	0.637054	1.41144e-05	0.000275857	-0.0118779	0.927225	0.999998	0.981431	3.66374e-14	2.0806e-12
CORO1C	5.308	5.22	5.238	5.636	5.579	5.464	5.251	5.28	5.275	6.186	6.228	6.203	5.252	5.567	5.261	6.213	0.322703	0.0318433	0.225331	0.00947405	0.935803	0.999998	0.979989	0	0
TMEM160	5.053	5.105	4.994	5.416	5.07	5.516	5.416	5.232	5.313	6.014	6.021	6.038	5.09	5.363	5.381	6.049	0.280609	0.128435	0.595373	0.299302	0.0796913	0.438743	0.979861	2.98419e-09	1.02099e-07
THBS1	7.257	6.615	6.624	7.803	7.198	7.557	6.253	6.489	6.274	8.199	7.305	7.86	6.832	7.517	6.318	7.806	0.688968	3.90628e-06	8.4741e-05	-0.520294	6.74724e-05	0.00115318	0.979355	2.83107e-13	1.45712e-11
YIF1B	5.621	5.613	5.522	5.924	5.827	6.144	5.647	5.698	5.607	6.595	6.593	6.52	5.55	5.928	5.631	6.513	0.385051	0.0350162	0.242022	0.0828324	0.615192	0.999998	0.978758	1.52786e-09	5.42369e-08
TRIM45	1.05	1.17	1.08	1.003	1.295	1.367	1.113	1.187	1.263	1.778	1.752	1.559	1.084	1.226	1.173	1.68	0.257185	0.504168	0.999998	0.164245	0.664313	0.999998	0.97745	0.00482305	0.0496745
COL5A1	2.198	2.22	2.422	3.055	3.07	3.197	2.241	2.353	2.283	3.227	3.027	3.115	2.241	3.058	2.269	3.057	0.975313	2.23612e-10	8.70289e-09	0.035573	0.813399	0.999998	0.974441	1.68443e-12	8.06759e-11
CAPN2	6.594	6.623	6.554	6.817	6.819	6.943	6.515	6.623	6.56	7.543	7.585	7.503	6.546	6.823	6.535	7.512	0.280465	0.0392076	0.263289	-0.0109235	0.929138	0.999998	0.974153	4.44089e-16	2.91222e-14
HEBP1	3.344	3.225	3.463	3.628	3.614	3.334	3.555	3.351	3.417	4.058	4.406	4.25	3.347	3.535	3.444	4.249	0.207495	0.442125	0.999998	0.107044	0.680166	0.999998	0.972706	2.28935e-06	5.15455e-05
PLA2G16	4.871	4.69	4.854	5.265	5.106	5.215	4.587	4.748	4.674	5.794	5.813	5.634	4.828	5.216	4.695	5.774	0.400399	0.0657684	0.383353	-0.137926	0.497672	0.999998	0.971605	4.28343e-08	1.25744e-06
LYRM1	3.922	3.908	3.887	4.088	4.151	3.921	3.878	3.974	3.988	4.777	4.857	4.847	3.924	4.075	3.941	4.848	0.161238	0.542147	0.999998	0.0185652	0.939344	0.999998	0.971277	2.55014e-05	0.000474559
BCL7A	1.579	1.727	1.694	2.042	1.804	2.002	1.761	1.511	1.546	2.466	2.39	2.339	1.649	1.93	1.596	2.373	0.395773	0.18409	0.731846	-0.0794288	0.800199	0.999998	0.968437	0.000111385	0.00181601
TFE3	4.425	4.64	4.477	4.664	4.845	5.189	4.21	4.537	4.448	5.398	5.583	5.403	4.431	4.853	4.346	5.367	0.43969	0.00742675	0.0709324	-0.0898021	0.533436	0.999998	0.968353	1.12133e-13	6.05151e-12
ARHGEF10,BC047307	2.542	2.819	2.679	3.099	3.168	3.121	2.589	2.668	2.681	3.504	3.496	3.616	2.648	3.086	2.612	3.499	0.50748	0.032578	0.229398	-0.0431081	0.850197	0.999998	0.967481	5.76312e-06	0.000121752
USP25	2.301	2.39	2.324	2.624	2.471	2.451	2.345	2.348	2.361	3.079	3.246	3.116	2.378	2.562	2.37	3.2	0.224208	0.267351	0.873706	-0.0100538	0.95858	0.999998	0.963575	5.25237e-07	1.31444e-05
SAMD5	0.36	0.358	0.419	0.531	0.556	0.471	0.553	0.513	0.496	0.721	0.586	0.657	0.401	0.551	0.545	0.7	0.535543	0.13336	1	0.515374	0.141588	1	0.960705	0.00434966	0.0455333
PSRC1	3.985	4.056	3.872	4.28	4.217	4.53	4.019	4.044	3.936	4.735	4.946	4.95	3.883	4.267	3.933	4.795	0.409104	0.118568	0.56748	0.0536609	0.821198	0.999998	0.960678	5.46839e-05	0.000953407
CUL4B	4.342	4.145	4.251	4.578	4.591	4.229	4.167	4.188	4.23	5.118	5.196	5.193	4.315	4.546	4.228	5.239	0	1	1	-0.0912797	0.549803	0.999998	0.960585	1.37757e-10	5.49729e-09
HMGB2	6.74	6.662	6.613	7.023	6.823	6.854	6.833	6.692	6.697	7.503	7.663	7.619	6.634	6.878	6.706	7.587	0.246377	0.0975231	0.501559	0.072819	0.605725	0.999998	0.960121	3.49498e-13	1.78137e-11
MAGEA10,MAGEA10-MAGEA5,MAGEA5	4.021	4	4.084	4.391	4.316	4.275	4.156	4.061	4.102	4.855	5.043	4.876	4.034	4.344	4.125	4.949	0.32791	0.0661124	0.384767	0.0966952	0.590478	0.999998	0.957921	5.43357e-07	1.35656e-05
MYBL2	5.853	5.729	5.51	6.29	6.1	6.188	5.672	5.642	5.436	6.746	6.473	6.675	5.553	6.06	5.481	6.494	0.515985	0.000115699	0.00187571	-0.0735336	0.530222	0.999998	0.956595	0	0
ALDOC	4.059	4.151	4.236	4.087	4.372	4.242	4.345	4.24	4.3	4.864	5.358	4.925	4.126	4.218	4.28	5.041	0.0972648	0.643771	0.999998	0.163642	0.42514	0.999068	0.955421	5.642e-07	1.40525e-05
CDC20	7.053	6.789	6.711	7.306	7.062	7.446	6.931	6.847	6.751	7.825	7.802	7.777	6.765	7.201	6.773	7.714	0.438902	0.00376669	0.040275	0.00824518	0.949846	0.999998	0.955352	5.75096e-14	3.19863e-12
DQ591443,FTL	9.667	9.744	9.498	9.944	9.765	9.959	9.495	9.633	9.465	10.585	10.602	10.568	9.597	9.855	9.515	10.55	0.257652	0.0998558	0.50926	-0.0824787	0.494064	0.999998	0.953029	2.04059e-13	1.06595e-11
SWAP70	3.105	3.173	3.013	3.48	3.449	3.315	3.1	2.985	3.049	3.944	3.947	3.939	3.099	3.436	3.05	3.968	0.376182	0.0244265	0.183864	-0.0562736	0.696948	0.999998	0.952279	7.33658e-12	3.31556e-10
WHSC1	5.04	5.143	4.882	5.278	5.378	5.234	4.981	5.054	5.065	5.694	6.141	5.9	4.946	5.248	4.964	5.873	0.310838	0.179731	0.722477	0.0181802	0.932906	0.999998	0.949705	0.00081455	0.0107234
DOCK11	1.606	1.48	1.695	1.766	1.888	1.607	1.506	1.397	1.528	2.3	2.305	2.249	1.597	1.757	1.46	2.295	0.233993	0.434469	0.999998	-0.209047	0.480568	0.999998	0.949375	0.000272914	0.00406775
COCH	2.323	2.268	2.589	2.657	2.762	2.362	2.652	2.455	2.596	3.196	3.229	3.106	2.412	2.635	2.579	3.223	0.269923	0.417444	0.997534	0.203167	0.503792	0.999998	0.948332	3.32962e-05	0.000607059
ZBTB46	1.248	1.358	1.169	1.338	1.382	1.283	1.264	1.435	1.199	1.854	1.958	1.842	1.253	1.331	1.306	1.874	0.132559	0.641458	0.999998	0.090416	0.784172	0.999998	0.94593	0.00340535	0.0369922
GPRIN1	2.706	2.479	2.399	3.075	2.694	2.941	2.67	2.601	2.547	3.43	3.241	3.374	2.451	2.831	2.562	3.264	0.452513	0.037736	0.256303	0.134527	0.513556	0.999998	0.945354	3.86544e-07	9.86423e-06
LOC100507588	1.546	1.483	1.391	2.163	1.67	1.784	1.657	1.399	1.523	2.305	1.997	2.231	1.545	1.946	1.605	2.23	0.572832	0.103674	0.521812	0.0904232	0.807309	0.999998	0.945308	0.0044723	0.0466261
PPP1R26	2.857	3.149	2.974	3.06	3.596	3.384	2.734	3.203	2.981	3.636	4.021	3.856	2.914	3.284	2.922	3.764	0.41949	0.038143	0.258139	0.00938841	0.957002	0.999998	0.944927	6.25397e-09	2.04917e-07
SAMHD1	3.059	3.226	3.114	3.254	3.381	3.404	2.899	3.22	3.1	3.969	3.989	3.995	3.148	3.372	3.076	4.011	0.249594	0.217809	0.795913	-0.0819781	0.659929	0.999998	0.943723	1.27512e-09	4.55902e-08
CCDC169,CCDC169-SOHLH2,SOHLH2	3.669	3.648	3.601	3.867	3.907	3.922	3.725	3.664	3.734	4.51	4.563	4.473	3.643	3.908	3.695	4.529	0.286902	0.121287	0.575362	0.0565881	0.717125	0.999998	0.942601	1.98131e-09	6.93951e-08
KCNMA1	4.07	4.388	4.428	4.587	4.331	4.635	4.615	4.607	4.38	5.326	5.097	5.189	4.366	4.58	4.614	5.272	0.224125	0.327824	0.942272	0.2596	0.253794	0.855882	0.940633	0.000144773	0.00229502
ATG12	3.534	3.587	3.371	3.53	3.576	3.486	3.574	3.63	3.387	4.25	4.439	4.476	3.601	3.627	3.597	4.483	0.0278253	0.868124	0.999998	-0.00412177	0.978865	0.999998	0.93977	8.99703e-12	4.02362e-10
AMIGO2	5.223	5.378	5.14	5.789	5.659	5.698	5.046	5.307	5.102	6.275	6.04	6.168	5.291	5.764	5.179	6.211	0.483517	0.00784755	0.0742833	-0.114803	0.616881	0.999998	0.938259	2.96308e-09	1.0145e-07
TNFSF9	2.82	2.873	2.675	3.179	3.14	3.326	2.804	2.896	2.887	3.789	3.65	3.459	2.819	3.239	2.897	3.655	0.479481	0.0220591	0.169776	0.0905034	0.656451	0.999998	0.937913	1.26418e-06	2.97094e-05
PKN1	5.997	5.908	5.909	6.243	6.246	6.433	5.948	5.914	5.88	6.79	6.988	6.787	5.829	6.205	5.845	6.753	0.382254	0.0167008	0.136296	0.0160756	0.901981	0.999998	0.936611	1.83409e-13	9.65548e-12
DNMBP	3.303	3.42	3.544	3.629	3.645	3.818	3.147	3.447	3.63	4.288	4.319	4.271	3.39	3.67	3.394	4.258	0.30674	0.0908336	0.478883	0.00440538	0.980965	0.999998	0.934737	1.2124e-08	3.84199e-07
FOXF1	0.868	1.269	0.9	1.069	1.117	1.288	0.962	1.117	1.061	1.413	1.716	1.598	1.05	1.183	1.074	1.607	0.246439	0.449015	0.999998	0.0456569	0.889582	0.999998	0.933805	0.00176448	0.0209155
ING2	3.448	3.786	3.203	3.802	3.714	3.929	3.884	3.925	3.797	4.219	4.355	4.478	3.422	3.732	3.775	4.29	0.338055	0.159429	0.675586	0.383824	0.0836747	0.453669	0.93349	4.59481e-06	9.85018e-05
HSD17B8	2.163	1.939	2.285	2.168	2.334	2.124	2.236	1.972	1.9	2.781	3.21	2.607	2.066	2.151	1.989	2.825	0.109988	0.728767	0.999998	-0.102596	0.74986	0.999998	0.932857	0.00113041	0.0142656
MIR3917,STMN1	7.862	7.84	7.775	8.054	7.926	8.031	7.891	7.776	7.781	8.748	8.7	8.752	7.825	8.02	7.818	8.753	0.196342	0.136186	0.617819	-0.00657525	0.954992	0.999998	0.931663	1.9984e-15	1.25895e-13
CLCN4	0.989	1.117	1.011	1.256	1.328	1.239	0.96	1.028	1.019	1.649	1.562	1.546	1.067	1.303	1.02	1.626	0.422199	0.0627166	0.370398	-0.0905132	0.724969	0.999998	0.930344	7.56005e-06	0.000156051
UAP1	5.702	5.71	5.652	5.904	5.917	5.831	5.6	5.639	5.63	6.582	6.558	6.629	5.692	5.897	5.621	6.609	0.20883	0.13019	0.600184	-0.072633	0.539887	0.999998	0.929977	4.21885e-15	2.60568e-13
KIF1C	4.067	3.871	4.004	4.375	4.489	4.488	3.862	3.96	3.828	4.831	4.866	4.897	3.939	4.416	3.858	4.823	0.504919	0.000153633	0.00242409	-0.0867295	0.440593	0.999998	0.929093	2.22045e-16	1.48707e-14
ADAM15,DCST1	5.365	5.532	5.421	5.728	5.729	5.975	5.343	5.433	5.413	6.374	6.443	6.324	5.376	5.734	5.35	6.287	0.365698	0.0213008	0.16528	-0.0266339	0.841955	0.999998	0.927091	1.10987e-11	4.93085e-10
ACOT9	5.195	5.214	5.024	5.459	5.595	5.467	5.109	5.191	5.125	6.073	6.058	6.015	5.158	5.523	5.144	6.066	0.374422	0.0853111	0.459635	-0.014971	0.941325	0.999998	0.926933	1.16984e-06	2.76921e-05
ZNF823	1.184	1.587	0.971	1.242	1.654	1.379	0.876	1.701	1.21	1.726	2.005	1.854	1.249	1.424	1.291	1.854	0.289659	0.336668	0.950263	0.0713391	0.813516	0.999998	0.926331	0.000999406	0.0128177
EGFL7	2.526	2.665	2.591	2.807	2.934	3.058	2.881	2.639	2.687	3.46	3.486	3.327	2.545	2.88	2.706	3.349	0.394494	0.110096	0.542088	0.191569	0.43253	0.999998	0.925688	6.75626e-05	0.00115451
MT1A,MT2A	9.812	9.857	9.842	10.293	10.156	10.491	9.624	9.947	9.738	10.794	10.766	10.748	9.821	10.302	9.77	10.743	0.48119	0.000285211	0.00423318	-0.051491	0.650846	0.999998	0.921834	6.66134e-16	4.32927e-14
SOCS3	3.126	3.073	3.453	3.602	3.411	4.033	3.561	3.007	3.551	3.935	3.813	4.164	3.091	3.668	3.38	3.929	0.638778	0.00512371	0.0522924	0.322628	0.167755	0.695646	0.919609	3.92155e-06	8.50333e-05
PAQR3	2.963	3.243	3.12	3.086	3.278	3.025	2.813	3.19	3.006	3.834	4.08	3.971	3.236	3.263	3.088	4.081	0.0296887	0.870975	0.999998	-0.166435	0.354834	0.967046	0.918398	1.61272e-07	4.34427e-06
FAM129A	2.574	2.392	2.27	2.872	2.852	2.852	2.115	2.348	2.2	3.163	3.271	3.15	2.411	2.871	2.215	3.196	0.548318	0.0030603	0.0337011	-0.245206	0.310355	0.922253	0.918301	2.9379e-08	8.81062e-07
GPX8	3.382	3.623	3.526	3.766	3.893	3.727	3.561	3.619	3.465	4.322	4.39	4.368	3.547	3.841	3.568	4.406	0.318484	0.068944	0.396073	0.0225238	0.897363	0.999998	0.918162	3.65997e-08	1.08589e-06
PLAUR	4.472	4.5	4.311	4.445	4.546	4.547	4.649	4.551	4.588	5.38	5.356	5.227	4.351	4.445	4.532	5.235	0.0989862	0.582806	0.999998	0.189892	0.268874	0.875314	0.917783	9.72355e-09	3.12108e-07
KIAA1804	1.748	1.851	1.836	2.006	1.966	1.853	1.625	1.902	1.801	2.444	2.476	2.499	1.811	1.981	1.804	2.521	0.231987	0.366887	0.974748	-0.0104884	0.967182	0.999998	0.917116	0.000260784	0.00391101
TSC22D2	3.532	3.351	3.318	3.843	3.766	3.767	3.293	3.29	3.223	4.395	4.292	4.116	3.414	3.779	3.281	4.263	0.397887	0.0306247	0.218592	-0.14796	0.361426	0.972126	0.913424	1.47702e-09	5.25505e-08
BCAR1	4.601	4.59	4.531	4.973	4.75	5.342	4.378	4.687	4.464	5.637	5.319	5.493	4.515	4.977	4.483	5.398	0.479908	0.00619977	0.06118	-0.0328154	0.811793	0.999998	0.912932	5.00207e-11	2.08321e-09
AK3	3.176	3.281	3.433	3.571	3.495	3.388	3.51	3.24	3.417	4.121	4.169	4.09	3.348	3.548	3.429	4.191	0.219798	0.218528	0.797013	0.0889717	0.596889	0.999998	0.911028	3.96091e-08	1.16821e-06
IQGAP1	5.384	5.252	5.312	5.696	5.583	5.474	5.309	5.197	5.26	6.278	6.119	6.219	5.297	5.524	5.217	6.188	0.2319	0.289927	0.897616	-0.0826571	0.690802	0.999998	0.907281	1.64e-05	0.000315655
IQGAP1	5.384	5.252	5.312	5.696	5.583	5.474	5.309	5.197	5.26	6.278	6.119	6.219	5.297	5.524	5.217	6.188	0.2319	0.289927	0.897616	-0.0826571	0.690802	0.999998	0.907281	1.63645e-05	0.000315655
ASNS	5.214	5.254	4.966	5.451	5.471	5.302	5.451	5.419	5.088	5.864	6.144	6.075	5.178	5.438	5.338	6.064	0.26707	0.113141	0.551589	0.164175	0.299987	0.910046	0.904878	3.43865e-09	1.16467e-07
TMTC1	0.882	0.795	0.795	0.985	0.908	0.974	0.814	0.892	0.709	1.237	1.246	1.419	0.867	0.996	0.839	1.346	0.271411	0.394731	0.990538	-0.0645073	0.838699	0.999998	0.903587	0.00233123	0.0265767
DDAH2	3.406	3.444	3.296	3.592	3.747	3.897	3.04	3.286	3.073	4.24	4.274	4.153	3.322	3.696	3.111	4.156	0.409978	0.0593115	0.356965	-0.236176	0.282595	0.890146	0.90207	4.71853e-06	0.000100925
MGAT5B	2.581	2.643	2.7	3.296	3.026	3.329	2.523	2.501	2.416	3.641	3.361	3.377	2.621	3.181	2.444	3.409	0.647667	0.0114369	0.100414	-0.21401	0.383804	0.982925	0.90193	0.000458303	0.00646295
BAIAP2	3.946	4.009	3.927	4.292	4.098	4.341	3.878	3.939	3.929	4.867	4.722	4.901	3.888	4.163	3.865	4.742	0.292875	0.181551	0.726257	-0.0249545	0.902476	0.999998	0.899489	4.86989e-06	0.000103998
AL832007,PRSS23	6.286	6.263	6.203	6.685	6.48	6.813	5.991	6.277	6.128	7.223	7.084	7.09	6.214	6.637	6.113	7.103	0.42832	0.0207313	0.161838	-0.102924	0.540256	0.999998	0.898126	7.44706e-08	2.11392e-06
ARMCX4	1.303	1.177	1.197	1.295	1.511	1.455	1.115	1.227	1.198	1.66	1.816	1.852	1.145	1.376	1.138	1.703	0.397086	0.27025	0.877496	-0.0119986	0.969638	0.999998	0.896945	0.00223384	0.0256383
NOTCH2	4.049	3.967	4.227	4.357	4.454	4.458	4.141	4.159	4.257	4.882	4.973	4.966	4.112	4.457	4.208	4.966	0.362859	0.0269991	0.198643	0.101037	0.46898	0.999998	0.892814	7.56859e-10	2.78508e-08
GPSM1	4.811	4.871	4.942	5.122	5.033	5.312	4.963	4.858	4.79	5.795	5.81	5.7	4.794	5.072	4.814	5.661	0.28757	0.101665	0.515142	0.0205069	0.893635	0.999998	0.891579	6.64715e-08	1.89941e-06
ZNF219	1.923	2.109	2.285	2.219	2.3	2.494	1.924	2.196	2.01	2.883	2.903	2.832	2.117	2.327	2.064	2.847	0.267284	0.462245	0.999998	-0.0695486	0.84543	0.999998	0.891434	0.00239346	0.027227
BTBD10	3.371	3.556	3.169	3.411	3.652	3.459	3.11	3.45	3.284	4.159	4.211	4.185	3.383	3.531	3.295	4.208	0.163344	0.45989	0.999998	-0.0971892	0.704099	0.999998	0.890431	2.07258e-05	0.000392725
BC039000	0.9	0.741	0.783	0.882	0.884	0.836	0.81	0.901	0.978	1.263	1.189	1.329	0.847	0.905	0.918	1.31	0.127579	0.704467	0.999998	0.153992	0.637111	0.999998	0.889551	0.00338637	0.0368157
TLN2	1.525	1.363	1.496	1.629	1.932	1.74	1.528	1.41	1.435	2.135	2.008	2.067	1.417	1.738	1.401	2.034	0.483504	0.0838356	0.454255	-0.0260188	0.919781	0.999998	0.889418	0.000873596	0.0113897
CPPED1	2.31	2.165	1.966	2.465	2.162	2.276	2.119	2.083	2.183	2.873	2.896	2.887	2.181	2.339	2.139	2.916	0.200293	0.245167	0.841583	-0.0533981	0.746053	0.999998	0.889384	9.62124e-09	3.09034e-07
UAP1L1	2.239	2.404	2.272	2.409	2.58	2.676	2.018	2.242	2.203	3.161	3.055	3.001	2.269	2.52	2.138	3.013	0.309389	0.250547	0.85049	-0.167674	0.570527	0.999998	0.888551	0.000469222	0.00659724
ADAMTS1	2.604	2.462	2.985	2.643	2.553	2.362	3.096	2.61	3.009	3.614	3.253	3.542	2.688	2.51	2.907	3.469	-0.212534	0.21121	0.784663	0.255935	0.0866459	0.464317	0.88804	1.17454e-09	4.21904e-08
DGKH	1.072	1.131	0.975	1.199	1.425	1.381	1.116	1.254	1.273	1.514	1.572	1.655	1.054	1.336	1.216	1.581	0.502398	0.141995	0.632517	0.297498	0.329261	0.943398	0.887712	0.00347656	0.0376618
SLITRK5	1.779	2.217	2.335	2.247	2.518	2.552	2.221	2.114	2.355	2.763	2.954	2.817	2.133	2.459	2.229	2.86	0.410652	0.120365	0.572664	0.123416	0.643023	0.999998	0.886581	0.000518597	0.0072004
CYB5A	4.216	4.461	4.239	4.711	4.444	4.547	4.267	4.288	4.206	5.212	5.02	5.232	4.232	4.487	4.184	5.08	0.267814	0.234827	0.824623	-0.0510403	0.807704	0.999998	0.883483	1.30912e-05	0.000257778
ALDH1B1	3.532	3.607	3.518	3.832	4.061	4.016	3.566	3.66	3.619	4.191	4.512	4.401	3.532	3.942	3.602	4.356	0.443287	0.0124915	0.107918	0.0763217	0.654179	0.999998	0.882434	1.91242e-07	5.09065e-06
RPS6KA4	4.203	4.183	3.892	4.503	4.403	4.653	3.98	4.234	4.005	5.036	4.9	4.92	4.064	4.481	4.075	4.906	0.439821	0.00986803	0.0891662	0.0114579	0.946337	0.999998	0.882272	6.94227e-08	1.97657e-06
HCFC1R1	5.643	6.08	6.237	6.086	6.153	6.44	5.994	6.141	5.912	6.795	7.161	6.739	5.987	6.204	6.005	6.858	0.220686	0.441087	0.999998	0.0185047	0.926028	0.999998	0.881864	9.64685e-06	0.000195203
KHK	1.482	1.41	1.229	1.468	1.679	1.634	0.955	1.417	1.226	2.036	2.038	1.849	1.341	1.563	1.202	1.935	0.350023	0.267759	0.874082	-0.238074	0.52697	0.999998	0.881237	0.00147364	0.0179337
MYO1B	3.887	3.881	3.75	4.092	4.156	3.981	3.703	3.909	3.717	4.685	4.629	4.658	3.856	4.071	3.789	4.69	0.2301	0.226618	0.811625	-0.072576	0.712086	0.999998	0.880243	1.25085e-08	3.94925e-07
CATSPER1	1.914	2.034	1.86	2.034	2.091	2.073	2.139	2.013	1.971	2.596	2.77	2.545	1.936	2.068	2.048	2.631	0.175908	0.609545	0.999998	0.149295	0.660918	0.999998	0.877523	0.00365311	0.0392327
PLXND1	3.679	3.461	3.629	3.783	3.893	3.969	3.287	3.535	3.485	4.459	4.483	4.315	3.547	3.835	3.419	4.366	0.312875	0.279002	0.886673	-0.140233	0.625263	0.999998	0.877072	0.0017556	0.0208233
TSPO	6.308	6.515	6.422	6.556	6.373	6.8	6.506	6.47	6.482	7.314	7.43	7.163	6.422	6.571	6.512	7.291	0.150727	0.341982	0.956441	0.0908454	0.528349	0.999998	0.876667	1.14299e-10	4.60986e-09
CASP4	4.353	4.646	4.539	4.753	4.518	4.453	4.605	4.582	4.61	5.328	5.465	5.241	4.447	4.515	4.532	5.292	0.070458	0.701035	0.999998	0.0882869	0.615437	0.999998	0.875404	4.86314e-08	1.41662e-06
IER5L	3.614	4.206	3.623	3.983	4.168	3.952	3.689	4.282	3.888	4.522	4.952	4.544	3.867	4.04	4.007	4.694	0.184845	0.2343	0.823809	0.149309	0.286621	0.894567	0.872073	1.589e-10	6.30378e-09
DDX60	0.929	0.92	1.064	1.295	1.204	1.037	1.02	0.995	1.007	1.571	1.445	1.383	0.999	1.209	1.011	1.499	0.392471	0.129481	0.598198	0.0241701	0.921719	0.999998	0.871506	0.000230256	0.0034959
YWHAH	5.536	5.444	5.273	5.78	5.536	5.679	5.425	5.467	5.369	6.334	6.137	6.323	5.402	5.633	5.402	6.257	0.23561	0.126785	0.591175	-0.000554707	0.996872	0.999998	0.870311	4.77417e-10	1.79667e-08
ZYX	6.088	5.943	6.079	6.44	6.308	6.457	6.071	6.171	5.993	7.051	6.871	6.856	5.986	6.346	6.045	6.842	0.365566	0.0118487	0.103319	0.0605396	0.670538	0.999998	0.866884	2.49798e-11	1.0715e-09
INO80C	3.387	3.142	3.087	3.283	3.299	3.135	3.27	3.158	3.214	4.119	3.902	3.953	3.144	3.184	3.162	3.935	0.0454976	0.860704	0.999998	0.0207698	0.933644	0.999998	0.866449	0.000579398	0.00793843
UBA7	1.339	1.203	1.352	1.34	1.753	1.533	1.416	1.299	1.413	1.85	2.022	1.724	1.247	1.513	1.339	1.809	0.432127	0.0923061	0.483555	0.155184	0.534052	0.999998	0.865867	0.000295061	0.00436892
SLC2A1	5.892	5.634	5.57	6.206	5.958	6.387	5.587	5.627	5.576	6.638	6.486	6.584	5.729	6.213	5.62	6.583	0.491269	0.000171923	0.00268976	-0.111075	0.323948	0.938227	0.865566	1.66533e-14	9.73217e-13
EHD1	5.095	5.036	4.967	5.34	5.149	5.536	4.831	5.129	4.952	6.025	5.644	5.974	5.009	5.322	4.973	5.853	0.322194	0.0338608	0.235952	-0.0371033	0.780166	0.999998	0.864259	4.04121e-14	2.27989e-12
MCAM	6.183	6.371	6.285	6.501	6.58	6.77	6.343	6.314	6.209	7.207	7.067	7.116	6.21	6.553	6.235	7.065	0.347083	0.178281	0.719529	0.0251409	0.914326	0.999998	0.863247	0.000158972	0.0025029
DCBLD2	6.319	6.41	6.211	6.431	6.579	6.52	6.107	6.39	6.37	7.077	7.256	7.162	6.392	6.528	6.343	7.246	0.137939	0.365045	0.974266	-0.0490314	0.707508	0.999998	0.862101	1.399e-10	5.57577e-09
LINC00338,SEC14L1	4.435	4.928	4.746	4.823	4.972	4.966	4.502	4.779	4.69	5.26	5.644	5.571	4.705	4.96	4.672	5.541	0.264737	0.27269	0.880248	-0.0339673	0.869587	0.999998	0.86184	1.20181e-05	0.000238186
SAV1	4.309	4.384	4.285	4.676	4.599	4.55	4.25	4.235	4.126	5.125	5.17	5.173	4.375	4.643	4.238	5.203	0.279797	0.25604	0.858965	-0.14435	0.516347	0.999998	0.858914	5.72122e-05	0.000991815
CDR2	3.398	3.529	3.386	3.803	3.844	3.75	3.464	3.604	3.517	4.168	4.248	4.216	3.37	3.739	3.479	4.161	0.404331	0.0202902	0.159118	0.120331	0.46701	0.999998	0.85474	5.09075e-08	1.47882e-06
REEP1	1.272	1.487	1.33	1.152	1.268	1.08	1.031	1.176	1.089	1.964	1.851	2.022	1.405	1.205	1.125	1.994	-0.336443	0.313069	0.925339	-0.482443	0.243404	0.838647	0.854712	0.00412984	0.0435884
AURKB	5.988	5.696	5.697	6.122	5.95	6.119	6.015	5.817	5.836	6.643	6.655	6.586	5.708	5.992	5.823	6.55	0.289047	0.1085	0.537307	0.117444	0.475529	0.999998	0.854026	1.6269e-07	4.37624e-06
ZNF48	2.106	2.225	2.05	2.244	2.398	2.353	1.974	2.124	2.023	2.996	2.868	2.654	2.066	2.269	1.995	2.756	0.261081	0.365531	0.974349	-0.0937541	0.739262	0.999998	0.852861	0.00100953	0.012923
MYADM	5.414	5.462	5.612	5.775	5.747	6.023	5.318	5.332	5.413	6.323	6.354	6.386	5.578	5.927	5.431	6.416	0.355578	0.0507698	0.317869	-0.150793	0.40413	0.993887	0.850646	3.93263e-08	1.16023e-06
GCA	0.96	0.833	0.797	0.918	0.989	0.742	1.066	1.124	0.957	1.247	1.405	1.34	0.94	0.953	1.101	1.409	0.0274534	0.933862	0.999998	0.318663	0.300947	0.911492	0.850359	0.00402385	0.0426424
NEAT1	2.636	2.647	2.821	2.827	3.022	2.852	2.638	2.659	2.594	3.24	3.811	3.27	2.794	2.994	2.707	3.548	0.231157	0.087792	0.46853	-0.102535	0.375304	0.978237	0.849678	1.55431e-13	8.22845e-12
EXOC6B	2.091	2.342	2.251	2.522	2.589	2.381	2.197	2.317	2.404	2.851	2.842	3.081	2.225	2.459	2.234	2.931	0.291186	0.104683	0.525232	0.0105831	0.956843	0.999998	0.849576	1.00222e-07	2.80031e-06
TNFRSF12A	6.957	7.055	6.77	7.31	7.207	7.326	6.823	7.01	6.809	7.952	7.75	7.652	6.898	7.239	6.873	7.741	0.343539	0.0469355	0.300553	-0.0254039	0.869317	0.999998	0.848563	3.09686e-08	9.25503e-07
STK3	3.726	3.804	3.907	4.005	4.285	4.029	3.803	3.929	3.565	4.474	4.64	4.677	3.827	4.126	3.761	4.626	0.319542	0.228774	0.815051	-0.0706526	0.774602	0.999998	0.844944	0.000366635	0.00529511
NINJ1	3.256	3.523	3.517	3.717	3.747	3.852	3.543	3.567	3.426	4.297	4.275	4.168	3.377	3.706	3.468	4.158	0.359964	0.0652856	0.381315	0.0999815	0.589633	0.999998	0.843513	3.21108e-06	7.06325e-05
MSX2	1.688	2.058	1.767	2.098	2.07	2.06	1.853	1.858	1.739	2.567	2.414	2.508	1.887	2.119	1.852	2.546	0.309779	0.211652	0.785648	-0.0475705	0.844803	0.999998	0.842662	0.000242727	0.00366505
CUFF.7416.1	2.05	1.962	1.653	2.061	1.812	2.046	1.919	2.029	1.722	2.578	2.532	2.569	1.955	2.038	1.927	2.623	0.110206	0.706282	0.999998	-0.0389655	0.892245	0.999998	0.8426	0.00156738	0.018904
AKR1B1	6.784	6.755	6.65	6.953	6.92	7.181	6.723	6.735	6.661	7.554	7.6	7.508	6.677	6.982	6.667	7.506	0.306795	0.0198506	0.156319	-0.0110387	0.922422	0.999998	0.834849	1.46105e-13	7.77832e-12
RBM38	3.217	3.473	3.174	3.512	3.296	3.595	3.286	3.38	3.28	4.144	3.962	4.14	3.298	3.461	3.326	4.066	0.181169	0.532586	0.999998	0.0311396	0.908039	0.999998	0.834603	0.000871556	0.0113693
LONRF1	2.182	2.062	1.915	2.151	2.342	1.869	1.948	2.299	2.043	2.707	2.827	2.687	2.109	2.167	2.128	2.788	0.0751277	0.783825	0.999998	0.0246896	0.92317	0.999998	0.833961	0.0018097	0.0213766
TEAD2	3.187	3.233	3.253	3.021	3.35	3.072	3.636	3.24	3.245	4.009	4.002	3.985	3.164	3.101	3.33	3.926	-0.0716122	0.78348	0.999998	0.185417	0.374525	0.978105	0.833878	0.000315084	0.00463272
MTHFD2	6.359	6.173	5.921	6.47	6.313	6.262	6.292	6.214	6.073	6.975	6.929	7.062	6.229	6.418	6.235	7.053	0.191247	0.28871	0.896643	0.00604279	0.968612	0.999998	0.833003	3.0098e-08	9.01194e-07
SP100	3.946	4.203	4.074	4.259	4.281	4.167	4.292	4.098	4.084	4.86	4.938	4.818	4.013	4.16	4.097	4.806	0.156315	0.452752	0.999998	0.0890092	0.641084	0.999998	0.832519	4.39958e-06	9.45832e-05
SLC29A2	2.673	2.939	2.75	2.771	2.916	2.979	3.041	2.967	2.721	3.392	3.799	3.358	2.779	2.876	2.924	3.515	0.112122	0.698308	0.999998	0.167745	0.540211	0.999998	0.83103	0.000604062	0.00823812
ARRDC1	3.83	4.013	3.88	4.062	3.923	4.216	4.081	3.893	3.826	4.787	4.769	4.604	3.883	4.034	3.922	4.671	0.161371	0.616793	0.999998	0.0414732	0.881665	0.999998	0.830979	0.00177162	0.0209896
TPRA1	4.337	4.281	4.348	4.577	4.346	4.793	4.33	4.326	4.368	5.145	5.146	5.128	4.322	4.574	4.354	5.121	0.264381	0.20939	0.781373	0.033585	0.870779	0.999998	0.830436	1.60497e-05	0.000310027
AK097957,CDCA3	4.992	4.923	4.712	5.126	4.883	5.206	5.05	4.722	4.908	5.786	5.544	5.756	4.783	4.993	4.812	5.59	0.217238	0.327695	0.942272	0.0301803	0.878975	0.999998	0.829586	1.43075e-05	0.000279169
SKA3	3.934	3.879	3.607	4.169	4.099	3.98	3.857	3.902	3.886	4.674	4.393	4.696	3.858	4.132	3.895	4.643	0.291756	0.174786	0.71113	0.0397897	0.821413	0.999998	0.829331	7.06531e-06	0.000146415
CDC42EP2	3.995	4.316	3.887	4.221	4.561	4.757	3.56	4.49	3.915	4.704	4.941	5.004	4.04	4.492	4.021	4.831	0.476517	0.113849	0.553638	-0.0202018	0.946483	0.999998	0.829039	0.00317446	0.0348162
NUDCD1	4.271	4.687	4.488	4.581	4.753	4.566	4.323	4.602	4.566	5.125	5.384	5.315	4.558	4.717	4.543	5.359	0.165449	0.454636	0.999998	-0.0161186	0.931406	0.999998	0.827717	2.21603e-05	0.000417382
YAP1	5.133	5.089	7.433	7.322	7.318	7.557	7.251	7.228	7.345	7.03	7.23	7.094	6.351	7.453	7.312	7.17	1.11183	6.93703e-09	2.26591e-07	0.970487	2.31363e-08	7.03672e-07	0.82747	2.65903e-06	5.92479e-05
TM4SF19	1.858	1.963	1.612	2.171	1.871	2.072	1.659	1.715	1.458	2.534	2.291	2.538	1.809	2.038	1.612	2.444	0.310181	0.315568	0.928283	-0.284197	0.346891	0.961041	0.826674	0.00285438	0.0316994
TCF19	3.63	3.71	3.359	3.823	3.815	3.898	3.685	3.638	3.549	4.488	4.237	4.335	3.545	3.817	3.595	4.315	0.295025	0.0972482	0.500645	0.0541543	0.771677	0.999998	0.824595	8.81014e-07	2.12924e-05
ASAP1	3.695	3.469	3.653	4.116	3.962	3.877	3.689	3.567	3.564	4.451	4.276	4.4	3.6	3.987	3.586	4.371	0	1	1	-0.0162213	0.916736	0.999998	0.82318	1.90212e-07	5.06751e-06
TUSC1	3.562	3.282	3.522	3.871	3.642	3.858	3.714	3.487	3.375	4.518	4.055	4.066	3.532	3.848	3.609	4.299	0.342094	0.038702	0.260839	0.0842654	0.58365	0.999998	0.822495	3.27571e-08	9.77099e-07
DFNA5	3.159	3.265	3.229	3.471	3.385	3.488	3.091	3.154	3.27	3.888	4.075	3.891	3.161	3.404	3.132	3.91	0.271229	0.132884	0.608549	-0.0331745	0.867298	0.999998	0.821324	6.17489e-07	1.52821e-05
TUBB2A	3.97	3.915	3.76	4.337	4.264	4.586	4.002	4.103	3.904	4.706	4.652	4.611	3.787	4.311	3.942	4.561	0.558225	0.0013187	0.0163191	0.167087	0.295961	0.904275	0.820424	1.20717e-07	3.32675e-06
TJP1	3.751	3.64	3.72	3.977	4.039	3.812	3.589	3.662	3.659	4.385	4.48	4.53	3.702	3.955	3.626	4.473	0.272507	0.0946478	0.491803	-0.0827654	0.607024	0.999998	0.820366	2.5059e-07	6.57048e-06
MIDN	3.773	3.662	3.489	3.893	4.026	3.942	3.424	3.708	3.41	4.532	4.352	4.456	3.681	3.967	3.551	4.451	0.307872	0.0705717	0.402682	-0.1414	0.396036	0.990898	0.820017	4.3975e-08	1.28933e-06
RAI14	3.887	3.944	3.912	4.143	4.234	4.12	3.852	3.836	3.984	4.606	4.72	4.689	3.883	4.147	3.857	4.66	0.280944	0.0701911	0.401159	-0.0276674	0.839778	0.999998	0.819751	2.13712e-09	7.44111e-08
RGL1	1.977	1.845	2.194	2.276	2.445	2.468	1.944	1.921	2.095	2.656	2.607	2.634	1.936	2.361	1.974	2.582	0.549968	0.043745	0.285383	0.0508305	0.836789	0.999998	0.819672	0.000335221	0.00489227
ABHD16B,TPD52L2	6.368	6.443	6.25	6.508	6.395	6.63	6.284	6.435	6.316	7.165	7.165	7.166	6.323	6.487	6.326	7.134	0.165505	0.298549	0.908165	0.00263072	0.985328	0.999998	0.81843	4.08241e-08	1.20179e-06
LY6K	4.412	4.25	4.3	4.636	4.498	4.841	4.216	4.258	4.268	5.137	5.052	5.116	4.305	4.654	4.252	5.091	0.364641	0.0624449	0.369334	-0.0562869	0.743492	0.999998	0.817583	1.23541e-08	3.90444e-07
SDC2	3.714	4.079	4.318	4.054	4.28	4.062	4.132	4.098	4.319	4.734	4.851	4.878	4.102	4.187	4.226	4.883	0.0902621	0.53539	0.999998	0.130942	0.304461	0.91531	0.817405	4.48707e-10	1.69403e-08
TXNRD3,TXNRD3NB	1.992	1.737	2.061	2.307	2.113	2.164	2.028	1.806	1.8	2.584	2.496	2.69	1.971	2.245	1.914	2.616	0.356882	0.259724	0.863282	-0.0769588	0.810751	0.999998	0.812629	0.00370579	0.0397081
EPDR1	3.52	3.661	3.271	3.734	3.812	3.736	3.543	3.689	3.529	4.268	4.318	4.14	3.537	3.801	3.628	4.295	0.286681	0.116933	0.563019	0.0990257	0.587113	0.999998	0.812267	1.41266e-05	0.000275981
TMEM200B	2.519	2.715	2.676	3.021	2.835	3.043	2.683	2.557	2.549	3.5	3.347	3.216	2.632	2.958	2.6	3.34	0.381642	0.212093	0.786233	-0.0379673	0.894544	0.999998	0.812226	0.00165087	0.0197496
CKS1B	7.426	7.459	7.277	7.672	7.472	7.619	7.437	7.318	7.296	8.136	8.23	8.196	7.37	7.576	7.328	8.177	0.206797	0.127144	0.5918	-0.0425826	0.717361	0.999998	0.810733	9.81437e-13	4.79044e-11
ANKS6	3.199	3.33	3.432	3.637	3.858	3.967	3.441	3.608	3.405	4.057	4.093	4.072	3.268	3.766	3.453	4.012	0.545313	0.0344373	0.238965	0.204487	0.407046	0.994219	0.808988	0.000805716	0.0106204
MSMO1	3.736	3.799	3.773	3.921	4.079	3.642	3.697	3.864	3.63	4.368	4.738	4.496	3.865	3.982	3.803	4.631	0.125495	0.522253	0.999998	-0.0670567	0.704225	0.999998	0.808845	3.91782e-06	8.49718e-05
EMR1	2.63	2.585	2.492	2.906	2.876	2.735	2.632	2.695	2.581	3.301	3.254	3.233	2.576	2.858	2.643	3.277	0.33159	0.157856	0.672235	0.0791862	0.726514	0.999998	0.808176	0.000219568	0.00334615
HAPLN1	5.117	5.318	5.761	5.396	5.405	5.063	5.648	5.338	5.628	6.292	6.086	6.178	5.493	5.377	5.6	6.287	0	1	1	0.110149	0.442831	0.999998	0.807684	1.59235e-08	4.95627e-07
PRKX	2.656	2.635	2.578	2.864	3.01	2.829	2.555	2.716	2.535	3.378	3.282	3.314	2.638	2.915	2.608	3.342	0.324101	0.139096	0.624483	-0.0353341	0.861958	0.999998	0.806638	0.000117386	0.00190007
SLC25A19	3.616	3.623	3.285	3.594	3.564	3.816	3.525	3.647	3.334	4.225	4.29	4.247	3.47	3.631	3.472	4.218	0.17613	0.505027	0.999998	0.00226779	0.993262	0.999998	0.805544	0.00184305	0.0217269
MESP1	2.057	2.478	2.307	1.826	2.499	2.554	2.357	2.273	2.303	2.836	3.141	2.968	2.285	2.309	2.323	2.958	0.0303651	0.915015	0.999998	0.047758	0.860511	0.999998	0.805375	0.00163317	0.0195652
DOK4	2.861	2.974	3.038	2.767	3.154	3.059	2.989	2.925	2.836	3.746	3.703	3.625	2.905	2.956	2.873	3.626	0.0579042	0.743214	0.999998	-0.0377844	0.837414	0.999998	0.805031	1.83912e-05	0.000351946
C14orf181,ZFP36L1	4.879	4.885	4.713	5.202	5.343	5.095	4.869	5.003	4.858	5.622	5.892	5.341	4.879	5.251	4.946	5.662	0.383878	0.0142795	0.120468	0.0691577	0.669985	0.999998	0.804255	1.07261e-08	3.42426e-07
PLK3	2.257	2.527	2.073	2.385	2.465	2.514	2.39	2.337	2.271	2.947	3.04	2.965	2.276	2.428	2.321	2.946	0.187969	0.388067	0.985698	0.0562526	0.786001	0.999998	0.803154	5.1488e-05	0.000903353
PRRG1	2.219	2.396	2.275	2.336	2.592	2.169	2.214	2.376	2.424	2.845	3.067	3.025	2.391	2.466	2.397	3.07	0.0923771	0.677015	0.999998	0.00806688	0.969621	0.999998	0.801046	1.76169e-05	0.000338088
FYCO1	2.036	2.196	2.333	2.32	2.601	2.354	2.039	2.186	2.19	2.717	2.991	2.819	2.118	2.356	2.086	2.769	0.302372	0.0632865	0.372819	-0.0413884	0.77639	0.999998	0.800773	1.05496e-08	3.3702e-07
PHLPP1	2.45	2.452	2.609	2.612	2.554	2.633	2.471	2.425	2.593	3.038	3.271	3.272	2.511	2.6	2.507	3.198	0.107792	0.499315	0.999998	-0.00492782	0.972938	0.999998	0.799105	1.19028e-08	3.77951e-07
HSP90AA1	9.198	9.381	9.152	9.387	9.665	9.534	8.907	9.312	9.213	9.766	10.107	10.129	9.194	9.503	9.112	9.992	0.309114	0.131142	0.603219	-0.0825115	0.634274	0.999998	0.798794	2.3433e-05	0.00043918
TSEN54	3.352	3.596	3.479	3.712	3.75	3.825	3.353	3.688	3.429	4.19	4.286	4.217	3.395	3.671	3.446	4.134	0.302385	0.229561	0.81644	0.0565465	0.806666	0.999998	0.798274	0.00027009	0.00403139
RIC8A	4.738	4.706	4.488	4.801	4.742	5.096	4.545	4.604	4.561	5.437	5.403	5.412	4.586	4.838	4.54	5.358	0.262609	0.276168	0.883521	-0.0477407	0.796405	0.999998	0.797652	9.42762e-05	0.00156213
PFKP	6.178	6.221	6.072	6.361	6.444	6.715	6.242	6.26	6.141	6.948	6.997	6.849	6.059	6.429	6.142	6.846	0.374886	0.0145818	0.122396	0.0848861	0.488978	0.999998	0.796934	2.62743e-11	1.12448e-09
PWWP2B	2.185	2.456	1.905	2.274	2.5	2.678	2.458	2.347	2.179	3.01	2.915	2.659	2.157	2.449	2.313	2.81	0.365672	0.154473	0.66457	0.197672	0.446335	0.999998	0.796714	0.000193396	0.00298812
DIS3L	3.326	3.282	3.498	3.837	3.508	3.598	3.448	3.149	3.149	4.125	4.075	4.095	3.345	3.644	3.231	4.08	0.328651	0.120132	0.572118	-0.126492	0.517879	0.999998	0.796652	1.59228e-05	0.00030783
BAD	5.112	5.134	5.17	5.281	5.216	5.456	5.002	5.176	5.08	5.988	5.923	5.872	5.024	5.206	5.015	5.802	0.186837	0.439277	0.999998	-0.00966713	0.965355	0.999998	0.796398	7.47032e-05	0.00126441
BC041646	3.292	3.101	3.037	3.441	3.124	3.231	3.481	3.201	3.425	3.914	3.981	3.647	3.097	3.235	3.333	3.82	0.154456	0.476469	0.999998	0.263652	0.190706	0.745431	0.795854	5.43328e-05	0.00094827
FADS1	5.708	5.752	5.733	5.964	6.108	6.009	5.719	5.674	5.716	6.479	6.567	6.461	5.728	6.034	5.703	6.508	0.312125	0.0823967	0.44924	-0.0245908	0.878822	0.999998	0.791999	8.29527e-07	2.01253e-05
CCDC69	1.549	1.484	1.408	1.624	1.378	1.565	1.395	1.469	1.294	2.091	2.032	1.922	1.437	1.501	1.365	1.982	0.0994627	0.716672	0.999998	-0.116283	0.630235	0.999998	0.789237	0.000512383	0.00712144
HSPA1B	4.346	5.677	4.725	4.325	5.947	5.309	3.804	5.645	4.748	4.631	6.379	5.817	4.973	5.297	4.899	5.742	0.333693	0.0229899	0.175455	-0.075609	0.559553	0.999998	0.789118	5.14437e-10	1.93005e-08
PCBD1	4.224	4.404	4.103	4.428	4.566	4.362	4.159	4.445	4.508	4.866	5.109	5.049	4.229	4.395	4.371	4.985	0.174675	0.44018	0.999998	0.149974	0.393221	0.989888	0.788528	0.000869406	0.011346
BNIP3L	3.71	3.765	4	3.995	4.048	3.758	3.995	3.707	3.892	4.428	4.685	4.581	3.906	4.027	3.929	4.65	0.129852	0.386263	0.9845	0.0248589	0.850943	0.999998	0.785562	1.22206e-09	4.37594e-08
AK094674	2.329	2.469	2.39	2.592	2.565	2.704	2.205	2.402	2.278	2.815	3.18	3.123	2.338	2.57	2.258	2.998	0.284695	0.173137	0.707528	-0.100355	0.62126	0.999998	0.785033	4.43319e-05	0.000788338
PKMYT1	4.603	4.424	4.282	4.921	4.747	4.989	4.597	4.461	4.261	5.43	5.111	5.133	4.361	4.805	4.393	5.116	0.463988	0.012886	0.110739	0.0335985	0.839726	0.999998	0.784964	3.72611e-07	9.52411e-06
MYO6	2.036	2.146	2.327	2.234	2.499	2.164	2.051	2.045	2.185	2.605	3.003	2.783	2.181	2.311	2.089	2.826	0.164331	0.537248	0.999998	-0.119635	0.634313	0.999998	0.784916	0.000672856	0.00906514
CUFF.6729.1,SLFN12	2.928	3.268	3.188	3.399	3.404	3.357	3.076	3.137	3.069	3.929	3.716	3.883	3.188	3.435	3.126	3.904	0.274287	0.174418	0.710535	-0.0700231	0.724286	0.999998	0.783944	8.93312e-06	0.000182008
RHPN2	3.202	3.183	3.229	3.396	3.416	3.534	3.166	3.076	3.269	3.937	3.916	3.911	3.205	3.455	3.173	3.921	0.277759	0.118055	0.566154	-0.0361066	0.835869	0.999998	0.783113	1.53075e-07	4.14e-06
MYO1C	5.682	5.606	5.684	5.912	6.053	6.226	5.421	5.613	5.535	6.396	6.488	6.398	5.584	5.995	5.479	6.354	0.418987	0.00191889	0.0224822	-0.106681	0.408619	0.995364	0.782761	3.90274e-11	1.64056e-09
CENPK	3.842	4.003	3.888	4.022	4.265	3.972	3.962	4.254	4.018	4.503	4.76	4.661	3.982	4.207	4.123	4.725	0.238759	0.335867	0.949642	0.149622	0.515497	0.999998	0.782118	0.00102193	0.0130569
KCTD12	1.087	1.299	1.333	1.29	1.618	1.43	1.192	1.31	1.249	1.785	1.725	1.652	1.27	1.477	1.304	1.776	0.337162	0.20218	0.76825	0.0578756	0.828937	0.999998	0.781233	0.000754938	0.0100182
NADKD1	2.95	2.966	2.95	3.152	3.145	3.026	2.931	2.94	2.929	3.673	3.579	3.668	3.039	3.197	2.996	3.743	0.178641	0.38798	0.985695	-0.0485482	0.819512	0.999998	0.779819	9.42312e-06	0.00019088
AKIP1	3.896	3.939	3.616	4.176	4.116	4.106	3.63	4.007	3.718	4.564	4.605	4.501	3.824	4.135	3.799	4.559	0.331742	0.214559	0.790269	-0.0267505	0.911542	0.999998	0.777939	0.00133691	0.01652
HAUS8	3.788	3.948	3.638	4.182	3.809	4.041	3.712	3.805	3.676	4.628	4.321	4.594	3.644	3.861	3.611	4.372	0.235164	0.246998	0.844875	-0.035073	0.850039	0.999998	0.776928	2.76355e-05	0.000510752
SCMH1	3.299	3.501	3.474	3.719	3.653	3.981	3.497	3.486	3.457	4.162	4.305	4.044	3.41	3.76	3.441	4.128	0.38211	0.0896669	0.474719	0.033792	0.878583	0.999998	0.775564	0.000210548	0.00322832
RILPL1	3.275	3.229	3.332	3.428	3.634	3.688	3.479	3.338	3.206	4.04	4.02	3.867	3.217	3.525	3.323	3.925	0.340651	0.175167	0.711899	0.11819	0.622692	0.999998	0.773862	0.000555579	0.00765538
TMEM54	4.591	4.766	4.618	4.828	4.835	5.034	4.727	4.91	4.782	5.373	5.531	5.366	4.627	4.867	4.769	5.375	0.24923	0.287658	0.895831	0.148084	0.492922	0.999998	0.772616	0.000478514	0.00671236
ZNF629	2.438	2.287	2.618	2.576	2.757	2.711	2.551	2.442	2.501	3.246	2.99	3.115	2.392	2.629	2.45	3.045	0.287653	0.0745603	0.418542	0.0723891	0.625287	0.999998	0.771663	8.04552e-08	2.27084e-06
CDC25B	6.051	5.959	5.846	6.269	6.179	6.308	5.934	5.978	5.875	6.618	6.817	6.714	5.923	6.224	5.915	6.683	0.305896	0.0602997	0.360939	-0.00768225	0.95732	0.999998	0.770187	2.56677e-08	7.75919e-07
CCM2	3.225	3.35	3.115	3.473	3.568	3.464	3.239	3.481	3.195	3.936	3.921	3.986	3.154	3.417	3.259	3.855	0.293157	0.233438	0.822401	0.11752	0.628614	0.999998	0.769452	0.000495737	0.00691858
UNC93B1	3.535	3.378	3.565	3.811	3.712	3.977	3.552	3.468	3.545	4.242	4.209	4.226	3.499	3.827	3.546	4.215	0.356262	0.0439491	0.286358	0.0519359	0.787809	0.999998	0.769447	3.92373e-07	1.00076e-05
METTL11A	5.019	4.953	4.76	5.193	5.044	5.237	4.829	4.942	4.898	5.696	5.612	5.65	4.823	5.075	4.842	5.571	0.260081	0.389927	0.987113	0.019472	0.941771	0.999998	0.768727	0.00219568	0.0252785
C9orf30,C9orf30-TMEFF1,TMEFF1	4.439	4.63	4.563	4.783	4.874	4.862	4.276	4.621	4.589	5.257	5.343	5.215	4.544	4.848	4.497	5.286	0.316337	0.179708	0.722419	-0.0492439	0.824171	0.999998	0.767586	9.53499e-05	0.00157826
CDCA7	3.915	3.95	3.893	4.3	4.03	4.182	4.093	3.972	4.018	4.63	4.617	4.672	3.958	4.225	4.057	4.687	0.282871	0.139813	0.6267	0.104873	0.520845	0.999998	0.767039	2.32085e-06	5.21926e-05
BARX1	3.618	3.522	3.617	3.41	3.508	3.661	3.82	3.756	3.668	4.408	4.306	4.216	3.527	3.455	3.721	4.241	-0.078898	0.682175	0.999998	0.210917	0.25806	0.861387	0.766516	1.48459e-05	0.00028878
GPT2	3.985	4.187	3.802	4.247	4.364	4.489	3.942	4.163	3.888	4.653	4.759	4.773	3.967	4.331	3.986	4.694	0.38534	0.0337428	0.235477	0.0202771	0.8916	0.999998	0.7649	9.5125e-07	2.2867e-05
LOC400043	2.96	2.941	2.879	3.209	3.151	3.335	3.151	2.917	3.168	3.473	3.846	3.542	2.934	3.234	3.091	3.618	0.34047	0.117965	0.565968	0.179448	0.388038	0.985698	0.764172	0.000154741	0.00244116
TMEM65	1.88	1.95	2.034	2.197	2.309	2.201	1.863	1.978	1.964	2.515	2.612	2.549	2.061	2.345	2.016	2.675	0.362085	0.0616377	0.366141	-0.0599406	0.748094	0.999998	0.763758	1.87861e-05	0.000358777
EPPK1,PLEC	6.438	6.144	6.33	6.696	6.652	6.838	5.965	6.247	6.239	7.165	6.915	7.076	6.21	6.636	6.12	6.964	0.430736	0.0320388	0.226462	-0.091558	0.619765	0.999998	0.761602	7.485e-05	0.00126645
SPTLC2	2.809	2.897	2.744	2.955	3.061	2.828	2.724	2.786	2.818	3.428	3.502	3.534	2.87	3.007	2.813	3.546	0.157772	0.279152	0.886851	-0.0656192	0.613447	0.999998	0.75919	1.97414e-09	6.91694e-08
ALDH5A1	1.945	2.131	2.136	2.175	2.365	2.145	2.191	2.069	2.147	2.746	2.753	2.531	2.095	2.256	2.153	2.709	0.206607	0.265532	0.871355	0.0747813	0.710267	0.999998	0.759166	1.01212e-05	0.000203667
FAM176B	3.766	4.128	4.222	4.219	4.121	4.538	4.122	3.943	3.881	4.725	4.853	4.834	4.022	4.248	3.97	4.743	0.240001	0.368012	0.975049	-0.0546791	0.828686	0.999998	0.758525	0.00153343	0.0185608
PARVA	4.148	4.067	4.136	4.176	4.516	4.38	3.715	3.967	3.963	4.784	4.818	4.887	4.083	4.355	3.863	4.806	0.286768	0.274935	0.881983	-0.235892	0.320767	0.934466	0.757957	0.000494101	0.00689981
SLC1A5	6.842	6.602	6.555	7.033	6.833	7.091	6.628	6.599	6.532	7.512	7.313	7.471	6.693	6.999	6.622	7.443	0.308909	0.0418486	0.276157	-0.0708764	0.565811	0.999998	0.756233	1.18858e-09	4.26251e-08
GPC4	1.296	0.986	1.169	1.309	1.367	1.233	1.178	1.326	1.076	1.511	1.633	1.657	1.16	1.326	1.195	1.625	0.288766	0.278955	0.886668	0.0629078	0.816858	0.999998	0.755845	0.00229674	0.0262405
WNT5A	3.003	2.968	3.17	3.288	3.357	3.053	2.961	3.072	3.122	3.957	3.578	3.582	3.133	3.323	3.108	3.817	0.213283	0.229956	0.817169	-0.0278804	0.873564	0.999998	0.752529	8.35034e-06	0.000170871
MCM5	5.594	5.504	5.294	5.808	5.615	5.898	5.516	5.393	5.387	6.258	6.115	6.216	5.391	5.712	5.389	6.128	0.328117	0.0200273	0.157395	-0.00166896	0.989312	0.999998	0.750928	7.77389e-10	2.85518e-08
RAB11FIP1	2.189	1.971	1.999	2.32	2.371	2.025	2.272	2.117	2.221	2.685	2.683	2.572	2.049	2.267	2.218	2.651	0.280622	0.193811	0.751313	0.218082	0.311086	0.923193	0.750669	4.3816e-05	0.000780397
MYL12B	7.399	7.438	7.333	7.437	7.568	7.517	7.393	7.333	7.449	8.029	8.147	8.19	7.372	7.506	7.371	8.119	0.133959	0.316445	0.929279	-0.00149473	0.989567	0.999998	0.750254	1.12218e-09	4.0388e-08
RAB8B	2.191	2.224	2.297	2.418	2.46	2.026	2.011	2.3	2.138	2.704	2.966	2.918	2.343	2.436	2.226	2.973	0.114954	0.551649	0.999998	-0.147656	0.483888	0.999998	0.749375	1.71541e-05	0.000329808
NME4	6.789	7.004	7.127	7.017	7.214	7.213	7.054	7.035	6.992	7.756	7.86	7.619	6.904	7.064	6.952	7.647	0.161045	0.290904	0.898056	0.0483032	0.714124	0.999998	0.748012	1.34318e-08	4.22269e-07
SEPT6	3.465	3.751	3.574	3.511	3.902	3.99	3.687	3.653	3.75	4.211	4.31	4.317	3.522	3.755	3.624	4.218	0.252905	0.329626	0.943757	0.110818	0.592971	0.999998	0.747729	0.000562369	0.00773652
GRK6,PRR7	4.829	5.044	5.073	5.249	5.127	5.486	5.035	5.104	4.972	5.731	5.849	5.66	4.969	5.247	5.038	5.697	0.285374	0.152344	0.659691	0.0705103	0.721832	0.999998	0.746651	2.9916e-05	0.000549887
KIAA0754,MACF1	4.169	3.923	4.153	4.392	3.987	4.294	4.267	3.992	4.021	4.919	4.666	4.723	4.046	4.222	4.068	4.755	0.186151	0.406628	0.994052	0.0226186	0.909923	0.999998	0.744313	0.000135607	0.0021635
SYNC	4	4.037	4.016	4.205	4.214	3.925	4.091	4.014	3.906	4.733	4.576	4.798	3.95	4.061	3.944	4.656	0.119256	0.610186	0.999998	-0.00566843	0.977557	0.999998	0.744086	5.94694e-06	0.000125216
RALB	4.137	4.335	4.296	4.327	4.349	4.264	4.283	4.334	4.296	4.985	4.924	4.962	4.285	4.348	4.324	4.998	0.0666338	0.724591	0.999998	0.0418762	0.809223	0.999998	0.743869	4.68686e-05	0.000828195
TRPM2	2.594	2.625	2.385	2.861	2.661	2.954	2.391	2.635	2.59	3.142	3.252	3.146	2.464	2.758	2.504	3.098	0.351626	0.180316	0.723844	0.048485	0.843866	0.999998	0.742984	0.00293826	0.032501
WDR34	5.911	6.009	5.792	6.181	6.023	6.471	5.902	5.916	5.767	6.727	6.685	6.552	5.842	6.167	5.818	6.573	0.329914	0.26095	0.864287	-0.0248571	0.922115	0.999998	0.740498	0.00338727	0.0368212
CPVL	3.395	3.609	3.591	3.598	3.855	3.803	3.888	3.703	3.837	4.237	4.319	4.074	3.529	3.759	3.8	4.218	0.2495	0.251675	0.852421	0.294439	0.137635	0.620961	0.740082	0.000131142	0.002099
PODXL2	2.061	2.265	2.477	2.443	2.496	2.783	2.209	2.279	2.155	2.86	2.882	2.962	2.18	2.48	2.138	2.786	0.37467	0.0891431	0.472766	-0.0542269	0.801701	0.999998	0.739851	0.000311461	0.00458802
LOC100130776	3.608	3.625	3.504	3.75	3.62	3.971	3.712	3.713	3.512	4.292	4.391	4.169	3.556	3.758	3.639	4.245	0.219005	0.261791	0.865647	0.0909244	0.618802	0.999998	0.738777	2.30137e-05	0.000432179
GPC1	3.833	3.974	3.824	3.919	3.969	4.099	3.828	3.909	3.784	4.672	4.574	4.554	3.802	3.917	3.796	4.499	0.122833	0.400854	0.992149	-0.00696771	0.95731	0.999998	0.738735	5.69375e-09	1.87297e-07
TUB	1.157	1.239	1.342	1.395	1.637	1.362	1.257	1.497	1.304	1.592	1.916	1.623	1.249	1.471	1.355	1.721	0.364062	0.099549	0.508134	0.179241	0.477052	0.999998	0.737977	0.00131745	0.0163058
DRAM1	2.578	2.691	2.648	2.754	2.759	2.789	2.521	2.596	2.703	3.269	3.161	3.403	2.686	2.812	2.643	3.33	0.148279	0.410484	0.995701	-0.0503896	0.76744	0.999998	0.737533	9.39513e-06	0.000190395
PARD3	3.742	3.719	3.763	4.016	4.173	4.078	3.749	3.814	3.717	4.35	4.462	4.39	3.691	4.068	3.729	4.383	0.404019	0.0416371	0.275184	0.0409637	0.832917	0.999998	0.73719	5.09275e-05	0.000894017
FAM83G	2.859	2.972	2.806	2.914	3.07	3.331	2.529	2.898	2.976	3.594	3.586	3.451	2.808	3.053	2.776	3.46	0.282145	0.20766	0.778136	-0.0379147	0.858126	0.999998	0.736524	0.00022672	0.00344776
AK298056,HSPA1L	4.488	5.781	4.906	4.368	6.028	5.434	3.898	5.797	4.913	4.765	6.483	5.967	5.2	5.452	5.096	5.921	0.258574	0.0869487	0.465412	-0.106953	0.422024	0.998187	0.736168	1.59032e-08	4.95228e-07
NBEAL2	2.089	2.006	2.256	2.33	2.309	2.352	2.259	2.047	2.101	2.843	2.81	2.621	2.089	2.278	2.116	2.682	0.241971	0.327825	0.942272	0.0354061	0.879404	0.999998	0.735602	0.000700033	0.00938046
NUDT2	3.687	3.946	3.596	3.79	3.868	4.079	3.666	3.7	3.704	4.337	4.479	4.453	3.705	3.889	3.666	4.396	0.198076	0.456832	0.999998	-0.042276	0.858571	0.999998	0.735181	0.00319261	0.0349788
TUBA1C	9.269	9.32	9.094	9.503	9.145	9.545	9.34	9.299	9.231	9.998	9.885	9.963	9.227	9.419	9.306	9.959	0.192135	0.257389	0.860424	0.0791516	0.591493	0.999998	0.733173	1.1214e-06	2.66387e-05
SQLE	4.024	4.224	4.079	4.151	4.349	4.23	4.026	4.151	4.038	4.745	4.882	4.773	4.161	4.297	4.121	4.859	0.144539	0.326146	0.94062	-0.0423456	0.747409	0.999998	0.730528	1.21506e-08	3.84785e-07
SLC35C1	3.267	3.376	3.315	3.315	3.357	3.526	3.174	3.483	3.298	4.056	3.971	3.988	3.327	3.409	3.34	3.999	0.0906199	0.608021	0.999998	0.0141152	0.929982	0.999998	0.730192	5.58167e-06	0.000118395
MICA,MICB	4.094	4.245	3.916	4.294	4.305	4.482	3.612	4.1	3.936	4.737	4.774	4.823	4.025	4.296	3.86	4.719	0.286238	0.227302	0.812933	-0.177009	0.474799	0.999998	0.729323	0.001353	0.0166847
MVD	3.277	3.558	3.447	3.691	3.76	4.049	3.388	3.373	3.354	4.089	4.258	4.006	3.391	3.795	3.352	4.064	0.440699	0.0234096	0.177906	-0.0427273	0.821658	0.999998	0.729062	4.41113e-05	0.000785007
GPX3	2.741	2.847	2.769	2.9	2.778	3.061	2.603	2.905	2.89	3.5	3.495	3.309	2.763	2.899	2.788	3.404	0.158094	0.455517	0.999998	0.0299352	0.881548	0.999998	0.728066	0.000162809	0.00255777
RAB11FIP3	3.469	3.502	3.498	3.759	3.712	3.909	3.432	3.519	3.6	4.268	4.088	4.152	3.406	3.714	3.476	4.078	0.336215	0.0791341	0.436642	0.07677	0.670238	0.999998	0.727009	2.50231e-05	0.0004663
CARS2,DJ031140	5.653	5.714	5.56	5.647	5.739	5.765	5.619	5.631	5.667	6.277	6.364	6.412	5.624	5.692	5.632	6.339	0.0688339	0.708699	0.999998	0.00752891	0.962028	0.999998	0.726555	1.93844e-06	4.42562e-05
HPRT1	5.135	5.176	4.906	5.192	5.277	5.083	5.177	5.317	5.13	5.737	5.816	5.794	5.144	5.258	5.252	5.855	0.116947	0.437847	0.999998	0.110549	0.408043	0.9951	0.726533	3.4043e-08	1.01352e-06
ECT2	4.57	4.558	4.371	4.689	4.648	4.61	4.424	4.396	4.499	5.12	5.19	5.251	4.566	4.716	4.472	5.268	0.156025	0.413654	0.997056	-0.0983156	0.58223	0.999998	0.72551	2.55208e-05	0.000474826
CUFF.3907.1	2.696	2.181	2.009	2.728	2.533	2.121	2.89	2.191	2.203	3.114	2.83	2.833	2.326	2.482	2.467	2.932	0.192823	0.476413	0.999998	0.173955	0.503018	0.999998	0.724916	0.00379747	0.0405434
MPST	4.244	4.418	4.456	4.6	4.454	4.822	4.377	4.218	4.285	5.022	5.246	4.975	4.321	4.561	4.257	5.017	0.251392	0.137769	0.621116	-0.0676143	0.717016	0.999998	0.724216	5.66449e-05	0.000983242
AK097012,MKNK2	4.871	5.168	4.89	5.032	5.144	5.405	4.629	5	4.883	5.565	5.861	5.645	4.919	5.148	4.815	5.623	0.235399	0.176169	0.713857	-0.107652	0.478837	0.999998	0.722457	2.542e-06	5.67875e-05
TSPAN17	3.284	3.223	3.13	3.406	3.424	3.517	3.233	3.193	3.242	3.997	3.795	3.837	3.172	3.41	3.194	3.829	0.265886	0.2567	0.859642	0.0250381	0.909191	0.999998	0.722073	0.00107022	0.0136035
ZDHHC2	2.939	3.166	3.249	3.058	3.276	2.849	3.275	3.399	3.297	3.728	3.781	3.799	3.212	3.166	3.393	3.87	-0.0516344	0.749288	0.999998	0.20111	0.157612	0.671559	0.720563	3.0158e-07	7.80991e-06
OSBPL3	3.356	3.394	3.458	3.468	3.611	3.701	3.278	3.608	3.311	3.806	4.068	4.241	3.409	3.598	3.42	4.074	0.207022	0.350948	0.964783	0.0126521	0.951678	0.999998	0.719416	0.000285302	0.00423318
FABP5	6.618	6.604	6.039	6.718	6.524	6.491	6.514	6.591	6.461	7.203	7.028	7.169	6.37	6.518	6.458	7.082	0.15028	0.309235	0.92059	0.0889104	0.497119	0.999998	0.71935	2.46404e-08	7.46775e-07
TUBB2A	4.007	3.884	3.88	4.497	4.529	4.761	3.931	3.94	3.747	4.645	4.625	4.57	3.947	4.613	3.916	4.628	0.702615	0.000333227	0.00486842	-0.0328804	0.864607	0.999998	0.718729	0.000108728	0.0017779
GINS2	5.374	5.358	5.088	5.623	5.542	5.833	5.238	5.581	5.274	5.909	5.925	6.068	5.201	5.598	5.312	5.904	0.406333	0.0207578	0.162031	0.114154	0.51735	0.999998	0.718566	2.41738e-05	0.00045181
NLN	2.675	2.751	2.64	2.847	2.845	2.815	2.465	2.704	2.653	3.203	3.434	3.293	2.725	2.878	2.624	3.355	0.178223	0.477244	0.999998	-0.119372	0.615434	0.999998	0.718236	0.00094408	0.0121907
CDCA8	5.114	5.083	4.889	5.161	5.179	5.47	4.946	5.034	5.027	5.633	5.736	5.777	4.966	5.228	4.952	5.665	0.270335	0.30576	0.916728	-0.0149261	0.950779	0.999998	0.717316	0.000175353	0.00273573
PPP4R1	3.677	3.623	3.785	3.901	3.892	3.821	3.699	3.664	3.648	4.42	4.202	4.422	3.672	3.867	3.677	4.343	0.20954	0.295438	0.903629	0.00541452	0.974774	0.999998	0.715818	4.22354e-05	0.000754875
SLC38A2	6.422	6.411	6.439	6.503	6.493	6.299	6.428	6.432	6.481	7.016	7.28	7.12	6.539	6.552	6.526	7.249	0.0126414	0.926178	0.999998	-0.0130605	0.912844	0.999998	0.715702	3.26223e-09	1.11009e-07
B4GALT1	3.552	3.533	3.639	3.782	3.95	3.795	3.543	3.698	3.628	4.279	4.224	4.243	3.632	3.9	3.67	4.301	0.290238	0.0483291	0.307305	0.0416558	0.755647	0.999998	0.715513	3.03659e-08	9.08641e-07
LIG1	4.233	4.103	4.027	4.466	4.477	4.599	4.116	4.147	3.982	4.82	4.67	4.844	3.975	4.393	3.986	4.652	0.442512	0.0221717	0.170505	0.0114813	0.949069	0.999998	0.71309	4.53212e-05	0.000804418
MED20	3.386	3.46	3.284	3.674	3.716	3.641	3.3	3.494	3.455	3.971	4.058	4.061	3.396	3.691	3.43	4.053	0.321951	0.12748	0.592769	0.0365552	0.856245	0.999998	0.711064	0.000829645	0.0108872
NEIL3	2.878	2.728	2.63	3.114	3.067	2.888	2.856	3.031	2.732	3.325	3.466	3.325	2.792	3.067	2.894	3.419	0.316233	0.191781	0.747273	0.118429	0.599278	0.999998	0.710282	0.000917232	0.0118701
SQSTM1	6.625	6.688	6.29	6.764	6.649	6.95	6.365	6.609	6.386	7.357	7.15	7.245	6.53	6.778	6.458	7.233	0.250971	0.203639	0.770935	-0.0723081	0.685603	0.999998	0.709569	5.74058e-05	0.000994805
GYPC	4.792	4.877	4.714	5.066	5.044	5.166	4.934	4.7	4.578	5.52	5.631	5.308	4.697	4.997	4.657	5.384	0.310502	0.0864995	0.463823	-0.0414732	0.810819	0.999998	0.708167	3.64948e-05	0.000660281
STK38	2.576	2.745	2.806	2.928	3.004	2.904	2.404	2.768	2.743	3.128	3.38	3.403	2.715	2.965	2.653	3.334	0.290744	0.190615	0.74523	-0.0733925	0.693372	0.999998	0.706709	0.000136739	0.0021801
HS6ST2	3.152	3.099	3.053	3.352	3.37	3.303	3.123	3.232	3.061	3.55	3.782	3.883	3.141	3.378	3.157	3.783	0.264789	0.206787	0.776936	0.018197	0.922818	0.999998	0.706257	0.000210341	0.00322568
NUDT11	1.979	2.069	1.843	2.101	2.14	2.364	2.013	1.952	2.118	2.438	2.497	2.627	2.032	2.266	2.082	2.593	0.302161	0.194583	0.753091	0.0658678	0.769187	0.999998	0.703888	0.00119828	0.0150118
TACC3	5.798	5.628	5.484	5.984	5.871	5.86	5.664	5.632	5.521	6.301	6.29	6.304	5.452	5.739	5.479	6.143	0.293659	0.0426977	0.28039	0.0276013	0.841161	0.999998	0.703836	7.15403e-08	2.03502e-06
VAMP8	3.866	3.996	3.734	3.942	3.841	3.901	3.909	4.003	4.026	4.556	4.488	4.514	3.769	3.805	3.9	4.432	0.0383252	0.864658	0.999998	0.140727	0.502006	0.999998	0.703629	0.000563445	0.00774908
GALNT10	3.373	3.399	3.455	3.607	3.71	3.75	3.369	3.379	3.415	4.064	4.063	4.039	3.378	3.661	3.363	4.025	0.309983	0.0439805	0.286484	-0.0164053	0.909187	0.999998	0.701968	3.71652e-07	9.50215e-06
ERCC2	3.807	4.022	3.971	4.236	4.239	4.492	3.874	3.935	3.904	4.517	4.779	4.546	3.913	4.259	3.85	4.578	0.368137	0.156271	0.668383	-0.0677883	0.811731	0.999998	0.701949	0.00418381	0.044051
CD9	5.871	5.984	6.061	6.072	5.861	5.989	6.098	6.084	6.051	6.637	6.768	6.572	6.032	6.041	6.137	6.725	0.00945948	0.947459	0.999998	0.106918	0.45428	0.999998	0.701913	1.10516e-07	3.06619e-06
CFL2	3.955	3.956	3.781	4.05	4.022	3.789	3.937	3.899	3.944	4.597	4.557	4.532	4.03	4.084	4.015	4.694	0.0574483	0.755755	0.999998	-0.0157214	0.929481	0.999998	0.69862	2.3927e-05	0.000447905
ERI1	2.806	2.987	2.701	2.954	3.097	2.961	2.852	2.97	2.99	3.18	3.44	3.68	2.9	3.075	2.987	3.522	0.200169	0.439103	0.999998	0.0994148	0.669189	0.999998	0.697945	0.00313293	0.0344047
PKP4	3.693	3.695	3.733	3.709	3.924	4.034	3.571	3.678	3.649	4.24	4.364	4.443	3.679	3.881	3.615	4.333	0.218345	0.280086	0.88763	-0.0693303	0.719528	0.999998	0.697895	0.000157509	0.00248151
ELOVL1	5.626	5.756	5.565	5.759	5.734	5.935	5.581	5.707	5.64	6.364	6.378	6.304	5.71	5.872	5.703	6.396	0.165268	0.299416	0.909316	-0.00710407	0.959674	0.999998	0.696097	2.06692e-06	4.69626e-05
SLC35E4	2.029	2.276	2.183	2.246	2.359	2.702	1.974	2.351	2.203	2.683	2.909	2.637	2.12	2.398	2.156	2.683	0.352051	0.0972312	0.500602	0.0462437	0.82267	0.999998	0.695506	0.000554103	0.00764172
OXSR1	4.507	4.446	4.418	4.661	4.686	4.565	4.506	4.422	4.399	5.107	5.134	5.097	4.462	4.652	4.444	5.131	0.199226	0.312041	0.924266	-0.018344	0.891944	0.999998	0.694081	6.49986e-08	1.85901e-06
CCDC99	4.593	4.6	4.517	4.834	4.78	4.732	4.572	4.66	4.59	5.178	5.113	5.329	4.52	4.742	4.554	5.186	0.231068	0.165908	0.691263	0.035229	0.813843	0.999998	0.690457	5.46211e-06	0.000115963
IKBIP	4.497	4.568	4.491	4.717	4.585	4.415	4.418	4.524	4.435	5.209	5.105	5.194	4.53	4.596	4.448	5.196	0.0684515	0.690384	0.999998	-0.0856893	0.587344	0.999998	0.68931	5.75573e-06	0.000121623
BCAT2	4.941	4.767	4.842	4.791	4.917	5.082	4.909	4.915	4.822	5.567	5.618	5.417	4.832	4.902	4.879	5.501	0.0722917	0.727688	0.999998	0.048819	0.793094	0.999998	0.687926	0.000172483	0.00269675
NANS	5.966	5.771	5.757	6.057	5.934	6.084	5.805	5.838	5.771	6.484	6.451	6.55	5.751	5.952	5.747	6.428	0.203871	0.234385	0.823936	-0.00457571	0.973931	0.999998	0.687422	3.75617e-06	8.17661e-05
HELLS	3.583	3.707	3.587	3.739	4.031	3.681	3.479	3.724	3.566	4.183	4.25	4.313	3.633	3.83	3.577	4.275	0.21356	0.330414	0.944651	-0.0605369	0.769441	0.999998	0.686542	0.000272497	0.00406282
DVL1	5.072	5.162	5.031	5.299	5.297	5.53	5.051	5.161	5.102	5.799	5.843	5.67	5.029	5.301	5.075	5.698	0	1	1	0.0474847	0.741027	0.999998	0.685422	2.72529e-06	6.06099e-05
PDP1	5.233	5.276	4.99	5.461	5.458	5.423	4.886	5.062	4.694	5.785	6.049	5.716	5.261	5.534	4.935	5.932	0.279955	0.191967	0.747682	-0.335677	0.144633	0.63971	0.684946	4.22416e-05	0.000754875
CD99	4.443	4.497	4.631	4.693	4.741	4.843	4.527	4.587	4.451	5.242	5.208	5.12	4.466	4.699	4.476	5.124	0.243547	0.197994	0.759594	0.0104128	0.954374	0.999998	0.683504	8.0347e-05	0.00135108
CD99	4.443	4.497	4.631	4.693	4.741	4.843	4.527	4.587	4.451	5.242	5.208	5.12	4.466	4.699	4.476	5.124	0.243547	0.197995	0.759594	0.0104128	0.954375	0.999998	0.683504	8.03525e-05	0.00135108
SNX6	4.351	4.681	4.543	4.57	4.715	4.64	4.548	4.698	4.639	5.068	5.307	5.135	4.578	4.698	4.655	5.238	0.12522	0.522854	0.999998	0.0803083	0.702323	0.999998	0.682869	4.03848e-05	0.000724007
TES	4.519	4.67	4.588	4.675	4.661	4.844	4.312	4.745	4.519	5.014	5.335	5.367	4.556	4.711	4.512	5.216	0.16091	0.379162	0.981151	-0.046132	0.795213	0.999998	0.682615	5.91876e-05	0.00102212
SPSB1	2.581	2.482	2.602	2.933	2.884	2.899	2.522	2.477	2.424	3.124	3.179	3.144	2.548	2.893	2.472	3.134	0.406863	0.0714744	0.406507	-0.0922278	0.676065	0.999998	0.681929	0.00147154	0.0179173
GAMT	4.869	5.171	4.779	5.089	5.169	5.293	5.179	5.034	5.036	5.535	5.803	5.528	4.905	5.133	5.055	5.567	0.236098	0.154536	0.664715	0.154823	0.297144	0.90629	0.680641	4.55158e-06	9.76416e-05
ATP1B1	4.834	4.801	5.033	5.081	5.117	4.928	4.769	4.757	4.908	5.577	5.434	5.624	4.946	5.099	4.843	5.608	0.15858	0.44276	0.999998	-0.106272	0.558357	0.999998	0.680281	0.000104518	0.00171499
AKR1A1	4.951	4.903	4.91	5.071	5.142	5.027	4.956	4.976	5.073	5.454	5.795	5.471	4.873	5.036	4.968	5.535	0.168685	0.404043	0.993854	0.0977828	0.604695	0.999998	0.680255	4.47674e-05	0.000795186
CUTA	6.214	6.418	6.303	6.506	6.372	6.684	6.282	6.38	6.298	6.991	6.963	7.025	6.351	6.561	6.365	7.024	0.212694	0.215998	0.792903	0.0146378	0.925294	0.999998	0.679814	8.5419e-06	0.000174564
AIFM2	2.974	2.972	2.804	2.991	3.074	3.141	2.915	2.904	2.917	3.586	3.539	3.447	2.896	3.05	2.901	3.5	0.176585	0.412469	0.996582	0.0064911	0.97363	0.999998	0.678657	0.000143572	0.00227827
C17orf51	1.946	1.981	1.781	2.085	2.173	2.305	1.786	2.015	1.975	2.458	2.361	2.454	1.916	2.206	1.932	2.443	0.382129	0.141828	0.632095	0.0227963	0.918322	0.999998	0.678533	0.00117427	0.0147422
ARHGEF18	3.555	3.409	3.583	3.804	3.674	3.923	3.396	3.502	3.386	4.01	4.111	4.096	3.354	3.665	3.378	3.977	0.341668	0.0641593	0.376272	0.0270056	0.868128	0.999998	0.677762	1.26194e-05	0.000249059
MPZL1	3.565	3.628	3.627	3.666	4.023	3.702	3.455	3.669	3.681	4.176	4.285	4.291	3.665	3.851	3.646	4.298	0.200765	0.256605	0.859572	-0.0199947	0.901394	0.999998	0.676263	2.11612e-05	0.000399935
BC018767,ZNF275	1.782	1.998	2.035	1.954	1.926	2.001	2.124	1.864	2.03	2.41	2.308	2.543	1.935	1.998	1.99	2.46	0.0848788	0.693707	0.999998	0.074739	0.730947	0.999998	0.673473	0.000563188	0.00774666
HS3ST3A1	3.115	3.471	3.569	3.59	3.789	3.853	3.527	3.599	3.616	3.947	4.142	4.009	3.406	3.738	3.597	4.027	0.363268	0.0667401	0.387008	0.210071	0.259798	0.863289	0.67278	0.000190155	0.00294093
FAM83D	5.114	4.961	4.761	5.268	5.075	5.241	5.026	4.976	4.813	5.626	5.581	5.611	4.956	5.202	4.951	5.611	0.253233	0.0787281	0.434986	-0.00513121	0.967734	0.999998	0.671924	7.29995e-08	2.07341e-06
SDCBP	5.713	5.855	5.85	5.936	5.938	5.854	5.741	5.723	5.752	6.401	6.514	6.476	5.889	5.996	5.795	6.55	0.10948	0.511502	0.999998	-0.0949588	0.5118	0.999998	0.670728	9.97135e-06	0.000200952
ZAK	2.851	2.698	2.594	2.853	2.922	2.556	2.649	2.715	2.609	3.253	3.308	3.316	2.738	2.816	2.664	3.326	0.0917683	0.667969	0.999998	-0.08783	0.666068	0.999998	0.670591	0.00054776	0.00756529
NAV1	2.58	2.383	2.785	2.96	3.156	3.046	2.471	2.916	2.621	3.182	3.185	3.219	2.546	3.039	2.636	3.121	0.576893	0.00799266	0.0752723	0.108826	0.563037	0.999998	0.670326	0.000537973	0.00743881
GUK1	7.284	7.447	7.1	7.411	7.229	7.477	7.285	7.289	7.23	7.979	7.94	7.923	7.16	7.237	7.179	7.827	0.0770158	0.626323	0.999998	0.0193807	0.887578	0.999998	0.670261	1.01929e-06	2.43952e-05
SPECC1	3.055	2.859	2.824	3.152	3.203	3.372	2.979	2.78	2.766	3.385	3.555	3.466	2.79	3.145	2.735	3.38	0.40744	0.0363675	0.249103	-0.0643845	0.730272	0.999998	0.670116	0.000113094	0.00183879
TMEM98	3.722	3.806	3.663	3.891	3.823	3.932	3.939	3.579	3.586	4.449	4.292	4.385	3.729	3.829	3.715	4.357	0.107623	0.66307	0.999998	-0.0148762	0.949381	0.999998	0.668807	0.00189698	0.0222847
SLC38A1	4.784	4.663	4.588	5.032	4.814	4.687	4.588	4.631	4.644	5.352	5.225	5.414	4.768	4.945	4.674	5.417	0.182722	0.299515	0.909457	-0.0980118	0.489441	0.999998	0.668696	4.40001e-06	9.45832e-05
CUFF.7575.1,CUFF.7575.10,CUFF.7575.11,CUFF.7575.12,CUFF.7575.13,CUFF.7575.14,CUFF.7575.15,CUFF.7575.16,CUFF.7575.2,CUFF.7575.3,CUFF.7575.4,CUFF.7575.5,CUFF.7575.6,CUFF.7575.7,CUFF.7575.8,CUFF.7575.9	5.287	5.206	5.301	5.455	5.333	5.341	5.335	5.148	5.233	5.935	5.853	5.963	5.308	5.424	5.27	5.962	0.11923	0.578462	0.999998	-0.0390732	0.835361	0.999998	0.668288	0.000199166	0.00306974
KLF16	3.302	3.125	3.157	3.724	3.496	3.645	3.165	3.277	3.222	3.972	3.695	3.837	3.215	3.63	3.252	3.824	0.458307	0.00560869	0.0562817	0.0417589	0.788394	0.999998	0.667719	9.84969e-06	0.000198967
MAP7D3	3.509	3.365	3.442	3.553	3.876	3.632	3.363	3.426	3.539	3.814	4.054	4.183	3.363	3.638	3.372	3.977	0.301757	0.158964	0.674653	0.0104451	0.958151	0.999998	0.667176	0.000428145	0.00609589
TJP2	4.098	4.269	4.026	4.355	4.369	4.618	3.975	4.127	4.102	4.763	4.687	4.78	4.033	4.379	4.01	4.667	0.366326	0.0634514	0.373482	-0.0249292	0.864646	0.999998	0.666833	7.57818e-06	0.000156357
DPYSL5	2.906	2.919	2.948	3.2	3.267	3.299	2.857	2.917	2.845	3.593	3.475	3.513	2.889	3.225	2.848	3.48	0.381454	0.0230517	0.175798	-0.0474337	0.76696	0.999998	0.665165	2.29345e-05	0.00043095
ZNF804A	1.322	1.513	1.703	1.54	1.686	1.404	1.437	1.529	1.506	1.793	2.039	2.091	1.524	1.554	1.481	1.991	0.0461624	0.834152	0.999998	-0.0666529	0.749221	0.999998	0.665162	0.000914472	0.0118441
TRIM14	3.302	3.433	3.208	3.558	3.53	3.653	3.278	3.558	3.23	3.939	4.006	3.824	3.304	3.539	3.312	3.913	0.258456	0.251728	0.852448	0.0084763	0.96961	0.999998	0.66416	0.000653491	0.00883068
UTRN	2.665	2.612	2.891	2.899	2.948	2.844	2.722	2.613	2.836	3.225	3.266	3.366	2.685	2.868	2.68	3.264	0.214085	0.196543	0.756466	-0.00513448	0.972465	0.999998	0.664006	1.06186e-05	0.000212816
B7H6	1.516	1.444	1.486	1.553	1.499	1.388	1.563	1.501	1.601	2.022	1.891	1.895	1.498	1.504	1.565	1.96	0.00953637	0.957745	0.999998	0.102689	0.5266	0.999998	0.663705	2.94366e-05	0.000541392
CYBRD1	2.32	2.685	2.715	2.531	2.877	2.703	2.319	2.623	2.623	3.005	3.277	3.153	2.646	2.779	2.575	3.222	0.157399	0.371731	0.977161	-0.0845596	0.610681	0.999998	0.663469	1.79339e-05	0.000343752
CMTM3	4.511	4.77	4.644	4.692	4.832	4.878	4.537	4.731	4.697	5.322	5.246	5.314	4.638	4.801	4.654	5.28	0.169049	0.32049	0.934099	0.0170423	0.91223	0.999998	0.663414	1.15475e-05	0.000229582
SLC25A1	5.821	5.84	6.056	6.094	6.157	6.35	5.982	5.915	5.823	6.602	6.699	6.424	5.89	6.177	5.9	6.544	0.290897	0.0477647	0.304727	0.00970647	0.940888	0.999998	0.663306	2.24336e-06	5.05463e-05
NT5C2	3.874	3.927	3.926	3.942	3.983	4.05	3.862	3.929	3.89	4.544	4.458	4.556	3.926	4.018	3.905	4.553	0.0979458	0.537556	0.999998	-0.0231175	0.888466	0.999998	0.662181	1.82062e-05	0.00034869
SMOX	3.602	3.588	3.474	3.741	3.597	3.95	3.451	3.647	3.57	4.277	4.194	4.04	3.493	3.695	3.518	4.107	0.220324	0.284891	0.893148	0.0277465	0.900739	0.999998	0.661827	0.000755743	0.0100207
PLS1	2.789	2.861	2.826	2.909	3.23	2.814	2.848	2.988	2.969	3.18	3.548	3.478	2.892	3.059	2.975	3.48	0.191346	0.287415	0.89542	0.0959464	0.621288	0.999998	0.66141	0.000595032	0.00812907
AK125699,BNIP3	5.794	5.913	5.754	5.915	5.873	5.91	5.732	5.887	5.791	6.276	6.645	6.464	5.851	5.932	5.82	6.503	0.0825619	0.577466	0.999998	-0.0315034	0.805838	0.999998	0.660824	1.47877e-07	4.01088e-06
ERBB2,MIR4728	3.836	3.858	3.994	4.143	4.287	4.413	3.855	3.946	3.882	4.4	4.583	4.566	3.815	5.075	3.849	4.437	1.32316	0.699817	0.999998	0.0368134	0.808976	0.999998	0.659929	6.54038e-06	0.000136344
DNAJC25,DNAJC25-GNG10,GNG10	5.835	6.101	6.036	6.086	5.912	5.984	6.172	6.153	6.073	6.645	6.543	6.693	6.084	6.103	6.212	6.736	0.0187086	0.90483	0.999998	0.129889	0.358993	0.970656	0.659774	1.42753e-06	3.32424e-05
UHRF1	6.057	5.661	5.589	6.164	6.049	6.066	5.797	5.669	5.676	6.537	6.27	6.439	5.74	6.046	5.706	6.389	0.311896	0.021543	0.166687	-0.0343798	0.79073	0.999998	0.659354	1.06012e-06	2.5304e-05
KIAA0930	3.618	3.759	3.407	3.777	3.63	3.982	3.495	3.645	3.457	4.304	4.141	4.205	3.57	3.771	3.517	4.182	0.219087	0.227217	0.81281	-0.0573762	0.731963	0.999998	0.657673	4.54657e-05	0.000806528
ZFHX4	1.416	1.223	1.446	1.414	1.465	1.461	1.289	1.432	1.393	1.691	1.807	1.891	1.359	1.44	1.354	1.794	0	1	1	-0.0079314	0.970513	0.999998	0.655996	0.000231576	0.00351199
DEK	6.036	6.26	6.221	6.312	6.476	6.268	6.259	6.225	6.195	6.654	6.819	6.936	6.174	6.351	6.211	6.823	0.179372	0.243511	0.838751	0.0377464	0.752516	0.999998	0.655945	6.12217e-08	1.7593e-06
EBP	5.524	5.474	5.271	5.762	5.588	5.787	5.4	5.436	5.465	6.165	6.013	6.009	5.427	5.726	5.445	6.069	0.305646	0.0731545	0.413111	0.0182886	0.911981	0.999998	0.654601	1.25871e-05	0.000248568
TRIB3	4.835	4.79	4.614	4.951	4.7	5.007	4.805	4.85	4.637	5.4	5.359	5.415	4.729	4.869	4.769	5.362	0.145204	0.347232	0.961056	0.0418689	0.758662	0.999998	0.653282	1.13519e-06	2.6922e-05
EEA1	2.943	3.178	3.006	3.098	3.236	2.946	2.77	2.977	2.959	3.548	3.58	3.694	3.049	3.113	2.89	3.637	0.0726173	0.612247	0.999998	-0.18137	0.153416	0.662455	0.653246	1.38855e-07	3.78683e-06
WWC3	2.413	2.582	2.825	2.982	3.153	3.264	2.439	2.566	2.715	3.058	3.347	3.117	2.6	3.12	2.568	3.163	0.603804	0.00185018	0.0217974	-0.0384219	0.84872	0.999998	0.651927	0.000172749	0.00270001
SUMO3	5.603	5.55	5.529	5.783	5.594	5.813	5.601	5.519	5.544	6.321	6.101	6.181	5.576	5.745	5.56	6.217	0.172332	0.207674	0.778136	-0.0161808	0.893177	0.999998	0.651753	5.37071e-08	1.55489e-06
OAS3	3.808	3.769	3.769	4.15	4.063	4.128	3.776	3.757	3.772	4.4	4.453	4.31	3.737	4.084	3.743	4.348	0.372473	0.0772659	0.429477	0.00738482	0.969083	0.999998	0.65139	0.000455766	0.00643485
TENC1	4.239	4.214	4.438	4.513	4.394	4.863	4.157	4.655	4.511	4.812	5.134	5.126	4.32	4.584	4.455	4.944	0.277072	0.188297	0.741058	0.142342	0.449323	0.999998	0.651291	0.000495403	0.00691698
RASSF1	3.384	3.446	3.318	3.551	3.223	3.459	3.522	3.349	3.492	4.166	3.753	3.993	3.347	3.367	3.445	3.945	0.0217498	0.941185	0.999998	0.10781	0.672114	0.999998	0.650659	0.00378026	0.0403871
CKS2	7.891	7.916	7.696	8.048	8.101	7.884	7.703	7.876	7.755	8.304	8.56	8.551	7.862	8.047	7.797	8.509	0.185247	0.169172	0.698732	-0.0656048	0.574397	0.999998	0.649271	2.27719e-08	6.9326e-07
PLEKHO1	3.724	4.057	3.832	4.166	4.175	4.13	4.037	3.809	3.92	4.449	4.477	4.573	3.762	4.025	3.814	4.373	0.281894	0.172006	0.704767	0.055946	0.780703	0.999998	0.649258	0.000686543	0.0092298
TRIM8	4.746	4.85	4.907	5.023	5.049	5.31	4.752	4.913	4.947	5.477	5.449	5.503	4.822	5.112	4.873	5.452	0.300562	0.0293453	0.211585	0.0530202	0.660689	0.999998	0.649114	6.01082e-08	1.72909e-06
PACS1	3.641	3.357	3.543	3.781	3.846	3.723	3.539	3.563	3.42	4.109	4.225	4.065	3.48	3.739	3.461	4.081	0.282197	0.139674	0.626335	-0.0205704	0.898544	0.999998	0.648821	3.8457e-05	0.000692468
GPRC5A,MIR614	6.245	6.37	6.275	6.289	8.428	6.43	5.966	7.114	6.283	6.777	7.721	7.465	6.353	6.491	6.276	6.994	0.140114	0.460018	0.999998	-0.0773453	0.655826	0.999998	0.647742	0.00036482	0.00527212
MCU	3.089	3.239	3.205	3.434	3.223	3.248	2.934	3.131	3.086	3.734	3.756	3.805	3.228	3.365	3.087	3.818	0.152994	0.544825	0.999998	-0.158752	0.5028	0.999998	0.646578	0.00367979	0.0394788
CDT1	4.714	4.571	4.506	5.081	4.877	4.993	4.637	4.511	4.572	5.312	5.28	5.114	4.515	4.893	4.52	5.138	0.393183	0.00516635	0.0526423	0.00440411	0.971987	0.999998	0.645685	1.69809e-07	4.55218e-06
PAFAH1B3	4.854	4.824	4.621	4.817	4.767	4.876	4.73	4.736	4.598	5.462	5.328	5.389	4.677	4.735	4.623	5.301	0.0603508	0.810386	0.999998	-0.056493	0.807746	0.999998	0.644909	0.0020014	0.0233057
LPCAT4	4.34	4.597	4.627	4.544	4.606	4.706	4.467	4.69	4.496	5.042	5.347	5.096	4.504	4.592	4.547	5.125	0.0922749	0.611594	0.999998	0.0455734	0.796527	0.999998	0.644402	0.00012226	0.00197054
SLC44A2	4.392	4.446	4.69	4.654	4.868	4.857	4.636	4.389	4.501	5.057	5.276	5.088	4.543	4.825	4.549	5.165	0.293138	0.0594523	0.357497	0.00545382	0.969814	0.999998	0.644233	1.8619e-06	4.26015e-05
ZFP36	3.003	2.604	2.709	3.15	2.553	2.864	3.077	2.768	3.028	3.411	3.418	3.332	2.81	2.896	2.986	3.378	0.099755	0.641793	0.999998	0.203291	0.306144	0.916935	0.6439	0.000957155	0.0123462
ARRB2	3.887	3.847	3.799	4.029	4.075	4.281	4.006	3.958	3.741	4.492	4.473	4.413	3.783	4.073	3.854	4.387	0.310398	0.190978	0.745934	0.0763335	0.740587	0.999998	0.642468	0.00451074	0.0469491
PPP1R14B	8.163	8.364	8.12	8.46	8.21	8.618	8.168	8.303	8.157	8.963	8.772	8.881	8.099	8.299	8.135	8.739	0.200873	0.126217	0.589461	0.0361392	0.74738	0.999998	0.641616	1.56149e-08	4.86664e-07
NAP1L3	2.197	2.45	2.157	2.705	2.381	2.39	2.572	2.18	2.342	2.936	2.587	2.827	2.275	2.506	2.364	2.805	0.285826	0.165388	0.689897	0.111771	0.567259	0.999998	0.641179	0.000804435	0.0106065
TSEN15	5.397	5.375	5.267	5.461	5.496	5.353	5.362	5.455	5.372	5.951	6.029	5.976	5.463	5.549	5.48	6.092	0.0877087	0.612664	0.999998	0.0174283	0.910912	0.999998	0.640742	2.92416e-05	0.000538014
SLC19A1	3.623	3.567	3.4	3.847	3.673	3.996	3.526	3.53	3.522	4.242	4.038	4.132	3.555	3.833	3.567	4.151	0.301656	0.200842	0.765364	0.0138515	0.944864	0.999998	0.640577	0.00145633	0.0177641
MED10	5.422	5.613	5.282	5.454	5.215	5.509	5.57	5.531	5.391	6.126	5.971	6.124	5.432	5.383	5.483	6.06	-0.0498923	0.748636	0.999998	0.0523692	0.704762	0.999998	0.640565	2.3918e-06	5.36477e-05
TBC1D2B	2.557	2.758	2.789	2.74	3.015	2.844	2.393	2.765	2.6	3.11	3.302	3.36	2.691	2.861	2.589	3.249	0.198815	0.306734	0.91735	-0.121529	0.460958	0.999998	0.640224	7.06928e-05	0.00120278
HEBP2	3.246	3.367	3.274	3.193	3.503	3.397	3.51	3.243	3.273	3.662	4.027	3.913	3.252	3.324	3.3	3.836	0.0796092	0.706003	0.999998	0.0530058	0.788951	0.999998	0.639467	0.000905655	0.0117527
TMEM123	5.868	5.971	5.89	6.155	6.149	5.974	5.985	5.951	5.926	6.485	6.536	6.606	5.999	6.184	6.01	6.63	0.187984	0.151272	0.656886	0.0112729	0.919778	0.999998	0.639341	1.69793e-08	5.26064e-07
RNF224,SLC34A3,TUBB4B	8.724	8.659	8.386	8.695	8.409	8.789	8.604	8.621	8.495	9.307	9.144	9.241	8.535	8.575	8.538	9.172	0.0402416	0.788814	0.999998	0.00225527	0.986611	0.999998	0.638122	2.30051e-06	5.17844e-05
EIF5A2	1.36	1.247	1.01	1.325	1.288	1.17	1.138	1.264	1.316	1.665	1.548	1.665	1.323	1.36	1.297	1.738	0.062367	0.78739	0.999998	-0.0422857	0.846646	0.999998	0.637542	0.00260625	0.0292915
LBR	5.014	5.161	4.947	5.231	5.205	5.085	5.009	5.127	4.948	5.6	5.712	5.701	5.161	5.294	5.11	5.783	0.136161	0.30298	0.913623	-0.0523696	0.645414	0.999998	0.636242	1.9181e-08	5.89063e-07
CALM3	6.731	6.643	6.607	6.84	6.972	7.063	6.553	6.629	6.635	7.285	7.338	7.282	6.674	6.971	6.621	7.304	0.299224	0.0243607	0.1835	-0.053386	0.637956	0.999998	0.634622	2.98756e-07	7.74316e-06
EFHD2	5.774	5.813	5.556	6.019	5.964	6.194	5.562	5.739	5.557	6.416	6.33	6.32	5.653	5.995	5.585	6.277	0.347845	0.00676021	0.0657221	-0.0699582	0.534282	0.999998	0.63422	8.35137e-09	2.70082e-07
KIF20A	5.288	5.149	5.181	5.506	5.319	5.499	5.219	5.089	5.177	5.702	5.831	5.857	5.121	5.376	5.094	5.74	0.262435	0.145208	0.641442	-0.0271841	0.872328	0.999998	0.633797	0.000106863	0.00174951
CUFF.10255.1	2.66	2.682	2.625	2.583	2.564	2.501	2.924	2.915	2.946	3.315	2.971	3.267	2.835	2.726	3.067	3.395	-0.127815	0.589072	0.999998	0.265958	0.213341	0.788442	0.633596	0.00295185	0.0326246
DUSP9	2.298	2.287	1.987	2.321	2.227	2.528	2.23	2.088	2.09	2.85	2.703	2.658	2.206	2.357	2.156	2.724	0.190074	0.439717	0.999998	-0.0637928	0.784685	0.999998	0.633482	0.00363422	0.0390445
DKFZp686K1684,RCN1	6.167	6.065	6.011	6.485	6.477	6.356	6.115	6.11	6.103	6.626	6.719	6.73	6.078	6.445	6.1	6.703	0.371288	0.0109654	0.0970678	0.0224626	0.859276	0.999998	0.63224	4.4944e-07	1.13771e-05
PET112	3.338	3.432	3.342	3.507	3.412	3.599	3.235	3.341	3.382	4.037	3.806	3.988	3.287	3.431	3.259	3.865	0.160295	0.399271	0.991439	-0.0303074	0.85853	0.999998	0.631999	0.000687347	0.00923733
PRKAA2	1.087	0.987	0.873	1.097	1.101	1.002	1.006	1.019	1.065	1.36	1.284	1.378	1.06	1.138	1.073	1.423	0.145042	0.496648	0.999998	0.0243864	0.903608	0.999998	0.631553	0.00129156	0.01604
AX747733,CTTNBP2NL,DKFZp547A023	2.576	2.918	2.781	2.711	3.112	2.96	2.472	2.924	2.75	3.2	3.425	3.279	2.759	2.919	2.714	3.313	0.18598	0.309709	0.921244	-0.0526703	0.768998	0.999998	0.631323	0.000172423	0.0026967
MVK	3.803	3.819	3.636	4.116	3.98	4.162	3.818	3.79	3.737	4.295	4.443	4.28	3.696	4.05	3.741	4.287	0.379833	0.153225	0.662031	0.0479962	0.836913	0.999998	0.630675	0.00445977	0.0465159
PDXK	3.314	3.23	3.254	3.522	3.644	3.458	3.158	3.2	3.208	3.866	3.793	3.892	3.254	3.532	3.188	3.83	0.307293	0.0497432	0.313414	-0.0742038	0.601507	0.999998	0.630632	4.18067e-06	9.01965e-05
DLK2	2.345	2.461	2.62	2.903	2.581	3.029	2.704	2.709	2.457	3.063	3.113	2.938	2.483	2.842	2.641	3.019	0.426129	0.0178814	0.14391	0.18925	0.291011	0.898056	0.630289	5.84623e-05	0.00101052
ERCC6L	2.832	2.832	2.61	3.022	2.982	2.837	2.909	2.782	2.81	3.29	3.174	3.408	2.754	2.957	2.817	3.306	0.234855	0.19173	0.747273	0.0734666	0.702015	0.999998	0.629895	0.000638659	0.00865424
LOC100288181	2.364	2.365	2.255	2.371	2.34	2.473	2.287	2.287	2.358	2.908	2.783	2.85	2.342	2.417	2.32	2.866	0.0923313	0.680901	0.999998	-0.0278341	0.901778	0.999998	0.62825	0.00105857	0.0134722
WDFY1	2.691	2.88	2.927	3.008	3.092	2.857	2.92	2.744	2.966	3.337	3.394	3.407	2.896	3.06	2.931	3.454	0.188668	0.244499	0.840649	0.0406682	0.781764	0.999998	0.627863	1.28665e-05	0.000253618
SARS	6.081	6.095	5.952	6.189	6.254	6.221	6.002	6.037	5.951	6.625	6.659	6.648	5.993	6.185	5.966	6.613	0.194743	0.177457	0.717434	-0.0281687	0.820849	0.999998	0.627688	5.17492e-07	1.29719e-05
IDH2	3.985	3.747	4.021	3.999	4.101	4.245	4.16	3.917	3.846	4.587	4.524	4.372	3.822	4.052	3.921	4.409	0.246423	0.181724	0.726533	0.106194	0.56702	0.999998	0.623802	8.30469e-05	0.00139217
FOXD1	4.012	4.229	4.193	4.552	4.255	4.46	4.299	4.213	4.104	5.033	4.511	4.64	4.215	4.477	4.294	4.811	0.275531	0.0846662	0.45747	0.0837955	0.577982	0.999998	0.623374	1.13794e-05	0.000226479
SYNGR2	4.848	5.033	5.026	5.053	5.086	5.207	5.082	5.121	4.976	5.62	5.661	5.504	4.988	5.127	5.087	5.595	0.14295	0.411804	0.996057	0.101769	0.556877	0.999998	0.622564	0.000211299	0.00323774
TBC1D12	1.785	1.663	1.73	1.887	2.013	1.804	1.645	1.815	1.777	2.216	2.178	2.173	1.802	1.974	1.8	2.272	0.235554	0.220057	0.799368	-0.00369038	0.983638	0.999998	0.622096	0.000416839	0.00594836
SPIN1	4.221	4.228	4.212	4.464	4.372	4.244	4.228	4.297	4.258	4.817	4.812	4.819	4.304	4.452	4.316	4.9	0.154937	0.295548	0.903765	0.012447	0.924597	0.999998	0.621982	1.78843e-06	4.10097e-05
PISD	3.701	3.675	3.457	3.692	3.589	3.835	3.826	3.646	3.589	4.413	4.03	4.153	3.613	3.708	3.693	4.193	0.103083	0.645553	0.999998	0.0872368	0.679449	0.999998	0.621871	0.00188645	0.0221749
FEZ2	4.147	4.271	4.17	4.3	4.221	4.233	4.489	4.184	4.349	4.694	4.866	4.778	4.211	4.26	4.332	4.805	0.0519929	0.821351	0.999998	0.128187	0.542941	0.999998	0.621361	0.00368593	0.0395296
CUTC	4.109	4.175	3.972	4.31	4.098	4.447	4.2	4.129	4.063	4.733	4.702	4.57	4.078	4.286	4.119	4.669	0.220933	0.359981	0.970837	0.0436884	0.863556	0.999998	0.6212	0.0026266	0.0295027
BUB1	4.5	4.306	4.135	4.533	4.477	4.461	4.335	4.386	4.35	4.745	4.942	5.004	4.3	4.481	4.33	4.895	0.18933	0.227584	0.81335	0.0310171	0.820365	0.999998	0.621031	9.96387e-06	0.000200844
PHF17	2.997	2.838	2.899	3.274	3.125	2.871	2.976	2.747	2.89	3.482	3.443	3.449	2.912	3.102	2.869	3.464	0.216368	0.320402	0.933988	-0.0502293	0.789505	0.999998	0.62016	0.00111198	0.014063
TMCO7	2.68	2.713	2.934	2.755	2.873	2.933	2.634	2.715	2.774	3.15	3.451	3.331	2.753	2.836	2.683	3.296	0.0968513	0.694098	0.999998	-0.0826306	0.725723	0.999998	0.619273	0.00449942	0.0468623
CDKN1A	5.54	5.816	5.613	5.501	5.668	5.909	5.413	5.713	5.717	6.147	6.316	6.379	5.676	5.715	5.642	6.285	0.0394673	0.776738	0.999998	-0.0352689	0.785015	0.999998	0.619055	2.52112e-07	6.60171e-06
INSIG1	4.722	4.468	4.472	4.797	4.613	4.603	4.654	4.489	4.42	5.286	5.302	4.886	4.661	4.762	4.595	5.26	0.105413	0.458788	0.999998	-0.0689292	0.641281	0.999998	0.618614	4.64906e-06	9.95292e-05
NARS	6.369	6.472	6.309	6.535	6.683	6.565	6.34	6.357	6.233	6.909	6.997	7.018	6.374	6.58	6.312	6.986	0.208211	0.157168	0.670485	-0.0626282	0.62663	0.999998	0.618452	2.22761e-06	5.02631e-05
FERMT2	3.528	3.745	3.69	3.715	3.865	3.857	3.513	3.64	3.661	4.178	4.239	4.275	3.644	3.818	3.57	4.221	0.188744	0.273139	0.880947	-0.0804558	0.64669	0.999998	0.617799	0.000136209	0.00217275
CCDC51	4.575	4.58	4.432	4.476	4.61	4.711	4.234	4.531	4.406	5.141	5.161	4.993	4.423	4.524	4.341	5.017	0.10587	0.606304	0.999998	-0.0865849	0.657654	0.999998	0.617584	0.000336938	0.00491579
H1FX	7.185	7.146	7.173	7.565	7.16	7.647	7.518	7.169	7.247	7.856	7.838	7.695	7.198	7.488	7.385	7.812	0.29147	0.0266971	0.19694	0.188372	0.110505	0.543349	0.617026	1.53766e-07	4.1563e-06
PLCB3	3.568	3.462	3.688	3.757	3.842	3.926	3.373	3.51	3.591	3.997	4.163	4.239	3.484	3.758	3.446	4.055	0.298681	0.0984365	0.504335	-0.042281	0.795284	0.999998	0.616824	0.00012132	0.00195705
PHGDH	6.668	6.641	6.54	6.898	6.895	7.062	6.639	6.658	6.545	7.114	7.347	7.184	6.549	6.895	6.572	7.159	0.349563	0.00789464	0.0746467	0.0233474	0.835623	0.999998	0.616145	6.45522e-08	1.8468e-06
MCM2	6.18	5.966	5.944	6.382	6.194	6.48	6.055	6.012	6.062	6.68	6.555	6.631	5.956	6.296	6.008	6.564	0.345203	0.00876606	0.0810614	0.0532316	0.635572	0.999998	0.615674	6.34799e-08	1.81888e-06
PMAIP1	3.882	3.741	3.526	4.018	3.717	3.589	4.061	3.738	3.746	4.388	4.298	4.233	3.825	3.887	3.918	4.404	0.0661158	0.750508	0.999998	0.099604	0.613464	0.999998	0.614849	0.00155104	0.0187524
TONSL	3.75	3.798	3.611	3.948	3.993	4.038	3.623	3.853	3.552	4.3	4.393	4.216	3.62	3.89	3.623	4.193	0.292062	0.105587	0.528001	0.00389422	0.979345	0.999998	0.61459	2.09312e-05	0.000396196
HN1	6.254	6.177	6.101	6.419	6.349	6.322	6.181	6.227	6.069	6.804	6.816	6.731	6.19	6.38	6.175	6.797	0.192398	0.152303	0.659617	-0.0157016	0.893499	0.999998	0.613138	1.65883e-07	4.45578e-06
VPS28	5.324	5.326	5.334	5.31	5.335	5.513	5.482	5.317	5.347	5.983	6.009	5.815	5.246	5.309	5.314	5.846	0.0649802	0.706214	0.999998	0.0695336	0.637962	0.999998	0.612761	0.000161131	0.00253477
CSTB	6.895	6.947	6.744	6.875	6.87	7.02	6.857	6.933	6.776	7.539	7.365	7.502	6.831	6.891	6.838	7.438	0.0609049	0.681308	0.999998	0.00768211	0.953013	0.999998	0.611776	1.95376e-06	4.45846e-05
S100A2	4.885	5.027	4.434	4.928	4.995	5.317	4.725	5.127	4.706	5.453	5.385	5.324	4.784	5.086	4.869	5.375	0.312135	0.126851	0.59134	0.088111	0.636606	0.999998	0.609338	0.00142077	0.0173887
LSS	3.768	3.911	3.858	3.956	4.124	4.278	3.742	3.852	3.724	4.456	4.462	4.372	3.828	4.102	3.77	4.401	0.292995	0.111613	0.546622	-0.062171	0.706885	0.999998	0.608452	4.09856e-05	0.00073436
FOXM1	5.72	5.435	5.436	5.87	5.726	5.942	5.538	5.527	5.495	6.195	6.032	6.165	5.475	5.801	5.479	6.071	0.332874	0.0375516	0.25538	0.00394995	0.974799	0.999998	0.60736	4.27194e-06	9.2022e-05
MAP4K3	2.829	2.936	2.808	2.909	2.908	2.886	2.748	2.905	2.914	3.404	3.278	3.487	2.909	2.954	2.868	3.448	0.0519207	0.813365	0.999998	-0.0472896	0.828029	0.999998	0.606496	0.00292229	0.0323473
SMS	7.498	7.44	7.283	7.635	7.578	7.541	7.356	7.392	7.282	7.969	7.967	8.087	7.416	7.591	7.338	8.018	0.176719	0.186039	0.73594	-0.0776824	0.49501	0.999998	0.605135	1.51034e-07	4.0883e-06
RPS6KA2	1.481	1.515	1.75	1.586	1.728	1.68	1.729	1.643	1.583	1.939	2.131	2.017	1.574	1.655	1.644	2.002	0.120309	0.550201	0.999998	0.104359	0.574389	0.999998	0.604979	0.00456975	0.0474893
PTTG1IP	5.603	5.695	5.56	5.753	5.701	5.882	5.529	5.609	5.618	6.226	6.169	6.256	5.646	5.801	5.608	6.239	0.158512	0.229136	0.815785	-0.0382176	0.735381	0.999998	0.603576	1.0554e-07	2.93934e-06
MIS18A	3.641	3.764	3.422	3.824	3.807	3.72	3.741	3.659	3.702	4.214	4.121	4.172	3.654	3.821	3.726	4.217	0.180722	0.324391	0.938692	0.0782593	0.646827	0.999998	0.602837	0.000321607	0.00471761
DLGAP5	4.401	4.128	4.195	4.513	4.439	4.271	4.295	4.226	4.362	4.704	4.813	4.856	4.212	4.395	4.25	4.787	0.192118	0.267148	0.873487	0.0399318	0.800867	0.999998	0.601479	9.83808e-05	0.00162501
TBL1X	4.774	4.654	4.794	5.055	5.12	5.031	4.676	4.81	4.748	5.329	5.333	5.296	4.739	5.07	4.745	5.321	0.342147	0.0229492	0.175186	0.00592188	0.964706	0.999998	0.600914	8.38632e-06	0.000171533
SLC16A5	3.807	3.959	4.181	4.115	4.252	4.409	3.972	3.925	3.943	4.537	4.695	4.465	3.979	4.247	3.955	4.548	0.284247	0.160009	0.676826	-0.0254597	0.896968	0.999998	0.600785	0.00111843	0.0141332
CDH13	5.014	5.146	5.218	5.156	5.213	5.33	5.148	5.062	5.191	5.691	5.738	5.682	5.114	5.229	5.114	5.7	0.118376	0.51314	0.999998	0.000281545	0.998603	0.999998	0.600351	9.49041e-05	0.00157171
TGFB1I1	3.681	3.642	3.77	3.839	3.944	4.048	3.815	3.853	3.477	4.271	4.441	4.105	3.716	3.956	3.758	4.277	0.258405	0.196168	0.755747	0.0458849	0.815219	0.999998	0.598907	0.00148838	0.0180828
KCTD11	2.081	2.164	2.216	2.118	2.276	2.456	1.933	2.092	2.09	2.568	2.672	2.709	2.133	2.269	2.033	2.616	0.17422	0.401049	0.992198	-0.131064	0.511793	0.999998	0.598856	0.00171012	0.020381
KTN1	5.853	5.691	5.795	5.804	5.955	5.634	5.629	5.659	5.676	6.271	6.299	6.412	5.706	5.743	5.579	6.294	0.0383284	0.798997	0.999998	-0.129413	0.305846	0.916732	0.598247	5.21959e-06	0.000111114
PGRMC1	5.304	5.38	5.166	5.441	5.442	5.549	5.324	5.367	5.361	5.89	5.831	5.869	5.331	5.519	5.383	5.917	0.192647	0.174242	0.71008	0.0537607	0.664081	0.999998	0.597951	7.42521e-07	1.81777e-05
HAUS2	3.103	3.095	3.063	3.359	3.241	3.091	3.067	3.184	2.981	3.727	3.512	3.608	3.128	3.284	3.106	3.669	0.174626	0.387002	0.984905	-0.0251291	0.886895	0.999998	0.597622	0.00121661	0.0152193
FAM102B	2.187	2.152	2.024	2.364	2.36	2.021	1.957	2.127	2.153	2.558	2.692	2.561	2.195	2.337	2.123	2.681	0.178672	0.317546	0.93026	-0.09317	0.578013	0.999998	0.596584	0.000235803	0.00356922
NCS1	4.182	4.089	4.129	4.366	4.441	4.338	4.066	4.089	4.059	4.729	4.71	4.713	4.159	4.405	4.101	4.728	0.259534	0.0566073	0.345022	-0.0619955	0.603084	0.999998	0.596484	4.41788e-07	1.11984e-05
CCNA2	5.279	5.211	5.018	5.49	5.321	5.281	5.339	5.213	5.125	5.726	5.744	5.801	5.224	5.413	5.254	5.806	0.194227	0.226647	0.811699	0.0310083	0.824733	0.999998	0.595633	1.85173e-05	0.000354002
MAD2L2	4.865	4.856	4.774	4.999	4.858	5.165	5.127	4.955	4.894	5.424	5.469	5.347	4.773	4.95	4.948	5.346	0.183718	0.316435	0.929279	0.18162	0.284375	0.892958	0.591435	0.000284624	0.00422629
TUBB	9.38	9.339	9.147	9.492	9.393	9.638	9.298	9.31	9.205	9.916	9.864	9.87	9.296	9.522	9.28	9.886	0.226859	0.181495	0.726172	-0.0152442	0.920483	0.999998	0.591131	0.000151632	0.00239651
AK126180,DTYMK	5.889	5.931	5.478	5.883	5.769	6.183	5.81	5.82	5.818	6.377	6.342	6.355	5.702	5.888	5.769	6.284	0.189323	0.316474	0.929298	0.0682625	0.65203	0.999998	0.590979	8.93202e-05	0.00148757
HEG1	4.066	3.952	4.026	4.107	4.139	4.215	3.924	4.076	4.034	4.504	4.62	4.585	4.013	4.16	4.01	4.572	0.155327	0.301719	0.912515	-0.00374026	0.978671	0.999998	0.589107	1.92941e-05	0.000367069
GNB5	3.384	3.28	3.247	3.47	3.643	3.434	3.38	3.289	3.212	3.793	3.884	3.857	3.335	3.551	3.325	3.876	0.237995	0.219395	0.798498	-0.0111438	0.950698	0.999998	0.588858	0.000720527	0.00962914
PYCR1	4.948	4.975	4.945	5.075	5.167	5.27	4.941	4.957	4.817	5.44	5.649	5.483	4.904	5.139	4.885	5.474	0.242545	0.156686	0.669496	-0.0201903	0.894755	0.999998	0.586062	0.000120657	0.00194736
BC069782,FAS,STAMBPL1	4.398	4.596	4.317	4.389	4.596	4.445	4.263	4.691	4.375	4.834	5.069	5.056	4.432	4.467	4.431	4.996	0.0362579	0.854011	0.999998	-0.0016288	0.992717	0.999998	0.586048	0.000793779	0.0104762
ST6GALNAC4	3.501	3.638	3.526	3.537	3.758	3.843	3.456	3.601	3.553	4.204	4.178	4.013	3.555	3.705	3.541	4.099	0.16255	0.467635	0.999998	-0.0159911	0.935833	0.999998	0.5851	0.00290144	0.0321616
ARAP1,STARD10	4.481	4.379	4.37	4.457	4.59	4.765	4.406	4.381	4.41	4.903	4.964	5.007	4.33	4.544	4.356	4.89	0.225114	0.272368	0.87969	0.027844	0.877537	0.999998	0.584352	0.000779707	0.0103063
C6orf115	5.034	4.927	4.769	4.943	4.812	4.785	4.91	4.945	4.944	5.505	5.414	5.518	5.007	4.941	4.997	5.576	-0.0686421	0.701038	0.999998	-0.0103301	0.949325	0.999998	0.583841	0.000231186	0.00350777
AVPI1	4.278	4.414	4.262	4.362	4.293	4.691	4.579	4.461	4.386	4.795	4.886	4.942	4.221	4.366	4.402	4.778	0.153412	0.36215	0.972754	0.190344	0.232317	0.820476	0.583449	0.000175591	0.002739
MAP4	5.334	5.206	5.551	5.678	5.621	5.644	5.277	5.339	5.365	5.942	5.971	5.931	5.278	5.552	5.254	5.848	0.281321	0.258888	0.862262	-0.0244228	0.870963	0.999998	0.58283	0.000113771	0.00184884
HSPG2	3.259	3.306	3.648	3.711	3.7	4.131	3.296	3.208	3.65	3.865	3.966	3.904	3.296	3.749	3.277	3.829	0.496978	0.00846957	0.0788832	-0.0205257	0.900989	0.999998	0.582828	0.00041352	0.00590635
LMBR1	3.53	3.6	3.56	3.762	3.708	3.544	3.521	3.63	3.627	4.086	4.162	4.035	3.643	3.769	3.653	4.186	0.1366	0.411128	0.995909	0.0109763	0.946217	0.999998	0.582153	0.000129019	0.00206863
AX748200,PFDN1	5.713	5.749	5.601	5.801	5.711	5.968	5.748	5.581	5.609	6.336	6.124	6.288	5.641	5.799	5.612	6.213	0.161379	0.336421	0.950112	-0.029584	0.833169	0.999998	0.58167	5.62653e-05	0.000977551
KIAA1797	3.571	3.287	3.519	3.582	3.632	3.514	3.477	3.466	3.568	3.922	4.039	4	3.467	3.587	3.506	4.004	0	1	1	0.0428511	0.781837	0.999998	0.580999	0.000111522	0.00181761
PRCP	4.333	4.567	4.521	4.5	4.554	4.551	4.509	4.524	4.487	5.035	5.069	4.978	4.521	4.588	4.543	5.081	0.0703463	0.669561	0.999998	0.0234936	0.86927	0.999998	0.580885	4.4093e-05	0.000784828
MRPL33	7.233	7.321	7.204	7.135	7.222	7.247	7.231	7.296	7.207	7.906	7.75	7.797	7.249	7.202	7.24	7.825	-0.0475875	0.793236	0.999998	-0.00931674	0.960272	0.999998	0.579235	0.00112801	0.014241
DCLRE1B	2.735	2.639	2.579	2.768	2.696	2.98	2.748	2.718	2.758	3.194	3.087	3.152	2.67	2.845	2.759	3.17	0.205428	0.331235	0.945469	0.105759	0.537011	0.999998	0.577545	0.000793648	0.0104762
LOC728554	4.308	4.378	4.167	4.248	4.145	4.387	4.265	4.245	4.245	4.801	4.837	4.862	4.309	4.285	4.282	4.862	-0.0248589	0.876522	0.999998	-0.0287089	0.842294	0.999998	0.576879	4.34466e-05	0.000774344
FDPS	6.588	6.616	6.557	6.738	6.625	6.857	6.64	6.516	6.469	7.173	7.123	7.152	6.515	6.68	6.488	7.086	0.166703	0.344894	0.959108	-0.0275555	0.849374	0.999998	0.576717	9.89617e-05	0.00163293
BAG2	4.054	4.431	3.966	4.14	4.205	4.198	3.837	4.325	4.058	4.65	4.699	4.759	4.214	4.23	4.117	4.764	0.017434	0.916401	0.999998	-0.102369	0.511804	0.999998	0.576212	0.000210705	0.00322916
THOC3	4.441	4.488	4.292	4.334	4.301	4.565	4.294	4.275	4.325	4.928	4.959	4.987	4.431	4.425	4.327	4.985	-0.00713357	0.965217	0.999998	-0.109783	0.456759	0.999998	0.576151	5.01994e-05	0.000882219
STX7	2.049	2.411	2.224	2.316	2.385	2.137	2.208	2.198	2.183	2.659	2.823	2.587	2.298	2.362	2.245	2.774	0.0801924	0.670261	0.999998	-0.0667902	0.703265	0.999998	0.57577	0.000729078	0.00972141
CHAF1B	3.406	3.295	3.395	3.733	3.621	3.649	3.538	3.226	3.405	4.023	3.756	3.878	3.312	3.623	3.348	3.839	0.342187	0.0460762	0.296256	0.0402928	0.802348	0.999998	0.575731	0.000259254	0.00388992
XPO6	5.491	5.563	5.426	5.579	5.526	5.666	5.403	5.497	5.429	6.031	6.066	6.091	5.489	5.589	5.441	6.054	0.102399	0.501488	0.999998	-0.049463	0.72785	0.999998	0.575407	5.59087e-05	0.000972607
CCDC85B	7.057	7.193	7.058	7.378	7.164	7.399	7.036	7.128	7.045	7.766	7.706	7.599	7.086	7.27	7.079	7.658	0.185738	0.392583	0.989409	-0.00680018	0.970285	0.999998	0.575296	0.00352676	0.0380878
KLHL5	3.812	3.784	3.82	4.034	4.109	3.948	3.758	3.78	3.729	4.196	4.452	4.361	3.827	4.056	3.762	4.366	0.245329	0.241582	0.83553	-0.0693986	0.743837	0.999998	0.573357	0.00372432	0.0398795
KIFC1	4.754	4.687	4.55	4.865	4.701	5.097	4.616	4.747	4.537	5.231	5.128	5.26	4.551	4.798	4.557	5.103	0.257194	0.121591	0.575908	0.00700301	0.961095	0.999998	0.572723	2.89994e-05	0.000533871
GCLM	3.616	3.651	3.341	3.779	3.543	3.677	3.508	3.662	3.362	4.189	3.864	4.168	3.653	3.775	3.587	4.187	0.131984	0.467655	0.999998	-0.0716179	0.699548	0.999998	0.571933	0.000985884	0.0126688
LMNB2	6.007	5.858	5.799	6.185	6.206	6.324	5.758	5.844	5.789	6.448	6.432	6.45	5.812	6.169	5.762	6.374	0.362525	0.00568577	0.056904	-0.0511343	0.649909	0.999998	0.570882	5.46995e-07	1.36492e-05
NCAPG2	4.399	4.342	4.191	4.557	4.467	4.274	4.329	4.298	4.251	4.807	4.816	4.869	4.319	4.445	4.31	4.864	0.13237	0.450932	0.999998	-0.00921423	0.950392	0.999998	0.568769	0.000120578	0.0019464
ANTXR1	3.803	3.702	3.899	4.062	4.051	4.029	3.797	3.631	3.802	4.31	4.287	4.41	3.817	4.067	3.75	4.352	0.267519	0.150928	0.656098	-0.0729013	0.668234	0.999998	0.568725	0.00106606	0.0135548
SKA1	3.172	2.96	2.666	3.254	3.19	2.852	2.876	2.937	2.807	3.477	3.433	3.478	3.008	3.173	2.905	3.517	0.186938	0.471463	0.999998	-0.118699	0.615577	0.999998	0.568306	0.00473804	0.0489269
CTPS	5.654	5.584	5.356	5.754	5.609	5.648	5.596	5.553	5.41	6.134	6.008	6.113	5.531	5.677	5.513	6.089	0.148686	0.349041	0.963183	-0.0178275	0.897183	0.999998	0.568227	1.89496e-05	0.000361203
YARS	6.253	6.128	5.982	6.401	6.349	6.353	6.127	6.16	5.978	6.628	6.688	6.704	6.06	6.313	6.043	6.619	0.255952	0.0884982	0.470973	-0.0177373	0.889736	0.999998	0.565471	1.73504e-05	0.000333244
NUSAP1	5.858	5.776	5.762	5.962	5.853	5.88	5.951	5.725	5.795	6.281	6.331	6.404	5.796	5.91	5.816	6.353	0.116482	0.511848	0.999998	0.0200301	0.897507	0.999998	0.56533	0.000264029	0.00395091
AF268386,DDR2	4.275	4.375	4.761	4.738	4.84	4.875	4.275	4.455	4.592	4.913	5.037	5.109	4.518	4.859	4.466	5.063	0.353978	0.0674159	0.389687	0	1	1	0.565321	0.000377242	0.00543087
IFRD1	3.537	3.853	3.512	3.704	3.772	3.611	3.816	3.738	3.674	4.163	4.104	4.207	3.69	3.747	3.778	4.219	0.0613651	0.739433	0.999998	0.0943318	0.557802	0.999998	0.565279	0.000253852	0.00381796
APEX2	4.839	4.828	4.621	4.828	4.838	5.182	4.567	4.801	4.686	5.393	5.255	5.3	4.727	4.932	4.671	5.273	0.21186	0.26495	0.870699	-0.058678	0.707059	0.999998	0.563694	0.000181995	0.00282814
AL137522,CSNK1G1,KIAA0101	6.185	6.367	6.077	6.335	6.261	6.278	6.277	6.312	6.225	6.72	6.744	6.809	6.28	6.368	6.32	6.837	0.0892881	0.597135	0.999998	0.0412887	0.77086	0.999998	0.563588	6.50389e-05	0.00111583
NETO2	4.541	4.621	4.435	4.67	4.648	4.622	4.457	4.683	4.452	5.189	4.927	5.11	4.605	4.716	4.578	5.148	0.115578	0.461491	0.999998	-0.0279964	0.826963	0.999998	0.561825	2.02775e-05	0.000384694
TMEM18	3.682	3.536	3.462	3.829	3.579	3.806	3.729	3.699	3.672	4.181	3.953	4.112	3.615	3.799	3.737	4.137	0.198635	0.327724	0.942272	0.131783	0.468972	0.999998	0.560277	0.00186095	0.0219079
S100A10	8.694	8.672	8.659	8.85	8.782	8.689	8.651	8.765	8.635	9.245	9.247	9.214	8.692	8.787	8.711	9.251	0.0949389	0.475796	0.999998	0.018672	0.870225	0.999998	0.55999	1.42624e-06	3.32205e-05
PLIN3	5.265	5.343	5.212	5.295	5.384	5.734	5.259	5.344	5.277	5.769	5.943	5.718	5.186	5.383	5.244	5.732	0.202966	0.18361	0.730581	0.0601327	0.649699	0.999998	0.559497	0.000330215	0.00482815
FN3KRP	4.436	4.191	4.18	4.362	4.343	4.448	4.261	4.183	4.235	4.883	4.708	4.804	4.242	4.362	4.216	4.776	0.126487	0.461134	0.999998	-0.0273618	0.859884	0.999998	0.559217	0.000308193	0.00454555
SAE1	6.263	6.143	6.039	6.297	6.277	6.485	6.079	6.132	6.132	6.729	6.69	6.656	6.131	6.347	6.106	6.683	0.218938	0.117297	0.564313	-0.0247517	0.832846	0.999998	0.559103	2.80483e-06	6.22324e-05
CENPH	5.34	5.202	5.179	5.456	5.437	5.276	5.447	5.195	5.288	5.789	5.745	5.785	5.231	5.382	5.28	5.778	0.154127	0.304676	0.915533	0.0503122	0.701996	0.999998	0.558861	2.02711e-05	0.00038465
RNASEH2A	6.217	6.274	6.027	6.289	6.178	6.466	6.234	6.179	6.163	6.669	6.782	6.709	6.117	6.262	6.154	6.669	0.14624	0.294878	0.903067	0.0377031	0.756992	0.999998	0.558339	4.12791e-06	8.91397e-05
C15orf23	5.33	5.263	5.137	5.393	5.421	5.227	5.349	5.197	5.058	5.642	5.846	5.776	5.178	5.304	5.155	5.722	0.12955	0.411813	0.996057	-0.0233034	0.870021	0.999998	0.556722	7.31367e-05	0.00124012
VAT1	6.232	6.146	5.982	6.251	6.286	6.317	6.027	6.162	6.062	6.624	6.821	6.555	6.098	6.272	6.081	6.648	0.175697	0.17537	0.712358	-0.0174068	0.878809	0.999998	0.556132	1.51602e-06	3.50868e-05
ACBD6	4.991	4.807	4.739	5.093	5.005	4.974	4.933	4.889	4.824	5.348	5.358	5.39	4.746	4.931	4.816	5.285	0.191673	0.202504	0.768762	0.0723089	0.59198	0.999998	0.55613	3.09147e-05	0.000566152
SMYD3	3.411	3.291	3.418	3.451	3.625	3.364	3.612	3.426	3.402	3.848	3.915	3.834	3.32	3.446	3.438	3.829	0.139204	0.466859	0.999998	0.130077	0.465106	0.999998	0.555912	0.00290338	0.0321794
ENG	5.135	5.078	5.257	5.44	5.315	5.608	4.974	5.056	5.081	5.751	5.682	5.738	5.094	5.392	4.995	5.636	0.306056	0.0238797	0.180741	-0.101821	0.412517	0.996582	0.555783	6.19411e-06	0.000129697
TTC27	3.831	3.595	3.545	3.862	3.792	3.805	3.648	3.701	3.579	4.237	4.105	4.133	3.661	3.829	3.635	4.179	0.181872	0.314602	0.927031	-0.0287381	0.84413	0.999998	0.554999	0.000146879	0.00232568
TNK2	3.15	3.485	3.388	3.645	3.431	3.959	3.236	3.455	3.125	4.012	3.865	3.772	3.269	3.618	3.226	3.774	0.384492	0.0685337	0.394483	-0.0486826	0.805599	0.999998	0.553707	0.00419525	0.0441616
EMP3	6.929	7.102	6.701	7.034	6.88	7.097	6.885	7.033	6.826	7.579	7.365	7.456	6.887	6.974	6.903	7.437	0.0876113	0.526205	0.999998	0.01604	0.893761	0.999998	0.553055	3.77156e-06	8.20634e-05
GSTM1	3.841	3.975	3.76	3.895	3.848	3.996	3.996	3.777	3.851	4.464	4.353	4.304	3.814	3.883	3.844	4.334	0.0744067	0.739586	0.999998	0.03232	0.865663	0.999998	0.553047	0.00369346	0.0395923
ADK	4.161	4.211	4.026	4.3	4.321	4.159	4.187	4.328	4.191	4.587	4.577	4.782	4.147	4.279	4.225	4.674	0.139494	0.39527	0.990658	0.0828672	0.61885	0.999998	0.552979	0.000575064	0.00788591
SSR3	6.452	6.605	6.449	6.571	6.834	6.496	6.309	6.462	6.448	6.889	7.181	7.075	6.566	6.703	6.456	7.113	0.139192	0.534592	0.999998	-0.110785	0.574979	0.999998	0.552429	0.00436239	0.0456413
SHB	2.652	2.788	2.776	3.012	2.962	3.141	2.52	2.674	2.801	3.293	3.164	3.236	2.716	3.012	2.661	3.196	0.343772	0.0252255	0.188289	-0.0651629	0.645507	0.999998	0.552265	6.41333e-05	0.00110169
PPP3CA	3.224	3.201	3.247	3.503	3.606	3.309	3.145	3.052	3.165	3.705	3.782	3.675	3.292	3.545	3.167	3.794	0.279264	0.0866934	0.46452	-0.139718	0.307257	0.917837	0.549664	0.000235419	0.00356398
PCID2	5.728	5.975	5.828	5.774	5.83	5.938	5.882	5.873	5.831	6.301	6.419	6.4	5.864	5.86	5.865	6.405	-0.00389254	0.982336	0.999998	0.000586766	0.996865	0.999998	0.549096	0.000404158	0.00578049
AK054837,RCCD1	3.33	3.452	3.418	3.654	3.556	3.642	3.318	3.422	3.267	3.808	4.015	3.897	3.415	3.63	3.357	3.92	0.235984	0.222901	0.805004	-0.0632339	0.765851	0.999998	0.548707	0.00314511	0.0345144
GAB2	1.798	1.458	1.864	2.002	2.098	2.045	1.635	1.48	1.597	1.992	2.246	2.06	1.665	2.009	1.539	2.06	0.479652	0.0107128	0.0952687	-0.187639	0.305882	0.916745	0.546572	0.00186626	0.0219621
CDC6	5.203	4.991	4.829	5.325	5.055	5.283	5.228	4.982	4.975	5.672	5.358	5.56	5.023	5.243	5.065	5.555	0.226505	0.0890815	0.472599	0.0435065	0.709767	0.999998	0.546319	2.35878e-06	5.29551e-05
HMGB3	4.69	4.502	4.414	4.753	4.646	4.61	4.569	4.386	4.438	5.043	5.059	5.093	4.602	4.737	4.514	5.129	0.140395	0.341588	0.956009	-0.0916372	0.475764	0.999998	0.54577	1.23583e-05	0.000244621
WDHD1	2.311	2.256	2.08	2.27	2.395	2.201	2.027	2.291	2.196	2.557	2.716	2.702	2.261	2.332	2.193	2.708	0.0893472	0.663641	0.999998	-0.0858078	0.642377	0.999998	0.545305	0.0015234	0.0184513
AK293147,ARHGDIA	8.265	8.389	8.243	8.441	8.559	9.117	8.191	8.407	8.184	8.876	8.901	8.701	8.205	8.696	8.225	8.749	0.492235	0.00277327	0.0309222	0.0197036	0.88744	0.999998	0.545136	0.000119465	0.00193141
THOC6	5.345	5.075	5.21	5.439	5.319	5.638	5.202	5.152	5.142	5.747	5.876	5.584	5.163	5.421	5.148	5.695	0.264889	0.260261	0.86367	-0.0149507	0.933754	0.999998	0.544776	0.00141971	0.0173781
ZBTB47	2.083	2.263	2.161	2.372	2.335	2.467	1.995	2.27	2.196	2.66	2.664	2.544	2.128	2.346	2.135	2.565	0.27625	0.110437	0.543116	0.00937655	0.954481	0.999998	0.544612	0.00106849	0.0135839
UNG	5.724	5.622	5.54	5.971	5.684	5.95	5.744	5.697	5.58	6.265	6.019	6.191	5.64	5.888	5.689	6.174	0.252554	0.110633	0.543738	0.0505705	0.714219	0.999998	0.542829	2.30953e-05	0.000433454
CDK2	5.354	5.458	5.317	5.473	5.602	5.553	5.348	5.458	5.405	5.806	6.014	5.921	5.408	5.576	5.429	5.94	0.171461	0.231976	0.819968	0.0212674	0.865411	0.999998	0.542683	2.1154e-05	0.000399878
RBBP7	6.721	6.706	6.638	6.819	6.866	6.87	6.772	6.795	6.694	7.236	7.188	7.22	6.687	6.856	6.744	7.225	0.170359	0.275975	0.883231	0.0575827	0.669603	0.999998	0.542138	4.54413e-05	0.000806397
PRDX6	7.705	7.705	7.73	7.787	7.734	7.755	7.695	7.705	7.745	8.171	8.254	8.321	7.75	7.804	7.743	8.289	0.0546321	0.679459	0.999998	-0.0071595	0.949579	0.999998	0.54169	2.47499e-06	5.53691e-05
FBXO16,ZNF395	3.593	3.604	3.692	4.015	3.896	4.048	3.641	3.759	3.644	4.116	4.209	4.074	3.632	3.982	3.688	4.136	0.376693	0.0577231	0.349949	0.0611184	0.7463	0.999998	0.541073	0.00251216	0.0283758
ANXA5	7.758	7.917	7.789	7.879	7.959	7.946	7.766	7.894	7.805	8.331	8.394	8.293	7.827	7.951	7.832	8.364	0.125018	0.35323	0.966391	0.00576669	0.960299	0.999998	0.53924	5.48213e-06	0.000116362
PTBP3	3.692	3.583	3.602	3.894	3.729	3.429	3.652	3.648	3.594	4.161	4.069	4.178	3.774	3.855	3.734	4.279	0.0874682	0.560865	0.999998	-0.0428168	0.765046	0.999998	0.537934	7.39825e-05	0.00125334
PNKP	4.279	4.164	4.155	4.381	4.252	4.612	4.207	4.13	4.105	4.683	4.829	4.61	4.092	4.315	4.079	4.603	0.236084	0.381049	0.981512	-0.0135072	0.952117	0.999998	0.537902	0.00114804	0.0144571
RPS27L	6.206	6.534	6.332	6.455	6.475	6.577	6.294	6.338	6.419	6.837	6.827	7.003	6.466	6.611	6.434	6.998	0.146879	0.294926	0.903093	-0.0324939	0.790607	0.999998	0.536933	1.02514e-05	0.000205981
AASS	3.369	3.515	3.6	3.614	3.717	3.568	3.375	3.53	3.45	3.94	4.085	3.956	3.533	3.675	3.463	4.031	0.154171	0.319992	0.93337	-0.0770256	0.585085	0.999998	0.536804	0.000139204	0.00221491
CTSB	5.37	5.406	5.478	5.528	5.549	5.684	5.481	5.507	5.609	5.949	6.017	5.862	5.393	5.568	5.514	5.919	0.178362	0.178429	0.719849	0.123829	0.281696	0.888949	0.535888	4.8233e-06	0.000103096
NISCH	3.707	3.966	3.915	3.688	3.961	4.133	3.704	3.986	3.844	4.14	4.529	4.336	3.793	3.881	3.826	4.296	0.0944912	0.636133	0.999998	0.0352954	0.85442	0.999998	0.535343	0.00358324	0.0385788
GIT1	4.739	4.858	4.813	4.984	4.943	5.219	4.623	4.91	4.746	5.262	5.394	5.346	4.728	4.974	4.712	5.246	0.254868	0.103319	0.520767	-0.016383	0.914346	0.999998	0.535125	0.000606494	0.00826295
TXN	8.598	8.705	8.5	8.635	8.581	8.577	8.627	8.693	8.626	9.101	9.139	9.155	8.638	8.63	8.667	9.172	-0.00817486	0.950806	0.999998	0.0291271	0.796752	0.999998	0.534987	3.10231e-06	6.83194e-05
BAX	6.827	6.695	6.767	7.047	6.914	7.177	6.704	6.757	6.592	7.343	7.196	7.338	6.676	6.965	6.63	7.206	0.291513	0.0650602	0.380327	-0.0463696	0.761896	0.999998	0.534776	0.000308578	0.00455051
SHMT2	6.812	6.694	6.633	6.925	6.839	7.094	6.73	6.775	6.716	7.241	7.273	7.214	6.678	6.931	6.727	7.209	0.254857	0.0962092	0.49702	0.0486499	0.678338	0.999998	0.534634	1.10998e-05	0.00022166
RPA1	5.19	5.118	5.028	5.329	5.219	5.279	5.056	5.136	5.049	5.611	5.62	5.654	5.127	5.295	5.091	5.648	0.172814	0.188724	0.742067	-0.0371773	0.741629	0.999998	0.534316	2.46122e-06	5.51001e-05
AP2B1	5.642	5.626	5.719	5.813	6.01	5.828	5.589	5.745	5.674	6.094	6.267	6.189	5.685	5.915	5.682	6.21	0.234405	0.112717	0.550172	-0.00373407	0.977938	0.999998	0.533113	0.000103	0.00169213
MRPS9	4.421	4.233	4.159	4.51	4.339	4.249	4.277	4.315	4.369	4.574	4.8	4.858	4.203	4.314	4.259	4.712	0.117114	0.485118	0.999998	0.0584659	0.702999	0.999998	0.533082	0.000433372	0.00616195
AL049935,FNBP1	3.982	3.896	4.093	4.001	4.248	4.075	3.778	3.915	3.972	4.419	4.417	4.58	3.93	4.063	3.851	4.433	0.142239	0.47285	0.999998	-0.0851839	0.631753	0.999998	0.532315	0.00220936	0.0254142
MAP4K5	3.436	3.8	3.778	3.61	3.838	3.692	3.381	3.675	3.693	4.032	4.196	4.257	3.71	3.749	3.601	4.207	0.0422638	0.826327	0.999998	-0.118128	0.575017	0.999998	0.531981	0.00210246	0.0243267
COMMD7	3.99	3.919	4.031	4.043	3.899	3.978	3.793	3.898	3.954	4.466	4.514	4.47	3.977	3.97	3.889	4.48	-0.00836954	0.964612	0.999998	-0.0947643	0.570978	0.999998	0.531303	0.00145863	0.017783
STRBP	3.034	3.168	3.152	3.091	3.314	3.317	3.072	3.152	3.196	3.405	3.687	3.653	3.122	3.25	3.13	3.601	0.143561	0.493296	0.999998	0.00881999	0.964771	0.999998	0.531148	0.00478292	0.0493365
DL490821,WBP2	5.89	5.76	5.871	5.996	5.93	6.154	5.848	5.768	5.813	6.37	6.467	6.328	5.846	6.026	5.814	6.369	0.182861	0.190482	0.745106	-0.032031	0.786117	0.999998	0.530875	4.44198e-06	9.54203e-05
MELK	4.832	5.047	4.695	5.013	5.092	4.775	4.931	4.762	4.763	5.352	5.358	5.425	4.878	5.001	4.798	5.394	0.127108	0.470652	0.999998	-0.0834731	0.6053	0.999998	0.530675	0.000616681	0.00839086
ATF4,DQ589665,DQ601415	7.674	7.727	7.548	7.845	7.672	7.897	7.876	7.67	7.713	8.185	8.167	8.182	7.625	7.788	7.735	8.154	0.163471	0.218843	0.797626	0.110067	0.332509	0.946582	0.530469	3.98676e-06	8.63481e-05
LOC284454	3.325	2.822	3.4	3.517	3.218	3.077	3.325	3.045	3.237	3.74	3.633	3.735	3.213	3.291	3.222	3.694	0.0872038	0.640622	0.999998	0.00993983	0.954067	0.999998	0.529966	0.00161228	0.0193492
SKP2	5.147	5.284	5.012	5.245	5.415	5.271	4.898	5.093	4.917	5.619	5.739	5.731	5.197	5.351	4.98	5.713	0.157993	0.393298	0.989911	-0.223503	0.142807	0.634933	0.528813	0.000365045	0.00527376
LAS1L	5.147	5.022	5.002	5.184	5.183	5.292	4.963	5.059	5.013	5.5	5.557	5.561	4.954	5.142	4.951	5.466	0.194167	0.207013	0.777198	-0.00313565	0.981244	0.999998	0.526576	8.91608e-05	0.0014857
WHAMM	1.964	2.024	1.929	2.14	2.358	2.22	1.756	1.983	1.928	2.338	2.399	2.4	1.974	2.244	1.894	2.384	0.351084	0.0700708	0.400719	-0.108445	0.563787	0.999998	0.525915	0.00379948	0.0405557
KIF18B	4.15	4.07	3.837	4.252	4.364	4.475	4	4.034	3.887	4.516	4.643	4.482	3.99	4.332	3.958	4.487	0.362387	0.0524533	0.325712	-0.0343057	0.839181	0.999998	0.52419	0.000913018	0.0118302
CT45A2,CT45A3,CT45A4	6.242	6.384	6.232	6.335	6.322	6.286	6.365	6.385	6.243	6.742	6.782	6.825	6.235	6.276	6.288	6.753	0.0418076	0.811624	0.999998	0.0534068	0.727593	0.999998	0.523687	0.000616771	0.00839087
ZNF788,ZNF844	3.248	3.178	3.253	3.335	3.562	3.29	2.983	3.372	3.197	3.51	3.684	3.853	3.251	3.432	3.197	3.728	0.200485	0.323873	0.938156	-0.0609817	0.760847	0.999998	0.522965	0.00357107	0.0384696
CDV3	5.942	5.702	5.754	6.107	6.016	5.817	5.672	5.698	5.729	6.336	6.231	6.358	5.835	6.017	5.721	6.349	0.184646	0.286564	0.894492	-0.116081	0.446912	0.999998	0.521234	0.00032272	0.00473174
SIX1	2.775	2.918	2.632	2.869	2.891	2.805	2.816	3.048	2.807	2.979	3.459	3.237	2.817	2.892	2.925	3.273	0.0864747	0.667349	0.999998	0.12469	0.513518	0.999998	0.519309	0.00266406	0.0298879
ZNF574	3.215	3.131	3.06	3.309	3.277	3.622	3.089	3.221	3.162	3.726	3.489	3.632	3.099	3.381	3.141	3.566	0.315527	0.115618	0.558709	0.0478565	0.796465	0.999998	0.519269	0.00416083	0.0438432
SIPA1L3	2.85	2.726	2.829	3.058	3.221	3.042	2.636	2.619	2.622	3.281	3.363	3.146	2.738	3.033	2.59	3.189	0.341837	0.0320737	0.226641	-0.174814	0.213827	0.789147	0.518615	0.000124409	0.00200107
DHCR7	5.367	5.541	5.396	5.486	5.604	5.814	5.507	5.547	5.41	5.949	5.997	5.921	5.459	5.651	5.516	5.967	0.196506	0.268403	0.874806	0.0588743	0.701531	0.999998	0.517643	0.000698211	0.00936268
PRC1	6.042	5.949	5.974	6.142	6.048	6.232	6.109	5.932	5.941	6.458	6.468	6.49	5.922	6.092	5.938	6.43	0.172659	0.346198	0.960528	0.0158465	0.911584	0.999998	0.515265	0.000232734	0.00352672
FLYWCH1	3.299	3.882	3.615	3.679	3.596	3.94	3.513	3.755	3.709	4.141	4.145	4.114	3.557	3.669	3.625	4.035	0.121863	0.555939	0.999998	0.0735211	0.702061	0.999998	0.5152	0.00413912	0.0436626
PLK1	6.572	6.211	6.105	6.657	6.328	6.569	6.385	6.211	6.279	6.859	6.77	6.833	6.28	6.494	6.279	6.79	0.216738	0.100799	0.51208	-0.000912898	0.993566	0.999998	0.515128	6.32145e-06	0.000132129
NOM1	3.475	3.235	3.495	3.649	3.486	3.566	3.418	3.455	3.426	3.836	3.842	3.92	3.382	3.549	3.41	3.854	0.184411	0.333539	0.947611	0.0318694	0.853109	0.999998	0.514942	0.00330817	0.0361067
OAZ1,SPPL2B	8.132	8.206	8.003	8.254	8.054	8.372	8.199	8.238	8.138	8.638	8.627	8.622	8.111	8.221	8.2	8.623	0.110988	0.456843	0.999998	0.0897857	0.485863	0.999998	0.51373	7.64579e-05	0.00129157
PML	4.432	4.613	4.575	4.545	4.834	4.828	4.197	4.606	4.624	4.94	5.07	4.978	4.472	4.689	4.423	4.966	0.2274	0.214821	0.790837	-0.0513365	0.748101	0.999998	0.513681	0.00170327	0.0203122
CT45A1	5.594	5.719	5.6	5.672	5.668	5.639	5.69	5.744	5.582	6.09	6.112	6.156	5.587	5.624	5.632	6.091	0.0372243	0.806022	0.999998	0.0454145	0.736135	0.999998	0.512169	0.000127583	0.00204793
PVR	4.137	4.393	4.19	4.266	4.548	4.6	3.988	4.35	4.157	4.562	4.914	4.695	4.207	4.446	4.143	4.695	0.251848	0.208504	0.779761	-0.0682588	0.737834	0.999998	0.511515	0.00384287	0.0409679
ESPL1	3.876	3.601	3.619	3.942	3.935	3.943	3.627	3.616	3.613	4.048	4.165	4.328	3.653	3.898	3.597	4.128	0	1	1	-0.0599554	0.754955	0.999998	0.510128	0.00484195	0.049842
C16orf80	5.139	5.209	4.944	5.116	5.15	5.357	5.122	5.099	5.158	5.537	5.53	5.694	5.077	5.189	5.106	5.574	0.114929	0.45932	0.999998	0.029136	0.83566	0.999998	0.509815	0.000246755	0.00371891
WDR76	3.122	3.066	2.985	3.134	3.223	3.019	2.874	3.019	2.918	3.606	3.457	3.47	3.13	3.196	2.981	3.589	0.0746849	0.647714	0.999998	-0.169409	0.255556	0.858345	0.509604	0.000644296	0.00871764
H2AFZ	8.738	8.636	8.447	8.812	8.678	8.759	8.636	8.554	8.448	9.149	9.025	9.153	8.575	8.715	8.506	9.083	0.140906	0.291319	0.898406	-0.0695917	0.543323	0.999998	0.509574	1.21313e-05	0.00024038
SCD	7.099	7.038	7.18	7.318	7.447	7.333	7.116	7.065	7.104	7.606	7.636	7.598	7.16	7.423	7.141	7.666	0.264415	0.067427	0.389727	-0.0185893	0.883284	0.999998	0.509382	7.99387e-05	0.00134508
NT5E	4.199	4.316	4.629	4.3	4.476	4.146	4.517	4.359	4.589	4.853	5.008	4.749	4.423	4.344	4.514	4.912	-0.0829241	0.623414	0.999998	0.0954745	0.522728	0.999998	0.509343	0.00480327	0.0495086
AX747741,FXYD5	7.78	7.684	7.82	7.999	7.859	8.097	7.774	7.801	7.642	8.32	8.211	8.291	7.609	7.856	7.617	8.116	0.248254	0.0889503	0.472376	0.00760508	0.951361	0.999998	0.508739	6.22527e-05	0.00107094
ANP32B	7.554	7.361	7.371	7.702	7.623	7.543	7.473	7.394	7.348	7.905	7.861	7.918	7.32	7.539	7.326	7.824	0.219801	0.0936461	0.4885	0.00549331	0.960973	0.999998	0.505997	8.71938e-06	0.000177806
PRIM1	4.607	4.644	4.47	4.816	4.762	4.516	4.69	4.578	4.571	5.107	4.998	5.041	4.584	4.723	4.605	5.072	0.144182	0.455443	0.999998	0.0216552	0.899864	0.999998	0.505852	0.00279368	0.0311131
TPX2	6.168	6.008	5.965	6.314	6.142	6.259	6.102	6.031	6.075	6.472	6.446	6.621	5.976	6.19	6.01	6.475	0.217122	0.10945	0.540228	0.0347727	0.761018	0.999998	0.505793	1.44333e-05	0.000281333
XAGE1D	6.293	6.271	6.103	6.345	6.36	6.451	6.15	6.253	6.056	6.703	6.712	6.68	6.04	6.223	6.014	6.539	0.185802	0.302446	0.913102	-0.0260128	0.876795	0.999998	0.505735	0.00197473	0.0230606
XAGE1D	6.297	6.276	6.106	6.342	6.364	6.447	6.152	6.254	6.057	6.704	6.718	6.683	6.043	6.222	6.016	6.543	0.18125	0.315861	0.928696	-0.0283379	0.865118	0.999998	0.505589	0.00188677	0.0221759
XAGE1D	6.295	6.273	6.105	6.342	6.361	6.447	6.148	6.251	6.055	6.703	6.714	6.682	6.042	6.221	6.013	6.54	0.181586	0.317659	0.930381	-0.0297062	0.8596	0.999998	0.505184	0.00203865	0.023685
YARS2	4.377	4.476	4.194	4.421	4.227	4.536	4.309	4.33	4.336	4.828	4.826	4.836	4.387	4.436	4.357	4.872	0.0512084	0.736817	0.999998	-0.0320023	0.814406	0.999998	0.504859	0.000173802	0.00271512
AK127443,ATP6V1B2	4.327	4.416	4.246	4.466	4.382	4.42	4.236	4.432	4.273	4.855	4.73	4.836	4.387	4.483	4.36	4.871	0.100352	0.491659	0.999998	-0.0289019	0.821619	0.999998	0.504267	6.83263e-05	0.00116588
CAPNS1	7.508	7.662	7.585	7.72	7.677	7.953	7.691	7.677	7.657	8.134	8.097	8.068	7.549	7.742	7.645	8.05	0.193997	0.15679	0.669686	0.0966656	0.450833	0.999998	0.503768	5.33106e-05	0.000931354
CIB1	5.631	5.658	5.577	5.641	5.715	5.793	5.432	5.597	5.533	6.076	6.142	6.103	5.51	5.612	5.447	6.004	0.10416	0.607916	0.999998	-0.0639878	0.690965	0.999998	0.503743	0.00176971	0.0209695
AF401214,SIVA1	5.819	5.934	5.775	6.036	5.835	6.153	5.962	5.818	5.763	6.429	6.352	6.268	5.806	5.964	5.829	6.302	0.160071	0.379873	0.981512	0.0235214	0.891069	0.999998	0.503415	0.00382319	0.040795
SEPHS1	4.619	4.502	4.489	4.792	4.566	4.623	4.541	4.518	4.448	5.052	5.036	4.991	4.575	4.709	4.534	5.061	0.139386	0.344574	0.958726	-0.0437954	0.731188	0.999998	0.503307	5.30298e-05	0.000926963
PDCD5	7.626	7.628	7.416	7.669	7.612	7.486	7.581	7.491	7.45	8.032	8.018	8.049	7.426	7.456	7.384	7.927	0.0298506	0.831669	0.999998	-0.0420856	0.731808	0.999998	0.50326	3.35239e-05	0.000610976
XAGE1D	6.296	6.275	6.108	6.348	6.363	6.452	6.153	6.252	6.056	6.706	6.713	6.681	6.044	6.225	6.015	6.54	0.18394	0.309272	0.920596	-0.0295971	0.859484	0.999998	0.503146	0.00202209	0.0235264
XAGE1C,XAGE1D	6.299	6.279	6.111	6.347	6.366	6.454	6.162	6.261	6.06	6.704	6.717	6.685	6.047	6.226	6.022	6.543	0.182124	0.311933	0.924136	-0.0253032	0.87911	0.999998	0.502763	0.00200103	0.0233043
RHEB	5.991	6.101	5.816	6.09	5.964	6.075	6.028	6.072	5.93	6.451	6.482	6.48	6.027	6.095	6.053	6.523	0.0689817	0.60449	0.999998	0.0262365	0.817917	0.999998	0.502759	1.17196e-05	0.000232613
PLK4	3.306	3.163	3.169	3.484	3.225	3.181	3.445	3.241	3.348	3.732	3.528	3.722	3.255	3.351	3.359	3.71	0.106446	0.52184	0.999998	0.115459	0.428384	0.999131	0.499973	0.00110739	0.0140143
LUZP1	3.624	3.727	3.574	3.814	3.965	3.887	3.433	3.777	3.593	4.031	4.06	4.215	3.616	3.855	3.595	4.081	0.258623	0.140373	0.628384	-0.0223091	0.896865	0.999998	0.499885	0.00124759	0.0155635
MIR1244-1,PTMA	9.588	9.642	9.504	9.751	9.71	9.752	9.614	9.619	9.588	10.096	9.929	10.126	9.527	9.697	9.566	10.024	0.170338	0.256381	0.859398	0.0393359	0.769387	0.999998	0.498044	0.000700232	0.0093818
H2AFX	6.885	7.026	6.845	7.207	6.809	7.325	6.936	6.95	6.892	7.56	7.297	7.444	6.953	7.14	6.977	7.447	0.188621	0.162711	0.683883	0.0245133	0.830237	0.999998	0.497552	1.57589e-05	0.00030522
TUBGCP3	4.501	4.519	4.292	4.591	4.624	4.706	4.536	4.547	4.389	4.872	4.975	4.888	4.434	4.628	4.474	4.909	0.203119	0.240843	0.834208	0.0427029	0.774452	0.999998	0.494982	0.00433745	0.0454257
TIMELESS	4.393	4.402	4.111	4.462	4.502	4.608	4.297	4.44	4.361	4.709	4.81	4.771	4.255	4.483	4.334	4.728	0.24007	0.149545	0.65256	0.0831504	0.585693	0.999998	0.494845	0.000894026	0.0116239
IVNS1ABP	5.135	5.269	5.302	5.064	5.301	5.159	5.167	5.196	5.261	5.564	5.766	5.776	5.279	5.241	5.244	5.762	-0.0394096	0.809131	0.999998	-0.0366232	0.785853	0.999998	0.493946	0.000478546	0.00671236
SPR	4.527	4.694	4.516	4.661	4.741	5.064	4.513	4.722	4.769	4.974	5.114	5.08	4.527	4.784	4.641	5.002	0.26792	0.0914924	0.481332	0.119434	0.408016	0.9951	0.493736	0.000570632	0.0078331
RACGAP1	5.32	5.234	5.058	5.394	5.318	5.222	5.22	5.179	5.165	5.683	5.667	5.669	5.177	5.296	5.159	5.659	0.122946	0.44765	0.999998	-0.0186029	0.895064	0.999998	0.493721	0.00043221	0.00614636
AX747817,SMTN	4.705	4.48	4.445	4.591	4.593	4.698	4.388	4.459	4.484	5.101	5.056	4.888	4.412	4.508	4.363	4.884	0.100933	0.585463	0.999998	-0.0507659	0.754432	0.999998	0.492271	0.00157457	0.018976
GALNT14	3.114	3.027	3.047	3.17	3.34	3.345	3.077	3.017	2.862	3.496	3.581	3.435	2.998	3.225	2.946	3.437	0.256456	0.224786	0.808373	-0.0598204	0.742963	0.999998	0.492051	0.00416168	0.0438473
SSBP4	5.833	6.037	5.649	6.071	5.96	6.212	6.022	5.916	5.807	6.484	6.345	6.295	5.829	6.039	5.914	6.311	0.213549	0.160419	0.677716	0.0859623	0.532042	0.999998	0.489383	0.000960507	0.0123844
MRPS2	5.564	5.417	5.3	5.764	5.375	5.655	5.523	5.42	5.459	6.083	5.818	5.863	5.358	5.525	5.41	5.835	0.171696	0.260576	0.863807	0.0539587	0.685072	0.999998	0.487773	0.000243003	0.00366822
PLOD2	4.512	4.707	4.82	4.827	4.866	4.629	4.729	4.682	4.733	5.06	5.19	5.179	4.754	4.861	4.764	5.226	0.110702	0.526144	0.999998	0.0102848	0.945763	0.999998	0.487553	0.00172333	0.0205074
POLR2L	6.852	6.974	6.662	7.016	6.915	7.158	6.767	7.002	6.792	7.324	7.291	7.353	6.76	6.964	6.812	7.244	0.205131	0.135192	0.615001	0.0527726	0.65898	0.999998	0.487457	4.54812e-05	0.000806651
LTBR	5.494	5.606	5.562	5.739	5.709	5.949	5.567	5.651	5.555	6.093	6.106	5.962	5.481	5.728	5.538	5.958	0.251775	0.0938033	0.488894	0.0574632	0.660676	0.999998	0.486174	0.000185242	0.00287249
CDK1	5.754	5.952	5.701	5.871	5.868	5.665	5.975	5.901	5.818	6.22	6.313	6.294	5.892	5.897	5.96	6.37	0.00537014	0.970264	0.999998	0.0699435	0.567169	0.999998	0.485037	5.84917e-05	0.00101066
AURKA	5.988	5.798	5.471	5.953	5.767	5.887	5.826	5.753	5.663	6.213	6.207	6.286	5.764	5.874	5.737	6.24	0.112267	0.519233	0.999998	-0.0276327	0.861887	0.999998	0.484097	0.00106077	0.0134985
RANGAP1	6.266	6.149	6.062	6.345	6.211	6.553	6.15	6.063	6.112	6.637	6.58	6.658	6.071	6.306	6.061	6.549	0.237853	0.0754021	0.422338	-0.00974761	0.932682	0.999998	0.483963	4.60116e-05	0.000815293
CHAF1A	4.997	4.975	4.673	5.163	5.097	5.264	4.951	4.939	4.739	5.435	5.278	5.289	4.741	5.054	4.781	5.209	0.323019	0.04896	0.309999	0.0407033	0.770593	0.999998	0.483302	0.000531247	0.00735226
GPX4	6.865	6.995	6.926	7.077	6.907	7.26	7.028	7.026	6.874	7.507	7.447	7.267	6.851	7.005	6.918	7.33	0.155616	0.258136	0.861483	0.0678006	0.559673	0.999998	0.482766	4.63412e-05	0.000819904
SMAD3	4.114	4.075	4.19	4.331	4.363	4.511	4.166	4.223	4.244	4.626	4.56	4.555	4.127	4.413	4.216	4.586	0.301251	0.0277868	0.203076	0.0937656	0.420423	0.997888	0.48237	2.39768e-05	0.000448395
UBE2C	7.433	7.41	7.242	7.503	7.305	7.439	7.576	7.444	7.302	7.834	7.85	7.855	7.332	7.382	7.415	7.81	0.0503922	0.732221	0.999998	0.0840194	0.535651	0.999998	0.480817	0.000250291	0.003768
IFI30,PIK3R2	6.297	6.427	6.072	6.246	6.282	6.398	6.277	6.346	6.223	6.828	6.805	6.627	6.233	6.269	6.256	6.709	0.0363226	0.85265	0.999998	0.0225233	0.892699	0.999998	0.480611	0.00403923	0.0427813
CSE1L	7.085	7.089	6.896	7.215	7.162	7.033	7.006	7.086	7	7.468	7.469	7.57	7.1	7.207	7.069	7.577	0.108532	0.441921	0.999998	-0.0310252	0.798816	0.999998	0.480423	0.000111521	0.00181761
RMI2	3.976	4.23	4.013	4.317	4.366	4.044	4.387	4.282	4.228	4.459	4.654	4.478	4.13	4.3	4.352	4.586	0.179329	0.328728	0.94313	0.234362	0.166664	0.693037	0.479601	0.0034831	0.0377154
PFN2	6.79	6.912	6.631	6.838	6.987	6.79	6.687	6.856	6.721	7.175	7.406	7.201	6.904	6.989	6.855	7.378	0.0865495	0.609427	0.999998	-0.0494404	0.717188	0.999998	0.477797	0.00100272	0.0128515
RCOR1	3.058	3.073	3.133	3.173	3.219	3.164	3.051	3.23	3.271	3.51	3.44	3.604	3.145	3.241	3.222	3.576	0.108119	0.469071	0.999998	0.0868011	0.511966	0.999998	0.47777	0.000300816	0.00444715
CALD1	5.05	5.131	5.227	5.091	5.401	5.293	5.243	5.214	5.239	5.374	5.596	5.71	5.052	5.213	5.176	5.517	0.166307	0.314991	0.927624	0.127916	0.377856	0.980178	0.477483	0.0012197	0.0152539
RRM2	6.449	6.247	5.955	6.585	6.432	6.283	6.244	6.311	6.143	6.805	6.57	6.743	6.323	6.525	6.291	6.794	0.204859	0.123086	0.580462	-0.0317427	0.780443	0.999998	0.4768	3.60506e-05	0.000652994
KIF2C	5.362	5.132	5.16	5.455	5.263	5.339	5.372	5.193	5.224	5.633	5.68	5.64	5.134	5.293	5.205	5.598	0.163829	0.249178	0.848566	0.0739217	0.582603	0.999998	0.476327	0.000744798	0.00990308
CBX1	5.729	5.628	5.551	5.803	5.914	5.787	5.681	5.608	5.583	6.06	6.06	6.107	5.598	5.814	5.601	6.064	0.220422	0.104155	0.523501	0.0022983	0.984393	0.999998	0.474387	5.61885e-05	0.000976756
SPG20	4.354	4.638	4.418	4.498	4.786	4.55	4.419	4.6	4.485	4.869	5.017	4.898	4.535	4.671	4.532	4.991	0.142432	0.487626	0.999998	-0.00331881	0.98349	0.999998	0.474265	0.00259335	0.0291812
MFHAS1	2.165	2.21	2.204	2.28	2.516	2.51	2.202	2.208	2.27	2.547	2.594	2.586	2.206	2.419	2.239	2.589	0.267234	0.112748	0.550243	0.0421085	0.798511	0.999998	0.474147	0.00199213	0.023215
GNAI2	6.97	6.942	6.902	7.088	7.076	7.295	6.91	6.966	6.9	7.431	7.415	7.398	6.905	7.121	6.901	7.375	0.218191	0.103393	0.521003	-0.00406784	0.971764	0.999998	0.473416	4.62957e-05	0.000819406
TRIP13	5.419	5.371	5.195	5.539	5.387	5.406	5.341	5.302	5.305	5.777	5.765	5.822	5.317	5.434	5.29	5.779	0.120086	0.508033	0.999998	-0.0277237	0.857605	0.999998	0.472696	0.00201865	0.0234921
TSPAN4	5.413	5.569	5.692	5.772	5.656	5.98	5.533	5.472	5.379	6.148	6.012	5.968	5.555	5.793	5.47	6.019	0.242007	0.186818	0.737699	-0.0873152	0.613341	0.999998	0.471859	0.00339223	0.0368709
TLN1	5.715	5.481	5.766	5.758	6.029	6.022	5.5	5.651	5.695	5.989	6.167	6.138	5.521	5.833	5.525	5.984	0.31824	0.0733938	0.414035	0.00395216	0.983015	0.999998	0.471263	0.00304312	0.0335315
NUP93	5.013	5.045	4.82	5.006	4.916	5.128	4.934	4.91	4.93	5.433	5.347	5.443	4.926	4.992	4.899	5.382	0.0680219	0.61942	0.999998	-0.0283006	0.80961	0.999998	0.469147	7.58768e-05	0.0012829
RRM1	5.763	5.65	5.506	5.773	5.729	5.66	5.611	5.68	5.503	6.077	6.098	6.069	5.629	5.722	5.583	6.088	0.0950308	0.510945	0.999998	-0.046294	0.717674	0.999998	0.467651	0.000342735	0.00499267
GTF3A	6.37	6.431	6.232	6.371	6.367	6.284	6.221	6.372	6.264	6.779	6.854	6.758	6.293	6.289	6.232	6.755	-0.00404248	0.977019	0.999998	-0.0609495	0.631762	0.999998	0.467017	0.000160066	0.00251886
AARS,EXOSC6	6.835	6.9	6.819	7.007	7.133	7.165	6.775	6.878	6.817	7.23	7.408	7.304	6.812	7.071	6.806	7.275	0.26129	0.125854	0.588433	-0.00569934	0.969516	0.999998	0.466824	0.00148645	0.0180662
TNFAIP1	4.196	4.293	4.274	4.336	4.409	4.467	4.266	4.384	4.257	4.691	4.68	4.737	4.259	4.413	4.31	4.704	0.1618	0.458259	0.999998	0.0542536	0.650869	0.999998	0.466055	0.00448301	0.0467223
CCNB1	7.011	6.782	6.63	6.994	6.832	6.984	6.933	6.792	6.822	7.226	7.255	7.32	6.816	6.944	6.839	7.278	0.129074	0.327985	0.942484	0.0233775	0.835493	0.999998	0.465623	4.63349e-05	0.000819904
TMEM185B	2.643	2.595	2.592	2.654	2.68	2.725	2.702	2.641	2.638	3.05	2.936	3.044	2.64	2.715	2.687	3.039	0.089065	0.576467	0.999998	0.0550766	0.702216	0.999998	0.463957	0.00117398	0.0147406
ADCY9	2.196	2.367	2.502	2.458	2.578	2.743	2.113	2.281	2.363	2.699	2.763	2.798	2.362	2.582	2.26	2.746	0.269179	0.0893553	0.473573	-0.126782	0.412459	0.996582	0.463387	0.00182555	0.0215474
HDGF	8.311	8.22	8.187	8.454	8.437	8.572	8.198	8.261	8.166	8.709	8.684	8.683	8.193	8.457	8.191	8.655	0.26523	0.0916173	0.481644	-0.00176548	0.989674	0.999998	0.463266	0.00131721	0.016305
C2orf61,CALM2	8.664	8.666	8.374	8.66	8.572	8.612	8.652	8.64	8.578	9.005	9.017	9.05	8.622	8.668	8.647	9.084	0.0458814	0.783972	0.999998	0.0251495	0.862653	0.999998	0.462889	0.00182585	0.0215483
C1orf35	4.35	4.491	4.164	4.354	4.42	4.576	4.375	4.495	4.271	4.695	4.838	4.758	4.23	4.351	4.32	4.672	0.127509	0.470388	0.999998	0.0949919	0.56797	0.999998	0.462769	0.00432397	0.0453298
ARHGAP11A	4.592	4.391	4.317	4.681	4.768	4.608	4.488	4.421	4.372	4.834	4.956	4.873	4.478	4.71	4.431	4.923	0.241559	0.13037	0.60066	-0.0497937	0.708055	0.999998	0.462523	0.00113423	0.014308
C1orf174	4.132	4.159	3.925	4.288	4.384	4.192	4.04	4.168	4.02	4.441	4.555	4.495	4.022	4.245	4.035	4.459	0.23597	0.162983	0.684447	0.0130982	0.932735	0.999998	0.46107	0.0027008	0.0302533
KIF4A	4.237	4.232	4.002	4.28	4.146	4.313	4.171	4.142	4.202	4.464	4.48	4.686	4.047	4.168	4.089	4.484	0.128729	0.372862	0.978105	0.0446288	0.72535	0.999998	0.460664	0.00036051	0.00521825
CCNB2	5.9	5.685	5.786	5.968	5.933	5.905	5.952	5.671	5.834	6.236	6.228	6.226	5.771	5.924	5.794	6.223	0.156563	0.262122	0.866075	0.0238562	0.846852	0.999998	0.459569	0.000181218	0.00281699
NDC80	4.17	4.017	3.939	4.192	4.05	3.939	4.11	4.029	3.947	4.467	4.357	4.528	4.008	4.041	3.984	4.443	0.0350569	0.825586	0.999998	-0.0260692	0.855916	0.999998	0.459241	0.00122646	0.0153282
SMYD5	4.1	4.023	3.924	4.279	3.951	4.309	4.097	4.026	3.961	4.486	4.37	4.488	3.971	4.153	4.001	4.403	0.193626	0.233519	0.822531	0.0318096	0.846691	0.999998	0.457464	0.000605542	0.00825237
MIIP	3.767	3.618	3.507	3.79	3.693	3.989	3.642	3.487	3.591	4.119	4.058	4.019	3.518	3.726	3.499	3.941	0.225663	0.198799	0.761243	-0.0209888	0.898764	0.999998	0.457418	0.00460387	0.0477922
ATAD2	4.449	4.534	4.286	4.601	4.644	4.423	4.419	4.507	4.427	4.813	4.84	4.912	4.451	4.591	4.46	4.89	0.146041	0.315577	0.928283	0.00894814	0.942921	0.999998	0.456864	0.00217511	0.0250629
CT45A4	4.877	5.042	4.854	4.864	4.86	4.889	4.957	4.98	4.898	5.312	5.351	5.379	4.875	4.835	4.903	5.318	-0.0419966	0.803091	0.999998	0.0283097	0.852786	0.999998	0.455767	0.00254407	0.0286951
SEPT8	3.932	4.048	4.197	4.065	4.241	4.283	4.157	4.079	4.101	4.439	4.565	4.464	4.064	4.204	4.118	4.496	0.148617	0.405908	0.99399	0.0567084	0.685135	0.999998	0.455595	0.00158504	0.0190756
NGFRAP1	6.739	6.898	6.805	6.856	6.951	6.921	6.977	6.886	6.8	7.257	7.278	7.204	6.754	6.844	6.843	7.204	0.091067	0.569996	0.999998	0.0897682	0.512131	0.999998	0.453595	0.00195311	0.0228363
GARS	6.463	6.412	6.236	6.578	6.479	6.427	6.449	6.435	6.359	6.767	6.785	6.874	6.359	6.488	6.4	6.804	0.130033	0.333637	0.947731	0.0408094	0.723026	0.999998	0.449779	0.000111266	0.0018148
ADPRHL2	4.835	4.718	4.642	4.871	4.633	5.075	4.693	4.721	4.553	5.37	5.019	5.09	4.666	4.814	4.626	5.099	0.153708	0.311392	0.923637	-0.0413277	0.762829	0.999998	0.448363	0.000906891	0.0117662
MPRIP	4.915	4.905	4.906	5.06	5.138	5.267	4.866	4.955	4.954	5.297	5.383	5.336	4.888	5.143	4.917	5.323	0.263056	0.0706846	0.40318	0.0304203	0.805689	0.999998	0.448149	0.000529877	0.00733653
ICT1	5.242	5.326	5.095	5.455	5.225	5.366	5.492	5.18	5.232	5.748	5.544	5.65	5.099	5.228	5.194	5.535	0.132952	0.420339	0.997888	0.0972589	0.517736	0.999998	0.447227	0.00279551	0.0311298
CKAP2	5.154	5.129	5.069	5.239	5.253	5.147	5.185	5.131	5.178	5.449	5.606	5.585	5.146	5.245	5.163	5.582	0.101467	0.506556	0.999998	0.0179064	0.892896	0.999998	0.446518	0.00160913	0.0193188
NUP107	4.965	5.128	4.911	5.073	5.195	5.008	4.902	5.122	4.916	5.263	5.497	5.487	4.995	5.097	4.968	5.429	0.104613	0.475296	0.999998	-0.0278928	0.829012	0.999998	0.445415	0.000507383	0.00705921
CD81	6.552	6.58	6.523	6.647	6.497	6.827	6.616	6.615	6.522	7.08	7.069	6.86	6.579	6.684	6.627	7.02	0.105457	0.427051	0.999105	0.0483898	0.669666	0.999998	0.445251	0.000100454	0.00165492
MFSD10	5.453	5.613	5.585	5.553	5.547	5.748	5.586	5.605	5.477	6.035	6.057	5.946	5.606	5.663	5.625	6.043	0.0576534	0.712461	0.999998	0.0188799	0.902062	0.999998	0.444966	0.00241873	0.0274781
MAP7D1	6.078	5.847	5.799	6.307	6.196	6.29	5.925	5.864	5.728	6.473	6.278	6.266	5.773	6.138	5.759	6.207	0.371614	0.0105768	0.0943521	-0.0140084	0.911676	0.999998	0.441591	0.00128668	0.0159942
EHD4,SPTBN5	4.893	4.702	4.633	5.122	4.943	5.184	4.6	4.633	4.557	5.288	5.117	5.094	4.689	5.035	4.562	5.115	0.358848	0.0335216	0.234331	-0.131899	0.374751	0.978105	0.441524	0.0028874	0.0320248
EMD	5.547	5.611	5.394	5.784	5.689	5.8	5.652	5.581	5.462	6.026	5.974	5.879	5.565	5.794	5.624	5.997	0.233601	0.104358	0.52409	0.0601199	0.637611	0.999998	0.440059	0.000554407	0.00764257
TOMM34	5.778	5.937	5.879	5.882	5.883	6.069	5.888	5.864	5.904	6.23	6.347	6.306	5.798	5.887	5.823	6.229	0.0908604	0.571721	0.999998	0.0254253	0.858025	0.999998	0.438284	0.000891859	0.011599
ARL6IP1	6.71	6.725	6.589	6.787	6.711	6.72	6.716	6.65	6.614	7.077	7.078	7.173	6.772	6.844	6.734	7.206	0.0720544	0.583327	0.999998	-0.0382789	0.72971	0.999998	0.437617	0.000161894	0.00254466
PGAM1	8.325	8.346	8.12	8.343	8.31	8.536	8.208	8.29	8.202	8.693	8.69	8.736	8.257	8.387	8.232	8.694	0.130147	0.367342	0.974748	-0.025741	0.838705	0.999998	0.437391	0.000624875	0.00848768
MICU1	3.988	4.041	3.986	4.066	3.982	4.091	4.01	4.036	4.084	4.281	4.458	4.477	3.97	4.022	4.009	4.383	0.056053	0.72794	0.999998	0.0419013	0.782621	0.999998	0.437253	0.00363645	0.0390619
HOXB2	4.986	5.559	5.268	5.173	5.282	5.234	5.41	5.474	5.401	5.696	5.913	5.571	5.323	5.252	5.471	5.75	-0.0729531	0.616421	0.999998	0.151629	0.230204	0.817474	0.436428	0.000597784	0.0081584
DUT	6.021	6.18	6.022	6.211	6.068	6.03	6.263	6.184	6.134	6.51	6.526	6.459	6.183	6.22	6.281	6.613	0.0374348	0.817162	0.999998	0.0993746	0.507004	0.999998	0.435456	0.00232424	0.0265098
SET	8.047	7.918	7.835	8.171	8.164	7.937	7.942	7.913	7.844	8.371	8.294	8.41	7.976	8.139	7.924	8.407	0.163738	0.306085	0.9169	-0.051708	0.719587	0.999998	0.433153	0.00281482	0.0313227
SOX12	3.528	3.414	3.544	3.746	3.72	3.925	3.513	3.586	3.475	3.877	3.966	3.892	3.497	3.792	3.536	3.896	0.320515	0.0278607	0.203506	0.0433718	0.73991	0.999998	0.432893	0.000878841	0.011447
MICALL1	4.934	4.716	4.759	5.035	5.018	5.223	4.572	4.776	4.606	5.222	5.22	5.236	4.728	5.027	4.617	5.144	0.308991	0.0195079	0.154405	-0.116011	0.312732	0.925081	0.429868	0.000183391	0.00284703
EIF2S2	6.572	6.546	6.486	6.659	6.635	6.484	6.654	6.615	6.522	6.911	6.889	7.025	6.521	6.592	6.578	6.947	0.0715668	0.584947	0.999998	0.057667	0.605321	0.999998	0.429453	0.000151948	0.0024011
AES	7.186	7.269	7.281	7.311	7.303	7.533	7.215	7.217	7.206	7.707	7.708	7.66	7.19	7.323	7.171	7.616	0.134022	0.350641	0.964395	-0.0192999	0.879565	0.999998	0.428724	0.00072089	0.00963173
MTCH1	5.882	5.843	5.737	5.981	5.827	6.114	5.701	5.826	5.723	6.269	6.308	6.189	5.808	5.961	5.747	6.23	0.155653	0.35938	0.970656	-0.0627984	0.669548	0.999998	0.428051	0.0036688	0.0393788
RPL22L1	5.783	5.765	5.756	5.749	5.81	5.631	5.891	5.732	5.862	6.113	6.261	6.208	5.864	5.826	5.897	6.285	-0.0388188	0.799112	0.999998	0.0330054	0.806259	0.999998	0.426884	0.00146895	0.0178949
KIF3C	3.841	3.723	3.681	3.856	3.976	4.066	3.677	3.725	3.769	4.133	4.242	4.044	3.696	3.928	3.697	4.093	0.249893	0.105017	0.526266	0.00153736	0.991717	0.999998	0.425833	0.00167132	0.019964
AMH,MIR4321,SF3A2	6.422	5.691	5.76	6.28	5.914	6.26	5.931	5.843	6.511	6.425	6.162	6.123	5.684	6.062	5.759	6.102	0.384792	0.0149253	0.124736	0.0763527	0.572281	0.999998	0.425367	0.0021555	0.0248674
NUCKS1	6.762	6.598	6.715	6.971	7.03	6.688	6.672	6.62	6.68	7.088	7.122	7.136	6.786	6.997	6.718	7.208	0.21326	0.12604	0.588868	-0.0683225	0.587394	0.999998	0.425273	0.00135017	0.0166563
WASF2	4.913	4.771	4.906	5.031	5.073	5.023	4.673	4.791	4.865	5.273	5.272	5.295	4.873	5.047	4.789	5.284	0.180522	0.174684	0.710998	-0.0862446	0.45987	0.999998	0.423757	0.00022773	0.00346201
ESD	6.51	6.53	6.478	6.555	6.609	6.439	6.532	6.582	6.559	6.862	6.986	6.899	6.494	6.52	6.535	6.913	0.0260064	0.851879	0.999998	0.0408128	0.736409	0.999998	0.422457	0.000522873	0.00724805
TPM2	7.45	7.375	7.428	7.574	7.676	7.685	7.375	7.405	7.426	7.729	7.845	7.796	7.21	7.474	7.272	7.629	0.266077	0.0889545	0.472376	0.0624444	0.643791	0.999998	0.42236	0.0027626	0.030836
DHCR24	6.149	6.102	6.201	6.242	6.244	6.414	6.26	6.119	6.222	6.6	6.522	6.584	6.129	6.279	6.191	6.546	0.151858	0.27535	0.882639	0.0626217	0.60637	0.999998	0.422335	0.000486526	0.00680409
SLBP	5.942	6.017	5.807	6.116	5.814	6.031	6.094	5.919	5.902	6.404	6.209	6.364	5.896	5.969	5.941	6.31	0.074468	0.66709	0.999998	0.0466218	0.752402	0.999998	0.420461	0.00302193	0.0333212
TIMM44	5.111	4.982	4.784	5.222	5.128	5.239	4.888	4.94	4.861	5.331	5.304	5.411	4.848	5.091	4.828	5.255	0.250941	0.0888606	0.472116	-0.0206815	0.873717	0.999998	0.42016	0.00111622	0.014109
AK127087,IARS	6.464	6.313	6.344	6.546	6.688	6.418	6.407	6.343	6.393	6.745	6.826	6.775	6.385	6.564	6.372	6.8	0.181847	0.274727	0.8817	-0.0123968	0.92801	0.999998	0.420151	0.00248601	0.0281208
IL4I1,NUP62	5.334	5.505	5.345	5.47	5.537	5.8	5.27	5.36	5.382	5.87	5.798	5.821	5.327	5.536	5.279	5.738	0.213202	0.207764	0.778351	-0.0494815	0.728252	0.999998	0.419616	0.00333292	0.0363475
RNF20	4.836	4.873	4.83	4.844	5.083	4.992	4.643	4.771	4.819	5.05	5.199	5.376	4.735	4.888	4.657	5.141	0.158316	0.355896	0.967856	-0.0807791	0.539449	0.999998	0.41961	0.00240438	0.0273364
FTSJ1	5.106	5.024	5.02	5.176	4.957	5.409	5.035	5.011	4.911	5.574	5.351	5.454	4.991	5.14	4.938	5.399	0.153015	0.343076	0.957378	-0.0546649	0.671667	0.999998	0.418995	0.000915441	0.0118502
SETD8	4.901	4.906	4.852	5.103	4.958	5.039	5.038	4.96	4.897	5.274	5.196	5.397	4.855	5.003	4.934	5.261	0.153413	0.297474	0.906407	0.081663	0.531699	0.999998	0.418672	0.00115961	0.0145815
XPOT	6.269	6.366	6.18	6.345	6.456	6.228	6.125	6.327	6.254	6.537	6.744	6.758	6.332	6.41	6.275	6.744	0.0787204	0.582782	0.999998	-0.0580783	0.635684	0.999998	0.416727	0.000697473	0.00935412
CHMP2B	4.451	4.57	4.517	4.555	4.494	4.404	4.612	4.561	4.556	4.943	4.82	4.928	4.581	4.56	4.617	4.983	-0.0219987	0.883914	0.999998	0.0370153	0.778295	0.999998	0.416623	0.0012334	0.0154028
KPNA2	7.582	7.41	7.321	7.62	7.483	7.521	7.486	7.385	7.356	7.835	7.804	7.9	7.453	7.561	7.412	7.867	0.108988	0.435574	0.999998	-0.0406305	0.734978	0.999998	0.415818	0.000698793	0.00936916
AK090844,MIR761,NRD1	5.868	5.802	5.831	5.861	5.967	5.835	5.75	5.775	5.812	6.17	6.225	6.265	5.809	5.874	5.752	6.218	0.0657845	0.667734	0.999998	-0.0582351	0.667779	0.999998	0.415367	0.00358735	0.0386186
CDC34	5.539	5.728	5.467	5.634	5.67	5.999	5.503	5.687	5.546	5.958	5.977	6.058	5.533	5.723	5.56	5.94	0.194721	0.170097	0.700663	0.0280721	0.82228	0.999998	0.415294	0.000872155	0.011374
SBDS	5.998	6.121	5.895	6.116	6.016	6.004	6.035	6.122	6.072	6.432	6.296	6.429	6.002	6.049	6.071	6.41	0.0480783	0.732024	0.999998	0.0700519	0.576579	0.999998	0.41403	0.000601173	0.00820172
DL490887	13.522	13.401	13.219	13.588	13.68	13.573	13.391	13.34	13.303	13.805	13.634	13.848	13.136	13.403	13.112	13.548	0.267624	0.0921625	0.483167	-0.0233004	0.873329	0.999998	0.412408	0.00440004	0.0459807
NUP85	4.328	4.344	4.265	4.407	4.237	4.389	4.433	4.449	4.207	4.775	4.609	4.722	4.267	4.303	4.329	4.66	0.0374212	0.80607	0.999998	0.0647936	0.638584	0.999998	0.412121	0.00291509	0.0322901
TOP2A	6.43	6.419	6.343	6.495	6.678	6.363	6.418	6.343	6.528	6.638	6.929	6.82	6.365	6.458	6.347	6.772	0.0950804	0.517429	0.999998	-0.0174009	0.925909	0.999998	0.411843	0.00468005	0.0484446
IGFBP2	6.131	6.385	6.631	6.426	6.49	6.841	6.173	6.282	6.309	6.854	6.837	6.791	6.359	6.54	6.238	6.766	0.182857	0.175697	0.713053	-0.122341	0.296252	0.904873	0.411706	0.000431225	0.00613513
UBE2A	5.273	5.413	5.158	5.293	5.2	5.358	5.296	5.447	5.34	5.717	5.626	5.701	5.348	5.35	5.403	5.75	0.00187093	0.99015	0.999998	0.0566617	0.660198	0.999998	0.410517	0.00150233	0.0182311
ANKRD27	3.444	3.642	3.457	3.465	3.689	3.595	3.486	3.64	3.564	3.789	4.017	3.82	3.472	3.551	3.526	3.848	0.0869305	0.603467	0.999998	0.05914	0.656047	0.999998	0.408625	0.00277199	0.0309115
MCM6	5.028	4.877	4.748	5.091	5.016	4.977	4.914	4.966	4.861	5.301	5.168	5.333	4.896	5.048	4.916	5.293	0.156813	0.241933	0.835949	0.0206285	0.858065	0.999998	0.408469	0.000448157	0.00634449
POLD2	6.236	6.174	6.065	6.341	6.291	6.535	6.161	6.118	6.169	6.596	6.556	6.568	6.093	6.328	6.095	6.496	0.238205	0.106385	0.530419	0.00106972	0.993667	0.999998	0.40822	0.00224342	0.0257246
FDFT1	6.382	6.542	6.636	6.472	6.707	6.704	6.586	6.524	6.612	6.761	7.098	6.885	6.5	6.612	6.55	6.901	0.113678	0.465917	0.999998	0.0510649	0.700858	0.999998	0.405405	0.00275278	0.0307481
EEF1D	7.764	7.795	7.73	7.854	7.738	8.021	7.693	7.712	7.587	8.159	8.16	8.167	7.645	7.76	7.583	8.048	0.115717	0.485544	0.999998	-0.0623084	0.652006	0.999998	0.405071	0.002234	0.0256383
EIF3D	6.96	6.834	6.778	6.95	6.832	6.98	6.979	6.841	6.901	7.28	7.26	7.195	6.781	6.859	6.842	7.183	0.0786782	0.626725	0.999998	0.0610508	0.652959	0.999998	0.404489	0.00207083	0.0240077
ITGB1	6.806	6.948	6.962	6.975	7.056	6.901	6.98	7.039	7.003	7.309	7.324	7.25	6.935	7.013	7.014	7.336	0.0780206	0.588273	0.999998	0.0797624	0.521046	0.999998	0.403299	0.00170185	0.0202978
WDR45L	4.959	4.916	4.694	4.987	4.79	4.997	4.967	4.858	4.871	5.327	5.111	5.299	4.842	4.911	4.878	5.23	0.0714325	0.620889	0.999998	0.0375235	0.771347	0.999998	0.400614	0.00192282	0.0225212
MYL6,MYL6B	8.933	8.934	8.871	8.944	9.051	9.125	8.865	8.908	8.849	9.296	9.358	9.213	8.803	8.956	8.803	9.203	0.153711	0.348253	0.962301	0.000303595	0.998244	0.999998	0.40047	0.00419587	0.0441631
RAD18	3.508	3.357	3.393	3.561	3.519	3.272	3.568	3.301	3.405	3.837	3.727	3.787	3.487	3.527	3.472	3.856	0.0443967	0.75845	0.999998	-0.0165319	0.8962	0.999998	0.400269	0.0015689	0.0189175
WDR5	4.991	4.929	4.833	5.104	5.021	5.094	5.011	5.013	4.932	5.318	5.253	5.365	4.924	5.079	4.997	5.312	0.160672	0.235689	0.826232	0.0760079	0.516146	0.999998	0.399795	0.000727256	0.00970123
CAPN1	5.183	5.012	5.096	5.173	5.19	5.335	5.016	5.063	5.137	5.537	5.501	5.43	5.045	5.187	5.051	5.435	0.145406	0.363197	0.97395	0.00530027	0.969999	0.999998	0.399773	0.00340377	0.0369793
GNB2	6.983	6.99	6.972	7.095	6.991	7.254	6.953	6.974	6.88	7.422	7.451	7.31	6.929	7.06	6.906	7.325	0.132616	0.314	0.926239	-0.022444	0.841943	0.999998	0.398818	0.000453008	0.00640166
ADNP2	3.179	2.902	2.889	3.319	3.066	3.017	3.218	2.893	2.99	3.426	3.29	3.338	3.028	3.175	3.064	3.382	0.166284	0.277391	0.884796	0.0407779	0.76682	0.999998	0.397419	0.00376107	0.0402275
CYB5B	5.002	5.113	4.85	5.043	5.049	5.02	5.087	5.074	4.92	5.445	5.309	5.368	5.074	5.117	5.085	5.461	0.0447167	0.740561	0.999998	0.0117974	0.918189	0.999998	0.397017	0.000989133	0.0127066
DNASE1,TRAP1	6.698	6.692	6.591	6.77	6.702	6.972	6.649	6.613	6.567	7.049	7.101	6.982	6.552	6.721	6.53	6.945	0.170916	0.216505	0.793722	-0.0219097	0.853554	0.999998	0.396971	0.000822631	0.0108132
GOT1	4.743	4.742	4.725	4.878	4.822	5.044	4.712	4.775	4.685	5.101	5.116	5.125	4.688	4.881	4.683	5.071	0.200591	0.167895	0.695977	-0.00511386	0.968457	0.999998	0.396889	0.00208817	0.024185
TBCD	4.07	4.223	4.166	4.232	4.404	4.535	4.218	4.259	4.158	4.424	4.556	4.534	4.084	4.342	4.179	4.459	0.273222	0.134045	0.611835	0.101016	0.471243	0.999998	0.395576	0.00401916	0.0426022
MSH6	5.509	5.292	5.327	5.644	5.543	5.426	5.462	5.291	5.315	5.824	5.658	5.766	5.398	5.566	5.371	5.785	0.171264	0.272874	0.88063	-0.0277275	0.837822	0.999998	0.394576	0.00170849	0.0203693
DHRS13,FLOT2	5.052	5.111	5.269	5.091	5.34	5.351	5.124	5.137	5.171	5.474	5.635	5.487	5.095	5.222	5.112	5.48	0.130587	0.407468	0.994519	0.0169544	0.904059	0.999998	0.39453	0.00315384	0.0345982
DCTD	5.693	5.746	5.561	5.753	5.664	5.797	5.786	5.723	5.684	6.097	6	6.076	5.674	5.746	5.733	6.061	0.0732344	0.657634	0.999998	0.060188	0.683764	0.999998	0.393946	0.0034841	0.0377219
STAT1	4.448	4.525	4.422	4.499	4.661	4.677	4.461	4.51	4.552	4.701	4.95	4.894	4.477	4.615	4.507	4.855	0.143413	0.343743	0.957914	0.0309338	0.817972	0.999998	0.393488	0.00271849	0.0304252
PTGES3	8.127	8.126	7.927	8.192	8.188	7.974	8.018	8.137	8.012	8.4	8.46	8.517	8.15	8.208	8.107	8.542	0.0587283	0.673876	0.999998	-0.0425973	0.722083	0.999998	0.393147	0.00119282	0.0149513
PLEKHM2	4.359	4.3	4.417	4.517	4.51	4.713	4.383	4.281	4.292	4.765	4.754	4.695	4.278	4.504	4.26	4.652	0.236907	0.106963	0.53211	-0.019501	0.878988	0.999998	0.391326	0.00216647	0.0249848
RAN	9.131	9.098	8.866	9.132	9.05	9.136	9.031	9.037	9.004	9.425	9.36	9.448	8.997	9.078	8.986	9.387	0.0815074	0.577049	0.999998	-0.0104662	0.933306	0.999998	0.391221	0.00204604	0.0237582
TMEM14C	6.2	6.278	6.06	6.318	6.191	6.245	6.218	6.286	6.245	6.584	6.535	6.604	6.203	6.266	6.259	6.589	0.0640318	0.665296	0.999998	0.0573694	0.656627	0.999998	0.390882	0.00222749	0.0255854
PPIF	6.026	5.892	5.718	6.14	5.819	6.093	6.031	5.802	5.749	6.46	6.063	6.267	5.919	6.063	5.897	6.303	0.147025	0.271838	0.87896	-0.0223703	0.843861	0.999998	0.389725	0.000643746	0.00871261
LAPTM4A	5.999	6.32	6.215	6.167	6.148	6.252	6.235	6.195	6.206	6.588	6.494	6.588	6.285	6.298	6.31	6.669	0.0131083	0.923668	0.999998	0.0256471	0.827188	0.999998	0.389102	0.00104362	0.0133035
ALYREF	7.538	7.459	7.306	7.743	7.469	7.682	7.406	7.472	7.367	7.923	7.653	7.866	7.335	7.517	7.347	7.721	0.183779	0.161348	0.680209	0.0120809	0.914361	0.999998	0.388279	0.000638694	0.00865424
IQGAP3	4.262	4.153	4.325	4.251	4.299	4.414	4.225	4.207	4.313	4.474	4.712	4.623	4.172	4.255	4.196	4.539	0.0880399	0.551131	0.999998	0.0257135	0.839183	0.999998	0.386495	0.00138967	0.0170701
IQGAP3	4.262	4.153	4.325	4.251	4.299	4.414	4.225	4.207	4.313	4.474	4.712	4.623	4.172	4.255	4.196	4.539	0.0880399	0.551131	0.999998	0.0257135	0.839183	0.999998	0.386495	0.00138967	0.0170701
ATAD3A,AX747755	5.638	5.514	5.293	5.76	5.489	5.836	5.505	5.554	5.409	5.997	5.754	5.836	5.409	5.622	5.454	5.786	0.218085	0.133627	0.610608	0.0462733	0.728839	0.999998	0.385488	0.00388238	0.0413472
ASAP2	3.521	3.481	3.624	3.604	3.787	3.685	3.387	3.512	3.643	3.782	3.946	3.946	3.549	3.704	3.516	3.903	0.169102	0.197534	0.75843	-0.0360465	0.831036	0.999998	0.383598	0.000826836	0.0108596
CSK	5.704	5.544	5.551	5.802	5.692	5.876	5.426	5.6	5.516	6.024	5.935	5.989	5.571	5.756	5.511	5.947	0.188407	0.218561	0.797013	-0.0612593	0.637647	0.999998	0.382398	0.00354108	0.0382076
SRSF4	5.618	5.646	5.655	5.859	5.857	5.871	5.665	5.6	5.495	6.007	5.946	6.026	5.517	5.742	5.501	5.892	0.229468	0.0979659	0.502796	-0.0160088	0.88504	0.999998	0.382339	0.00132152	0.0163498
HSPH1	6.758	6.973	6.708	6.816	6.987	6.905	6.441	6.91	6.76	7.026	7.194	7.293	6.776	6.87	6.671	7.152	0.0945549	0.527546	0.999998	-0.105686	0.405043	0.99399	0.37961	0.00285087	0.0316753
TTLL12	5.073	5.074	4.976	5.208	5.201	5.46	5.007	5.021	4.996	5.477	5.358	5.456	4.96	5.215	4.95	5.328	0.263434	0.0507209	0.317731	-0.0100617	0.932361	0.999998	0.379505	0.00154869	0.0187287
TINAGL1	6.912	7.176	6.94	7.014	7.019	7.326	6.836	7.204	7.011	7.449	7.411	7.352	6.989	7.084	7.02	7.365	0.095827	0.481476	0.999998	0.0312086	0.796348	0.999998	0.378424	0.0021376	0.0246819
PPA1	6.226	6.472	6.296	6.349	6.391	6.289	6.28	6.369	6.295	6.656	6.702	6.736	6.351	6.363	6.31	6.724	0.0117968	0.931019	0.999998	-0.042242	0.719205	0.999998	0.376798	0.00142582	0.0174392
PIP5K1A	5.703	5.939	5.792	5.726	5.9	5.995	5.727	5.836	5.749	6.117	6.216	6.223	5.859	5.892	5.811	6.225	0	1	1	-0.0489993	0.711454	0.999998	0.371317	0.00451743	0.0470085
SKA2	4.618	4.34	4.362	4.775	4.547	4.392	4.526	4.309	4.343	4.944	4.629	4.811	4.543	4.682	4.459	4.9	0.144124	0.381816	0.982188	-0.0886443	0.467756	0.999998	0.37054	0.00271613	0.030409
LSM4	6.556	6.74	6.349	6.719	6.526	6.871	6.535	6.615	6.51	6.92	6.932	6.936	6.547	6.695	6.558	6.913	0.149658	0.260378	0.863723	0.0110349	0.922587	0.999998	0.369407	0.00114479	0.0144219
SHCBP1	4.323	4.422	4.025	4.394	4.471	4.151	4.188	4.335	4.146	4.583	4.624	4.607	4.28	4.366	4.227	4.631	0.0909434	0.527059	0.999998	-0.0558138	0.659741	0.999998	0.368185	0.00363345	0.0390436
NIPSNAP1	5.082	5.126	5.136	4.997	5.322	5.255	5.202	5.139	5.078	5.326	5.663	5.354	5.051	5.155	5.099	5.409	0.107061	0.471208	0.999998	0.0494268	0.691073	0.999998	0.367851	0.0024312	0.0275999
PTPN1	5.537	5.443	5.31	5.437	5.418	5.491	5.479	5.437	5.489	5.88	5.723	5.778	5.423	5.44	5.457	5.782	0.0173253	0.910347	0.999998	0.0341133	0.79239	0.999998	0.365813	0.00464873	0.0481784
PPP1CC	6.79	6.851	6.697	6.937	6.92	6.803	6.901	6.784	6.779	7.138	7.103	7.178	6.867	6.966	6.886	7.228	0.0998823	0.500919	0.999998	0.0192428	0.865741	0.999998	0.36394	0.00162459	0.0194771
ASF1B	5.609	5.615	5.387	5.724	5.606	5.774	5.55	5.563	5.412	6.033	5.851	5.832	5.516	5.684	5.499	5.872	0.171027	0.217626	0.795766	-0.0181513	0.881225	0.999998	0.363128	0.00284747	0.0316413
DPP9	5.012	4.897	4.814	5.078	5.001	5.249	4.758	4.967	4.828	5.353	5.194	5.262	4.868	5.07	4.836	5.22	0.208996	0.130227	0.600206	-0.0328882	0.763249	0.999998	0.362814	0.00103136	0.0131632
COBRA1	5.192	5.217	5.109	5.287	5.328	5.518	5.186	5.239	5.158	5.518	5.559	5.501	5.11	5.316	5.16	5.46	0.211881	0.119045	0.5688	0.0518191	0.660347	0.999998	0.358886	0.00251772	0.0284317
MSN	6.764	6.7	6.678	6.77	6.831	6.96	6.625	6.721	6.698	7.008	7.121	7.051	6.68	6.835	6.66	7.036	0.156199	0.253073	0.85461	-0.0203662	0.861801	0.999998	0.358793	0.002584	0.0290933
AP2M1	7.353	7.41	7.304	7.372	7.38	7.561	7.37	7.416	7.4	7.699	7.675	7.734	7.293	7.385	7.346	7.647	0.0926793	0.497926	0.999998	0.0540523	0.638724	0.999998	0.356283	0.0033461	0.036466
FH	6.642	6.628	6.372	6.628	6.559	6.524	6.533	6.522	6.542	6.885	6.862	6.922	6.533	6.557	6.5	6.885	0.0247984	0.850707	0.999998	-0.0328005	0.770483	0.999998	0.355219	0.00180864	0.0213718
KCMF1	3.368	3.427	3.302	3.42	3.346	3.446	3.264	3.236	3.204	3.744	3.648	3.672	3.438	3.473	3.282	3.763	0.0390345	0.779774	0.999998	-0.172053	0.160347	0.677645	0.35432	0.00367549	0.0394416
DNAJB1	5.76	6.338	5.695	5.726	6.4	6.064	5.529	6.336	5.69	5.767	6.715	6.285	5.951	6.084	5.89	6.298	0.135868	0.311977	0.924157	-0.0614416	0.596469	0.999998	0.352878	0.0025997	0.0292352
FBL	7.758	7.755	7.505	7.735	7.859	7.921	7.69	7.71	7.643	8.017	8.046	7.98	7.584	7.767	7.617	7.935	0.183833	0.241028	0.834423	0.0335872	0.785821	0.999998	0.352658	0.00429046	0.0450234
CYB5R3,DL490307	5.525	5.465	5.476	5.622	5.607	5.826	5.56	5.567	5.5	5.905	5.877	5.761	5.461	5.658	5.526	5.8	0.200876	0.130337	0.60054	0.0659722	0.560848	0.999998	0.346158	0.00258163	0.0290701
U2AF2	7.029	7.005	6.871	7.077	7.06	7.353	6.888	7.032	6.921	7.359	7.219	7.334	6.887	7.094	6.908	7.229	0.207939	0.137561	0.620809	0.0212235	0.867025	0.999998	0.344317	0.00485147	0.0499237
CKAP4	5.422	5.439	5.53	5.605	5.686	5.582	5.527	5.582	5.586	5.756	5.833	5.757	5.439	5.602	5.563	5.763	0.166489	0.198249	0.76009	0.126723	0.265892	0.871809	0.33078	0.00340974	0.0370207
ITM2B	6.162	6.34	6.347	6.145	6.133	6.195	6.453	6.349	6.448	5.97	5.951	5.911	6.374	6.251	6.488	6.043	-0.125435	0.345777	0.960203	0.115106	0.306302	0.917035	-0.336194	0.00426679	0.0448048
B4GALT5	5.23	5.297	5.256	5.128	5.414	5.116	5.145	5.315	5.189	4.86	5.023	4.905	5.325	5.286	5.268	4.989	-0.0400522	0.761021	0.999998	-0.0583585	0.602277	0.999998	-0.345498	0.00287268	0.0318914
GLG1	5.018	4.928	5.133	4.939	5.177	5.03	4.945	5.016	5.041	4.623	4.665	4.734	5.012	5.042	4.989	4.667	0.0311869	0.828754	0.999998	-0.0240506	0.844327	0.999998	-0.357909	0.00356935	0.0384642
YIPF3	5.698	5.749	5.818	5.552	5.578	5.811	5.84	5.842	5.858	5.35	5.469	5.381	5.708	5.612	5.817	5.353	-0.0982218	0.479782	0.999998	0.110757	0.352451	0.966045	-0.363181	0.0035666	0.0384389
MARCH6	5.196	5.151	5.12	5.088	5.1	4.926	5.199	5.269	5.253	4.77	4.859	4.78	5.258	5.144	5.314	4.901	-0.11773	0.432763	0.999998	0.0576902	0.642207	0.999998	-0.368259	0.00309778	0.0340662
PJA2	4.696	4.725	4.908	4.591	4.741	4.499	4.79	4.785	4.876	4.278	4.544	4.402	4.839	4.683	4.857	4.48	-0.161844	0.226495	0.811431	0.0188112	0.868184	0.999998	-0.3742	0.00159384	0.0191595
AK094818,METTL13	5.389	5.484	5.229	5.172	5.316	5.422	5.159	5.364	5.328	4.986	4.957	5.064	5.348	5.292	5.267	4.983	-0.0572136	0.680533	0.999998	-0.0827825	0.498021	0.999998	-0.375116	0.0041044	0.0433696
TOR1A	5.596	5.637	5.466	5.501	5.271	5.479	5.732	5.567	5.651	5.335	5.055	5.168	5.554	5.414	5.639	5.185	-0.142773	0.320794	0.934466	0.08703	0.458632	0.999998	-0.377404	0.00266108	0.0298616
USF1	5.186	5.045	5.099	4.926	4.974	4.963	5.037	5.044	5.03	4.777	4.65	4.756	5.011	4.872	4.963	4.642	-0.143825	0.366559	0.974748	-0.0493341	0.702499	0.999998	-0.382087	0.0046329	0.0480407
NDUFA4	5.804	6.032	5.782	5.67	5.745	5.779	6.038	6.014	6.006	5.431	5.595	5.471	5.969	5.825	6.089	5.593	-0.145705	0.280005	0.88763	0.122372	0.283734	0.892012	-0.382427	0.00145981	0.0177951
ATP6V0B	6.951	7.102	6.748	6.792	6.682	6.947	6.886	7.009	6.916	6.679	6.482	6.515	6.956	6.825	6.966	6.569	-0.133005	0.351914	0.965567	0.00934034	0.939634	0.999998	-0.390697	0.00296255	0.0327276
ATP13A1	5.768	5.536	5.752	5.653	5.528	5.829	5.666	5.606	5.609	5.378	5.19	5.375	5.625	5.614	5.591	5.243	-0.0108339	0.938865	0.999998	-0.0349827	0.768637	0.999998	-0.391508	0.00155517	0.0187807
ME1	3.966	3.968	3.822	3.821	3.845	3.65	3.981	3.952	3.877	3.557	3.612	3.492	3.988	3.846	3.981	3.622	-0.152071	0.324049	0.938365	-0.00749129	0.954474	0.999998	-0.393922	0.00430961	0.0451992
KCTD3	5.558	5.456	5.494	5.393	5.44	5.237	5.578	5.43	5.546	5.167	5.08	5.064	5.54	5.399	5.541	5.155	-0.143821	0.296453	0.905089	0.00131298	0.991677	0.999998	-0.395067	0.00346002	0.0374999
TM4SF1	5.927	5.929	5.765	5.917	5.773	5.889	6.167	5.976	5.985	5.435	5.665	5.359	5.95	5.939	6.099	5.561	-0.0114925	0.933472	0.999998	0.150787	0.200398	0.764389	-0.396483	0.0014746	0.017943
UBE4A	4.539	4.327	4.371	4.366	4.337	4.208	4.406	4.288	4.332	4.037	3.995	4.102	4.477	4.365	4.377	4.095	-0.117247	0.457662	0.999998	-0.10465	0.44737	0.999998	-0.40248	0.00359906	0.0387399
C15orf24	6.208	6.224	6.133	6.102	6.112	6.012	6.168	6.257	6.286	5.834	5.702	5.804	6.188	6.083	6.234	5.791	-0.106702	0.454408	0.999998	0.0471404	0.70229	0.999998	-0.403086	0.00203814	0.0236839
IRF2BP1	5.121	5.062	5.058	5.074	4.88	5.244	5.172	5.01	5.056	4.707	4.706	4.728	5.06	5.029	5.08	4.669	-0.0317671	0.818636	0.999998	0.0210295	0.86037	0.999998	-0.404176	0.00128897	0.0160163
SERINC1	5.18	5.215	5.304	5.033	5.117	4.945	5.303	5.209	5.296	4.83	4.829	4.841	5.323	5.127	5.334	4.929	-0.200612	0.137422	0.620566	0.0117649	0.918163	0.999998	-0.40504	0.000748043	0.00993923
AK126532	5.098	4.852	4.928	4.985	4.833	5.12	4.98	4.822	4.861	4.765	4.447	4.511	4.992	5.004	4.927	4.599	0.0128691	0.932712	0.999998	-0.0667554	0.611495	0.999998	-0.407404	0.00298011	0.0329024
MYH10	5.442	5.365	5.578	5.476	5.655	5.441	5.424	5.438	5.672	4.894	5.09	5.073	5.34	5.445	5.409	4.941	0.106862	0.790582	0.999998	0.0699043	0.701399	0.999998	-0.410879	0.00273528	0.0305863
SPTSSA	4.205	4.283	4.176	4.035	4.048	4.034	4.372	4.28	4.39	3.802	3.809	3.901	4.34	4.153	4.435	3.951	-0.197634	0.194513	0.752882	0.0996755	0.451772	0.999998	-0.412713	0.00360942	0.038834
LY6E	7.839	7.928	7.932	7.883	7.816	8.195	7.918	7.971	7.919	7.544	7.55	7.451	7.865	7.931	7.91	7.454	0.0663503	0.664745	0.999998	0.045129	0.719351	0.999998	-0.413395	0.00181959	0.0214851
MTRNR2L1	5.226	4.747	4.93	5.13	5.003	4.475	4.578	4.399	4.652	4.423	4.559	4.768	5.026	4.94	4.552	4.624	-0.0883679	0.562554	0.999998	-0.491947	0.000403172	0.00576792	-0.416872	0.00336677	0.0366574
DIP2B	3.541	3.486	3.454	3.383	3.319	3.422	3.391	3.505	3.553	3.108	3.055	3.173	3.523	3.413	3.499	3.146	-0.120988	0.412566	0.99659	-0.0264285	0.834801	0.999998	-0.418333	0.00210376	0.0243364
ITPK1	4.851	4.82	4.887	4.883	4.87	5.168	4.734	4.77	4.81	4.423	4.515	4.438	4.822	4.949	4.761	4.419	0.13213	0.457043	0.999998	-0.0631923	0.681785	0.999998	-0.419483	0.00387274	0.0412631
EIF4EBP2	3.822	3.597	3.655	3.742	3.782	3.628	3.596	3.722	3.64	3.318	3.26	3.384	3.779	3.798	3.711	3.394	0.0202459	0.881869	0.999998	-0.0740447	0.529198	0.999998	-0.420027	0.000660287	0.00891232
LIN7C	3.408	2.837	3.185	3.247	3.348	2.588	2.893	2.98	2.976	2.875	2.779	2.801	3.346	3.262	3.052	2.971	-0.093686	0.548971	0.999998	-0.33073	0.0208527	0.162571	-0.423479	0.00382562	0.0408162
ACOT7	7.118	7.138	7.073	6.946	6.873	7.068	7.182	7.233	7.156	6.652	6.698	6.712	7.043	6.899	7.15	6.623	-0.145004	0.373406	0.978105	0.10762	0.437572	0.999998	-0.423766	0.00336386	0.0366342
NOL6	5.885	5.78	5.711	5.659	5.654	5.946	5.698	5.743	5.746	5.443	5.263	5.453	5.754	5.722	5.713	5.338	-0.0329751	0.827296	0.999998	-0.0421315	0.741793	0.999998	-0.425489	0.00103882	0.0132495
MTRNR2L8	7.426	6.862	7.265	7.342	7.289	6.639	6.867	6.733	6.813	6.712	6.773	6.876	7.237	7.154	6.799	6.814	-0.0842258	0.529221	0.999998	-0.442354	0.000115103	0.0018676	-0.426951	0.00028262	0.00420115
LEMD3	3.492	3.508	3.407	3.376	3.369	3.371	3.423	3.531	3.448	3.053	3.07	3.135	3.528	3.427	3.509	3.143	-0.111472	0.453276	0.999998	-0.0208719	0.872955	0.999998	-0.427824	0.00199913	0.0232908
C1orf55	4.264	4.079	4.048	4.158	4.115	3.827	4.148	4.087	4.106	3.811	3.661	3.702	4.218	4.126	4.18	3.813	-0.0964735	0.497975	0.999998	-0.0393773	0.749608	0.999998	-0.430778	0.000948986	0.0122459
LTBP3	6.274	6.334	6.534	6.194	6.223	6.527	6.49	6.489	6.491	5.997	5.97	5.969	6.346	6.271	6.475	5.918	-0.0760036	0.62002	0.999998	0.130293	0.306097	0.9169	-0.43467	0.000894615	0.01163
C12orf44	5.94	5.893	5.648	5.752	5.699	5.894	5.853	5.891	5.866	5.525	5.244	5.418	5.769	5.732	5.838	5.342	-0.0381866	0.807258	0.999998	0.0698107	0.585378	0.999998	-0.436099	0.00357537	0.0385116
ERLEC1	5.319	5.472	5.379	5.128	5.244	5.2	5.53	5.489	5.55	4.873	4.965	5.038	5.434	5.24	5.551	5.01	-0.199769	0.154257	0.664204	0.118849	0.32719	0.941805	-0.436521	0.000901286	0.0117006
SEPN1	5.36	5.201	5.41	5.311	5.399	5.425	5.408	5.349	5.416	4.938	5.036	4.772	5.311	5.364	5.386	4.886	0.0541238	0.695481	0.999998	0.0767047	0.542522	0.999998	-0.438408	0.00146999	0.0179031
PRAF2,WDR45	6.559	6.695	6.853	6.491	6.507	6.69	6.801	6.68	6.678	6.228	6.402	6.21	6.641	6.496	6.661	6.207	-0.146522	0.357	0.969009	0.0203407	0.88274	0.999998	-0.438597	0.00288634	0.0320167
MAU2	4.805	4.792	4.858	4.691	4.71	4.963	4.898	4.847	4.824	4.457	4.353	4.418	4.784	4.762	4.832	4.363	-0.0229706	0.870694	0.999998	0.0493929	0.666703	0.999998	-0.43937	0.000250108	0.00376608
NOMO2	5.399	5.524	5.525	5.221	5.44	5.51	5.4	5.548	5.587	4.982	5.079	5.084	5.446	5.369	5.484	5.017	-0.0786025	0.560276	0.999998	0.0392733	0.736436	0.999998	-0.440168	0.000262873	0.0039357
SLK	4.578	4.481	4.602	4.406	4.454	4.254	4.506	4.506	4.644	4.072	4.047	4.202	4.54	4.374	4.53	4.122	-0.173985	0.273882	0.881399	-0.0105845	0.942663	0.999998	-0.440446	0.00391867	0.0416961
MBTPS2	3.996	4.097	4.063	3.943	3.987	3.685	4.048	4.043	4.089	3.542	3.794	3.574	4.153	3.981	4.131	3.74	-0.183725	0.232135	0.820154	-0.023931	0.85801	0.999998	-0.441935	0.00180169	0.0213058
MAFK	4.683	4.665	4.458	4.523	4.862	4.754	4.879	4.855	4.819	4.116	4.357	4.07	4.574	4.685	4.847	4.152	0.116265	0.432916	0.999998	0.284077	0.0273108	0.200403	-0.442893	0.00137526	0.0169129
ELF1	3.538	3.677	3.653	3.459	3.296	3.354	3.718	3.575	3.704	3.086	3.336	3.235	3.672	3.427	3.696	3.268	-0.26797	0.14389	0.637914	0.025664	0.869227	0.999998	-0.444039	0.00375355	0.0401606
NOMO3	5.364	5.47	5.482	5.165	5.387	5.449	5.359	5.506	5.536	4.925	5.035	5.032	5.4	5.31	5.438	4.966	-0.0921615	0.492475	0.999998	0.0387686	0.731956	0.999998	-0.447167	0.000174853	0.00272883
ATXN7L3B	5.454	5.483	5.481	5.285	5.363	5.28	5.423	5.485	5.43	4.938	5.071	5.101	5.52	5.359	5.485	5.083	-0.164877	0.212606	0.78714	-0.0357751	0.749941	0.999998	-0.448719	0.000125396	0.00201558
GPAA1	6.495	6.635	6.739	6.49	6.461	6.75	6.588	6.564	6.576	6.264	6.227	6.104	6.632	6.568	6.599	6.188	-0.0645251	0.664344	0.999998	-0.0340162	0.788064	0.999998	-0.449606	0.000454199	0.00641561
DDX6	5.242	4.587	4.88	5.069	5.192	4.46	4.782	4.749	4.711	4.498	4.427	4.589	5.024	5.026	4.803	4.59	0.00255065	0.987526	0.999998	-0.228874	0.106267	0.530029	-0.450175	0.00212719	0.0245767
KIAA0317	3.569	3.695	3.696	3.534	3.698	3.728	3.597	3.808	3.614	3.167	3.352	3.251	3.677	3.636	3.667	3.26	-0.0445038	0.813357	0.999998	-0.010724	0.945018	0.999998	-0.457727	0.00242221	0.0275077
FAM100B	6.351	6.319	6.418	6.337	6.392	6.532	6.701	6.454	6.564	5.867	6.03	5.875	6.326	6.372	6.554	5.875	0.0465548	0.73575	0.999998	0.230393	0.0476426	0.30409	-0.457908	0.000202528	0.00311749
IFI16	5.621	5.746	5.859	5.57	5.801	5.514	5.794	5.712	5.816	5.207	5.37	5.239	5.682	5.586	5.703	5.234	-0.0973971	0.584789	0.999998	0.0219601	0.887499	0.999998	-0.458359	0.00349824	0.0378378
HPCAL1	7.361	7.615	7.479	7.172	7.103	7.424	7.517	7.59	7.608	7.063	7.04	7.032	7.469	7.211	7.568	7.013	-0.259949	0.0589056	0.35534	0.0998379	0.39077	0.987959	-0.459113	0.000321118	0.00471118
TXNDC15	3.981	3.753	3.895	3.798	3.708	3.637	3.937	3.886	3.873	3.489	3.42	3.537	3.923	3.742	3.928	3.497	-0.194763	0.234486	0.824187	0.00526583	0.97169	0.999998	-0.462112	0.00249108	0.0281713
LOC100507246,SNORD1C	6.427	5.529	5.886	6.305	6.418	5.536	5.792	6.416	5.572	5.622	5.516	5.589	6.128	6.246	5.722	5.671	0.11927	0.469471	0.999998	-0.412455	0.00329393	0.0359724	-0.464742	0.00153694	0.0185938
SLC1A4	3.869	3.512	3.814	4.068	3.703	3.907	4.106	3.613	3.752	3.3	3.352	3.29	3.756	3.92	3.858	3.327	0.176263	0.220495	0.800344	0.110016	0.394718	0.990538	-0.469651	0.000492952	0.00688479
AX746653,PREX1	4.073	3.95	4.144	3.989	4.023	4.094	4.034	3.9	4.006	3.607	3.668	3.58	3.979	3.966	3.916	3.544	-0.0138238	0.933861	0.999998	-0.0682933	0.59533	0.999998	-0.469932	0.000877482	0.0114356
AK097288,ITGA1,PELO	5.172	5.362	5.438	4.879	5.039	5.024	5.436	5.523	5.793	4.869	4.831	4.883	5.364	5.021	5.611	4.907	-0.35231	0.0328227	0.230726	0.25295	0.0901819	0.476644	-0.470023	0.00160764	0.0193033
DSTN	7.605	7.699	7.719	7.494	7.474	7.351	7.806	7.721	7.752	7.225	7.147	7.214	7.766	7.538	7.828	7.298	-0.228715	0.140587	0.628674	0.0626405	0.657365	0.999998	-0.470392	0.000510523	0.00709872
APLP2,DQ600312	5.772	5.941	5.851	5.652	5.798	5.963	5.973	5.992	6.067	5.316	5.295	5.528	5.822	5.788	5.983	5.359	-0.0344406	0.820579	0.999998	0.164091	0.191936	0.747644	-0.472286	0.000373831	0.00538833
HSBP1	8.252	8.494	8.286	8.064	8.241	8.162	8.298	8.396	8.368	7.742	7.924	7.902	8.233	8.047	8.252	7.76	-0.186287	0.25043	0.850482	0.0193547	0.889681	0.999998	-0.473975	0.00103361	0.0131883
STOM	5.936	5.847	5.86	5.88	5.844	5.692	5.937	5.866	5.916	5.441	5.358	5.462	5.983	5.909	5.983	5.517	-0.0745795	0.573108	0.999998	0.000509661	0.996337	0.999998	-0.474967	4.61868e-05	0.000817938
PHF8	3.989	3.96	4.014	3.875	4.098	4.114	3.882	4.046	4.007	3.384	3.497	3.724	3.966	4.02	3.964	3.526	0.0580607	0.733367	0.999998	-0.00116531	0.993714	0.999998	-0.475136	0.00203065	0.0236028
PSAP	7.434	7.671	7.683	7.317	7.44	7.611	7.66	7.683	7.752	7.099	7.19	7.098	7.562	7.428	7.668	7.089	-0.134438	0.33411	0.948303	0.106884	0.374019	0.978105	-0.475908	0.000112099	0.00182512
AASDHPPT,BX537665	5.394	5.492	5.331	5.224	5.177	4.982	5.388	5.445	5.446	4.908	4.939	5.013	5.513	5.23	5.492	5.049	-0.290899	0.0381469	0.258147	-0.0218477	0.862611	0.999998	-0.47642	0.000110713	0.00180691
TDG	4.627	4.563	4.484	4.435	4.228	4.207	4.741	4.542	4.668	4.195	3.941	4.112	4.604	4.346	4.678	4.148	-0.269515	0.1201	0.572029	0.0779866	0.611805	0.999998	-0.478414	0.00384654	0.0410024
DAP	6.593	6.543	6.514	6.422	6.39	6.412	6.715	6.594	6.544	6.146	6.178	5.899	6.485	6.35	6.564	6.012	-0.136502	0.300585	0.910893	0.0805652	0.469966	0.999998	-0.478878	3.74493e-05	0.00067574
MAGEF1	5.206	5.344	5.251	5.011	5.169	5.251	5.474	5.41	5.373	4.918	4.759	4.718	5.248	5.126	5.415	4.783	-0.124953	0.388131	0.985789	0.171856	0.168042	0.696317	-0.479392	0.000344496	0.00501599
CMTM6	5.403	5.614	5.498	5.328	5.41	5.198	5.617	5.601	5.622	4.977	5.002	5.131	5.633	5.448	5.718	5.164	-0.188835	0.155609	0.667132	0.0868752	0.438747	0.999998	-0.47989	4.65947e-05	0.000824081
ZNF672	4.373	4.482	4.44	4.228	4.219	4.48	4.261	4.424	4.459	3.968	3.97	3.971	4.43	4.301	4.4	3.977	-0.136502	0.345959	0.960264	-0.031596	0.802521	0.999998	-0.479998	0.000333741	0.00487517
UGDH	4.171	4	4.111	4.006	4.277	3.751	3.948	3.953	4.056	3.607	3.691	3.641	4.164	4.093	4.032	3.714	-0.0746517	0.624028	0.999998	-0.139747	0.281384	0.88841	-0.481019	0.000448012	0.00634339
SEC24A	3.937	4.027	3.887	3.629	3.773	3.673	3.904	4.01	4.023	3.435	3.598	3.501	4.044	3.778	4.038	3.594	-0.284009	0.105997	0.529136	-0.00642389	0.966847	0.999998	-0.484086	0.00288245	0.0319811
WDR48	4.509	4.618	4.577	4.333	4.557	4.451	4.498	4.64	4.669	3.885	4.19	4.191	4.578	4.473	4.601	4.117	-0.110158	0.5313	0.999998	0.0239864	0.876936	0.999998	-0.484892	0.00224442	0.0257299
TMEM132A	3.906	4.051	4.141	4.013	4.083	4.388	4.075	3.944	3.828	3.558	3.761	3.484	4.005	4.132	3.94	3.555	0.135617	0.457339	0.999998	-0.068721	0.652159	0.999998	-0.485629	0.00341651	0.0370794
NOL9	3.429	2.632	3.127	3.399	3.488	2.737	2.869	2.74	2.806	2.829	2.526	2.683	3.154	3.296	2.845	2.728	0.15953	0.351114	0.965032	-0.35308	0.02104	0.163747	-0.489179	0.000397654	0.00569609
CRIPT	4.292	4.546	4.497	4.194	4.241	4.097	4.331	4.413	4.496	3.9	3.932	4.095	4.544	4.284	4.483	4.077	-0.272966	0.0828823	0.451134	-0.0637961	0.645202	0.999998	-0.491973	0.000880231	0.0114619
CLCN3	3.795	3.907	3.876	3.633	3.832	3.716	3.844	3.891	3.983	3.261	3.464	3.486	3.942	3.81	3.968	3.487	-0.141075	0.443585	0.999998	0.0281082	0.861826	0.999998	-0.492244	0.00300458	0.0331416
S100A6	11.297	11.399	11.237	11.067	11.168	11.232	11.366	11.476	11.303	10.806	10.994	10.659	11.239	11.079	11.333	10.746	-0.159882	0.32488	0.939361	0.0944502	0.516583	0.999998	-0.492737	0.000828333	0.0108745
SRGAP2	4.263	4.348	4.344	4.126	4.311	4.178	4.154	4.444	4.442	3.649	3.943	3.929	4.357	4.253	4.379	3.892	-0.110206	0.466993	0.999998	0.0223076	0.867062	0.999998	-0.493806	0.000547498	0.00756277
GAK	4.874	4.842	4.806	4.72	4.703	4.961	4.99	4.949	4.895	4.41	4.368	4.332	4.747	4.703	4.876	4.274	-0.0454327	0.789543	0.999998	0.134123	0.388569	0.986317	-0.494631	0.00124421	0.0155275
LZTS2	5.615	5.597	5.61	5.44	5.559	5.704	5.506	5.666	5.579	5.056	5.212	5.102	5.519	5.487	5.536	5.035	-0.0326262	0.836162	0.999998	0.0172385	0.907473	0.999998	-0.496779	0.00139276	0.0171013
GPR56	5.19	5.203	5.068	5.08	5.202	5.341	5.054	5.247	5.186	4.788	4.612	4.629	5.113	5.191	5.144	4.623	0.0800465	0.657056	0.999998	0.0315925	0.835785	0.999998	-0.507285	0.00206171	0.0239168
GABARAPL2	6.536	6.669	6.558	6.217	6.234	6.273	6.62	6.607	6.632	6.016	6.131	6.105	6.671	6.326	6.697	6.17	-0.349257	0.0134741	0.114832	0.0255381	0.832879	0.999998	-0.50755	8.65249e-05	0.00144535
TGDS	4.242	4.154	4.222	3.966	3.948	4.013	4.453	4.293	4.371	3.741	3.677	3.746	4.288	4.058	4.431	3.811	-0.243142	0.18937	0.743235	0.149936	0.302451	0.913102	-0.508276	0.00134762	0.0166292
TMEM66	5.917	6.059	6.056	5.685	5.755	5.841	6.093	6.09	6.096	5.45	5.475	5.594	6.056	5.802	6.125	5.556	-0.258237	0.0545763	0.335893	0.0702137	0.578674	0.999998	-0.509406	2.02699e-05	0.00038465
SLC44A1	4.701	4.921	5.116	4.684	4.904	4.684	4.889	4.888	5.098	4.405	4.454	4.38	5.014	4.86	5.039	4.522	-0.159141	0.256604	0.859572	0.0259105	0.828462	0.999998	-0.510866	3.70788e-05	0.000670078
APC	3.017	2.872	2.898	2.858	2.87	2.658	2.958	2.897	3.031	2.535	2.351	2.554	2.933	2.811	2.945	2.499	-0.140536	0.413405	0.996743	0.0137795	0.923095	0.999998	-0.512636	0.00244017	0.0276851
KCNN4	5.649	5.901	5.976	5.596	5.76	6.098	5.779	5.983	5.965	5.319	5.38	5.366	5.796	5.781	5.88	5.291	-0.0145171	0.914302	0.999998	0.0854581	0.462484	0.999998	-0.515821	1.68109e-05	0.000323737
KIF21B	2.979	2.869	2.732	2.621	2.809	2.773	3.02	3.006	2.884	2.266	2.606	2.376	2.796	2.682	2.93	2.366	-0.133395	0.465338	0.999998	0.155683	0.250642	0.850722	-0.516227	0.000549081	0.00758241
OAF	6.994	7.3	6.989	6.748	6.779	7.137	7.108	7.214	7.154	6.669	6.66	6.517	7.07	6.86	7.145	6.558	-0.211432	0.110911	0.544768	0.0749735	0.504081	0.999998	-0.516304	9.3696e-06	0.00019
ABR	5.139	5.078	5.176	4.932	5.014	5.379	4.973	5.095	5.109	4.611	4.602	4.678	5.044	5.036	4.999	4.543	-0.00910559	0.95962	0.999998	-0.0465816	0.758252	0.999998	-0.520207	0.00357964	0.0385443
MEOX2	6.017	6.182	6.201	5.815	6.177	5.982	6.189	6.187	6.223	5.412	5.777	5.645	6.13	5.996	6.185	5.619	-0.135932	0.306009	0.916769	0.0549035	0.62463	0.999998	-0.520561	1.01207e-05	0.000203667
NCDN	5.143	5.035	5.041	4.996	4.838	5.243	5.109	5.103	5.012	4.677	4.483	4.596	5.038	4.998	5.06	4.532	-0.041215	0.808369	0.999998	0.0234806	0.883533	0.999998	-0.524882	0.00214344	0.0247464
STK17A	4.403	4.773	4.673	4.351	4.53	4.29	4.566	4.713	4.776	4.115	4.06	4.146	4.697	4.475	4.737	4.196	-0.232143	0.232617	0.821005	0.0410764	0.810922	0.999998	-0.525881	0.00400796	0.0425121
SEL1L	3.493	3.497	3.575	3.298	3.436	3.328	3.512	3.495	3.663	2.985	3.065	3.076	3.582	3.416	3.597	3.106	-0.182235	0.245012	0.841462	0.0158217	0.89285	0.999998	-0.528538	2.6179e-05	0.000486497
SLC39A6	4.822	5.06	5.029	4.77	4.865	4.926	5.037	5.081	5.142	4.44	4.444	4.493	5.026	4.903	5.121	4.517	-0.127409	0.374266	0.978105	0.0979054	0.427257	0.999105	-0.528563	6.02581e-05	0.00103928
NOMO1	5.61	5.701	5.698	5.409	5.55	5.654	5.63	5.762	5.793	5.084	5.183	5.173	5.64	5.52	5.706	5.124	-0.122122	0.353377	0.966435	0.067823	0.543063	0.999998	-0.528816	5.38882e-06	0.000114562
ZER1	3.74	3.697	3.846	3.562	3.581	3.862	3.798	3.732	3.867	3.29	3.259	3.297	3.729	3.646	3.782	3.246	-0.0897427	0.588264	0.999998	0.0570029	0.699583	0.999998	-0.531092	0.00273252	0.0305616
IPO13	4.011	4.009	3.861	3.744	3.915	4.077	3.755	4.052	3.963	3.503	3.455	3.479	3.932	3.892	3.916	3.442	-0.0432499	0.796918	0.999998	-0.0175415	0.903389	0.999998	-0.531479	0.000433567	0.00616381
AMD1	5.771	5.917	5.851	5.569	5.565	5.546	5.658	5.852	5.857	5.35	5.191	5.411	5.938	5.655	5.844	5.417	-0.288004	0.0468992	0.300341	-0.0953469	0.435107	0.999998	-0.531869	3.5388e-05	0.000641862
TTC13	3.242	3.402	3.441	2.978	3.227	3.004	3.187	3.349	3.261	2.907	2.9	2.807	3.371	3.083	3.261	2.899	-0.322212	0.125389	0.587096	-0.121484	0.517816	0.999998	-0.532144	0.00328193	0.0358576
FMNL2	4.73	4.776	4.806	4.641	4.608	4.584	4.74	4.752	4.785	4.226	4.188	4.325	4.791	4.64	4.766	4.28	-0.156067	0.306589	0.917262	0	1	1	-0.533522	0.000250428	0.00376946
GDE1	4.992	5.041	5.063	5.033	4.937	4.886	5.288	5.196	5.081	4.457	4.482	4.6	5.036	4.96	5.181	4.52	-0.0780461	0.583181	0.999998	0.150064	0.254242	0.856693	-0.534769	0.000241876	0.00365471
AGAP3,AX747175	5.654	5.832	5.86	5.6	5.572	5.869	5.922	5.773	5.827	5.274	5.3	5.261	5.761	5.65	5.838	5.234	-0.112301	0.447155	0.999998	0.0786089	0.539766	0.999998	-0.538828	0.000120709	0.00194786
ST3GAL1	2.894	2.843	2.974	2.613	2.813	2.69	2.884	2.8	2.966	2.48	2.347	2.501	2.879	2.694	2.87	2.425	-0.215784	0.215737	0.792479	-0.0100765	0.951272	0.999998	-0.540627	0.00225066	0.0257858
BECN1	5.546	5.526	5.552	5.437	5.309	5.267	5.589	5.635	5.595	5.111	4.871	5.012	5.473	5.275	5.545	4.946	-0.202617	0.199907	0.763227	0.0743133	0.597995	0.999998	-0.541566	0.000725769	0.00968823
PDXP,SH3BP1	4.802	5.025	4.908	4.925	4.777	5.059	5.024	4.854	4.945	4.42	4.326	4.435	4.897	4.905	4.958	4.377	0.00763038	0.965723	0.999998	0.0629052	0.68251	0.999998	-0.542261	0.000826846	0.0108596
PDIA4	6.91	7.058	7.038	6.727	7.082	7.048	6.868	7.101	7.079	6.341	6.538	6.48	6.952	6.919	6.986	6.415	-0.0333298	0.840948	0.999998	0.0337673	0.797928	0.999998	-0.542278	0.000210617	0.00322833
IL27RA	3.574	3.689	3.753	3.342	3.479	3.44	3.887	3.87	3.814	3.225	3.219	3.127	3.599	3.349	3.793	3.11	-0.274386	0.170942	0.702653	0.210275	0.224169	0.807167	-0.542543	0.00040258	0.00576053
ATG2B	1.843	1.957	1.991	1.736	1.905	1.847	1.836	1.956	1.999	1.428	1.605	1.609	1.963	1.866	1.95	1.581	-0.132906	0.407823	0.99494	-0.0175839	0.902288	0.999998	-0.542614	0.000437699	0.00621506
SLC4A7	3.44	3.595	3.592	3.294	3.428	3.2	3.499	3.583	3.749	2.899	3.177	3.14	3.66	3.416	3.693	3.166	-0.267513	0.10875	0.538121	0.035572	0.82859	0.999998	-0.546062	0.000522031	0.00724062
ENDOD1	2.859	3.18	2.911	2.644	3.06	2.821	2.717	3.105	2.979	2.342	2.628	2.576	3.017	2.88	2.96	2.55	-0.157055	0.328842	0.943142	-0.0654292	0.648728	0.999998	-0.546414	0.000387429	0.00556565
LMO4	3.204	3.092	3.182	3.088	3.027	2.979	3.344	3.186	3.312	2.58	2.818	2.692	3.25	3.114	3.346	2.771	-0.152594	0.337436	0.950934	0.106477	0.422842	0.998506	-0.547315	0.000208139	0.00319605
IFNAR1	3.258	3.301	3.328	3.21	3.331	2.97	3.235	3.282	3.283	2.766	2.769	2.891	3.34	3.227	3.292	2.856	-0.126064	0.420934	0.997888	-0.0528675	0.711242	0.999998	-0.548593	0.000827148	0.010862
TYW3	4.548	4.565	4.547	4.339	4.312	4.246	4.415	4.523	4.569	4.024	3.948	4.079	4.603	4.357	4.53	4.08	-0.258335	0.122277	0.578	-0.0762231	0.580584	0.999998	-0.550684	0.000230613	0.00350019
PCMTD2	4.487	4.602	4.718	4.354	4.331	4.266	4.744	4.482	4.745	4.095	4.091	4.027	4.686	4.407	4.73	4.159	-0.291143	0.0648391	0.379363	0.0461454	0.717088	0.999998	-0.552829	9.30096e-05	0.00154304
MMP14	4.883	4.907	5.03	4.778	5.01	5.086	4.972	5.053	5.002	4.333	4.569	4.31	4.888	4.921	4.982	4.355	0.0338881	0.801643	0.999998	0.0966383	0.401638	0.992484	-0.555534	5.72752e-06	0.000121163
TPP1	4.307	4.593	4.535	4.093	4.431	4.335	4.478	4.465	4.61	3.882	4.1	3.898	4.526	4.329	4.559	3.998	-0.206724	0.209192	0.781065	0.0345917	0.778269	0.999998	-0.557003	1.8345e-05	0.000351205
ZNF37BP	2.2	2.193	2.424	2.167	2.304	1.986	2.188	2.173	2.259	1.699	1.896	1.922	2.267	2.159	2.188	1.845	-0.138123	0.461096	0.999998	-0.101324	0.602415	0.999998	-0.557235	0.00444391	0.0463659
IDUA	2.534	2.618	2.946	2.427	2.357	2.54	2.84	2.669	2.364	2.358	2.315	2.097	2.694	2.426	2.648	2.236	-0.322532	0.167275	0.694293	-0.0545452	0.745432	0.999998	-0.559298	0.0019225	0.0225202
CUEDC1	4.616	4.667	4.602	4.55	4.372	4.858	4.615	4.555	4.55	4.157	4.053	4.112	4.574	4.547	4.544	4.042	-0.0281385	0.887276	0.999998	-0.0306733	0.863233	0.999998	-0.559707	0.00213256	0.0246297
GAA	4.066	4.169	4.366	4.068	4.165	4.315	4.223	4.182	4.255	3.704	3.902	3.488	4.178	4.147	4.205	3.653	-0.0326773	0.855606	0.999998	0.028591	0.868966	0.999998	-0.562178	0.00221191	0.0254404
KDM5A	3.849	3.915	3.936	3.551	3.908	3.704	3.482	3.837	3.95	3.153	3.546	3.349	3.897	3.742	3.771	3.38	-0.167259	0.410178	0.995701	-0.135528	0.36541	0.974266	-0.562809	0.000434192	0.00617083
PREP	5.03	5.056	5.046	4.733	4.868	4.853	4.944	5.166	4.793	4.493	4.511	4.48	5.06	4.819	4.993	4.517	-0.248871	0.176084	0.713719	-0.0691165	0.679298	0.999998	-0.563503	0.000750209	0.009961
SCARB2	4.655	4.741	4.873	4.66	4.691	4.56	4.938	4.783	4.889	4.222	4.227	4.182	4.824	4.711	4.923	4.284	-0.116868	0.382301	0.982506	0.102887	0.363748	0.974213	-0.564428	2.60033e-06	5.80084e-05
AK055785,FAM100A	5.307	5.265	5.384	5.309	4.951	5.544	5.616	5.291	5.327	4.982	4.647	4.806	5.269	5.217	5.369	4.722	-0.0532294	0.725882	0.999998	0.102688	0.464402	0.999998	-0.56462	0.000468351	0.00658696
SEPT9	7.509	7.417	7.391	7.483	7.505	7.821	7.393	7.408	7.334	6.926	6.899	6.856	7.359	7.542	7.322	6.798	0.184278	0.285154	0.893148	-0.0371922	0.802463	0.999998	-0.565214	0.000229465	0.00348557
RERE	4.329	3.989	4.178	4.265	4.26	4.465	4.248	4.097	4.221	3.67	3.782	3.526	4.133	4.297	4.154	3.606	0.173103	0.308311	0.9194	0.0220638	0.881629	0.999998	-0.565831	0.000451221	0.00638213
TTL	3.95	3.921	3.911	3.745	3.854	3.596	3.944	3.951	3.883	3.385	3.392	3.428	3.965	3.775	3.951	3.442	-0.203924	0.190551	0.745149	-0.0147993	0.917436	0.999998	-0.566132	0.000315504	0.00463674
ENTPD6	5.225	5.329	5.297	5.099	5.115	5.426	5.258	5.31	5.288	4.751	4.758	4.719	5.233	5.163	5.247	4.684	-0.0724901	0.670924	0.999998	0.0138966	0.92803	0.999998	-0.567299	0.000510658	0.00709956
PRKD3	4.461	4.55	4.513	4.3	4.6	4.284	4.388	4.524	4.443	3.74	4.098	4.03	4.564	4.462	4.486	4.025	-0.107153	0.585037	0.999998	-0.0814283	0.604841	0.999998	-0.568043	0.000669775	0.00903136
SLC25A20	3.705	3.802	3.667	3.338	3.418	3.695	3.513	3.687	3.56	3.196	3.283	3.135	3.677	3.448	3.559	3.161	-0.250365	0.162584	0.683559	-0.128789	0.44162	0.999998	-0.569969	0.000957634	0.0123507
BHLHE40	3.817	3.783	3.55	3.429	3.423	3.304	4.025	3.852	3.794	3.354	3.027	3.207	3.695	3.363	3.875	3.177	-0.363346	0.0260846	0.193478	0.193985	0.174862	0.711219	-0.571392	0.000394257	0.00565345
GPR137	4.979	5.266	5.098	4.935	4.95	5.326	5.018	5.08	5.015	4.774	4.417	4.527	5.172	5.115	5.094	4.619	-0.058052	0.762787	0.999998	-0.0805492	0.629468	0.999998	-0.572386	0.000826593	0.0108592
SCFD2	3.693	3.784	3.761	3.392	3.67	3.656	3.603	3.835	3.882	3.111	3.352	3.191	3.736	3.576	3.769	3.216	-0.17403	0.273632	0.881399	0.0353829	0.796155	0.999998	-0.572475	0.00011398	0.00185097
LOC100379224	2.326	2.46	2.671	2.218	2.168	2.378	2.251	2.335	2.477	1.919	2.073	2.102	2.55	2.326	2.4	2.092	-0.274538	0.169406	0.699175	-0.182153	0.320006	0.93337	-0.572768	0.0034988	0.0378377
PLIN2	7.496	7.533	7.213	7.212	7.285	7.314	7.411	7.472	7.338	6.822	6.93	6.752	7.377	7.222	7.369	6.807	-0.155578	0.248703	0.847812	-0.00807183	0.943303	0.999998	-0.573863	1.28302e-06	3.01072e-05
GATSL2,GTF2IP1,LOC100093631	5.202	5.153	5.236	5.006	5.123	5.047	5.208	5.183	5.229	4.642	4.63	4.63	5.213	5.08	5.213	4.657	-0.136709	0.413025	0.99659	0.000309689	0.998243	0.999998	-0.574216	0.000120399	0.00194418
ID3	5.347	5.161	5.474	5.264	4.949	5.438	5.444	5.096	5.57	4.968	4.426	4.936	5.305	5.19	5.37	4.747	-0.118935	0.435308	0.999998	0.0661133	0.621525	0.999998	-0.575809	6.78415e-05	0.00115886
PLD3	4.873	5.071	5.2	4.722	4.876	5.291	5.1	5.097	5.087	4.353	4.724	4.425	5.011	4.941	5.073	4.451	-0.0715155	0.708698	0.999998	0.064887	0.714926	0.999998	-0.581124	0.00117372	0.0147399
ZFYVE27	4.158	4.238	4.034	3.917	3.943	4.033	4.139	4.145	4.167	3.652	3.544	3.63	4.117	3.964	4.15	3.573	-0.163429	0.455074	0.999998	0.0351557	0.847879	0.999998	-0.585289	0.00341376	0.037058
RAP2A	3.834	3.586	3.864	3.796	3.878	3.412	3.676	3.715	3.692	3.264	3.206	3.219	3.859	3.799	3.754	3.32	-0.0642377	0.660233	0.999998	-0.113422	0.376141	0.979183	-0.587583	1.76644e-05	0.000338862
ACOX1	2.911	2.729	2.786	2.697	2.959	2.597	2.586	2.722	2.738	2.207	2.381	2.397	2.862	2.806	2.711	2.371	-0.0655983	0.738347	0.999998	-0.177321	0.338946	0.952999	-0.588244	0.00254915	0.0287455
HCFC2	1.862	2.155	1.84	1.485	1.945	1.655	1.541	2.219	1.824	1.406	1.599	1.633	2.023	1.759	1.92	1.602	-0.360851	0.0746478	0.418933	-0.138409	0.425961	0.999105	-0.589004	0.00161088	0.0193349
CDC42SE1	5.614	5.619	5.522	5.359	5.559	5.362	5.549	5.709	5.57	4.922	5.042	5.059	5.633	5.482	5.653	5.053	-0.153902	0.272907	0.88067	0.0210045	0.861394	0.999998	-0.594245	2.15342e-06	4.87289e-05
PPTC7	4.045	3.984	3.954	3.92	3.758	3.663	4.139	4.048	4.021	3.442	3.498	3.416	4.095	3.884	4.144	3.543	-0.225542	0.109108	0.539248	0.0514973	0.667976	0.999998	-0.594281	3.96643e-06	8.59274e-05
HM13,PSIMCT-1	7.311	7.457	7.476	7.167	7.168	7.346	7.479	7.47	7.524	6.862	6.784	6.82	7.407	7.226	7.495	6.815	-0.181825	0.235148	0.825202	0.0881655	0.495498	0.999998	-0.595815	1.44645e-05	0.000281882
ACVR1	2.95	2.906	2.935	2.783	2.67	2.741	2.923	3.068	3.088	2.416	2.416	2.436	2.941	2.748	3.028	2.435	-0.223968	0.24426	0.840168	0.0997453	0.563774	0.999998	-0.599644	0.00244827	0.0277603
AGPAT1	5.965	6.008	5.965	5.957	6.038	6.136	5.894	5.986	5.943	5.351	5.49	5.388	5.983	6.043	5.942	5.395	0.0610601	0.69055	0.999998	-0.0413354	0.765634	0.999998	-0.599822	5.78124e-05	0.00100093
RAB4A,SPHAR	4.501	4.589	4.587	4.345	4.366	4.448	4.68	4.579	4.717	3.972	4.008	3.973	4.608	4.429	4.693	4.038	-0.186782	0.277395	0.884796	0.0883105	0.564397	0.999998	-0.599941	0.000387959	0.00557157
PRNP	6.945	6.991	6.994	6.718	7.106	7.156	6.884	7.104	7.107	6.306	6.487	6.401	6.994	7.001	7.036	6.399	0.00708425	0.96692	0.999998	0.042545	0.748278	0.999998	-0.600711	5.20128e-05	0.00091087
TRANK1	1.214	1.226	1.401	1.032	1.264	1.204	1.209	1.387	1.324	0.828	1.102	0.909	1.253	1.151	1.287	0.935	-0.179842	0.348692	0.962643	0.0587334	0.735485	0.999998	-0.600856	0.00167072	0.0199593
ASF1A	4.268	4.337	4.073	3.921	3.872	3.956	4.282	4.259	4.305	3.772	3.597	3.601	4.327	4.009	4.343	3.763	-0.33749	0.0444721	0.288815	0.0166815	0.907029	0.999998	-0.600946	0.000118139	0.0019116
SRGAP2	5.566	5.579	5.754	5.383	5.557	5.512	5.504	5.618	5.594	4.891	5.164	5.048	5.629	5.489	5.572	5.043	-0.143542	0.427613	0.999131	-0.0585878	0.694504	0.999998	-0.601432	0.000120293	0.00194281
TP53I3	4.941	5.114	5.024	4.632	4.838	4.91	4.818	4.95	4.897	4.573	4.374	4.388	4.913	4.714	4.809	4.335	-0.206408	0.352689	0.966078	-0.10716	0.562856	0.999998	-0.602148	0.00246866	0.0279445
AK095366,COX17	7.67	7.737	7.475	7.338	7.391	7.468	7.736	7.816	7.635	6.972	7.025	7.058	7.556	7.33	7.674	6.957	-0.227333	0.13684	0.619269	0.118812	0.370123	0.976699	-0.60248	2.88115e-05	0.000530929
HMGA2	5.62	5.783	5.303	5.31	5.364	5.318	5.668	5.812	5.665	4.946	5.008	5.066	5.675	5.397	5.769	5.087	-0.284581	0.197215	0.757756	0.0949831	0.480174	0.999998	-0.602883	9.0647e-05	0.00150569
KDM3A	3.627	3.448	3.665	3.452	3.374	3.499	3.784	3.631	3.711	2.774	3.242	2.995	3.542	3.42	3.66	3	-0.1337	0.481882	0.999998	0.12937	0.436402	0.999998	-0.604332	0.000483098	0.00676616
ARHGAP32	1.953	1.988	2.133	2.136	2.03	2.113	2.025	2.298	2.356	1.489	1.773	1.628	2.042	2.113	2.166	1.609	0.0924134	0.783572	0.999998	0.161148	0.394968	0.990658	-0.604531	0.00147153	0.0179173
NID1	5.451	5.394	5.694	5.418	5.597	5.517	5.639	5.485	5.619	4.981	4.918	4.897	5.519	5.502	5.582	4.93	0	1	1	0.0649954	0.695989	0.999998	-0.605346	0.000339838	0.00495428
NGFR	3.996	3.785	3.191	3.96	3.887	4.591	2.674	3.577	2.843	3.135	3.169	3.124	3.607	4.118	3.051	3.061	0.549127	0.000275264	0.0040989	-0.617139	2.44733e-05	0.000456954	-0.605926	4.21082e-05	0.000752904
AX747081,ITGB5	6.356	6.35	6.499	6.27	6.359	6.513	6.382	6.365	6.469	5.835	5.805	5.778	6.347	6.336	6.366	5.749	-0.0109908	0.940347	0.999998	0.0187616	0.87981	0.999998	-0.607185	2.59976e-06	5.80084e-05
KLHL21	5.496	5.18	5.186	5.327	4.931	5.34	5.427	5.136	5.309	4.914	4.451	4.749	5.306	5.217	5.323	4.716	-0.0908975	0.593307	0.999998	0.0176618	0.900751	0.999998	-0.609055	4.26362e-05	0.000761194
C1orf106	3.63	3.565	3.468	3.504	3.547	3.748	3.509	3.563	3.47	3.142	2.942	2.963	3.526	3.577	3.503	2.976	0.0563172	0.72854	0.999998	-0.0255487	0.871185	0.999998	-0.615251	3.52857e-05	0.000640491
ATG13	4.626	4.529	4.575	4.386	4.356	4.43	4.654	4.49	4.602	4.068	3.943	3.968	4.573	4.396	4.588	3.99	-0.18551	0.228488	0.81468	0.0151856	0.913007	0.999998	-0.615489	0.000113083	0.00183879
PSKH1	3.469	3.629	3.765	3.458	3.51	3.626	3.64	3.585	3.594	3.08	3.08	3.107	3.61	3.511	3.593	3.054	-0.108117	0.589743	0.999998	-0.0178778	0.916827	0.999998	-0.616873	0.00142423	0.0174288
ATP2B1	4.209	4.187	4.157	4.066	4.137	3.915	4.241	4.307	4.459	3.562	3.592	3.653	4.255	4.122	4.38	3.678	-0.140503	0.421805	0.998129	0.130932	0.387724	0.985394	-0.616907	6.92337e-05	0.00117923
CDK6	4.547	4.209	4.322	4.582	4.288	4.283	4.028	4.011	4.277	3.854	3.502	3.992	4.493	4.515	4.183	3.908	0.023892	0.872587	0.999998	-0.325748	0.0118715	0.103479	-0.618136	2.87062e-06	6.3577e-05
AX746967,FBXO46	3.635	3.741	3.688	3.444	3.688	3.605	3.483	3.521	3.582	3.026	3.371	3.063	3.689	3.568	3.538	3.129	-0.131531	0.516691	0.999998	-0.164617	0.382328	0.982535	-0.618358	0.00180894	0.0213727
DNAJB11	5.059	5.188	5.156	4.899	5.006	5.009	5.168	5.193	5.138	4.547	4.416	4.611	5.141	4.981	5.177	4.543	-0.165026	0.269033	0.87546	0.0368299	0.772645	0.999998	-0.619943	6.64735e-06	0.000138452
MFSD1	4.609	4.749	4.62	4.475	4.447	4.507	4.587	4.635	4.643	4.111	3.95	4.131	4.755	4.571	4.694	4.163	-0.191948	0.224829	0.808374	-0.0634634	0.644047	0.999998	-0.620637	2.67572e-05	0.000495974
KDM4C	3.442	3.596	3.576	3.157	3.35	3.306	3.472	3.521	3.534	2.883	2.961	3.06	3.52	3.258	3.484	2.963	-0.28965	0.179215	0.721418	-0.0390978	0.827751	0.999998	-0.622782	0.00258517	0.029103
PHLDA1	7.404	7.748	7.267	7.032	7.637	7.423	7.226	7.741	7.415	6.755	7.163	6.682	7.479	7.361	7.477	6.86	-0.119067	0.598794	0.999998	-0.00280152	0.987286	0.999998	-0.624068	0.00121053	0.0151491
ALDH3A2	4.2	4.406	4.213	3.966	4.056	4.103	4.38	4.459	4.377	3.685	3.648	3.718	4.315	4.085	4.433	3.729	-0.243241	0.158518	0.673774	0.124126	0.382306	0.982506	-0.624264	0.000122211	0.00197041
ZNF462	3.219	2.753	3.087	3.296	3.311	2.985	2.939	2.799	2.97	2.459	2.478	2.554	3.018	3.194	2.891	2.487	0.198204	0.302075	0.912774	-0.146585	0.420442	0.997888	-0.624304	0.000636304	0.00862557
SLC25A44	4.725	4.505	4.532	4.424	4.322	4.503	4.572	4.489	4.547	4.15	3.812	4.039	4.607	4.442	4.552	4.014	-0.173077	0.327338	0.941983	-0.0576794	0.707526	0.999998	-0.624934	7.00731e-05	0.00119267
KIAA0430	3.732	3.613	3.798	3.456	3.554	3.412	3.696	3.689	3.894	3.046	3.137	3.256	3.746	3.505	3.778	3.177	-0.261707	0.152789	0.660966	0.0350625	0.825534	0.999998	-0.625417	0.000857436	0.0112146
ROBO1	4.004	3.72	3.894	3.954	3.969	3.964	3.823	3.82	3.908	3.225	3.3	3.366	3.834	3.907	3.812	3.262	0.0787761	0.623388	0.999998	-0.0232822	0.850646	0.999998	-0.625688	2.33044e-05	0.000437116
SAAL1	5.372	5.217	5.113	5.039	5.036	4.999	5.476	5.16	5.256	4.531	4.646	4.67	5.22	5.017	5.271	4.613	-0.209652	0.261678	0.865432	0.0519939	0.734493	0.999998	-0.628087	0.000138096	0.0021995
CHP	5.549	5.393	5.499	5.407	5.596	5.251	5.378	5.385	5.434	4.845	4.896	4.891	5.556	5.496	5.458	4.943	-0.0609025	0.651348	0.999998	-0.0999006	0.384988	0.983411	-0.629585	1.52444e-07	4.12411e-06
MXI1	3.32	3.276	3.54	3.288	3.335	3.195	3.708	3.311	3.455	2.795	2.983	2.668	3.41	3.303	3.523	2.849	-0.118836	0.566105	0.999998	0.124325	0.494359	0.999998	-0.634492	0.00162566	0.019485
EPB41L4A-AS1	4.58	4.561	4.874	4.634	4.339	4.489	5.061	4.514	4.724	4.171	4.073	3.971	4.728	4.544	4.846	4.123	-0.190883	0.30926	0.92059	0.122804	0.455907	0.999998	-0.634852	0.000479738	0.00672708
OTUD7B	3.78	3.418	3.579	3.476	3.728	3.517	3.453	3.457	3.457	2.982	3.028	3.074	3.613	3.591	3.464	3.042	-0.0240385	0.885332	0.999998	-0.162831	0.269066	0.87546	-0.635197	3.07931e-05	0.000564253
SLC25A4	4.204	4.334	4.01	3.864	3.907	4.038	4.133	4.162	4.117	3.642	3.438	3.686	4.233	3.981	4.167	3.639	-0.266945	0.0618878	0.367097	-0.0696409	0.570059	0.999998	-0.635635	1.21665e-06	2.87352e-05
MAPK8IP1	3.265	3.347	3.183	3.047	3.128	3.18	3.297	3.404	3.32	2.87	2.616	2.692	3.227	3.068	3.32	2.671	-0.178438	0.375631	0.978553	0.104419	0.482389	0.999998	-0.638752	9.43105e-05	0.00156242
C11orf95	3.726	3.467	3.491	3.424	3.379	3.42	3.502	3.469	3.425	3.135	2.842	3.023	3.579	3.41	3.492	3.006	-0.185442	0.353528	0.966602	-0.0954843	0.58377	0.999998	-0.639214	0.000197241	0.00304206
AF088041,PCYT1A	4.562	4.806	4.725	4.412	4.486	4.721	4.365	4.634	4.595	4.21	3.992	4.004	4.693	4.552	4.529	4.081	-0.147033	0.442203	0.999998	-0.171606	0.351825	0.965567	-0.643657	0.00105513	0.0134358
MINPP1	4.534	4.875	4.815	4.386	4.49	4.571	4.796	4.888	4.966	4.059	4.195	4.122	4.782	4.519	4.914	4.165	-0.273904	0.0615084	0.365603	0.136789	0.274477	0.881399	-0.646153	2.89518e-06	6.40566e-05
SRGAP2P2	5.536	5.899	5.754	5.501	6.052	6.04	5.504	5.801	5.765	4.78	5.366	5.108	5.683	5.835	5.659	5.052	0.154915	0.365483	0.974266	-0.0245002	0.877069	0.999998	-0.64719	0.000222849	0.00339421
CUFF.12402.1	3.167	3.17	3.293	2.846	2.743	2.776	3.409	3.24	3.17	2.577	2.911	2.441	3.319	2.902	3.387	2.75	-0.471824	0.0251527	0.187887	0.0759579	0.683249	0.999998	-0.648022	0.00167912	0.0200445
HYOU1	6.515	6.622	6.619	6.34	6.618	6.661	6.389	6.594	6.619	5.927	5.916	6.013	6.504	6.484	6.478	5.864	0	1	1	-0.0256982	0.85007	0.999998	-0.648803	6.72295e-06	0.00013981
CREM	4.138	4.495	4.325	3.814	3.92	3.954	4.441	4.455	4.563	3.73	3.677	3.765	4.354	3.929	4.504	3.743	-0.450547	0.0970465	0.500006	0.157314	0.444953	0.999998	-0.651043	0.00475545	0.0490799
CTSD	6.669	6.756	6.624	6.595	6.559	7.004	6.595	6.743	6.616	6.113	6.056	6.013	6.659	6.705	6.646	6.015	0.046829	0.73316	0.999998	-0.0127392	0.913169	0.999998	-0.651394	1.06566e-07	2.96531e-06
BFAR	5.87	5.864	5.855	5.756	5.605	5.829	6.054	5.832	5.867	5.293	5.155	5.203	5.852	5.731	5.909	5.214	-0.123321	0.431501	0.999998	0.0578822	0.689681	0.999998	-0.65152	1.03489e-05	0.000207719
EGFL8,PPT2,PPT2-EGFL8	4.945	5.037	4.744	4.831	4.601	5.223	4.815	4.857	4.752	4.361	4.24	4.257	4.93	4.925	4.837	4.305	-0.00458825	0.982961	0.999998	-0.095333	0.637864	0.999998	-0.651527	0.00344265	0.0373288
POU2F1	2.673	2.249	2.467	2.628	2.723	3.087	2.557	2.723	2.722	1.953	2.037	2.147	2.55	2.729	2.595	2.031	0.213472	0.433076	0.999998	0.0545981	0.802085	0.999998	-0.653875	0.000260957	0.00391299
UBASH3B	4.378	4.153	4.365	4.413	4.308	4.397	4.079	4.264	4.336	3.731	3.613	3.735	4.383	4.452	4.276	3.768	0.072814	0.590175	0.999998	-0.11203	0.329211	0.943398	-0.654114	5.3647e-08	1.55362e-06
TMEM59	6.592	6.718	6.766	6.407	6.446	6.405	6.833	6.764	6.794	6.003	6.012	6.1	6.729	6.458	6.821	6.082	-0.274352	0.0582005	0.352256	0.0927024	0.438151	0.999998	-0.655297	9.36378e-07	2.25324e-05
EHBP1	4.261	4.518	4.313	4.142	4.22	3.941	4.589	4.446	4.655	3.618	3.857	3.681	4.316	4.082	4.525	3.701	-0.247812	0.22849	0.81468	0.219826	0.241064	0.834518	-0.655664	0.000681572	0.00916819
TCTA	4.174	4.287	4.145	3.939	3.793	4.284	4.09	4.154	4.276	3.644	3.575	3.573	4.208	4.025	4.184	3.596	-0.193555	0.22222	0.803653	-0.0252807	0.856864	0.999998	-0.655927	1.5866e-05	0.000306981
SHISA4	4.599	4.583	4.761	4.43	4.528	4.627	4.577	4.623	4.566	4.032	4.141	3.973	4.632	4.506	4.584	4.007	-0.131692	0.484371	0.999998	-0.0499697	0.772658	0.999998	-0.657985	0.00035953	0.00520761
ING4	4.224	4.435	4.468	3.933	4.016	4.18	4.363	4.308	4.396	3.484	3.93	3.798	4.348	4.028	4.337	3.724	-0.33854	0.156469	0.668802	-0.0117253	0.957253	0.999998	-0.665122	0.00379514	0.0405231
TM2D1	4.356	4.451	4.4	4.005	4.091	4.146	4.372	4.382	4.365	3.664	3.774	3.877	4.474	4.147	4.436	3.845	-0.344419	0.112581	0.549711	-0.039607	0.838971	0.999998	-0.666005	0.00135799	0.0167287
G6PD	6.152	6.146	6.08	5.986	5.926	6.31	6.037	6.045	6.054	5.525	5.46	5.452	6.04	6.005	5.988	5.387	-0.0353547	0.818571	0.999998	-0.0525705	0.703198	0.999998	-0.66613	4.01183e-05	0.000719639
TRIM41	4.782	4.868	4.86	4.545	4.508	4.931	4.907	4.758	4.627	4.353	4.013	4.226	4.815	4.651	4.774	4.178	-0.170409	0.377563	0.980018	-0.043194	0.810058	0.999998	-0.667633	0.000579249	0.00793754
CDKN2B-AS1,MTAP	6.225	6.379	6.289	5.862	6.33	6.198	6.285	6.533	6.586	5.514	5.708	5.693	6.362	6.209	6.518	5.705	-0.15517	0.524446	0.999998	0.157331	0.44989	0.999998	-0.667937	0.00247127	0.0279641
LPPR2	3.948	4.039	4.182	3.844	3.864	4.083	4.065	4.095	4.063	3.507	3.537	3.338	4.096	3.961	4.115	3.477	-0.144037	0.478724	0.999998	0.0196365	0.918659	0.999998	-0.668023	0.00158914	0.0191135
C17orf103	1.774	1.969	1.9	1.81	1.961	2.019	1.699	2.033	1.962	1.303	1.633	1.352	1.866	1.915	1.898	1.413	0.0674591	0.731346	0.999998	0.0437712	0.811561	0.999998	-0.668657	0.000971669	0.0125129
ATP6V1A	5.055	4.964	5.004	4.835	5.019	4.641	4.914	4.957	4.989	4.324	4.359	4.423	5.11	4.94	5.026	4.466	-0.175333	0.18801	0.740523	-0.0872156	0.442055	0.999998	-0.669195	1.92146e-08	5.89903e-07
RHBDF1	4.74	5.015	5.136	4.837	4.808	5.335	5.085	4.999	4.996	4.452	4.378	4.227	4.961	4.98	5.027	4.318	0.0195896	0.94512	0.999998	0.0685238	0.731237	0.999998	-0.669941	0.00234512	0.0267254
IDH1	5.325	5.355	5.21	5.162	5.215	5.236	5.362	5.357	5.302	4.615	4.72	4.564	5.323	5.237	5.352	4.67	-0.0884649	0.583687	0.999998	0.0299106	0.825147	0.999998	-0.674914	2.49444e-05	0.000465017
CRELD2	4.751	4.876	4.599	4.609	4.613	4.641	4.605	4.725	4.657	4.186	4.093	4.015	4.642	4.511	4.59	4.001	-0.137337	0.465655	0.999998	-0.0549783	0.737591	0.999998	-0.675034	0.000125289	0.00201419
MGAT5	3.623	3.61	3.589	3.18	3.46	3.294	3.723	3.59	3.741	2.948	3.019	3.057	3.622	3.33	3.696	3.015	-0.321437	0.0454591	0.293423	0.0804278	0.583797	0.999998	-0.676022	3.35428e-06	7.35509e-05
CLIP3	3.506	3.165	3.797	3.333	3.464	3.61	3.574	3.42	3.63	2.85	3	2.907	3.452	3.42	3.488	2.852	-0.0353212	0.834562	0.999998	0.0395076	0.788725	0.999998	-0.677428	3.06989e-05	0.000562745
C22orf13	4.92	4.833	4.862	4.799	4.65	5.074	5	4.796	4.812	4.264	4.112	4.268	4.786	4.754	4.81	4.139	-0.0335133	0.895323	0.999998	0.0248761	0.887492	0.999998	-0.677884	0.000255726	0.00384409
OBSL1	5.452	5.29	5.545	5.501	5.417	5.784	5.539	5.329	5.457	4.745	4.872	4.731	5.381	5.517	5.415	4.723	0.139236	0.348989	0.963126	0.0353584	0.78328	0.999998	-0.678159	1.02296e-07	2.85574e-06
PHF10	4.79	5.03	4.921	4.681	4.767	4.51	4.904	4.955	5.062	4.197	4.323	4.211	4.904	4.637	4.953	4.252	-0.277166	0.127488	0.592769	0.0510893	0.775988	0.999998	-0.680989	0.000285312	0.00423318
CLASP1	3.731	3.774	3.946	3.809	3.678	3.605	3.815	3.729	3.883	3.063	3.313	3.302	3.836	3.706	3.843	3.214	-0.140028	0.464069	0.999998	0.0081011	0.96042	0.999998	-0.681056	0.000245065	0.0036964
ANKRD42	3.064	3.345	3.195	2.917	3.18	3.016	3.042	3.157	3.16	2.586	2.593	2.646	3.233	3.063	3.143	2.641	-0.192411	0.406534	0.994052	-0.101727	0.623875	0.999998	-0.681977	0.00353541	0.0381637
KIAA1826	3.799	4.326	3.861	3.422	3.845	3.494	3.741	4.215	3.975	3.211	3.462	3.415	4.013	3.606	3.982	3.382	-0.438201	0.0271789	0.199683	-0.032657	0.854801	0.999998	-0.684333	0.000167563	0.0026272
DNAJC16	2.581	2.654	2.738	2.365	2.749	2.215	2.257	2.701	2.31	1.931	2.274	2.097	2.694	2.498	2.462	2.139	-0.2357	0.240379	0.833642	-0.279406	0.184374	0.732367	-0.684962	0.00160209	0.0192489
RPS6KA3	5.164	5.114	5.066	4.953	5.011	4.765	5.223	5.073	5.145	4.383	4.489	4.5	5.207	5.007	5.213	4.546	-0.206888	0.165856	0.691105	0.0056827	0.966826	0.999998	-0.685298	1.56149e-06	3.60596e-05
BC041964,C4orf32	3.137	3.463	3.228	3.101	3.132	2.939	3.196	3.33	3.358	2.69	2.632	2.686	3.405	3.187	3.384	2.799	-0.243143	0.234812	0.824623	-0.0238795	0.900914	0.999998	-0.686534	0.00190389	0.0223402
CREBL2	4.13	4.177	4.177	3.988	4.022	3.935	4.099	4.19	4.238	3.423	3.577	3.564	4.231	4.053	4.222	3.59	-0.188821	0.188592	0.741845	-0.00918368	0.940994	0.999998	-0.686655	3.13413e-07	8.10081e-06
ZCCHC17	5.475	5.508	5.606	5.312	5.483	5.259	5.492	5.495	5.471	4.817	4.815	4.878	5.465	5.313	5.436	4.797	-0.155238	0.342265	0.956768	-0.0293565	0.840712	0.999998	-0.687935	7.84913e-06	0.000161384
COQ10B	3.955	3.783	3.7	3.846	3.441	3.389	4.158	3.802	3.755	3.319	3.089	3.137	3.896	3.659	3.976	3.264	-0.255172	0.174453	0.710535	0.0856242	0.609677	0.999998	-0.689539	0.000133679	0.00213636
SGK196	2.807	1.716	2.266	2.761	2.799	1.912	2.282	1.862	1.862	2.028	1.658	1.8	2.478	2.66	2.112	1.938	0.218092	0.160787	0.678603	-0.460786	0.00137793	0.0169346	-0.691099	4.46444e-06	9.58592e-05
TRPS1	2.074	2.065	2.268	2.039	2.319	1.904	1.866	2.076	2.126	1.613	1.63	1.66	2.175	2.136	2.048	1.668	-0.0495981	0.822724	0.999998	-0.165379	0.401842	0.99278	-0.691256	0.00180576	0.0213432
PTP4A1	5.558	5.348	5.4	5.242	5.076	4.904	5.652	5.408	5.548	4.885	4.626	4.838	5.592	5.229	5.651	4.919	-0.372011	0.0109361	0.0968626	0.060703	0.636788	0.999998	-0.691462	1.74206e-07	4.66213e-06
ZNF557	2.078	1.671	1.759	1.761	1.92	1.637	1.493	1.558	1.611	1.358	1.322	1.472	1.876	1.803	1.565	1.407	-0.100794	0.634319	0.999998	-0.446337	0.0689316	0.396026	-0.693504	0.000240205	0.00363062
FAM20C	5.368	5.529	5.612	5.587	5.53	5.773	5.581	5.646	5.576	5.002	4.839	4.689	5.475	5.59	5.593	4.799	0.117835	0.479458	0.999998	0.120887	0.391033	0.98798	-0.695169	8.58513e-06	0.000175334
CCNJL	3.958	4.167	4.115	3.968	4.003	4.483	3.771	4.164	3.992	3.511	3.35	3.502	4.041	4.129	3.959	3.398	0.0936566	0.659801	0.999998	-0.0873297	0.630124	0.999998	-0.696495	0.00123555	0.0154255
VDR	3.622	3.508	3.495	3.465	3.56	3.681	3.515	3.712	3.544	3.008	2.814	2.948	3.504	3.543	3.566	2.884	0.0430666	0.80145	0.999998	0.0684599	0.659599	0.999998	-0.696652	2.71157e-05	0.00050193
DKFZp686M11215,RNF145	6.004	6.087	6.012	5.82	5.834	5.761	6.054	6.109	6.22	5.291	5.349	5.384	6.077	5.859	6.162	5.393	-0.221219	0.127571	0.593001	0.0857977	0.485231	0.999998	-0.697669	1.3161e-07	3.60171e-06
ZC3H7A	5.26	5.224	5.321	5.085	5.027	4.991	5.3	5.21	5.172	4.68	4.546	4.512	5.289	5.069	5.228	4.611	-0.226545	0.192766	0.749466	0	1	1	-0.7009	1.09319e-05	0.000218538
BC064400,MICAL3	4.905	4.921	5.054	4.888	4.98	4.976	4.837	5.07	4.979	4.323	4.272	4.278	4.918	4.894	4.928	4.245	-0.0252517	0.893977	0.999998	0.0100228	0.95122	0.999998	-0.703078	6.0381e-05	0.00104121
LRRFIP2	4.454	4.573	4.405	4.339	4.412	4.319	4.453	4.548	4.47	3.744	3.837	3.799	4.425	4.316	4.437	3.759	-0.113939	0.573501	0.999998	0.0134221	0.937159	0.999998	-0.707342	0.000168812	0.00264504
AK024535,AK092965,STAT3	5.019	4.853	4.982	4.843	4.802	4.835	5.023	4.843	4.935	4.13	4.265	4.261	4.874	4.763	4.87	4.198	-0.11562	0.462103	0.999998	-0.00470013	0.972754	0.999998	-0.707351	1.65588e-06	3.81276e-05
BC084573	2.283	2.352	2.469	1.863	2.428	2.451	2.064	2.749	2.435	1.797	1.869	1.789	2.295	2.219	2.406	1.762	-0.0960528	0.603409	0.999998	0.137457	0.410581	0.995701	-0.708255	0.00011967	0.00193406
H6PD	3.129	2.952	3.343	2.998	3.185	3.147	3.215	3.098	3.215	2.537	2.657	2.426	3.142	3.105	3.181	2.53	-0.0420417	0.790717	0.999998	0.0434646	0.784518	0.999998	-0.712824	3.62278e-06	7.90445e-05
CUFF.996.1	1.902	2.295	2.075	1.888	1.905	1.641	2.126	2.068	1.991	1.511	1.797	1.427	2.1	1.816	2.063	1.587	-0.382199	0.0808704	0.443118	-0.0485849	0.806108	0.999998	-0.713322	0.00113668	0.0143346
LOH11CR1I,SIK2	3.761	3.766	3.766	3.536	3.855	3.804	3.412	3.812	3.855	2.875	3.401	3.08	3.757	3.753	3.709	3.11	-0.00367095	0.988651	0.999998	-0.0519637	0.816933	0.999998	-0.7135	0.0046825	0.04846
EPT1	4.065	4.062	3.989	3.78	3.909	3.752	3.903	4.062	4.138	3.368	3.349	3.435	4.162	3.931	4.116	3.498	-0.246274	0.0793941	0.437592	-0.0489896	0.694784	0.999998	-0.714461	2.08588e-09	7.26805e-08
KIAA0040	3.125	3.241	3.208	2.548	2.691	2.622	3.321	3.344	3.644	2.555	2.446	2.709	3.203	2.641	3.448	2.585	-0.648278	0.00218161	0.0251286	0.272381	0.12542	0.587115	-0.714897	0.00110302	0.0139677
PHF15	3.878	4.25	3.999	3.759	4.201	4.217	3.697	4.347	4.093	3.119	3.509	3.502	3.996	4.023	4.037	3.336	0.0283951	0.881039	0.999998	0.0437469	0.789368	0.999998	-0.717217	4.92087e-05	0.000866421
USP20	3.009	3.187	3.145	2.846	2.891	3.228	3.04	3.172	3.153	2.34	2.657	2.488	3.05	2.937	3.076	2.44	-0.129715	0.547635	0.999998	0.0298543	0.877865	0.999998	-0.717791	0.000217796	0.00332459
KCTD15	4.918	4.878	4.834	4.705	4.675	5.008	4.844	4.806	4.76	4.282	4.092	4.222	4.865	4.787	4.805	4.178	-0.0813843	0.622776	0.999998	-0.0625789	0.694379	0.999998	-0.719278	2.6125e-05	0.000485589
HMGCR	5.224	5.347	5.399	5.19	5.014	4.825	5.597	5.219	5.357	4.685	4.688	4.525	5.354	5.053	5.423	4.657	-0.309376	0.206694	0.776772	0.0706329	0.740076	0.999998	-0.719318	0.000204488	0.00314587
MLLT3	3.059	3.166	3.171	3.013	3.092	3.062	3.06	3.196	3.31	2.37	2.533	2.604	3.131	3.059	3.179	2.514	-0.0821355	0.689602	0.999998	0.0539416	0.753067	0.999998	-0.720203	0.000123248	0.0019857
KDM5B	4.4	4.619	4.623	4.142	4.483	4.286	4.581	4.644	4.702	3.659	4.063	3.817	4.536	4.305	4.618	3.853	0	1	1	0.0857237	0.486356	0.999998	-0.723331	1.17288e-07	3.23698e-06
IRS2	5.285	4.782	5.08	5.417	4.794	5.239	5.527	4.74	5.126	4.46	4.327	4.41	5.135	5.215	5.243	4.437	0.0825257	0.53394	0.999998	0.111152	0.326511	0.94091	-0.724496	7.73822e-10	2.84418e-08
HOMER1	3.229	3.176	3.105	3.043	3.171	2.728	3.101	3.064	2.996	2.423	2.643	2.577	3.209	3.022	3.079	2.583	-0.211308	0.244612	0.840748	-0.146895	0.405647	0.99399	-0.724561	0.000482713	0.00676178
IL6R	2.365	2.482	2.43	2.127	2.432	2.379	2.387	2.284	2.541	1.807	1.894	1.898	2.422	2.312	2.409	1.863	-0.13608	0.585644	0.999998	-0.0156812	0.946377	0.999998	-0.724803	0.00371073	0.0397547
SLC37A3	4.455	4.486	4.571	4.307	4.287	4.42	4.577	4.439	4.528	3.883	3.606	3.832	4.569	4.399	4.562	3.883	-0.177301	0.271877	0.879004	-0.00713926	0.959201	0.999998	-0.725322	5.5337e-06	0.000117431
KIAA0247	1.797	1.823	1.762	1.684	1.679	1.663	1.51	1.91	1.565	1.251	1.353	1.365	1.818	1.698	1.691	1.337	-0.169433	0.393327	0.989911	-0.179858	0.331667	0.946032	-0.726686	0.000309417	0.00456075
FBXO7	5.911	5.988	6.048	5.704	5.834	5.798	6.197	6.028	6.112	5.198	5.294	5.307	6.001	5.801	6.127	5.286	-0.203582	0.177936	0.718779	0.127661	0.334398	0.948382	-0.729377	5.3122e-07	1.32801e-05
ABCB9	4.055	4.002	3.694	4.028	3.892	4.145	3.829	3.882	3.854	3.404	3.161	3.268	3.913	4.019	3.835	3.245	0.113365	0.620396	0.999998	-0.0841245	0.688434	0.999998	-0.73028	0.0014907	0.0181062
IBTK	3.945	4.098	3.933	3.805	3.903	3.645	3.927	4.065	4.027	3.194	3.335	3.414	4.061	3.86	4.043	3.386	-0.214819	0.158092	0.672824	-0.0190748	0.887566	0.999998	-0.73035	5.55903e-07	1.38641e-05
ITPRIP	3.789	4.198	4.1	3.563	3.971	4.026	3.875	4.258	4.1	3.276	3.514	3.316	4.001	3.804	4.064	3.329	-0.211703	0.20912	0.780909	0.0673283	0.646743	0.999998	-0.730835	4.30039e-06	9.26104e-05
ZBTB10	2.46	2.446	2.446	2.448	2.512	2.328	2.488	2.399	2.481	1.856	1.928	1.882	2.532	2.506	2.518	1.957	-0.0309546	0.879906	0.999998	-0.0163838	0.924959	0.999998	-0.730954	0.00021061	0.00322833
TOR1AIP1	5.165	5.155	5.174	4.929	5.038	5.051	5.121	5.147	5.235	4.468	4.352	4.5	5.171	5.007	5.164	4.466	-0.169385	0.256649	0.859586	-0.00774453	0.948613	0.999998	-0.731188	1.27832e-08	4.03063e-07
COLQ,HACL1	4.789	4.715	4.748	4.592	4.678	4.7	4.759	4.544	4.62	4.142	4.038	3.98	4.768	4.673	4.653	4.069	-0.0997149	0.616959	0.999998	-0.12005	0.494365	0.999998	-0.734475	0.000215424	0.003294
CAMK4	3.376	3.639	3.573	3.233	3.626	3.337	3.384	3.541	3.636	2.88	2.851	2.889	3.546	3.423	3.524	2.891	-0.135838	0.52884	0.999998	-0.0245357	0.903675	0.999998	-0.734752	0.00359944	0.0387399
SNX1	5.731	6.024	6.05	5.596	5.856	5.936	5.959	6.066	6.146	5	5.326	5.286	5.937	5.808	6.061	5.218	-0.132131	0.602033	0.999998	0.125758	0.434529	0.999998	-0.735051	1.14942e-05	0.000228714
FAM214B	4.016	3.637	4.089	3.55	3.872	4.022	3.843	3.846	4.148	3.018	3.59	2.95	3.951	3.778	3.945	3.273	-0.185498	0.467965	0.999998	-0.00696693	0.975988	0.999998	-0.738818	0.00449461	0.0468277
CRISPLD1	2.683	2.671	2.671	2.375	2.364	2.502	2.788	2.463	2.698	2.197	1.93	2.056	2.751	2.486	2.711	2.147	-0.316671	0.073154	0.413111	-0.0475771	0.760598	0.999998	-0.7414	1.37953e-05	0.000270291
MSI2	4.215	4.32	4.287	3.904	4.161	4.233	4.354	4.396	4.553	3.47	3.787	3.479	4.318	4.137	4.473	3.623	-0.191119	0.399107	0.991439	0.162513	0.447603	0.999998	-0.743144	0.00106181	0.013508
KIAA1919	1.36	1.349	1.402	0.944	1.462	1.02	1.103	1.359	1.326	0.791	1.045	1.042	1.404	1.184	1.287	0.987	-0.371813	0.14805	0.648571	-0.19365	0.412946	0.99659	-0.745468	0.00434581	0.0455032
GTPBP2	4.551	4.56	4.599	4.335	4.369	4.473	4.831	4.638	4.584	3.711	4.094	3.753	4.522	4.344	4.651	3.818	-0.186923	0.170519	0.701597	0.134168	0.289957	0.897616	-0.745724	4.31322e-06	9.28653e-05
BC041654,PLEKHA1	3.278	3.553	3.546	3.131	3.321	3.106	3.447	3.639	3.47	2.7	2.753	2.905	3.534	3.256	3.565	2.87	-0.307319	0.155788	0.667555	0.034212	0.836115	0.999998	-0.746238	6.87726e-05	0.00117265
CUFF.16670.1	3.227	2.937	3.089	3.01	2.776	2.645	2.994	2.786	2.999	2.513	2.314	2.522	3.089	2.818	2.93	2.453	-0.310862	0.15985	0.676566	-0.181713	0.373633	0.978105	-0.746916	0.000853502	0.0111677
DNAJC3	4.364	4.343	4.499	4.23	4.336	4.032	4.306	4.318	4.443	3.715	3.483	3.844	4.456	4.257	4.387	3.752	-0.208822	0.149976	0.653701	-0.0719593	0.582093	0.999998	-0.747626	1.27494e-07	3.50024e-06
SLC6A15	4.634	4.699	4.715	4.488	4.67	4.469	4.731	4.775	4.851	3.725	4.294	3.927	4.799	4.645	4.867	4.084	-0.159388	0.359458	0.970656	0.0711799	0.65315	0.999998	-0.749553	6.95591e-06	0.000144242
ENAH	4.654	4.517	4.559	4.469	4.561	4.392	4.589	4.562	4.551	3.822	3.901	3.887	4.666	4.561	4.629	3.953	-0.110042	0.425391	0.999068	-0.03939	0.737114	0.999998	-0.752156	3.03223e-09	1.03518e-07
IFI35	4.694	4.716	4.679	4.549	4.589	4.786	4.834	4.832	4.865	4.033	4.047	3.855	4.591	4.553	4.768	3.878	-0.0394084	0.814597	0.999998	0.184351	0.234045	0.823371	-0.752773	1.04906e-05	0.000210417
TMEM131	3.957	3.636	3.648	3.635	3.502	3.578	3.805	3.566	3.601	3.136	2.784	3.254	3.763	3.568	3.656	3.08	-0.212208	0.390108	0.987254	-0.115879	0.578269	0.999998	-0.753896	0.00139804	0.017155
SLC35D1	3.096	3.064	2.998	3	2.892	2.877	2.943	3.146	2.921	2.353	2.516	2.371	3.149	3.024	3.075	2.5	-0.141378	0.553137	0.999998	-0.0832299	0.68422	0.999998	-0.756584	0.00101299	0.012955
CTSC	6.672	6.572	6.574	6.461	6.362	6.407	6.583	6.539	6.6	5.834	5.811	5.925	6.667	6.475	6.622	5.919	-0.194127	0.166677	0.693044	-0.0455954	0.698195	0.999998	-0.757731	1.92462e-10	7.55591e-09
TPMT	2.923	2.962	2.983	2.756	2.741	2.753	2.994	2.899	2.854	2.288	2.31	2.333	2.976	2.778	2.924	2.339	-0.230148	0.327129	0.941759	-0.060476	0.752701	0.999998	-0.758981	0.000831994	0.010912
IL1RAPL1	2.965	2.807	2.907	2.765	2.881	2.565	2.879	2.725	2.873	2.279	2.204	2.301	2.99	2.836	2.888	2.351	-0.178293	0.255296	0.858005	-0.117695	0.368342	0.975226	-0.759524	5.96718e-07	1.48e-05
VPS37B	5.249	5.246	5.257	5.289	5.132	5.347	5.281	5.212	5.195	4.587	4.467	4.543	5.246	5.247	5.231	4.512	0.000210296	0.998814	0.999998	-0.015698	0.894955	0.999998	-0.761028	2.14334e-09	7.45728e-08
FAM8A1	2.515	2.929	2.89	2.482	2.52	2.555	2.931	3.022	3.031	2.039	2.217	2.226	2.864	2.601	3.057	2.234	-0.310207	0.0640475	0.375896	0.22153	0.128048	0.594312	-0.761811	3.25924e-06	7.15421e-05
RORB	1.262	1.578	1.4	1.163	1.385	1.121	1.486	1.614	1.747	0.915	1.091	0.935	1.439	1.251	1.623	1.006	-0.310323	0.237798	0.830113	0.280809	0.220099	0.799458	-0.763818	0.00423237	0.044483
SLC27A3	2.066	2.099	2.191	1.922	1.764	1.722	1.949	2.024	2.063	1.555	1.689	1.479	2.095	1.768	2.006	1.549	-0.4448	0.181368	0.725906	-0.117517	0.690326	0.999998	-0.764937	0.00319091	0.0349724
ABCD4	3.966	3.755	3.892	3.655	3.835	3.544	3.821	3.941	3.809	3.018	3.37	3.33	3.844	3.65	3.836	3.145	-0.20957	0.410246	0.995701	-0.00897962	0.96663	0.999998	-0.767896	0.00346706	0.0375676
CUFF.10323.1	2.845	2.691	2.803	2.702	2.629	2.476	2.703	2.731	2.739	2.268	2.048	2.135	2.781	2.605	2.724	2.153	-0.208177	0.259699	0.86326	-0.0667868	0.691362	0.999998	-0.768757	3.54525e-05	0.000642777
PTPRJ	3.875	3.936	3.912	3.511	3.887	4.023	3.85	4.007	3.967	3.095	3.282	3.252	3.91	3.825	3.936	3.206	-0.0903493	0.767629	0.999998	0.0280715	0.895816	0.999998	-0.769408	6.87173e-05	0.00117191
MEX3C	4.311	4.352	4.155	4.027	4.088	3.995	4.408	4.327	4.385	3.519	3.556	3.617	4.349	4.101	4.434	3.627	-0.262175	0.123004	0.580159	0.0898609	0.523912	0.999998	-0.770394	2.76877e-08	8.32986e-07
ITPKB	2.853	3.103	3.007	2.465	3.17	2.773	2.719	2.959	2.957	2.198	2.501	2.306	2.953	2.803	2.872	2.308	-0.173317	0.391057	0.987987	-0.093879	0.610407	0.999998	-0.770667	0.000200286	0.00308499
CYB5D2	3.883	3.736	3.758	3.616	3.578	3.79	3.862	3.737	3.748	3.231	2.959	3.091	3.727	3.601	3.734	3.03	-0.137293	0.593095	0.999998	0.00708786	0.973395	0.999998	-0.77253	0.00141025	0.0172801
PLAT	5.385	5.561	5.415	5.037	5.195	5.376	5.434	5.389	5.471	4.58	4.824	4.637	5.41	5.18	5.397	4.657	-0.235539	0.089972	0.47594	-0.0125256	0.914617	0.999998	-0.776936	1.73176e-09	6.11477e-08
SGK1	5.234	5.385	5.154	4.894	5.127	4.831	5.031	5.344	5.055	4.491	4.606	4.414	5.326	5.023	5.199	4.574	-0.311074	0.066708	0.386945	-0.130515	0.377548	0.980018	-0.777637	5.65017e-07	1.40692e-05
OLFML2A	2.046	1.747	1.97	2.611	2.783	2.696	1.476	1.741	1.559	1.365	1.514	1.256	1.887	2.654	1.52	1.364	0.971333	4.12853e-05	0.000739449	-0.530751	0.00646063	0.0632391	-0.778636	0.000793903	0.0104764
PRKD1	2.311	2.362	2.532	2.35	2.539	2.432	2.32	2.317	2.427	1.653	1.912	1.84	2.41	2.45	2.351	1.813	0.0491659	0.852795	0.999998	-0.0730464	0.775527	0.999998	-0.77928	0.00473392	0.0488898
PSD3	1.233	1.152	1.375	1.11	1.053	0.968	1.414	1.164	1.341	0.835	0.83	0.892	1.29	1.078	1.332	0.881	-0.37889	0.12755	0.592988	0.0716001	0.728232	0.999998	-0.780098	0.000457285	0.00645341
NACC2	3.771	3.649	3.76	3.62	3.526	3.743	3.628	3.664	3.695	3.052	2.926	3.119	3.736	3.635	3.681	3.032	-0.109979	0.469588	0.999998	-0.0599772	0.655491	0.999998	-0.780456	8.15749e-08	2.30038e-06
NECAB3	3.864	4.003	3.883	3.692	3.588	3.854	3.775	3.908	3.851	3.206	3.293	3.139	3.877	3.671	3.827	3.164	-0.222895	0.249674	0.849297	-0.0540223	0.767652	0.999998	-0.782136	0.000465044	0.00654727
CDH12	1.989	1.902	2.162	2.073	1.998	1.929	2.33	2.147	2.203	1.434	1.545	1.415	2.021	2.01	2.218	1.475	-0.0156789	0.938589	0.999998	0.255922	0.175982	0.713694	-0.782342	0.000231359	0.00350983
RELB	2.992	2.929	2.958	2.807	2.698	2.957	3.052	2.831	2.883	2.564	2.244	2.148	2.917	2.774	2.899	2.266	-0.166617	0.498014	0.999998	-0.0208681	0.929124	0.999998	-0.782509	0.00159083	0.0191306
B4GALT6	3.377	3.446	3.416	3.288	3.265	3.184	3.316	3.494	3.564	2.737	2.724	2.721	3.545	3.381	3.55	2.848	-0.18082	0.354587	0.96694	0.0053263	0.974399	0.999998	-0.783995	1.39539e-05	0.000273059
ITGA4	4.252	4.272	4.498	4.135	4.473	4.402	4.05	4.474	4.209	3.518	3.798	3.489	4.385	4.357	4.268	3.649	-0.0290877	0.908209	0.999998	-0.123084	0.579566	0.999998	-0.784544	0.00183697	0.021666
KIF13B	2.169	2.09	2.256	2.239	2.234	2.279	2.409	2.237	2.354	1.551	1.704	1.48	2.134	2.233	2.324	1.567	0.127232	0.524244	0.999998	0.241974	0.178737	0.720508	-0.786718	0.00159863	0.0192098
COL6A2,DKFZp586E1322	4.687	4.749	5.074	4.57	4.586	4.8	5.039	4.875	4.899	4.154	4.227	3.952	4.746	4.542	4.865	3.996	-0.212389	0.137413	0.620566	0.12382	0.31555	0.928277	-0.788384	2.1603e-09	7.50799e-08
ADAM10	5.072	5.129	5.089	4.801	5.049	4.862	5.034	5.127	5.139	4.194	4.433	4.348	5.146	4.963	5.121	4.386	-0.188449	0.230622	0.818019	-0.0258294	0.862835	0.999998	-0.788562	3.76835e-07	9.62577e-06
AP1S2	5.396	5.664	5.467	5.298	5.365	5.271	5.495	5.621	5.547	4.699	4.781	4.786	5.612	5.409	5.625	4.845	-0.207671	0.196407	0.756217	0.0130789	0.924345	0.999998	-0.788637	1.19073e-06	2.81582e-05
RSBN1	2.167	2.219	2.013	1.848	2.044	1.69	1.887	2.17	1.83	1.519	1.687	1.504	2.229	1.948	2.027	1.646	-0.367331	0.0381277	0.258091	-0.261823	0.101807	0.515585	-0.792978	5.30042e-06	0.00011272
MAP3K10	2.997	3.206	3.247	2.907	2.943	3.311	3.092	3.191	3.208	2.476	2.668	2.331	3.12	3.024	3.148	2.443	-0.108636	0.650943	0.999998	0.0317055	0.881158	0.999998	-0.793572	0.00065406	0.00883711
ERCC1	6.484	6.591	6.708	6.206	6.456	6.367	6.636	6.723	6.765	5.837	5.841	5.775	6.538	6.297	6.664	5.755	-0.243765	0.170243	0.700917	0.126977	0.387521	0.985157	-0.794073	1.01947e-06	2.43952e-05
ETV5	5.052	4.576	4.851	4.862	4.902	4.701	4.968	4.756	4.849	4.106	4.102	4.075	4.89	4.868	4.893	4.131	-0.022538	0.868958	0.999998	0.00371357	0.976359	0.999998	-0.794624	3.62168e-10	1.38166e-08
ATP2B4,U42379	4.532	4.586	4.626	4.054	4.281	4.086	4.819	4.641	4.898	3.804	3.886	3.786	4.617	4.174	4.816	3.863	-0.464867	0.00927534	0.0847753	0.207215	0.15358	0.662827	-0.796212	3.40948e-07	8.76696e-06
YIPF4	5.368	5.481	5.423	5.071	5.188	5.096	5.507	5.415	5.43	4.638	4.59	4.725	5.54	5.229	5.54	4.766	-0.319494	0.0381612	0.258176	-5.27228e-05	0.999732	0.999998	-0.797463	1.56089e-08	4.86664e-07
SSFA2	6.33	6.491	6.447	6.073	6.201	5.985	6.621	6.441	6.581	5.559	5.738	5.586	6.475	6.139	6.591	5.69	-0.340934	0.0526511	0.326511	0.116881	0.412198	0.996404	-0.797776	1.27604e-07	3.50224e-06
ALKBH8	3.566	3.349	3.256	3.088	3.159	2.961	3.454	3.395	3.401	2.694	2.59	2.77	3.428	3.105	3.437	2.725	-0.360896	0.0636396	0.374315	0.00943232	0.957233	0.999998	-0.798742	0.00014208	0.00225715
BICD1	4.397	4.497	4.384	4.214	4.477	4.619	4.214	4.343	4.507	3.445	3.782	3.76	4.397	4.418	4.351	3.645	0.0218882	0.92757	0.999998	-0.0484233	0.823319	0.999998	-0.802127	0.00119486	0.0149749
MIR1287,PYROXD2	4.001	4.29	4.196	3.844	4.204	4.072	4.32	4.158	4.164	3.328	3.561	3.321	4.1	3.997	4.169	3.359	-0.110198	0.603375	0.999998	0.0729017	0.698514	0.999998	-0.802204	0.000532975	0.00737294
FIGF,PIR,PIR-FIGF	5.238	5.276	4.981	5.131	5.184	5.271	5.003	5.198	4.892	4.42	4.348	4.407	5.136	5.169	5.014	4.364	0.0339958	0.841121	0.999998	-0.126514	0.42847	0.999131	-0.802317	7.41308e-07	1.81574e-05
LOC728752	2.381	2.187	2.492	2.237	1.959	2.413	2.241	2.315	2.396	1.892	1.565	1.767	2.385	2.241	2.351	1.773	-0.180433	0.494445	0.999998	-0.0424621	0.863099	0.999998	-0.805476	0.00418686	0.0440782
ZNF532	4.014	3.956	3.921	3.858	3.759	3.722	4.01	3.988	3.972	3.286	3.245	3.197	3.946	3.741	3.955	3.208	-0.22037	0.161711	0.681191	0.00911532	0.949649	0.999998	-0.806483	8.0584e-08	2.2738e-06
TMEM135	2.813	2.633	2.763	2.574	2.639	2.68	2.84	2.718	2.845	2.127	2.094	2.03	2.854	2.701	2.882	2.19	-0.179951	0.426188	0.999105	0.0316277	0.864298	0.999998	-0.806611	1.07834e-05	0.000215889
GNAQ	4.778	4.824	4.817	4.5	4.593	4.395	4.835	4.763	5.058	3.991	4.158	3.942	4.886	4.578	4.946	4.114	-0.319907	0.0892442	0.47317	0.0622327	0.698172	0.999998	-0.80732	4.15945e-05	0.000744565
AEN	5.775	5.901	5.518	5.432	5.612	5.478	5.604	5.97	5.728	5.038	4.844	4.993	5.708	5.484	5.766	4.918	-0.228939	0.126485	0.590215	0.0596136	0.65114	0.999998	-0.810933	1.43806e-07	3.9072e-06
FUT8	3.241	3.281	3.314	2.804	3.104	2.911	3.563	3.457	3.588	2.516	2.516	2.653	3.309	2.977	3.558	2.6	-0.374247	0.0388752	0.261517	0.274186	0.070003	0.400525	-0.81497	2.31399e-06	5.20508e-05
SPRED2	4.225	4.266	4.395	4.096	4.081	4.41	4.415	4.336	4.326	3.578	3.5	3.548	4.34	4.233	4.388	3.577	-0.1131	0.540666	0.999998	0.0506816	0.713491	0.999998	-0.816125	6.41007e-08	1.83444e-06
AK056618	1.577	1.579	1.665	1.502	1.87	1.691	1.234	1.309	1.299	0.941	1.227	1.144	1.571	1.662	1.267	1.084	0.134377	0.587547	0.999998	-0.487153	0.0542171	0.334183	-0.81697	0.00256098	0.0288651
LOC100505687	3.04	3.394	3.341	2.855	2.889	2.915	3.303	3.182	3.369	2.646	2.328	2.635	3.303	2.928	3.318	2.588	-0.424828	0.0742016	0.417401	0.0164589	0.936177	0.999998	-0.823252	0.000177587	0.00276648
CUFF.16726.1	2.063	1.971	1.434	1.564	1.71	1.408	1.622	1.825	1.836	1.341	1.211	1.351	1.848	1.566	1.765	1.302	-0.406761	0.131252	0.603532	-0.11665	0.637363	0.999998	-0.826358	0.00321272	0.0351734
SRSF8	3.983	4.011	4.01	3.774	3.6	3.79	4.097	3.933	4.074	3.312	3.038	3.336	4.066	3.786	4.089	3.302	-0.299311	0.0505373	0.316917	0.0247379	0.851029	0.999998	-0.829376	5.78271e-09	1.90003e-07
C9orf89	5.579	5.807	5.502	5.372	5.255	5.562	5.809	5.782	5.719	5.01	4.859	4.645	5.584	5.338	5.739	4.778	-0.251147	0.114894	0.556738	0.158357	0.248068	0.846485	-0.829382	1.93132e-07	5.13662e-06
NQO1	8.973	9.142	8.854	8.748	8.775	9.004	8.94	9.042	9.052	8.186	8.086	8.207	8.96	8.821	8.989	8.133	-0.139105	0.577196	0.999998	0.0293488	0.903569	0.999998	-0.82976	0.000369951	0.00533729
TAB3	3.284	3.273	3.315	3.179	3.154	2.891	3.351	3.296	3.347	2.57	2.55	2.576	3.358	3.155	3.378	2.629	-0.226395	0.150246	0.654239	0.0220433	0.877792	0.999998	-0.835095	5.82965e-08	1.67901e-06
NFKB1	4.669	4.691	4.662	4.389	4.602	4.522	4.644	4.713	4.709	3.834	3.901	3.885	4.65	4.49	4.672	3.859	-0.167539	0.227701	0.813592	0.0226451	0.851864	0.999998	-0.836285	1.70818e-10	6.74543e-09
FRMD8	4.977	5.013	4.991	4.793	4.828	5.012	4.912	5	5.019	4.357	4.003	4.238	4.986	4.868	4.989	4.184	-0.121942	0.468916	0.999998	0.00338808	0.981611	0.999998	-0.836548	5.21683e-09	1.7255e-07
BRSK1	3.411	3.662	3.331	3.233	3.669	3.515	4.224	3.83	3.979	2.721	2.68	2.515	3.365	3.438	3.975	2.634	0.0814055	0.734171	0.999998	0.662451	0.00153955	0.018623	-0.836645	0.00210226	0.0243267
SOCS6	3.877	3.91	3.725	3.532	3.854	3.644	3.782	3.974	3.959	2.911	3.116	3.153	3.859	3.713	3.925	3.096	-0.157445	0.510125	0.999998	0.0710707	0.741733	0.999998	-0.839193	0.000171824	0.00268866
SLC27A1	3.181	3.312	3.508	3.229	3.334	3.334	3.465	3.258	3.402	2.65	2.729	2.48	3.336	3.283	3.37	2.605	-0.0589039	0.774336	0.999998	0.0378783	0.850221	0.999998	-0.839471	0.000244982	0.00369573
GBP1	1.952	2.201	2.233	2.059	2.011	2.016	2.384	2.337	2.488	1.447	1.622	1.491	2.09	1.992	2.352	1.496	-0.130568	0.542958	0.999998	0.33361	0.0830229	0.45169	-0.83978	0.000182255	0.00283048
EPS8	4.693	4.692	4.631	4.619	4.604	4.638	4.667	4.581	4.726	3.84	3.903	3.851	4.661	4.617	4.634	3.865	-0.0459885	0.774055	0.999998	-0.0277078	0.85217	0.999998	-0.840473	4.49589e-07	1.13778e-05
TOP1	6.955	7.064	6.894	6.509	6.85	6.631	6.934	7.141	7.052	6.03	6.055	6.124	6.869	6.576	6.974	6.034	-0.295896	0.104722	0.525401	0.105358	0.508314	0.999998	-0.845	3.28315e-07	8.45592e-06
RFX5	5.446	5.386	5.385	5.185	5.216	5.318	5.324	5.281	5.362	4.553	4.617	4.592	5.383	5.22	5.307	4.564	-0.167161	0.295953	0.904275	-0.0774833	0.563325	0.999998	-0.84597	1.90329e-08	5.85274e-07
GORAB	3.44	3.966	3.837	3.3	3.783	3.675	4.056	4.062	3.689	3.03	2.939	3.004	3.754	3.614	3.863	2.99	-0.151201	0.613564	0.999998	0.118024	0.653802	0.999998	-0.84675	0.00414188	0.0436776
DQ581726,TMEM181	4.321	4.494	4.454	4.1	4.102	4.059	4.507	4.507	4.584	3.82	3.43	3.588	4.516	4.179	4.59	3.719	-0.355212	0.1118	0.547113	0.0769678	0.681953	0.999998	-0.847118	6.20073e-05	0.0010673
KCNK5	2.101	1.937	1.911	2.019	1.859	2.102	2.091	2.063	2.041	1.362	1.428	1.417	1.962	1.978	2.061	1.383	0.0226399	0.912479	0.999998	0.132538	0.487061	0.999998	-0.847389	9.65521e-05	0.00159648
GRB10	2.752	2.918	2.809	2.381	2.684	2.644	2.833	2.829	2.982	1.973	2.139	2.273	2.826	2.57	2.876	2.133	-0.302536	0.209732	0.781846	0.0577604	0.796869	0.999998	-0.847604	0.000396875	0.00568666
FAM102A	3.261	3.286	3.291	3.015	3.228	3.313	3.174	3.211	3.329	2.592	2.607	2.5	3.27	3.181	3.239	2.536	-0.0994858	0.640136	0.999998	-0.0350966	0.858308	0.999998	-0.849262	5.54082e-05	0.000964788
FURIN	5.195	5.225	5.337	4.972	5.057	5.269	5.246	5.265	5.358	4.503	4.504	4.351	5.212	5.062	5.268	4.393	-0.154028	0.364125	0.974266	0.0572892	0.666842	0.999998	-0.849543	6.84565e-08	1.95318e-06
MTERF	4.038	4.201	4.063	3.786	3.875	3.736	4.038	4.153	4.089	3.297	3.11	3.47	4.146	3.856	4.116	3.359	-0.309022	0.153087	0.661745	-0.0309793	0.854907	0.999998	-0.850615	5.25843e-06	0.000111916
VGLL4	4.569	4.325	4.421	4.345	4.243	4.177	4.555	4.345	4.397	3.658	3.68	3.616	4.484	4.292	4.474	3.682	-0.201483	0.233044	0.821715	-0.0102378	0.94361	0.999998	-0.852096	4.58397e-07	1.1579e-05
IGF2BP3	6.152	6.214	6.114	5.775	5.857	5.637	6.291	6.296	6.348	5.32	5.228	5.432	6.222	5.821	6.345	5.385	-0.406961	0.0149897	0.125165	0.125003	0.412347	0.996549	-0.85235	4.40483e-09	1.46927e-07
IRF2BPL	4.675	4.93	4.931	4.539	4.762	4.776	4.96	5.057	4.99	3.965	4.176	4.01	4.861	4.687	5.025	4.046	-0.180808	0.179955	0.722979	0.169043	0.137682	0.621028	-0.855528	4.06319e-12	1.87572e-10
SNX30	3.274	3.116	3.187	3.15	3.194	2.995	3.211	3.132	3.187	2.352	2.538	2.47	3.216	3.148	3.195	2.478	-0.0762359	0.66201	0.999998	-0.0241445	0.880643	0.999998	-0.858901	2.23713e-07	5.89686e-06
GNAO1	2.08	1.993	2.088	2.037	2.192	2.356	2.076	2.121	2.118	1.371	1.59	1.411	2.033	2.181	2.093	1.435	0.19335	0.377927	0.980178	0.0795326	0.694199	0.999998	-0.860005	0.000131364	0.00210149
REV3L	3.582	3.251	3.322	3.416	2.694	3.048	3.408	2.905	2.947	2.825	2.428	2.692	3.475	3.145	3.136	2.717	-0.367821	0.223656	0.806488	-0.377635	0.168431	0.697101	-0.860058	0.00396808	0.0421553
PGBD2	3.561	3.511	3.433	3.296	3.269	3.203	3.691	3.302	3.488	2.934	2.666	2.525	3.493	3.256	3.495	2.73	-0.262609	0.384834	0.983411	0.00203512	0.994003	0.999998	-0.864837	0.00472761	0.0488353
MAP1A	1.44	1.202	1.168	1.208	1.161	1.234	1.206	1.188	1.322	0.893	0.69	0.862	1.181	1.138	1.186	0.761	-0.0790478	0.680747	0.999998	0.00722057	0.967494	0.999998	-0.868879	1.32425e-05	0.000260487
FAM3C	6.451	6.508	6.562	6.325	6.354	6.271	6.638	6.526	6.689	5.681	5.533	5.69	6.574	6.383	6.656	5.713	-0.193	0.191004	0.745993	0.0832196	0.555695	0.999998	-0.872988	8.81113e-10	3.22223e-08
BMP2	1.749	1.768	1.774	1.487	1.627	1.305	1.658	1.929	1.792	1.41	1.164	1.011	1.771	1.483	1.798	1.21	-0.426113	0.0798914	0.439421	0.039011	0.85796	0.999998	-0.876048	0.000467349	0.0065758
BCOR	4.193	3.897	3.933	4.037	3.709	3.765	4.23	3.859	4.084	3.308	3.074	3.24	3.971	3.794	4.035	3.169	-0.190112	0.427439	0.999131	0.0674774	0.761905	0.999998	-0.877201	3.60214e-06	7.86306e-05
TAPT1	3.044	3.265	3.177	2.884	3.145	2.914	3.147	3.337	3.295	2.347	2.483	2.409	3.247	3.068	3.318	2.49	-0.201598	0.292794	0.900564	0.0795836	0.654603	0.999998	-0.878996	1.98215e-06	4.51887e-05
ICK	2.897	2.747	2.923	2.934	2.76	2.78	2.834	2.707	2.823	2.174	2.13	2.089	2.914	2.885	2.825	2.187	-0.0336623	0.847173	0.999998	-0.103964	0.554438	0.999998	-0.880196	7.09039e-07	1.74167e-05
SLC2A13	2.569	2.762	2.621	2.365	2.529	2.334	2.528	2.7	3.018	1.738	2.175	1.927	2.725	2.496	2.778	2.013	-0.274159	0.375455	0.978365	0.0616588	0.816318	0.999998	-0.885878	0.00120953	0.0151407
IRGQ	2.604	2.057	2.41	2.336	2.544	2.005	1.981	2.02	1.984	1.733	1.66	1.735	2.382	2.321	2.006	1.713	-0.0761066	0.621648	0.999998	-0.482162	0.00468879	0.0485032	-0.886146	3.96949e-09	1.33252e-07
LMBRD1	2.828	3.325	3.174	2.772	2.991	2.77	3.272	3.277	3.388	2.449	2.326	2.244	3.213	2.948	3.395	2.452	-0.301282	0.174685	0.710998	0.202503	0.299712	0.909689	-0.888249	4.03462e-05	0.000723453
TTC8	3.787	3.833	3.773	3.642	3.588	3.73	3.875	3.933	3.916	3.127	2.9	3.162	3.816	3.656	3.907	3.009	-0.172914	0.457554	0.999998	0.0979459	0.669295	0.999998	-0.891284	0.000326436	0.00478103
SEMA6B	5.022	5.151	4.812	5.087	5.268	5.477	5.108	5.256	5.003	4.198	4.281	4.062	5	5.264	5.139	4.146	0.271957	0.0762369	0.425627	0.143851	0.267039	0.873341	-0.892161	9.01721e-11	3.67918e-09
[truncated: 29,590 more rows]

## Sheet: TAB 2 DEG Only
	Control_1	Control_2	Control_3	YAPS127A_1	YAPS127A_2	YAPS127A_3	YAPS127A,S94A_1	YAPS127A,S94A_2	YAPS127A,S94A_3	YAP2SA_1	YAP2SA_2	YAP2SA_3	Control	YAPS127A	YAPS127A,S94A	YAP2SA	YAPS127A vs. Control	YAPS127A vs. Control	YAPS127A vs. Control	YAPS127A,S94A vs. Control	YAPS127A,S94A vs. Control	YAPS127A,S94A vs. Control	YAP2SA vs. Control	YAP2SA vs. Control	YAP2SA vs. Control
GeneSymbol	l2FPKM	l2FPKM	l2FPKM	l2FPKM	l2FPKM	l2FPKM	l2FPKM	l2FPKM	l2FPKM	l2FPKM	l2FPKM	l2FPKM	Average l2FPKM	Average l2FPKM	Average l2FPKM	Average l2FPKM	Log2FC	Adjusted pValue	qValue	Log2FC	Adjusted pValue	qValue	Log2FC	Adjusted pValue	qValue
FAM45A	1.927	2.121	1.996	2.051	1.954	1.937	0.536	0.405	0.171	2.226	2.343	2.272	2.034	2.005	0.38	2.306	-0.0384279	0.870127	0.999998	-3.35934	8.753e-13	4.29456e-11	0.349589	0.109685	0.540815
Metazoa_SRP	7.401	7.176	8.809	7.093	7.753	7.282	7.118	6.363	6.714	6.233	7.332	7.351	7.953	7.353	6.714	7.028	-0.60227	0.000746369	0.00992117	-1.24604	1.01208e-12	4.9349e-11	-0.930237	1.04571e-07	2.91581e-06
JA660597	9.947	11.493	10.685	10.457	10.351	10.042	10.069	9.614	9.639	9.519	10.198	9.525	10.877	10.347	9.85	9.826	-0.530099	0.00618304	0.0610404	-1.02808	3.42231e-09	1.16038e-07	-1.0519	2.99534e-09	1.02406e-07
ANKRD30BL	9.219	10.762	10.117	9.214	9.926	9.254	8.983	9.071	9.143	8.653	9.774	8.968	10.188	9.557	9.108	9.243	-0.63127	0.0281861	0.205264	-1.08084	0.000164593	0.00258364	-0.946183	0.00457923	0.0475677
JA660597,JA682656	11.239	12.724	11.913	11.676	11.864	11.562	11.369	10.796	10.796	10.789	11.611	10.728	12.05	11.652	10.958	11.055	-0.397552	0.258751	0.862125	-1.09211	0.000758488	0.0100526	-0.995563	0.00236112	0.0268947
AX747534,HIST2H2BF	1.662	1.774	1.657	0.484	0.556	0.243	0.552	0.347	0.388	0.495	0.58	0.244	1.741	0.435	0.433	0.446	-2.73553	0.00300053	0.0331008	-2.74408	0.000764661	0.0101259	-2.69349	0.00212664	0.0245734
LOC285074	2.772	2.693	2.789	2.818	2.788	2.777	1.153	1.151	1.092	2.968	3.058	2.975	2.772	2.812	1.152	3.02	0.046572	0.937262	0.999998	-2.25384	0.00321396	0.035176	0.286962	0.567363	0.999998
CUFF.12993.1	0.999	1.015	1.642	0.692	1.241	0.424	0.284	0.471	0.832	0	0	0	1.251	0.826	0.547	0	-0.835991	0.220844	0.800982	-1.58089	0.0456678	0.29431	-30	0.000231823	0.00351404
MARCH4	0.204	0.176	0.228	2.226	2.178	2.104	0.026	0.095	0.045	3.967	4.011	4.009	0.2	2.153	0.056	3.966	4.53132	0	0	-1.92467	0.0591425	1	6.6173	0	0
ODZ2	0.177	0.089	0.236	0.975	0.76	0.603	0.062	0.055	0.022	1.779	1.966	1.83	0.217	0.804	0.045	1.892	2.20309	0.0360615	0.247511	-2.35389	0.0718135	1	4.06536	4.71046e-05	0.000831853
CD24	0.202	0.387	0.713	1.057	1.043	0.892	0.178	0.267	0.27	3.222	3.423	3.538	0.455	1.028	0.241	3.44	1.48656	0.00409611	0.0432915	-1.02629	0.167897	1	4.73118	0	0
CDH6	0.154	0.134	0.282	1.369	1.355	1.421	0.038	0.12	0.067	3.237	3.164	3.371	0.185	1.374	0.074	3.254	3.53655	3.09873e-09	1.05597e-07	-1.37742	0.172566	1	5.95999	0	0
MYPN	0.454	0.231	0.496	0.986	0.379	0.735	0.128	0.286	0.228	1.539	1.742	1.661	0.417	0.718	0.175	1.628	0.946405	0.128178	1	-1.37536	0.188807	1	2.64313	2.53776e-05	0.000472534
ESM1	0.601	0.474	0.678	3.679	3.845	3.04	0.292	0.339	0.387	4.896	5.199	4.846	0.597	3.593	0.326	5.025	4.43201	7.52509e-12	3.39751e-10	-1.01404	0.236851	1	5.94415	0	0
IL18	0.236	0.688	0.671	2.069	1.538	1.798	0.124	0.023	0.374	3.171	3.247	3.34	0.553	1.852	0.183	3.288	2.48272	0.00164005	0.0196376	-1.78903	0.248042	1	4.23162	2.69881e-09	9.29069e-08
WDR66	0.102	0.297	0.35	0.515	0.331	0.646	0.111	0.164	0.103	1.206	1.261	1.291	0.248	0.484	0.121	1.222	1.08746	0.120402	1	-1.10101	0.254627	1	2.82694	9.30349e-08	2.60876e-06
ITGB2	0.187	0.162	0.623	1.05	0.977	1.346	0.212	0.182	0.136	2.173	2.459	2.232	0.317	1.036	0.153	2.23	2.09552	0.0293075	0.211377	-1.13132	0.303027	1	3.90919	1.75495e-05	0.000336862
NAV3	0.07	0.03	0.054	0.697	1.035	0.52	0.01	0.011	0	1.983	1.648	1.731	0.046	0.782	0.006	1.827	4.48407	8.00925e-06	0.000164425	-2.95683	0.345504	1	6.30797	1.91906e-11	8.31862e-10
LOC730755	0.422	0	0.121	0.504	0.629	0.837	0	0	0.148	2.371	2.003	2.03	0.257	0.667	0.067	2.138	1.58929	0.196253	1	-2.04907	0.370584	1	4.12206	0.000179183	0.00278766
TMPRSS3	0.441	0.524	0.549	1.142	0.963	1.21	0.299	0.094	0.34	2.639	2.706	2.797	0.499	1.134	0.254	2.728	1.53213	0.0572988	0.348024	-1.10421	0.39175	1	3.76748	7.59652e-07	1.85491e-05
TNFSF18	0.218	0	0.278	1.108	1.827	1.726	0.035	0.177	0	4.261	5.334	4.84	0.227	1.63	0.075	4.933	3.62167	0.0309855	0.220667	-1.68273	0.392406	1	7.43877	5.6315e-06	0.000119318
MEGF6	0.014	0.031	0.083	0.332	0.247	0.225	0.015	0.013	0.013	1.624	1.399	1.404	0.042	0.254	0.013	1.418	2.70097	0.0174144	1	-1.68006	0.455455	1	5.8222	1.43812e-08	4.5029e-07
CLSTN2	0.054	0.081	0.023	0.16	0.139	0.195	0	0.018	0	0.653	0.876	0.818	0.051	0.162	0.006	0.775	1.71444	0.113774	1	-3.14277	0.497621	1	4.29822	1.45922e-05	0.000284196
CUFF.12758.1	0	0.102	0.216	0.614	0.599	0.796	0.081	0	0	1.457	1.674	1.305	0.109	0.672	0.033	1.487	2.92307	0.0480936	1	-1.73703	0.532215	1	4.52566	0.00143262	0.0175134
AK021537,CDH11	0.13	0.349	0.245	1.008	0.637	0.752	0.112	0.175	0.128	2.018	1.731	1.909	0.243	0.746	0.123	1.864	1.88459	0.124638	0.584784	-1.04352	0.574044	1	3.84748	0.00124814	0.0155662
AK124173	0.095	0.107	0.06	0.67	0.622	0.51	0	0.046	0.047	1.421	1.555	1.364	0.085	0.592	0.031	1.431	3.06039	0.0615201	1	-1.47246	0.588946	1	4.80106	0.00231459	0.0264125
LRRC7	0.023	0.073	0.029	0.417	0.205	0.332	0.034	0.024	0	2.926	2.653	2.701	0.044	0.327	0.018	2.815	3.02427	0.0950183	1	-1.27803	0.701917	1	7.59242	9.87606e-06	0.000199286
C12orf39	0.616	0.061	0.328	1.512	2.25	2.558	0.323	0.411	0.275	3.197	4.045	4.32	0.555	2.107	0.292	3.938	2.81842	0.0605789	0.362037	-1.06192	0.723131	1	4.93363	0.000484909	0.0067855
RFPL4A	0.117	0.132	0	1.145	1.228	0.656	0.1	0	0	1.908	1.693	1.585	0.077	0.991	0.038	1.677	4.16553	0.0256032	0.190701	-1.05372	0.726763	1	5.31931	0.00378982	0.0404754
IGFN1	0.02	0.046	0	0.974	0.831	0.801	0.01	0.009	0.014	2.214	2.472	2.088	0.021	0.827	0.007	2.188	5.74769	0.0361137	0.247741	-1.52522	0.790418	1	7.94832	0.00357791	0.0385345
C19orf21	0.394	0.173	0.292	1.485	1.281	1.494	0.069	0.231	0.121	3.097	2.893	2.894	0.261	1.35	0.139	2.846	2.96391	1.39084e-08	4.36645e-07	-0.978928	0.24016	1	4.96194	0	0
PTH1R	0.093	0.053	0.222	0.309	0.25	0.204	0.101	0.09	0	1.464	1.851	1.501	0.123	0.249	0.064	1.598	1.08429	0.432058	1	-0.974482	0.650819	1	4.5114	0.000159161	0.00250545
DKK1	3.142	2.913	2.564	5.192	4.638	4.81	2.083	2.186	2.221	7.334	7.152	7.25	2.983	4.996	2.212	7.338	2.16251	0	0	-0.926767	6.11368e-05	0.00105309	4.54147	0	0
BDNF-AS1	0.155	0.526	0.382	0.818	0.93	0.428	0.261	0.281	0.102	1.824	1.613	1.984	0.36	0.753	0.205	1.863	1.27397	0.244115	0.84	-0.892978	0.527011	1	3.21904	0.00152056	0.0184192
SERPINB7	0.337	0.256	0.377	1.696	1.667	1.561	0.135	0.261	0.181	3.18	3.067	3.177	0.331	1.705	0.188	3.21	3.1335	0.00147486	0.0179439	-0.889375	0.471852	1	5.00223	2.25139e-07	5.93278e-06
ANKRD2	0.131	0.152	0.256	1.375	1.422	1.722	0.079	0.137	0.071	2.645	3.143	3.347	0.165	1.438	0.092	2.995	3.8178	0.00982378	0.0888512	-0.886682	0.706254	1	5.84607	6.55531e-05	0.00112282
FAM167B	0.48	0.923	0.757	1.597	1.055	1.338	0.516	0.297	0.548	2.579	3.049	2.438	0.703	1.256	0.432	2.614	1.1444	0.0696216	0.398947	-0.84743	0.319676	1	3.02756	6.56472e-08	1.87642e-06
SEMA5A	0.069	0.092	0.101	0.325	0.434	0.291	0.049	0.031	0.068	0.853	1.011	0.904	0.09	0.363	0.051	0.947	2.15242	1.18127e-05	1	-0.843179	0.240963	1	3.85062	0	0
GOLT1A	0.336	0.261	0.629	0.937	0.675	0.137	0.466	0.117	0.172	1.865	1.473	1.703	0.423	0.635	0.252	1.707	0.698097	0.507738	1	-0.835557	0.602896	1	2.73072	0.00299262	0.0330213
TRPC4	0.027	0.036	0.146	1.837	1.589	1.126	0.034	0.031	0.059	2.896	2.865	2.359	0.072	1.533	0.041	2.721	5.2187	0.000172053	0.00269135	-0.834538	0.720037	1	6.78122	7.97532e-07	1.94138e-05
TNFSF4	0.221	0.223	0.403	0.295	0.274	0.275	0.057	0.214	0.239	0.66	0.925	0.75	0.297	0.299	0.174	0.813	0.0131627	0.983958	1	-0.83198	0.249563	1	1.72788	0.000762491	0.0100986
PKIB	0.194	0.522	0.49	0.855	0.947	0.8	0.255	0.245	0.248	2.232	1.757	1.913	0.401	0.881	0.241	2.037	1.39617	0.150555	0.655078	-0.815413	0.533104	1	3.27767	0.00017861	0.0027792
PDPN	0.167	0.12	0.283	1.282	1.428	1.059	0.156	0.125	0.069	1.838	2.018	2.148	0.193	1.283	0.113	2.027	3.32067	5.60783e-06	0.000118924	-0.81171	0.477471	1	4.42265	5.04944e-10	1.89574e-08
CUFF.7586.1	0.616	0.787	0.847	0.907	1.364	1.432	0.55	0.497	0.392	1.955	2.095	2.39	0.742	1.24	0.473	2.14	1.01897	0.166108	0.691757	-0.793742	0.410705	0.995701	2.34273	0.000361739	0.00523399
XAGE2	0	0.18	0.196	0.677	0.898	0.733	0.089	0.154	0	2.645	2.463	2.581	0.128	0.73	0.076	2.46	2.82844	0.121185	0.575084	-0.783388	0.769282	1	5.60018	0.00123291	0.0153987
XAGE2	0	0.18	0.196	0.677	0.898	0.733	0.089	0.154	0	2.645	2.463	2.581	0.128	0.73	0.076	2.46	2.82844	0.121185	0.575084	-0.783388	0.769282	1	5.60018	0.00123291	0.0153987
UCA1	0.364	0.532	0.744	4.936	4.877	4.711	0.516	0.102	0.418	6.635	6.978	7.032	0.564	4.882	0.355	6.911	5.89519	0	0	-0.780904	0.421152	1	7.96131	0	0
LPHN3	1.467	1.473	1.592	1.312	1.356	1.3	0.952	1.353	1.066	0.048	0.166	0.08	1.506	1.198	1.064	0.081	-0.508485	0.207013	0.777198	-0.754121	0.0604751	0.361668	-4.99858	4.37228e-05	0.000778973
MUC5B	1.484	1.309	1.349	1.367	1.059	1.605	0.949	0.983	1.079	0.048	0.047	0.093	1.325	1.304	0.927	0.049	-0.0341914	0.840503	0.999998	-0.73835	6.95516e-06	0.000144242	-5.43913	0.000305378	0.00450825
LOC100128675	1.417	1.047	1.928	0.673	1.347	0.964	0.65	1.077	1.423	0	0	0	1.53	1.034	1.093	0	-0.84982	0.363439	0.974077	-0.736539	0.3561	0.968161	-30	0.00469582	0.0485547
HIST2H3D	3.129	3.603	3.326	2.962	3.033	2.885	2.596	3.018	2.468	2.358	2.277	2.167	3.283	2.846	2.642	2.174	-0.496342	0.181336	0.725906	-0.736467	0.0550856	0.33819	-1.31418	0.00269668	0.0302229
CDR1	0.815	0.636	0.963	0.961	0.945	0.85	0.306	0.558	0.662	2.183	1.772	1.588	0.746	0.863	0.495	1.766	0.274756	0.626404	0.999998	-0.724279	0.279772	0.88763	1.82661	0.000120065	0.00193979
CCBE1	0.308	0.271	0.363	1.01	0.96	0.915	0.208	0.23	0.164	2.616	2.742	2.35	0.324	0.975	0.205	2.598	1.93731	5.4251e-06	0.000115281	-0.724215	0.171306	1	4.32662	0	0
TRIML2	0.612	0.667	0.391	1.575	1.261	1.418	0.445	0.311	0.315	2.584	2.427	2.381	0.498	1.375	0.322	2.385	1.95078	0.0354583	0.244417	-0.72351	0.608946	1	3.35579	7.2686e-05	0.0012327
TMEM92	0.066	0.075	0.082	0.568	0.425	0.402	0.072	0.032	0.033	1.578	2.006	1.578	0.073	0.457	0.045	1.708	2.84139	0.0704419	1	-0.721047	0.757022	1	5.44728	0.000167143	0.00262106
SLC35F3	0.829	0.802	1.414	2.364	2.077	2.477	0.638	0.779	0.713	3.633	3.676	3.839	1.048	2.289	0.722	3.705	1.86398	0.000597493	0.00815562	-0.718508	0.286727	0.894691	3.49477	1.84364e-12	8.79445e-11
UPK3B	1.276	1.106	1.519	2.788	2.827	2.848	0.705	1.033	0.952	5.148	5.379	5.312	1.292	2.802	0.912	5.241	2.04379	1.58126e-05	0.000306135	-0.716242	0.217793	0.795913	4.6677	0	0
HHLA1	0.469	0.391	0.483	1.239	0.947	0.916	0.323	0.239	0.312	2.351	2.381	2.594	0.452	1.057	0.293	2.456	1.55565	1.12424e-05	0.000224177	-0.708945	0.133407	1	3.60875	0	0
UNC13D	0.698	0.539	0.794	3.244	3.075	3.276	0.463	0.517	0.385	5.151	5.296	5.212	0.635	3.118	0.421	5.133	3.79675	0	0	-0.704231	0.176034	1	5.94669	0	0
CUFF.10417.1	1.867	0.978	1.782	1.807	1.239	1.083	1.204	1.108	1.197	1.007	0.786	0.95	1.594	1.411	1.171	0.917	-0.282949	0.400158	0.991748	-0.690834	0.0501955	0.315297	-1.18396	0.00281271	0.0313029
CARD11	0.28	0.423	0.422	1.346	1.329	1.152	0.374	0.204	0.171	2.152	2.379	2.043	0.353	1.195	0.229	2.102	2.21788	4.21405e-09	1.40961e-07	-0.685406	0.187108	1	3.57122	0	0
SLAMF7	0.552	0.394	0.595	1.166	0.931	1.146	0.215	0.406	0.431	2.338	2.236	2.149	0.487	1.029	0.327	2.194	1.37457	0.0579624	0.351095	-0.657854	0.523092	1	3.15414	5.20715e-07	1.30416e-05
SLC1A3	2.155	2.788	2.693	3	2.988	3.125	1.95	2.164	2.176	4.221	4.821	4.681	2.611	3.058	2.091	4.626	0.519431	0.180732	0.724646	-0.648626	0.111297	0.545781	2.21316	2.65985e-11	1.13732e-09
CPA4	2.858	2.957	3.159	6.141	5.909	5.964	2.241	2.742	2.334	8.508	8.32	8.472	3.01	6.039	2.46	8.458	3.19825	0	0	-0.647801	0.000226803	0.00344847	5.63487	0	0
CUFF.7508.1	1.91	2.181	1.638	2.353	1.86	2.501	1.405	1.655	1.358	2.85	3.046	3.104	1.937	2.281	1.489	3.019	0.448611	0.210645	0.783742	-0.645955	0.127202	0.591847	1.32924	4.17462e-05	0.000746996
XG	0.944	1.818	1.849	1.488	1.836	2.264	1.083	1.185	1.388	2.845	3.166	2.785	1.601	1.942	1.203	2.935	0.483964	0.481263	0.999998	-0.641797	0.427725	0.999131	1.7096	0.00411063	0.0434304
MAP3K8	0.326	0.528	0.613	0.805	0.505	0.823	0.264	0.314	0.427	1.838	1.554	1.274	0.499	0.706	0.34	1.587	0.611301	0.511804	1	-0.636729	0.570752	1	2.27761	0.00353727	0.0381795
BASP1	0.511	0.506	0.548	4.704	4.725	4.503	0.328	0.415	0.361	6.539	6.636	6.397	0.49	4.559	0.334	6.449	5.80225	1.02525e-07	2.8613e-06	-0.635509	0.706657	1	7.73866	8.21787e-13	4.0425e-11
GDA	2.24	2.209	2.871	4.184	4.272	4.188	1.689	2.225	2.054	6.313	6.301	6.445	2.519	4.274	2.018	6.417	1.95443	4.44089e-16	2.91222e-14	-0.633952	0.0206071	0.161093	4.15723	0	0
GPRC5C	0.579	0.446	0.243	0.44	0.37	0.587	0.302	0.361	0.194	1.503	1.632	1.594	0.38	0.447	0.257	1.536	0.268647	0.816252	1	-0.630197	0.68086	1	2.65552	0.00407639	0.0431186
C19orf33	2.185	1.204	2.104	5.539	5.203	5.155	1.172	1.872	1.086	7.367	7.358	6.934	1.837	5.224	1.414	7.143	3.82145	5.64541e-05	0.000980291	-0.628645	0.645067	0.999998	5.76948	4.9619e-10	1.86509e-08
C9orf150	0.1	0.377	0.274	0.259	0.437	0.184	0.073	0.245	0.189	0.433	1.01	0.729	0.259	0.309	0.173	0.759	0.278768	0.701905	1	-0.625078	0.452138	1	1.81366	0.00278045	0.030995
SLC46A3	0.831	0.954	0.981	1.138	1.174	1.242	0.645	0.788	0.661	1.633	1.819	1.58	0.97	1.246	0.699	1.745	0.517114	0.256328	0.859398	-0.620408	0.213188	0.788294	1.29504	0.00198389	0.0231443
COL1A1	0.38	0.306	0.514	3.235	3.05	2.829	0.268	0.335	0.217	5.223	5.208	4.855	0.399	3.022	0.273	5.057	4.48386	0	0	-0.612872	0.258301	1	6.66353	0	0
MST1R	0.344	0.199	0.324	0.574	0.444	0.684	0.227	0.22	0.144	0.966	1.14	1.104	0.28	0.525	0.189	1.043	1.03379	0.0697296	1	-0.612339	0.316178	1	2.3073	7.67879e-08	2.17513e-06
FLJ42709	0.555	0.885	0.85	1.106	1.351	1.131	0.571	0.488	0.593	1.922	1.815	1.748	0.791	1.244	0.563	1.894	0.907944	0.103729	0.521972	-0.612172	0.395466	0.990738	1.89578	0.000261805	0.00392321
CUFF.13556.1	1.828	1.038	1.453	0.777	1.039	1.214	1.179	0.923	1.238	0	0	0	1.475	1.021	1.119	0	-0.790065	0.383627	0.98291	-0.602272	0.478439	0.999998	-30	0.00453008	0.0471245
PTPRB	0.188	0.215	0.146	0.403	0.599	0.442	0.124	0.202	0.097	0.914	1.246	1.081	0.19	0.487	0.129	1.084	1.51431	0.0959749	1	-0.590023	0.637549	1	2.99576	0.000382288	0.00549764
AK124673,GABRA5	0.139	0.251	0.394	2.283	2.426	2.398	0.256	0.096	0.146	4.394	4.441	4.391	0.243	2.34	0.166	4.408	4.46849	1.39932e-07	3.81291e-06	-0.586194	0.64136	1	6.78452	2.22045e-16	1.48707e-14
AK055746	0.272	0.429	0.235	0.427	0.408	0.468	0.266	0.186	0.207	1.07	0.856	1.099	0.312	0.434	0.216	1.013	0.539889	0.394387	1	-0.580694	0.436609	1	2.07561	0.000124338	0.0020006
LHX4	1.85	1.861	1.697	2.326	2.021	2.4	1.373	1.449	1.389	3.381	2.924	3.163	1.756	2.216	1.376	3.123	0.617075	0.139352	0.625276	-0.575306	0.212559	0.787118	1.69792	1.07891e-05	0.000215912
ADAMTSL1,DKFZp686L03130	0.23	0.215	0.376	1.473	0.963	1.075	0.054	0.349	0.169	2.538	2.091	2.251	0.253	1.187	0.176	2.273	2.73303	0.00274139	0.0306411	-0.56966	0.677192	1	4.31956	4.53679e-07	1.14629e-05
BTBD11	0.554	0.713	0.433	1.912	1.891	1.764	0.424	0.565	0.261	3.816	3.75	3.523	0.587	1.815	0.422	3.639	2.32706	1.07884e-05	0.000215912	-0.560878	0.413576	1	4.51308	0	0
TUBBP5	0.35	0.302	0.255	0.818	0.745	0.94	0.195	0.273	0.16	0.33	0.381	0.248	0.291	0.815	0.204	0.31	1.7649	0.00162335	0.0194672	-0.554705	0.461677	1	0.0996666	0.882452	1
CUFF.13591.1,CUFF.13592.1	1.773	1.704	1.891	2.463	2.118	2.034	1.44	1.342	1.546	3.173	3.5	3.343	1.874	2.332	1.496	3.457	0.597243	0.0870916	0.46594	-0.55125	0.161669	0.681077	1.90452	1.98084e-10	7.76373e-09
TUBB8	0.461	0.577	0.388	1.723	1.493	1.767	0.337	0.338	0.343	0.544	0.437	0.618	0.459	1.619	0.329	0.515	2.46726	1.37265e-05	0.000269114	-0.550144	0.490533	1	0.194175	0.782575	1
AK125288	0.944	0.711	1.022	2.166	2	1.86	0.622	0.92	0.471	3.736	3.85	3.927	0.931	2.069	0.697	3.876	1.81708	2.79822e-07	7.28039e-06	-0.544648	0.237507	0.829708	3.91561	0	0
AK022793,BC043213	2.575	1.931	2.605	2.387	3.099	2.773	1.795	2.42	1.921	3.892	3.833	3.742	2.436	2.802	2.012	3.856	0.438419	0.391985	0.988812	-0.540305	0.302894	0.913611	1.61156	0.000272961	0.00406782
AK309218,AX747739	0.613	0.562	0.399	0.825	0.709	0.745	0.32	0.429	0.394	1.067	1.285	1.347	0.523	0.759	0.379	1.234	0.664332	0.340232	0.954166	-0.539341	0.516453	1	1.63064	0.00104831	0.0133579
CUFF.8723.1	0.174	0.134	0.215	0.569	0.603	0.557	0.066	0.133	0.17	1.596	1.661	1.815	0.175	0.577	0.124	1.694	1.93279	0.00072297	1	-0.523429	0.497725	1	4.11823	7.10543e-15	4.2931e-13
KIF17	0.245	0.06	0.069	0.654	0.581	0.614	0.112	0.051	0.051	1.68	1.7	1.424	0.093	0.58	0.066	1.532	2.89139	0.0878074	1	-0.520563	0.844307	1	4.82608	0.00424052	0.0445587
TM4SF18	0.973	0.737	0.62	1.252	1.001	1.051	0.588	0.675	0.571	1.603	1.552	1.324	0.834	1.164	0.63	1.561	0.665271	0.0519684	0.323445	-0.51606	0.310162	0.921967	1.31887	0.000691437	0.00927975
FLI1	1.166	1.07	1.107	1.517	1.784	2.15	0.77	0.953	0.884	2.142	2.782	2.531	1.084	1.778	0.835	2.465	1.11802	0.0064232	0.062951	-0.513943	0.134954	0.614349	2.01387	1.01044e-06	2.42038e-05
LOC100505817	1.578	1.757	1.502	3.458	3.494	3.415	1.031	1.371	1.479	5.489	5.893	5.478	1.648	3.469	1.32	5.648	2.23829	0.000915036	0.0118466	-0.512044	0.549216	0.999998	4.52436	7.59393e-14	4.1794e-12
AK094342	0.253	0.446	0.4	0.732	0.726	0.849	0.355	0.245	0.17	1.597	1.865	1.402	0.384	0.81	0.281	1.706	1.30334	0.204997	0.773688	-0.506481	0.679402	1	2.89037	0.000740126	0.00985344
FOXC2	2.002	2.07	2.017	2.446	2.258	2.794	1.493	1.947	1.637	3.167	3.184	2.985	2.06	2.527	1.698	3.13	0.587123	0.0311056	0.221289	-0.49798	0.081691	0.446581	1.29035	2.2832e-08	6.94863e-07
CUFF.5402.1	0.439	0.743	0.199	0.791	0.855	0.856	0.332	0.426	0.301	2.16	1.96	1.973	0.478	0.835	0.354	2.034	0.997445	0.331889	0.946278	-0.497221	0.694961	1	2.97998	0.000816139	0.0107398
ESRG	1.108	0.618	1.03	2.478	2.504	2.364	0.679	0.709	0.812	4.31	4.416	4.49	0.967	2.495	0.745	4.44	2.2808	4.44089e-16	2.91222e-14	-0.496186	0.159618	0.675994	4.43989	0	0
RBMS2	2.286	2.1	2.442	3.031	3.336	2.687	1.903	1.896	1.947	3.729	3.823	3.77	2.334	3.101	1.953	3.828	0.907069	0.00240452	0.0273364	-0.49268	0.107021	0.532299	1.70712	2.96279e-11	1.25944e-09
TCEA3	1.77	1.668	1.783	1.526	1.539	1.502	1.112	1.71	1.482	0.415	0.714	0.535	1.702	1.407	1.381	0.515	-0.448788	0.504598	0.999998	-0.491163	0.445487	0.999998	-2.39327	0.000849949	0.0111259
HELB	1.601	1.737	1.46	1.151	1.692	1.36	1.123	1.414	1.345	0.946	1.026	0.962	1.604	1.42	1.295	0.989	-0.283366	0.293846	0.901427	-0.488988	0.0995306	0.508134	-1.05059	0.00276812	0.030883
LMO2	1.247	0.977	0.627	1.322	1.047	1.342	0.724	0.795	0.738	1.813	1.825	2.056	0.978	1.241	0.758	1.906	0.492422	0.382357	0.982535	-0.487121	0.470056	0.999998	1.50275	0.00101249	0.0129522
RBP4	0.654	0.639	0.495	1.065	0.551	1.205	0.532	0.397	0.4	1.981	1.884	1.769	0.571	0.927	0.43	1.831	0.891721	0.238023	0.830469	-0.485271	0.599112	1	2.39684	0.000305464	0.00450882
CUFF.2674.1	1.899	1.969	1.681	1.462	1.111	1.602	1.593	1.492	1.487	0.282	0.602	0.556	1.855	1.406	1.525	0.487	-0.66501	0.0751033	0.420989	-0.478618	0.17267	0.706487	-2.70574	1.31899e-05	0.000259559
ITGB4	2.297	1.844	2.275	3.726	3.731	3.89	1.719	1.852	1.727	5.921	6.208	5.865	2.082	3.71	1.732	5.921	1.90241	0	0	-0.478327	0.0264859	0.195733	0	1	1
AK125960	2.343	2.127	1.775	2.576	3.003	2.816	1.519	2.039	1.677	3.482	3.764	3.798	2.123	2.847	1.77	3.74	0.884885	0.0406448	0.270461	-0.477351	0.316853	0.9297	1.88096	1.05478e-06	2.52019e-05
CUFF.12861.1	1.507	2.863	1.723	1.274	1.855	0.608	2.004	1.475	1.887	0	0	0	2.161	1.334	1.806	0	-1.19137	0.234971	0.824868	-0.47585	0.569442	0.999998	-30	0.00485396	0.0499438
CUFF.4505.1	0.572	0.452	0.833	1.13	0.797	0.883	0.565	0.418	0.446	2.348	2.242	2.315	0.628	0.944	0.478	2.303	0.76016	0.0552584	0.339053	-0.474495	0.31606	1	2.85095	2.22045e-16	1.48707e-14
SH2D5	0.327	0.568	0.564	1.382	1.472	1.376	0.28	0.45	0.368	2.778	2.944	2.822	0.482	1.392	0.363	2.81	2.03343	0.000795374	0.0104929	-0.473585	0.561482	1	3.92084	6.5195e-11	2.68675e-09
RTN4RL1	0.312	0.185	0.294	0.319	0.35	0.376	0.233	0.232	0.109	1.136	1.304	1.021	0.255	0.339	0.188	1.128	0.450519	0.484503	1	-0.473113	0.532576	1	2.61401	5.93545e-07	1.47329e-05
ADAMTS12	1.839	2.193	2.051	3.085	2.957	3.024	1.465	1.858	1.793	4.577	4.769	4.61	2.007	3.035	1.669	4.634	1.25348	0.00137255	0.0168839	-0.469037	0.313672	0.926078	2.98109	0	0
FN1	3.548	3.521	4.576	3.775	3.701	4.331	3.632	3.117	3.738	2.966	2.999	3.073	3.933	3.927	3.501	2.978	-0.00615707	0.982257	0.999998	-0.467342	0.108904	0.538743	-1.05249	0.00155386	0.0187764
TMEM171	1.816	1.924	1.631	2.376	2.085	2.231	1.192	1.636	1.545	3.752	3.726	3.696	1.772	2.207	1.459	3.69	0.582372	0.165808	0.690947	-0.464538	0.403263	0.993796	2.3021	3.29071e-08	9.81215e-07
NMNAT2	2.236	2.129	2.366	3.487	3.202	3.402	1.891	1.848	1.958	5.077	5.118	5.061	2.266	3.401	1.911	5.108	1.32777	2.79776e-13	1.44076e-11	-0.464238	0.0356364	0.24534	3.13608	0	0
NFKBID	1.099	1.815	1.421	1.331	1.403	1.566	0.978	1.221	1.361	2.317	2.391	2.433	1.439	1.388	1.164	2.302	-0.0814614	0.878078	0.999998	-0.462517	0.402788	0.993378	1.20079	0.00462778	0.0479981
PRELP	0.21	0.252	0.363	0.528	0.393	0.577	0.171	0.171	0.275	0.98	0.929	1.22	0.275	0.498	0.205	1.038	0.972618	0.0284357	1	-0.458103	0.401098	1	2.32625	1.51388e-08	4.72759e-07
TMEFF2	0.052	0.059	0.128	0.73	0.881	0.744	0.051	0.023	0.09	2.322	2.473	2.24	0.08	0.786	0.059	2.342	3.67394	0.0163569	0.134134	-0.45463	0.851122	1	6.16297	3.86406e-05	0.000695509
NLRP2	0.869	0.727	0.714	1.372	1.288	1.103	0.387	0.704	0.646	2.426	2.657	2.335	0.735	1.219	0.571	2.434	0.999308	0.00997595	0.0899521	-0.451808	0.368572	1	2.72868	0	0
MFAP5	0.136	0.107	0.098	0.259	0.135	0.128	0.089	0.146	0.022	0.859	0.917	0.988	0.122	0.191	0.09	0.952	0.68601	0.583308	1	-0.45068	0.759079	1	3.40777	0.00098708	0.012682
NRG1	0.998	0.696	0.92	3.029	3.008	2.846	0.733	0.565	0.686	4.841	5.015	4.991	0.839	3	0.658	4.99	3.15036	2.73065e-05	0.000505067	-0.448206	0.624482	0.999998	5.28685	4.44089e-16	2.91222e-14
PKP2	0.768	0.96	1.156	2.929	2.769	2.589	0.651	0.774	0.879	4.656	4.732	4.696	0.961	2.748	0.762	4.677	2.59532	0	0	-0.44396	0.223625	0.806436	4.69942	0	0
PRDM1	0.851	0.817	0.622	0.446	0.425	0.577	0.679	0.616	0.519	0.298	0.267	0.216	0.774	0.478	0.608	0.259	-0.85598	0.0129391	0.111044	-0.439003	0.149563	0.652564	-1.85609	1.41706e-05	0.000276726
ARHGDIB	3.059	2.751	2.684	3.559	3.504	3.838	2.367	2.541	2.496	3.856	3.82	3.855	2.811	3.623	2.444	3.815	0.912418	4.54523e-05	0.000806442	-0.437362	0.0672956	0.389182	1.11954	1.2882e-07	3.5315e-06
DCLK1	0.208	0.155	0.222	0.659	0.563	0.488	0.106	0.161	0.19	1.589	1.508	1.81	0.21	0.616	0.158	1.719	1.76427	0.0146759	1	-0.435624	0.62274	1	3.87102	1.47597e-09	5.25329e-08
TGFB2	0.482	0.387	0.512	1.094	0.925	0.952	0.383	0.351	0.34	2.135	2.168	2.294	0.477	1.033	0.368	2.255	1.41658	3.35034e-05	0.00061072	-0.433609	0.330935	1	3.26768	0	0
AJUBA	3.264	3.169	3.106	4.49	4.452	4.458	2.451	3.168	2.737	5.636	5.734	5.722	3.221	4.501	2.84	5.729	1.37886	0	0	-0.433462	0.00513901	0.0524259	2.64452	0	0
VIPR1	1.462	1.213	1.19	2.211	1.708	2.243	1.094	1.129	0.956	3.091	2.655	2.689	1.291	2.049	1.052	2.808	1.11636	0.0118358	0.103247	-0.432232	0.405108	0.99399	2.05252	2.34971e-08	7.14185e-07
AK311497,H19,MIR675	2.737	2.475	2.379	3.618	3.439	3.672	2.134	2.242	2.409	5.911	5.796	6.019	2.503	3.474	2.16	5.859	1.11509	0.066036	0.384521	-0.42916	0.505132	0.999998	3.6108	6.16859e-10	2.29313e-08
KCNJ2	1.883	1.868	1.587	1.97	1.859	1.445	1.426	1.597	1.72	1.173	1.071	1.018	1.839	1.841	1.543	1.077	0.00354534	0.990375	0.999998	-0.428866	0.121132	0.575006	-1.21563	8.96506e-05	0.00149229
NALCN	0.529	0.264	0.379	0.636	0.617	0.542	0.301	0.318	0.292	1.167	1.302	1.238	0.399	0.607	0.307	1.257	0.712883	0.324091	1	-0.426992	0.547466	1	2.12289	0.00157192	0.0189491
FIGN	0.777	0.753	0.811	0.873	1.022	0.907	0.505	0.711	0.657	1.21	1.517	1.471	0.799	0.955	0.633	1.427	0.344113	0.23509	0.825122	-0.425618	0.176034	0.713719	1.19126	5.95128e-06	0.000125223
KRT18P55	0.243	0.201	0.112	0.292	0.3	0.307	0.153	0.115	0.14	0.587	0.899	0.874	0.171	0.284	0.129	0.766	0.792896	0.407964	1	-0.422671	0.711439	1	2.48106	0.00264309	0.0296809
CUFF.12812.1	2.076	1.58	1.834	1.703	1.643	1.296	1.646	1.509	1.504	0.966	0.877	1.063	1.844	1.558	1.554	0.971	-0.413591	0.0544871	0.335475	-0.419219	0.0365017	0.249769	-1.4317	1.11299e-09	4.00968e-08
FAM176A	2.386	2.613	2.994	4.249	3.924	4.159	2.395	2.504	2.234	5.289	5.647	5.332	2.729	4.057	2.386	5.422	1.47379	0.000212125	0.00324934	-0.413363	0.379328	0.98123	2.89466	4.44089e-16	2.91222e-14
FAM105A	0.363	0.527	0.423	0.438	0.448	0.451	0.337	0.357	0.339	0.874	0.908	0.888	0.452	0.463	0.352	0.92	0.0390137	0.907428	1	-0.413313	0.243027	1	1.27804	1.03792e-05	0.000208283
AK5	0.687	0.702	0.686	1.184	1.013	1.044	0.446	0.647	0.55	1.891	1.97	1.657	0.686	1.079	0.543	1.845	0.869821	0.0214992	0.166443	-0.413056	0.41093	1	2.0897	7.25543e-10	2.6761e-08
EPHA7	1.91	1.806	1.584	1.476	1.407	1.436	1.421	1.446	1.643	0.701	0.585	0.56	1.816	1.477	1.535	0.631	-0.498429	0.142924	0.635304	-0.409081	0.209641	0.781725	-2.19903	8.27092e-09	2.67847e-07
ABAT	1.471	1.456	1.635	1.162	1.422	1.411	1.479	1.127	1.357	0.876	0.901	0.874	1.514	1.303	1.264	0.877	-0.340001	0.205998	0.775762	-0.405669	0.109674	0.540815	-1.15034	0.000993009	0.0127478
SEMA3D	0.905	0.829	0.844	1.302	1.341	1.218	0.816	0.721	0.751	2.219	1.932	1.954	0.894	1.295	0.722	2.117	0.760037	0.0905045	0.477868	-0.401815	0.271203	0.878459	1.95879	1.42612e-08	4.46978e-07
JUN	2.584	2.543	2.515	3.825	3.62	3.734	2.213	2.337	2.071	5.19	5.06	4.913	2.539	3.71	2.215	5.051	1.32946	9.32587e-15	5.56707e-13	-0.401151	0.0258729	0.192255	2.74048	0	0
LAMC2	1.148	0.661	0.822	1.203	0.948	1.317	0.592	0.804	0.697	2.008	1.514	1.608	0.844	1.127	0.681	1.673	0.574818	0.066123	0.384795	-0.396622	0.262928	0.867556	1.4618	1.65692e-07	4.45191e-06
SLC8A1	0.762	0.735	0.728	1.682	1.826	1.462	0.558	0.631	0.558	3.1	3.323	3.035	0.731	1.691	0.587	3.2	1.75513	1.142e-07	3.16284e-06	-0.395205	0.273953	1	3.63335	0	0
TLR8-AS1	0.343	0.315	0.376	0.914	0.702	0.67	0.252	0.286	0.271	2.001	2.218	2.102	0.346	0.772	0.27	2.113	1.38735	0.0600806	0.360133	-0.392526	0.672944	1	3.6193	3.76298e-08	1.1154e-06
AP1M2	1.304	1.212	1.477	3.287	2.947	3.047	0.975	1.294	1.012	4.754	4.38	4.599	1.31	3.063	1.09	4.545	2.31434	1.11022e-15	7.11755e-14	-0.390695	0.291228	0.898267	3.91707	0	0
LAMA1	0.053	0.043	0.077	2.231	1.923	1.369	0.036	0.06	0.037	2.583	2.192	1.705	0.056	1.841	0.043	2.153	6.02629	0	0	-0.389794	0.66362	1	6.44321	0	0
BC073807	0.87	0.752	0.954	1.07	1.006	1.013	0.643	0.556	0.89	1.818	1.737	1.848	0.838	1.01	0.68	1.781	0.366063	0.34211	0.956667	-0.387114	0.365459	0.974266	1.62977	1.50468e-06	3.48414e-05
SLC35F1	2.171	2.017	2.119	2.05	2.138	2.08	1.932	1.783	1.783	0.25	0.291	0.279	2.185	2.161	1.893	0.288	-0.031474	0.865984	0.999998	-0.38679	0.0300641	0.215568	-4.00497	0	0
MSRB3	2.351	2.971	2.764	3.307	3.576	3.467	2.224	2.806	2.073	4.029	4.057	4.004	2.765	3.451	2.444	4.035	0.776676	0.110931	0.544807	-0.384662	0.446396	0.999998	1.40856	0.00129941	0.0161227
SERINC2	4.477	4.28	4.459	5.464	5.232	5.571	3.921	4.217	3.965	7.161	7.136	6.91	4.415	5.425	4.055	7.052	1.04533	3.1164e-12	1.45284e-10	-0.380616	0.00831012	0.0776737	2.69497	0	0
COL7A1,MIR711	2.545	2.375	2.646	2.311	2.236	2.063	2.259	2.301	2.045	1.491	1.508	1.34	2.543	2.233	2.236	1.453	-0.383357	0.351409	0.96534	-0.378772	0.33854	0.952624	-1.47392	0.00224085	0.0257045
NLRP3	0.242	0.165	0.216	0.716	0.455	0.495	0.176	0.145	0.154	1.473	1.242	1.429	0.198	0.556	0.155	1.341	1.6725	0.0428427	1	-0.37773	0.67461	1	3.37905	3.24073e-06	7.12018e-05
HLA-DRB1,HLA-DRB5,HLA-DRB6	10.869	10.612	10.244	10.324	10.41	10.487	10.284	10.445	9.889	2.403	5.144	4.248	10.664	10.466	10.292	4.268	-0.197767	0.756396	0.999998	-0.372033	0.514716	0.999998	-6.47168	5.40444e-06	0.000114868
[truncated: 1,552 more rows]

## Sheet: Tab 3 Upregulated genes
	Up in	Up in	Up in	Total #
[truncated: 909 more rows]

## Sheet: Tab 4 Downregulated genes 
	Down in	Down in	Down in	Total #
[truncated: 789 more rows]
