# Supplementary material for: Identification of a Gene Signature That Predicts Dependence upon YAP/TAZ-TEAD
Source: Cancers (Basel). 2024 Feb 20;16(5):852. doi: 10.3390/cancers16050852 (PMC10930532; doi:10.3390/cancers16050852)
Supplement: Supplementary file 1 [file cancers-16-00852-s001.zip › Table S3.xlsx]

## Sheet: Tab 1-A375-YAP2SA genes
	YAP2SA vs. Control	YAP2SA vs. Control
GeneSymbol	Log2FC	Adjusted pValue
IL34	4.03157	0.00468511
NFKBID	1.20079	0.00462778
HES2	1.41062	0.00456581
TBC1D30	1.15239	0.00440018
BEX1	5.25144	0.00438852
GRIP1	1.25162	0.0043822
KIF17	4.82608	0.00424052
OSBP2	1.31283	0.00416611
ITM2A	3.76165	0.00416329
OSR2	1.24333	0.00415659
CUFF.1830.1	2.96185	0.00413441
CLCF1	1.07903	0.00411445
XG	1.7096	0.00411063
GPRC5C	2.65552	0.00407639
FOLR1	4.89663	0.00394608
LRRC8E	1.125	0.00389544
FLJ20021	1.12758	0.00382688
RFPL4A	5.31931	0.00378982
TMEM27	3.34728	0.00377675
BC020935,BC026300	3.73159	0.00377553
STX1B	1.84206	0.00367645
IGFN1	7.94832	0.00357791
CD274	2.47344	0.00355423
IFIT2	1.633	0.0035485
MAP3K8	2.27761	0.00353727
CA9,HV041854	3.65818	0.00342992
PKD1L2	2.62883	0.00340678
RAB30	1.23669	0.00334178
KIAA1324	3.93618	0.00320306
SFTA1P	7.85402	0.00314493
CUFF.10396.1	2.52941	0.00309433
GOLT1A	2.73072	0.00299262
CISH	1.75448	0.00294456
TFF2	1.47173	0.00292498
ARL4D	1.16768	0.00278225
C9orf150	1.81366	0.00278045
KRT18P55	2.48106	0.00264309
ACAT2	1.07401	0.00252162
LOC100302640	2.16635	0.00244871
AK127555	1.07682	0.00236781
AK124173	4.80106	0.00231459
BC035125,CNRIP1	1.14078	0.00227688
PPFIBP2	1.69261	0.00225191
CUFF.7211.1	30	0.0021321
CUFF.12757.1	30	0.00206682
AX747706	1.59431	0.00202633
CUFF.4448.1	30	0.00198758
SLC46A3	1.29504	0.00198389
ARHGAP30	1.9122	0.00197765
SIM2	1.77711	0.0019674
ZNF488	1.65644	0.00196368
CAMK1D	2.66442	0.00178863
S1PR5	1.2352	0.00172843
C11orf45	1.35965	0.00164773
POU2F2	2.57557	0.00159329
SLC2A10	1.04673	0.0015892
NALCN	2.12289	0.00157192
GLIPR2	2.32212	0.0015672
ZNF98	1.15201	0.00156113
PLAC2	1.05936	0.00155422
BDNF-AS1	3.21904	0.00152056
CUFF.15848.1	30	0.00144304
CUFF.12758.1	4.52566	0.00143262
KLHDC7A	6.30866	0.00141579
PDE6B	1.36514	0.00139514
CUFF.15878.2,CUFF.15878.3,CUFF.15878.5	8.81011	0.00136356
DQ593994,ELFN2	3.33036	0.00135608
CUFF.1833.1	2.69157	0.00134382
MSRB3	1.40856	0.00129941
BX648455,CCDC165	1.1562	0.00129471
AK021537,CDH11	3.84748	0.00124814
XAGE2	5.60018	0.00123291
XAGE2	5.60018	0.00123291
FLJ41484	1.23191	0.0012173
WBP5	1.05299	0.00118967
FOXA1	1.37852	0.00115916
ARC	1.72262	0.00113679
PID1	4.64942	0.00111342
AK310350,BC033949	1.23613	0.00108077
BC073899,LOC283104	1.74734	0.00105835
AK309218,AX747739	1.63064	0.00104831
OR56B1,TRIM22	2.82933	0.00104273
AFF3	1.73049	0.0010274
LMO2	1.50275	0.00101249
ALOXE3	3.52037	0.00100746
MFAP5	3.40777	0.00098708
CLDN1	1.21384	0.000973121
SAMD10	1.21502	0.000962768
FAM181B	2.40677	0.000944492
CUFF.15057.1	30	0.00090888
CD40	1.34103	0.000889171
GNGT2	6.55666	0.000886825
CLIC3	5.63673	0.000875139
AK096159	1.81893	0.000854353
FGFBP1	3.63873	0.000848923
GEM	1.43029	0.000832989
BEND7	1.92064	0.000831794
ADRA1D	4.88238	0.000829451
CUFF.5402.1	2.97998	0.000816139
CUFF.15302.1	30	0.000771028
TNFSF4	1.72788	0.000762491
CUFF.5271.1	30	0.00074276
AK094342	2.89037	0.000740126
MPP4	1.33033	0.000732659
P2RX4	2.03147	0.000722197
GALNTL4	1.25325	0.000709278
TM4SF18	1.31887	0.000691437
THSD1	2.93292	0.000690074
COL8A2	1.52156	0.000685116
SLC30A3	1.36795	0.000678094
HKDC1	1.1216	0.000667722
CUFF.11003.1	1.27779	0.00063474
ARMC4	2.64488	0.000615833
PLSCR4	1.88728	0.000595857
IL31RA	1.56816	0.000589768
RAB15	1.0905	0.000565232
AK127697	1.80851	0.000551011
NXPH2	4.40625	0.000550323
NTN1	1.03299	0.000527364
SYDE2	1.57473	0.000524061
FAM75C1	1.21149	0.000519329
GLRB	1.37402	0.000500856
PADI3	1.02735	0.000488929
C12orf39	4.93363	0.000484909
CTSH	1.35955	0.000480205
CALB1	4.32799	0.000478422
WNT7A	8.31629	0.000470998
CUFF.13529.1	6.38571	0.000469856
CUFF.7377.1	1.5103	0.000468093
EPB41L3	3.52247	0.000451335
CUFF.11283.1	30	0.000450916
HSPA4L	1.07935	0.000448805
GPR17	4.15777	0.000439582
CUFF.15156.1	4.60359	0.000437335
KRT86	2.45459	0.000429851
PLCB4	1.03309	0.00041451
TIE1	4.01815	0.000399359
CUFF.5108.1	1.86288	0.000396591
HRASLS	2.06195	0.000394258
NGEF	1.89225	0.000393142
FOXL1	2.16303	0.000393052
PTPRB	2.99576	0.000382288
LOC645638	30	0.000374983
HYI	1.12463	0.000362549
CUFF.7586.1	2.34273	0.000361739
CUFF.11869.1	30	0.000351226
CUFF.10753.1	2.58659	0.000347984
CTH	1.11043	0.000337973
MAP1LC3C	1.82156	0.000332418
HRH1	1.50383	0.000311833
RBP4	2.39684	0.000305464
LRRC20	1.22149	0.000286311
CCDC88C	3.24274	0.000284492
NRIP3	1.01484	0.000283386
AK022793,BC043213	1.61156	0.000272961
VLDLR	1.15105	0.000272694
C10orf35	1.5971	0.000261917
FLJ42709	1.89578	0.000261805
ADAMTS7	1.28421	0.000252324
RASGRF1	3.72148	0.000247472
CUFF.1834.1	3.24249	0.000245838
SBK2	30	0.000242409
GRID2	1.21138	0.000231711
IL12A	1.40314	0.00022598
EPG5	1.01329	0.000223699
C7orf10	2.19154	0.000217811
C1QL4	1.28538	0.000212876
CCNA1	1.27858	0.000210179
MYH16	2.374	0.000207918
LOC645166	1.81431	0.000206028
CUFF.3012.1	2.09873	0.000205784
LOC730755	4.12206	0.000179183
PKIB	3.27767	0.00017861
MMP3	6.10326	0.00017246
TMEM92	5.44728	0.000167143
ITGA11	1.27244	0.000161199
ADAMTSL5	1.41019	0.000161187
PTH1R	4.5114	0.000159161
SDR42E1	4.03808	0.000152453
AF070569,MIR22,MIR22HG	1.06771	0.000150599
SLC24A5	1.92137	0.00014573
OLFML3	1.10672	0.000143284
ADRB2	2.47107	0.000139363
NXPH4	1.18486	0.000139007
TRIM7	1.1784	0.000138499
TXNRD1	1.3209	0.000133923
FAM131B	2.33356	0.000131608
NKX2-4	1.0804	0.000130701
PDZK1	1.66758	0.000129531
AK055746	2.07561	0.000124338
FAM131C	1.71145	0.00012376
TCF15	3.80441	0.000123265
CDR1	1.82661	0.000120065
CUFF.15304.1	30	0.000113656
NEK3	2.49236	9.20936e-05
SMCR7	1.24202	8.69453e-05
ABI3	5.56549	8.51099e-05
RGS7	2.63712	8.37288e-05
ADAMTS6	2.41843	8.24863e-05
RAC2	3.23709	7.41173e-05
AX747913,LOC344595	1.30392	7.33344e-05
TRIML2	3.35579	7.2686e-05
LCAT,SLC12A4	1.02832	7.24264e-05
CDH24	1.34043	7.18385e-05
INPP5D	2.4496	7.13994e-05
C11orf68	1.09481	7.0051e-05
ZNF699	1.547	6.89265e-05
TYRP1	3.47148	6.78047e-05
ANKRD2	5.84607	6.55531e-05
NFIL3	1.21217	6.55024e-05
CPZ,GPR78	1.39509	6.34276e-05
CD33	3.68448	6.24254e-05
RTN4R	1.80972	5.62354e-05
ZNF711	1.92623	5.48236e-05
SAMD4A	1.77977	5.2954e-05
CUFF.9039.1	30	5.28247e-05
C15orf59	2.93672	5.16876e-05
CDC42EP5	1.49688	5.04952e-05
DDX60L	1.30919	4.96108e-05
LBH	1.47539	4.80797e-05
IL24	1.19356	4.76793e-05
ODZ2	4.06536	4.71046e-05
LTF	30	4.2718e-05
TCEAL3	1.1146	4.24222e-05
CUFF.7508.1	1.32924	4.17462e-05
SLC48A1	1.01774	4.12344e-05
HRCT1	1.26033	4.05133e-05
TMEFF2	6.16297	3.86406e-05
SLC16A9	1.98838	3.84231e-05
VRK2	1.04079	3.76052e-05
CUFF.7903.1	30	3.62712e-05
ACSL5	2.97267	3.517e-05
ANKMY2	1.08832	3.48997e-05
AK055533,TNNT2	7.40081	3.46828e-05
LOC439990	1.10115	3.42998e-05
MSR1	1.3285	3.40248e-05
CST7	4.12467	3.31138e-05
LOC644714	1.09657	2.73189e-05
CHST15	3.60828	2.72577e-05
APLN	1.82845	2.62454e-05
AK098303,JPH2	6.40462	2.60191e-05
PADI1	30	2.54286e-05
MYPN	2.64313	2.53776e-05
PDE2A	1.35591	2.5123e-05
ABLIM1	1.31352	2.51202e-05
ARHGAP28	2.88969	2.39346e-05
EFNB1	1.32115	2.29335e-05
SDK1	1.69121	2.08253e-05
PLCE1	1.36433	2.07883e-05
SCD5	1.32877	2.04677e-05
FAM160A1	1.12909	1.99402e-05
SPEG	1.36669	1.92297e-05
VCAN	1.21328	1.88404e-05
SH2D3A	2.43865	1.86967e-05
UGT3A2	2.50048	1.81834e-05
ITGB2	3.90919	1.75495e-05
CUFF.7536.2	30	1.68769e-05
SH3D21	1.20864	1.60564e-05
ANKRD55	2.52466	1.59954e-05
LOC100129034,NEK6	1.24937	1.5675e-05
SCG5	4.81767	1.5632e-05
CUFF.4730.1	30	1.46468e-05
CLSTN2	4.29822	1.45922e-05
APOL1	1.32421	1.42736e-05
PDGFRL	1.44406	1.38936e-05
AK024134,PPM1H	1.20034	1.38489e-05
CUFF.15846.1	30	1.35147e-05
AK024998	2.33155	1.34325e-05
TWIST2	1.54844	1.27865e-05
CUFF.15020.1	30	1.27153e-05
DIAPH3	1.17085	1.25382e-05
CUFF.15844.1	30	1.24615e-05
MAGI2-AS3	1.3731	1.15543e-05
BIK	2.63469	1.12925e-05
LHX4	1.69792	1.07891e-05
FAM105A	1.27804	1.03792e-05
NLRP1	1.8472	1.02068e-05
CUFF.11905.1	1.52864	1.00801e-05
LRRC7	7.59242	9.87606e-06
EPB41L4B	1.33988	9.40883e-06
RASSF2	2.23028	8.85151e-06
SLC4A11	1.40179	6.99972e-06
NETO1	3.69723	6.61558e-06
C12orf50	1.61227	6.47404e-06
KIAA1161	1.38962	6.43187e-06
PVALB	30	6.05903e-06
FIGN	1.19126	5.95128e-06
CPNE7	2.63603	5.88925e-06
BC017818,TNFAIP2	2.31127	5.73612e-06
TNFSF18	7.43877	5.6315e-06
SORT1	1.01282	5.43864e-06
RAB20	1.06264	5.15898e-06
KLHL29	1.10995	4.61731e-06
FAM107B	1.00081	4.43764e-06
FAR2	1.44928	4.24155e-06
AK097428	3.2508	4.12468e-06
LOC100499489	1.90266	3.8676e-06
GATA2	1.21916	3.59649e-06
GJC2	2.26639	3.38939e-06
AR	1.05724	3.31712e-06
FAM155A	1.00053	3.26132e-06
NLRP3	3.37905	3.24073e-06
LOC654342	1.66829	3.06469e-06
DTX4	1.23988	2.9196e-06
SPAG1	1.08259	2.8891e-06
CUFF.9470.1	2.22592	2.6385e-06
SAMD12	1.75036	2.39591e-06
KLF7	2.09346	2.37416e-06
COL13A1	1.25218	2.30517e-06
RAC3	1.02538	2.23871e-06
C5AR1	3.36654	2.18548e-06
PTGIR	30	2.15924e-06
AX747516,UBR4	1.03121	2.0553e-06
FAM83H	1.90895	1.98581e-06
HYMAI,PLAGL1	2.0269	1.82696e-06
LOC440028	3.23149	1.78732e-06
ATRNL1	1.64629	1.53181e-06
BC073807	1.62977	1.50468e-06
CUFF.7313.2,SLC16A3	1.70483	1.49977e-06
NPR2	1.07859	1.45959e-06
MIRLET7I	1.09969	1.45098e-06
C1QL1	1.10959	1.40851e-06
APBB2	1.3319	1.32426e-06
CUFF.11916.1	1.94684	1.26401e-06
MIR31HG	1.38237	1.13532e-06
LIMS2	3.48644	1.0652e-06
PTPRR	3.74901	1.05908e-06
AK125960	1.88096	1.05478e-06
ASS1	2.99711	1.05095e-06
HMHA1	1.29882	1.03925e-06
SIK1	1.18286	1.01803e-06
FLI1	2.01387	1.01044e-06
LLGL2	1.93125	9.92891e-07
RAB3IL1	1.29908	9.43683e-07
LOC541471	1.07409	9.21971e-07
CYP2S1	2.74229	8.80934e-07
GRID1	3.30999	8.80312e-07
AX746920	4.27824	8.51696e-07
TRPC4	6.78122	7.97532e-07
ELOVL2	1.52279	7.87397e-07
TMPRSS3	3.76748	7.59652e-07
SLIT2	1.59744	7.44534e-07
ADCYAP1	4.17981	7.19406e-07
SCARF2	1.27064	7.08279e-07
ADM2	2.1974	5.95666e-07
RTN4RL1	2.61401	5.93545e-07
LETM2	2.02793	5.86113e-07
NPAS1	1.6576	5.41736e-07
ARHGAP8,PRR5,PRR5-ARHGAP8	1.3844	5.24208e-07
SLAMF7	3.15414	5.20715e-07
LINC00472	1.59047	4.99524e-07
SLC24A6	1.69688	4.90775e-07
MAGEA1	1.31095	4.87041e-07
KAL1	3.95497	4.70549e-07
ADAMTSL1,DKFZp686L03130	4.31956	4.53679e-07
C2orf89	2.15843	4.53181e-07
FRAS1	3.18338	4.46317e-07
EPB41L1	1.02221	4.19039e-07
WNT3	1.60975	4.12068e-07
BMP2K,HRIHFB2017	1.33348	3.47631e-07
LRRC42	1.00387	3.31259e-07
PCK2	1.19856	3.18928e-07
ECM1	1.08768	2.30619e-07
SERPINB7	5.00223	2.25139e-07
ZNF853	1.11489	2.18367e-07
ROBO4	1.50231	2.12464e-07
OPTN	1.14185	2.11422e-07
DCLK2	2.02127	2.08131e-07
MGC12916	2.55068	2.04504e-07
GALNT12	1.81958	1.99843e-07
GSG1	2.76836	1.92158e-07
ARHGEF17	1.27607	1.81101e-07
TFPI	3.16111	1.7703e-07
RGS10	1.02997	1.72959e-07
LAMC2	1.4618	1.65692e-07
BCAS4	2.18366	1.59436e-07
CUFF.12222.1	1.74828	1.49765e-07
ELOVL7	1.8379	1.46659e-07
CLEC11A	1.22081	1.36942e-07
PKN3	1.04569	1.31831e-07
MBOAT2	1.112	1.29183e-07
ARHGDIB	1.11954	1.2882e-07
NOG	4.39697	1.25998e-07
AX747544	1.7918	1.22468e-07
EIF4E3	2.12817	1.17388e-07
PTRF	1.29113	1.1469e-07
AMPH	4.17556	1.09702e-07
FTH1P3	2.07761	1.08874e-07
FHL1	1.91182	1.08366e-07
HTR1D	4.74662	1.03862e-07
CUFF.14282.1	1.93847	9.34834e-08
WDR66	2.82694	9.30349e-08
IFIT3	1.66492	8.55174e-08
MST1R	2.3073	7.67879e-08
KIF1A	1.47769	7.17892e-08
SOX18	1.29792	6.7472e-08
FAM167B	3.02756	6.56472e-08
FAM40B	1.44877	5.96998e-08
GPR176	1.09469	5.90475e-08
GADD45A	1.12357	5.51067e-08
ABL2	1.00092	5.24721e-08
LYPD6	3.61078	5.15207e-08
RBM24	3.60996	4.90233e-08
RNF144B	2.88047	4.85843e-08
MATN3	2.84351	4.6626e-08
GPSM3,NOTCH4	1.09109	4.44081e-08
C1QTNF6	2.08535	4.1036e-08
TEC	1.79223	4.06094e-08
WNT9A	1.78356	3.91539e-08
hCG_1997999,SCN8A	2.65953	3.90862e-08
SLC39A4	1.44563	3.87889e-08
TLR8-AS1	3.6193	3.76298e-08
PLXNB2	1.0491	3.51682e-08
TMEM171	2.3021	3.29071e-08
AL832797	2.97195	3.22313e-08
SRGAP1	1.44921	3.18181e-08
PALM	1.80491	2.97292e-08
NPPB	9.86361	2.58135e-08
VIPR1	2.05252	2.34971e-08
FOXC2	1.29035	2.2832e-08
RNASET2	1.17703	2.17957e-08
BC037382	30	1.8728e-08
CGN	2.24405	1.69635e-08
GADD45B	2.1283	1.66818e-08
SYT17	3.98453	1.55538e-08
KLF2	1.59734	1.55466e-08
PRELP	2.32625	1.51388e-08
CUFF.5796.1	30	1.46828e-08
MEGF6	5.8222	1.43812e-08
SEMA3D	1.95879	1.42612e-08
MGC16121,MIR424,MIR503	2.97022	1.41566e-08
FDXR	1.27423	1.37573e-08
CHKA	1.16254	1.05389e-08
PRR5L	5.40885	1.02435e-08
CUFF.7381.1	30	9.99443e-09
GFRA1	5.44709	9.49799e-09
PTPLA	1.68431	8.94178e-09
TEAD4	1.00382	8.40329e-09
ISG15	1.32222	8.36069e-09
DRAP1	1.00528	7.49236e-09
PLAC8	1.93806	7.24525e-09
FMNL1	2.33806	7.03195e-09
HDAC11	1.77617	6.74489e-09
SYBU	2.77314	5.73487e-09
ELF4	1.1988	5.38597e-09
HERC4	1.08622	5.30118e-09
BC070093	2.91472	5.13815e-09
RHOBTB3	1.18188	4.74382e-09
BTG2	1.10719	4.74076e-09
LACTB	1.68127	4.41031e-09
LOC645895,MYBL1	1.35605	4.02305e-09
RIMS2	3.76609	4.00488e-09
BAI2	1.44728	3.77929e-09
PIK3AP1	4.88542	3.66696e-09
PALLD	1.19165	3.59188e-09
NCEH1	1.1853	3.36835e-09
C14orf135	1.00487	3.31688e-09
OXTR	1.95543	3.31034e-09
TMEM139	3.9377	2.79992e-09
IL18	4.23162	2.69881e-09
IL11	1.13531	2.65624e-09
C10orf114	1.53888	2.31137e-09
FLOT1	1.02455	2.09323e-09
CYP26B1	1.73972	2.00263e-09
MYEF2	1.7957	1.83593e-09
SDC1	1.80262	1.82006e-09
ADORA2B	1.1312	1.7621e-09
EFEMP2	1.60862	1.71037e-09
MAMLD1	1.56731	1.63563e-09
TXNIP	1.13781	1.63159e-09
DCLK1	3.87102	1.47597e-09
MGAT3	2.49883	1.32588e-09
HES4	3.70087	1.30154e-09
TRIM47	1.12173	1.21706e-09
CUFF.12225.2,CUFF.12225.3	1.64198	1.16182e-09
LHFP	1.37562	1.07931e-09
NID2	3.07125	9.6873e-10
E2F7	1.02197	9.34868e-10
SEMA3F	3.44675	9.0216e-10
LRP3	1.48111	8.92318e-10
TNNT1	1.71933	8.74306e-10
GGT5	30	8.60165e-10
NYNRIN	2.40754	7.91663e-10
BC022313,SRGN	2.01539	7.82416e-10
DQ592230	1.27298	7.57882e-10
AK5	2.0897	7.25543e-10
ADORA1	1.62705	6.6704e-10
VGLL2	7.25731	6.30286e-10
AK311497,H19,MIR675	3.6108	6.16859e-10
CHMP4C	1.90533	5.68537e-10
NEGR1	1.04058	5.22053e-10
PDPN	4.42265	5.04944e-10
C19orf33	5.76948	4.9619e-10
GPR126	1.34137	4.64621e-10
FLNA	1.01801	4.0004e-10
CUFF.14744.1	30	3.9165e-10
ZNF702P,ZNF816,ZNF816-ZNF321P	1.40665	3.79138e-10
ARNTL2	1.7627	3.71503e-10
ProSAPiP1	1.53023	3.52131e-10
AX747527,MYO5B	2.89862	3.45191e-10
BID	1.05603	3.2352e-10
BC020196,C11orf9	2.23688	2.99841e-10
MYL9	2.7061	2.93211e-10
GDF6	6.06927	2.67715e-10
KIAA1522	2.14923	2.52055e-10
PAQR5	3.16809	2.45165e-10
PPP2R2B	3.52884	2.13149e-10
TSPAN2	3.61262	2.03838e-10
CUFF.13591.1,CUFF.13592.1	1.90452	1.98084e-10
MLPH	3.43185	1.91878e-10
LOXL1	30	1.89994e-10
SLFN11	1.06363	1.65392e-10
FOXP1	2.47653	1.61461e-10
LIMD1	1.20437	1.46692e-10
MPP3	2.45504	1.39098e-10
INF2	1.02544	1.24611e-10
BNC1	3.07439	1.20402e-10
CSF1	1.7401	1.18267e-10
TOX	5.58943	1.09528e-10
AK095546,TPM4	1.12581	1.01505e-10
TPTEP1	1.70698	9.78557e-11
FAM160B1	1.14087	9.1934e-11
KRT4	30	8.94322e-11
BDNF	4.35593	8.50455e-11
ATF3	1.90222	8.04412e-11
MYLK	2.36427	6.62721e-11
SH2D5	3.92084	6.5195e-11
CYFIP2	1.37317	5.52978e-11
ALDH3B1	1.53066	4.36293e-11
NTN4	1.49216	4.02098e-11
BC017214,BOK	1.85097	3.86073e-11
BC037321	2.93633	3.7321e-11
CHRNB1,FGF11,SPEM1	1.76983	3.71769e-11
FAM171A1	1.23839	3.29423e-11
CDCA7L,DNAH11	1.02476	3.00957e-11
RGNEF	1.71414	2.97879e-11
RBMS2	1.70712	2.96279e-11
C9orf140	1.08321	2.87579e-11
SLC1A3	2.21316	2.65985e-11
TEAD3	1.67776	2.59774e-11
PTGR1	1.46093	2.42941e-11
DOCK9	1.5832	2.42757e-11
CEP55	1.02251	2.18028e-11
DQ580250,RAB11FIP5	1.27605	1.99496e-11
MAPKAPK3	1.19873	1.92983e-11
NAV3	6.30797	1.91906e-11
WFS1	1.22829	1.9142e-11
SMURF2	1.03809	1.56439e-11
DLG1	1.22965	1.55167e-11
RIN2	1.75373	1.4063e-11
ZNF367	1.01487	1.29423e-11
SLC2A4RG	1.09421	1.25988e-11
FOXF2	1.40368	1.12688e-11
CD163L1	2.3104	8.19833e-12
RCN3	1.68483	7.77156e-12
DCAF12L1	30	7.28865e-12
FAM196B	4.20784	6.95799e-12
SH3GL2	8.52997	6.6056e-12
HDAC7	1.15581	6.21991e-12
SMAD6	1.49886	5.95879e-12
STARD8	2.00498	5.7796e-12
CHAC1	1.70508	5.71476e-12
OBFC2A	1.58416	5.02176e-12
CBS	1.25253	4.94516e-12
NR2F1	2.26981	4.80593e-12
EPAS1	2.33142	4.7673e-12
EGFR,GU228584	3.41425	4.53482e-12
HABP4	1.1454	4.24349e-12
HS3ST3B1	1.78013	3.745e-12
ANO2	30	3.40144e-12
FAM70A	1.84384	2.81508e-12
STXBP6	3.47738	2.58638e-12
ENO2	1.002	2.53797e-12
PITPNM3	3.54591	2.49156e-12
RASSF7	2.02995	2.29861e-12
GAS6	1.7285	2.11253e-12
FLNB	1.58268	1.93912e-12
SLC35F3	3.49477	1.84364e-12
TRIO	1.02447	1.7133e-12
ALPPL2	6.04771	1.53966e-12
F2RL2	1.81525	1.45839e-12
CTDSPL	1.59271	1.41442e-12
DMKN	4.69673	1.21281e-12
LDOC1	1.1848	1.17617e-12
FBXL7	2.47401	1.14575e-12
TFAP2A	1.94863	9.78773e-13
CARD10,MFNG	1.32155	8.88178e-13
LGR4	1.21251	8.68638e-13
HMOX1	1.41676	8.37774e-13
MYOF	1.22635	8.34444e-13
BASP1	7.73866	8.21787e-13
SGMS2	2.68529	7.8737e-13
CRY1	1.43716	7.60947e-13
CHML,OPN3	1.08778	4.73177e-13
KCNK6	3.8994	4.42091e-13
MAOA	1.58927	4.38538e-13
HBE1,HBG1,HBG2,OR51B4,OR51B5	2.29382	4.35652e-13
PDGFA	3.01174	4.03899e-13
PRKAG2	2.32973	3.89688e-13
MYL12A	1.03334	3.53495e-13
DAPK1	3.08662	2.91989e-13
LOC100288911	1.9208	2.83329e-13
CUFF.11257.1,CUFF.11257.2,CUFF.11258.1	2.30329	2.56239e-13
ALDH1L2	1.12977	2.45581e-13
AHNAK2	2.01444	2.30038e-13
AREG	2.9509	2.18714e-13
TLE4	1.09181	2.01394e-13
VGLL3	2.99489	1.93401e-13
KRT7	2.81832	1.79634e-13
NEXN	4.13282	1.37224e-13
DDAH1	1.45619	1.2812e-13
TUFT1	1.60582	1.09912e-13
PRKCE	2.15889	9.70335e-14
UACA	1.1115	8.4599e-14
CPNE2	1.38329	8.28226e-14
RRAS	1.24971	8.21565e-14
METRNL	1.33406	7.77156e-14
TNNC1	6.5355	7.59393e-14
LOC100505817	4.52436	7.59393e-14
NNMT	1.18356	7.52731e-14
PLEKHA2	1.53228	7.12763e-14
FLII	1.11809	5.26246e-14
EBI3	2.88614	4.57412e-14
P2RX5,TAX1BP3	1.35637	4.28546e-14
PTGER4	4.13886	3.77476e-14
RRAS2	1.16899	3.61933e-14
TMEM200A	4.30571	3.28626e-14
FW339973,RAB32	1.30384	2.77556e-14
NCAM1	2.99579	2.62013e-14
TAGLN	2.657	2.57572e-14
WWC1	3.33843	2.4869e-14
VEGFC	2.18859	1.84297e-14
NAV2	2.92087	1.59872e-14
MYO10	2.35925	1.5099e-14
GJB3	3.50692	1.37668e-14
FOSL1	1.38173	1.19904e-14
SYDE1	1.07869	1.13243e-14
UBE2QL1	2.521	1.08802e-14
NFASC	2.7809	1.04361e-14
TBC1D2	2.74488	9.76996e-15
BCL9L	1.15265	9.76996e-15
DUSP3	1.14807	9.54792e-15
GLIS2	2.16643	7.99361e-15
C10orf54	1.82034	7.32747e-15
CUFF.8723.1	4.11823	7.10543e-15
BCAT1	1.11668	6.21725e-15
NR2F2	1.20048	5.9952e-15
DYSF	2.61127	5.77316e-15
PNMA2	2.33233	4.44089e-15
CUFF.4735.1,CUFF.4735.2	30	3.66072e-15
TRIP6	1.04736	2.22045e-15
CCDC85C	1.61564	1.11022e-15
WWC2	1.01627	1.11022e-15
KIAA1244	2.36773	8.88178e-16
ZNF703	2.26106	8.88178e-16
AX746885,NDRG1	1.26142	8.88178e-16
VANGL2	1.8658	6.66134e-16
NRG1	5.28685	4.44089e-16
FAM176A	2.89466	4.44089e-16
F2RL1	1.5643	4.44089e-16
TUBB6	1.37827	4.44089e-16
PM20D2	1.14427	4.44089e-16
AK124673,GABRA5	6.78452	2.22045e-16
ALS2CL	6.06822	2.22045e-16
MSLN	5.14959	2.22045e-16
CUFF.4505.1	2.85095	2.22045e-16
OSMR	1.45114	2.22045e-16
LATS2	1.1265	2.22045e-16
PPP1R15A	1.00948	2.22045e-16
MGST1	1.00133	2.22045e-16
SDPR	30	8.64524e-19
MME	8.87295	0
KISS1	8.37932	0
UCA1	7.96131	0
CXCL14	7.11639	0
ALPP	6.66609	0
COL1A1	6.66353	0
MARCH4	6.6173	0
LAMA1	6.44321	0
CDH6	5.95999	0
UNC13D	5.94669	0
ESM1	5.94415	0
CPA4	5.63487	0
TMEM130	5.62358	0
MPP7	5.5751	0
CDH4	5.41761	0
PTX3	5.11472	0
GDF15	5.10502	0
C19orf21	4.96194	0
FSTL1,MIR198	4.92834	0
SCARA3	4.92286	0
CD24	4.73118	0
ADAMTS5	4.71804	0
PKP2	4.69942	0
UPK3B	4.6677	0
IL7R	4.66102	0
AOX1	4.55644	0
RAB3B	4.54889	0
ANKRD1	4.54779	0
DKK1	4.54147	0
BTBD11	4.51308	0
EPS8L2	4.48935	0
SOX9	4.46717	0
ESRG	4.43989	0
DOCK2	4.35872	0
MAL2	4.3465	0
ALPK2	4.34433	0
CCBE1	4.32662	0
GDA	4.15723	0
LOC100507127	4.127	0
AP1M2	3.91707	0
AK125288	3.91561	0
PCLO	3.88616	0
JDP2	3.8712	0
SEMA5A	3.85062	0
PDGFB	3.84677	0
KRT8	3.82177	0
ADAMTSL4	3.79638	0
NOV	3.79625	0
F3	3.75132	0
FAM167A	3.74537	0
BCAM	3.71023	0
PLXDC2	3.6812	0
CUFF.482.1	3.67134	0
BC030750	3.66453	0
CDC42EP1	3.65854	0
EDIL3	3.63957	0
SLC8A1	3.63335	0
BGN	3.62881	0
HHLA1	3.60875	0
LEPREL1	3.59818	0
CARD11	3.57122	0
WTIP	3.55568	0
AK095988,FBLN1	3.54996	0
CAV1,CAV2,DQ656015,EF070117,EF070119,EF070122	3.49505	0
TNFAIP3	3.48476	0
TMEM154	3.45856	0
AL833346,PLEKHA7	3.40945	0
LPAR1	3.37853	0
ILDR2	3.37162	0
PTPRD	3.33765	0
NUAK1	3.32347	0
ALCAM	3.31867	0
ARHGAP29	3.29349	0
TGFB2	3.26768	0
STC2	3.23462	0
SUSD2	3.19748	0
FOSL2	3.18752	0
CUFF.1769.1	3.17717	0
NMNAT2	3.13608	0
AK026905,MICAL2	3.12984	0
CCDC80	3.11872	0
CITED2	3.06287	0
SNAPC1	3.05248	0
PDLIM1	3.04611	0
LOC388630	3.02919	0
DENND2A	3.01322	0
PODXL	3.00673	0
L1CAM	3.00173	0
ADAMTS12	2.98109	0
LAMA5,MIR4758	2.97437	0
CLU	2.94537	0
NMT2	2.84859	0
KRT80	2.79832	0
RFTN1	2.77092	0
KRT18	2.75142	0
PTPRM	2.74866	0
JUN	2.74048	0
NLRP2	2.72868	0
SEMA3A	2.71429	0
C16orf74	2.70365	0
ADM	2.70037	0
SERINC2	2.69497	0
PDGFC	2.67279	0
FSTL3	2.66072	0
CCN1	2.65266	0
AJUBA	2.64452	0
MAP1B	2.62267	0
BMP4	2.53928	0
DLC1	2.53228	0
ANKRD33B	2.52935	0
EEF1A2	2.52906	0
HBEGF	2.52138	0
TGM2	2.52045	0
SGK223	2.50255	0
KCNK1	2.49481	0
IRS1	2.43131	0
AK123459,LMO7	2.38602	0
COL12A1	2.35608	0
UGCG	2.34919	0
MGLL	2.34709	0
OGFRL1	2.34443	0
DSC3	2.33979	0
CRIM1	2.32659	0
AJAP1	2.32441	0
SH3BP4	2.26786	0
IGFBP6	2.23658	0
GDPD5	2.22166	0
PPME1	2.2062	0
CCN2	2.19711	0
HSPB8	2.19192	0
DENND3	2.18713	0
IFITM2	2.16889	0
C10orf47	2.16853	0
C9orf167	2.16753	0
FTH1	2.15363	0
NUAK2	2.14657	0
TMSB4X	2.11964	0
DPYSL3	2.0847	0
PVRL2	2.07958	0
RHOF	2.07525	0
IGFBP4	2.05605	0
AXL	2.02932	0
KIAA1671	2.01706	0
KRT81	2.01564	0
ADD2	1.99953	0
MB21D2	1.99397	0
PIM1	1.98458	0
TSPAN5	1.9783	0
ETS1	1.96875	0
ELL2	1.96046	0
TUBB4A	1.94581	0
AMOTL2	1.94067	0
EHD2	1.93384	0
MDK	1.9264	0
COL5A2	1.89802	0
EPHA2	1.89054	0
CYTH3	1.84843	0
TXNRD2	1.83092	0
UCP2	1.80886	0
GNAI1	1.79623	0
BC043188,PDE1C	1.79504	0
RAB27B	1.77309	0
AK055197,TPM1	1.75766	0
BCL2L1	1.72817	0
PLK2	1.72551	0
GPNMB	1.72251	0
ARL4C	1.70657	0
FZD2	1.6983	0
LOXL2	1.67488	0
PLCD3	1.66162	0
SORBS3	1.65176	0
TIMP2	1.64269	0
RALGPS2	1.63613	0
PRKCA	1.63265	0
FAM101B	1.62895	0
EXT1	1.625	0
CMIP	1.61925	0
PAWR	1.60741	0
LASP1	1.60579	0
DSP	1.58696	0
DUSP5	1.57306	0
ANXA6	1.56391	0
KLF5	1.56233	0
MSX1	1.56223	0
KIAA1609	1.56075	0
TRIP10	1.54853	0
AX747393,FLJ23867,QSOX1	1.54706	0
HMGCS1	1.53936	0
FADS3	1.53896	0
CNN3	1.53785	0
MARCKS	1.53027	0
C8orf58,FLJ00072,PDLIM2	1.51287	0
MET	1.51086	0
RAPH1	1.49453	0
VOPP1	1.47588	0
C12orf75	1.45632	0
AP3S1	1.42255	0
CDR2L	1.41743	0
HS6ST1	1.41544	0
AF188711,TMOD3	1.41412	0
EZR	1.40457	0
FJX1	1.40087	0
IER5	1.39657	0
CNN2	1.39613	0
MXRA7	1.35879	0
VCL	1.35773	0
AGRN	1.33909	0
AEBP1,MIR4649	1.33349	0
EMP1	1.33233	0
FAM64A	1.29653	0
SEMA7A	1.28494	0
ANXA2,DJ439519	1.27754	0
ANXA2	1.26583	0
BC068010,SLC25A24	1.25337	0
ITGA3	1.22908	0
FAM65A	1.22452	0
F2R	1.22268	0
PINK1	1.22084	0
SLC7A5	1.21814	0
DBN1	1.21049	0
TMSB10	1.19821	0
ACO1	1.18364	0
LIMA1	1.17798	0
CLTB	1.15469	0
PSAT1	1.1337	0
TK1	1.1223	0
SLC7A1	1.11739	0
JUND	1.11412	0
ANLN	1.11014	0
PEA15	1.10966	0
S100A16	1.09869	0
MYH9	1.07663	0
CKB	1.01936	0
JUNB	-1.15213	0
DDIT4	-1.18745	0
CAT	-1.19784	0
COL4A1	-1.20695	0
AFAP1	-1.22652	0
CMTM7	-1.24195	0
DUSP6	-1.2456	0
SRPX	-1.24969	0
MMP2	-1.29481	0
EMP2	-1.3021	0
ACSL3	-1.30438	0
TIMP3	-1.34492	0
MYO1E	-1.38561	0
ST3GAL4	-1.41741	0
ARHGAP5	-1.43065	0
AGPAT9	-1.43255	0
PRKAR2B	-1.43501	0
TSC22D1	-1.4395	0
FOXC1	-1.44871	0
JARID2	-1.45755	0
SOX11	-1.46861	0
GNE	-1.49426	0
GALNT2	-1.49886	0
SASH1	-1.55805	0
AK055439,BC107595,BC118985,BC122534,BTG1	-1.56877	0
AK310046,CTSZ	-1.58761	0
PFKFB3	-1.59231	0
EN2	-1.60406	0
SLC12A2	-1.60915	0
COL6A1	-1.61385	0
HIPK2	-1.61923	0
ELMO1	-1.64117	0
RHOB	-1.66609	0
CD109	-1.66632	0
ANGPTL2	-1.66683	0
ALDH1A3	-1.67276	0
SYNM	-1.69295	0
TBX3	-1.71776	0
FARP1	-1.72388	0
TLR4	-1.74719	0
WWTR1	-1.75608	0
AF086126,C16orf52	-1.7633	0
SH3PXD2A	-1.78734	0
SNX10	-1.79288	0
SNTB2	-1.79976	0
SFRP1	-1.80026	0
XYLT1	-1.83227	0
SNRPB2	-1.83667	0
SLC12A7	-1.84125	0
NPAS2	-1.84377	0
FAM86DP	-1.84606	0
RNF157	-1.94979	0
SHROOM2	-1.95558	0
PITPNC1	-1.96343	0
PTGES	-1.96734	0
ZCCHC24	-1.97648	0
PYGB	-1.99169	0
FZD7	-2.00587	0
AX747064,TRIM62	-2.00786	0
NRP2	-2.01292	0
BC038578	-2.02189	0
TBC1D4	-2.05657	0
BC052241,MFSD12	-2.05687	0
NHSL1	-2.07724	0
TIAM1	-2.09201	0
LOXL4	-2.09216	0
IER3	-2.11714	0
WIPF1	-2.15472	0
MARCKSL1	-2.19404	0
DYNLT3	-2.19773	0
SOX2	-2.20847	0
DOCK4	-2.21264	0
COL9A3	-2.22423	0
KHDRBS3	-2.23465	0
TANC2	-2.26854	0
AX747178,LOC100130872,SPON2	-2.27428	0
PDK4	-2.32361	0
LRIG3	-2.32382	0
SERPINE2	-2.33452	0
GLDC	-2.36258	0
IL13RA2	-2.37887	0
HR	-2.38278	0
CUFF.3218.2,GRAMD1B,KIAA1201	-2.4194	0
IGFBP3	-2.42379	0
FAM59A	-2.42401	0
OSBPL10	-2.43576	0
RCAN1	-2.43755	0
DMRT2	-2.44839	0
CNTN3	-2.45559	0
EYS	-2.46925	0
SPRY2	-2.53389	0
ISG20	-2.59534	0
IGSF3	-2.61415	0
TBX2	-2.64573	0
FOXD3	-2.64859	0
CLMN	-2.66259	0
TMX4	-2.67008	0
ERO1LB	-2.67326	0
S1PR2	-2.6816	0
TRIM2	-2.68212	0
SULF2	-2.69468	0
SNTB1	-2.70297	0
ST6GAL1	-2.73054	0
KLF9	-2.74127	0
CTHRC1	-2.74827	0
AQP3	-2.76879	0
TRPV4	-2.79419	0
FREM2	-2.80942	0
LOC100499467	-2.8138	0
NR4A1	-2.81692	0
ITGB8	-2.83043	0
MOK	-2.83876	0
AX747179,FAM108C1	-2.88463	0
POU3F2	-2.92876	0
SLC1A1	-2.92889	0
CTNNBIP1	-2.99454	0
BC070247,SVIL	-2.99498	0
CHRDL1	-3.0064	0
TMTC2	-3.00858	0
CHST6	-3.00939	0
EGLN2,MIA,MIA-RAB4B,RAB4B	-3.01219	0
YPEL2	-3.01762	0
TSPAN11	-3.0189	0
TLE3	-3.02594	0
RNF125	-3.05603	0
INPP5F	-3.05644	0
FCGR2A	-3.07943	0
ANKH	-3.09755	0
ANO1	-3.11879	0
VGF	-3.13162	0
MAML3	-3.13388	0
ABTB2	-3.13856	0
EPHB3	-3.17957	0
LOC100132891	-3.18296	0
DUSP10	-3.21601	0
AMACR	-3.23203	0
EGR1	-3.23612	0
HIVEP3	-3.23694	0
DEPTOR	-3.27029	0
HLA-DMA	-3.33919	0
GNG2	-3.40278	0
GSN	-3.47533	0
GPR153	-3.51796	0
SPRY4	-3.57367	0
TRIB2	-3.59861	0
TRPM3	-3.63839	0
FZD8	-3.64059	0
HLA-DPA1	-3.6664	0
BAMBI	-3.71034	0
LRRK2	-3.74357	0
IGFBP5	-3.8187	0
BX647938	-3.87114	0
CD96	-3.95345	0
PCDH1	-3.97209	0
CDKN1C	-3.9727	0
CUFF.15691.1,CUFF.15691.3,DMRTA1,FLJ35282	-3.97556	0
SLC35F1	-4.00497	0
ACPL2	-4.02113	0
DKFZp434C0631,OVOS2	-4.06058	0
CAPS	-4.06366	0
SOX5	-4.07232	0
PCDH7	-4.10585	0
NES	-4.1067	0
LINC00473	-4.12367	0
TSPAN13	-4.13014	0
HES1	-4.20287	0
BC048103,CSGALNACT1	-4.34843	0
EYA1	-4.36999	0
EPHA3	-4.39094	0
B3GNT7	-4.3934	0
EXTL1	-4.44807	0
SHISA2	-4.53391	0
HLA-DQB1,HLA-DQB2	-4.62748	0
SLC26A2	-4.64256	0
MSC	-4.64386	0
HTRA1	-4.64947	0
CD74	-4.73948	0
CIITA	-4.74689	0
TGFA	-4.83604	0
TNC	-4.84494	0
LINC00326	-5.03607	0
TESC	-5.14487	0
PLP1	-5.18334	0
NFATC2	-5.29886	0
FLRT3	-5.35046	0
MAF	-5.37112	0
FXYD3	-5.38907	0
SOX10	-5.42027	0
AL109718,KIAA1199	-5.429	0
OPRD1	-5.47458	0
CUFF.14437.1,CUFF.14437.2,CUFF.14437.3	-5.51576	0
GAS7	-5.60874	0
SLITRK6	-5.62307	0
PRRX1	-5.68929	0
HPN,LOC100128675	-5.6927	0
GZMB	-5.71903	0
GBP2,GBP7	-5.71976	0
S100B	-5.85172	0
HLA-DRA	-5.8812	0
C17orf57,ITGB3	-5.88629	0
SDC3	-5.91923	0
CUFF.10125.1	-5.95272	0
ITGA9	-5.96305	0
PMEPA1	-5.97989	0
TNFRSF19	-6.05706	0
MGP	-6.43852	0
SORCS1	-6.4443	0
NRCAM	-6.53917	0
SYTL5	-6.5508	0
TFAP2B	-6.85331	0
SERPINA3,SERPINA5	-7.04083	0
SLC20A1	-1.12278	2.22045e-16
INHBA	-1.37801	2.22045e-16
AX747207,RUNX3	-1.5278	2.22045e-16
BC043582,C1QTNF9,SPATA13	-1.62069	2.22045e-16
JAG1	-1.66089	2.22045e-16
WDR72	-2.22791	2.22045e-16
PFKFB4,UCN2	-2.76617	2.22045e-16
SOBP	-3.06402	2.22045e-16
FGF13	-4.0427	2.22045e-16
CDK2AP1	-1.05561	4.44089e-16
TFAP2C	-1.28072	4.44089e-16
ELOVL4	-1.58894	4.44089e-16
AGMO	-1.69776	4.44089e-16
MANSC1	-2.61804	4.44089e-16
RELL1	-1.85185	6.66134e-16
KIAA1644	-4.84254	6.66134e-16
HLA-DQA1,HLA-DQA2	-6.36619	6.66134e-16
GRK5	-1.52583	8.88178e-16
FAM78B	-4.19843	8.88178e-16
SOD3	-4.68335	8.88178e-16
LOC441242	-3.40915	1.33227e-15
CHSY1	-1.17308	1.55431e-15
CFI	-2.26122	3.55271e-15
CHPF	-1.00037	3.77476e-15
ASAP3	-3.29615	3.77476e-15
NEFL	-1.45718	3.9968e-15
ATP1A1	-1.29912	4.44089e-15
DQ599803	-4.44659	4.44089e-15
PLEKHA4	-1.77838	4.66294e-15
HLA-DMB	-5.66663	7.77156e-15
CHST1	-3.61595	7.99361e-15
ACTBL2,CUFF.12626.2,CUFF.12626.5	-5.3135	8.43769e-15
C10orf90	-5.91164	8.43769e-15
STRA6	-1.31238	1.08802e-14
RAB3D	-2.41408	1.08802e-14
RIPK4	-1.37679	1.22125e-14
LRRC4B	-1.44411	1.57652e-14
SOX4	-1.40294	1.64313e-14
AKAP12	-1.15161	1.75415e-14
ERBB3	-4.42097	1.93179e-14
PPP1R14C	-1.9897	2.33147e-14
NIPAL3	-1.29199	2.4869e-14
CADM1	-1.62611	3.44169e-14
HMG20B	-1.20504	4.19664e-14
CUFF.3389.1	-3.77256	5.19584e-14
ZNF436	-1.41104	5.24025e-14
SERTAD4	-1.79332	5.81757e-14
PRKAR1A	-1.13865	6.41709e-14
LRAT	-2.75755	1.06359e-13
CNTNAP3	-2.43575	1.52545e-13
PLEKHB1	-5.17539	1.53655e-13
PDLIM4	-1.14777	1.60982e-13
KIAA1217,PRINS	-1.78985	1.79412e-13
ARHGEF3	-2.12437	1.84075e-13
GSK3B	-1.08648	1.95621e-13
VWA5A	-1.79345	2.02727e-13
SNAI1	-1.35511	2.49134e-13
LPHN1	-1.26657	2.71561e-13
DEPDC7	-1.56179	3.06644e-13
CADM3	-4.54421	3.12417e-13
ETFB	-1.16974	3.64819e-13
EBF3	-1.41408	3.73035e-13
ARHGAP5-AS1	-3.0445	4.05231e-13
TMEM47	-1.7906	4.17e-13
ID4	-4.42583	4.53859e-13
IFNGR2	-1.29107	4.67404e-13
TPD52L1	-1.4577	4.7895e-13
ART3	-5.61647	5.75096e-13
CAPN5	-1.12085	6.27276e-13
AMOTL1	-1.04855	6.4615e-13
FRMD3	-3.14706	8.51097e-13
NCALD	-3.71298	9.55236e-13
MMP17	-3.17421	9.6656e-13
C1orf96	-1.02025	9.91429e-13
FCRLA	-5.5564	1.34137e-12
SPATS2L	-1.16918	1.38423e-12
B4GALNT1	-1.75353	1.40243e-12
LPCAT2	-1.55221	1.54587e-12
CLMP	-1.37554	1.58362e-12
ENC1	-2.38149	1.66422e-12
FOS	-3.36955	1.73772e-12
AK126286,BC073817	-1.62981	1.77081e-12
TIMP1	-1.00808	1.83098e-12
CUFF.3387.1,CUFF.3387.2,CUFF.3387.3	-4.84666	1.99374e-12
LOC340037	-2.92068	2.47113e-12
GPD1L	-1.116	2.63989e-12
ADAM23	-2.23926	2.86304e-12
MEGF8	-1.20511	2.90146e-12
MAML2	-1.03001	3.17835e-12
CPN1	-2.89564	3.27693e-12
LRP6	-1.10954	3.34421e-12
FOXD2	-1.98157	3.60267e-12
GNG7	-2.68025	3.83671e-12
ARNT2	-1.40528	4.5679e-12
CUFF.3461.1,CUFF.3461.2,CUFF.3461.3	-6.08664	4.62608e-12
CNTRL	-1.79482	4.8801e-12
CUFF.10139.1	-2.64237	4.91318e-12
TMPRSS5	-3.75146	4.95559e-12
RGS16	-2.32307	5.62861e-12
AMOT	-2.31191	6.23057e-12
FRAT2	-1.15277	6.83609e-12
FRMD4A	-1.28472	7.08167e-12
THEM4	-1.03276	8.38063e-12
TRAF1	-4.317	8.68683e-12
C4orf19	-4.59566	8.86358e-12
TCN1	-30	1.21008e-11
PCDH18	-2.41444	1.27185e-11
RDH10	-1.44798	1.36455e-11
SERPINF1	-2.72793	1.38636e-11
ST3GAL2	-1.05391	1.42273e-11
TMEM173	-1.14503	1.49931e-11
CTSF	-1.0941	1.9071e-11
ZNF385A	-1.84137	2.16713e-11
VAT1L	-1.25838	2.29885e-11
CRYL1	-1.86105	2.38691e-11
ATP5E,SLMO2,SLMO2-ATP5E	-1.26976	2.72877e-11
SPOCK1	-1.07836	2.9257e-11
IL1RAP	-1.78637	2.94273e-11
C12orf34	-1.80939	3.03859e-11
ACP6	-1.11945	3.14453e-11
NREP	-2.81784	3.76725e-11
LOC644242	-3.45273	4.06217e-11
AKR1C1,AKR1C3	-1.63429	4.23548e-11
LOC441177	-4.58872	4.55789e-11
ATOX1,AX747215	-1.26167	4.6797e-11
CUFF.11198.1	-1.47485	5.03642e-11
EMILIN1	-1.55697	5.52711e-11
UST	-1.5412	6.38054e-11
PIK3R3	-1.68072	7.6773e-11
UGT8	-1.5939	8.80727e-11
S100A13	-1.3092	9.84364e-11
ZBTB38	-1.05148	1.25594e-10
DIXDC1	-1.55202	1.49824e-10
CPE	-1.43767	1.5376e-10
GAS1	-1.83904	1.69122e-10
FAM46A	-1.32715	2.09191e-10
PDE3A	-5.86432	2.11944e-10
GULP1	-1.18297	2.21612e-10
TRIM9	-3.31156	2.75559e-10
BC048278,FLT1	-2.51317	3.10567e-10
PCSK1	-3.98227	3.19849e-10
CUFF.9659.1	-1.8188	4.30279e-10
STK32B	-1.19725	4.54318e-10
BVES	-1.62876	4.63601e-10
FAM84B	-1.71867	5.14696e-10
ZNF521	-1.60375	5.32389e-10
HLA-DOA	-6.53741	5.43477e-10
AX748273,SHROOM4	-3.47792	5.85203e-10
RXRG	-6.68912	5.87899e-10
DDR1	-1.14639	7.10743e-10
TSPAN12	-2.26938	7.41663e-10
LAPTM5	-2.74847	7.49993e-10
CCDC149	-1.87851	9.59049e-10
MPZ	-1.8206	1.00052e-09
CUFF.12812.1	-1.4317	1.11299e-09
FOXO4	-1.24754	1.46071e-09
ABHD6	-1.76206	1.46566e-09
DKFZp686E10196,LOC654433	-2.98764	1.74891e-09
PHLDA2	-1.12144	1.90161e-09
SLC25A45	-2.44661	2.04593e-09
FRMD4B	-2.31513	2.0771e-09
ARHGEF6	-1.84416	2.28165e-09
HTR7	-1.32669	2.31154e-09
FREM1	-6.42353	2.3841e-09
AIM1	-1.11211	2.51403e-09
C16orf45	-1.12966	2.55236e-09
LIMCH1	-1.10992	2.7639e-09
ACTL8	-2.84981	2.77885e-09
TCF7L2	-1.08284	2.7982e-09
JA660597	-1.0519	2.99534e-09
SEMA4C	-1.09156	3.00814e-09
BC005081	-1.29936	3.57714e-09
BMP7	-3.34403	3.71272e-09
PCOLCE2	-1.33222	3.72572e-09
DQ658414,MIR146A	-2.73141	4.07962e-09
TRPM3	-6.79769	4.35241e-09
AKR1C2	-3.16693	4.38923e-09
BIN3	-1.95173	4.90015e-09
MOCOS	-1.00095	5.05571e-09
BX649128	-2.66234	5.15449e-09
KANK1	-1.53237	5.48618e-09
ANKRD50	-1.38329	6.0235e-09
DAB2IP	-1.1085	7.02112e-09
LOC100506474	-30	7.10531e-09
CHRM3	-2.63127	7.1445e-09
MIR4632,TNFRSF1B	-1.34934	7.71004e-09
EPHA7	-2.19903	8.27092e-09
HOXA3	-1.32292	8.94259e-09
ZNF697	-1.43899	9.17867e-09
QPCT	-1.51433	9.3164e-09
EYA4	-1.15947	1.00457e-08
CUFF.9910.1	-3.79618	1.01439e-08
C3orf70	-1.69472	1.06986e-08
CUFF.14114.1	-1.48402	1.09936e-08
ACOX2	-1.32671	1.12796e-08
RBSG4	-3.08046	1.29063e-08
TMEM164	-1.25023	1.29697e-08
ITGA10	-2.50824	1.3809e-08
NEDD9	-1.18274	1.47693e-08
CYP27A1	-1.59982	1.59055e-08
AFAP1L2	-1.27859	1.80062e-08
LINC00473	-3.8956	2.02783e-08
FBXO32	-1.70989	2.09881e-08
AK022787,TRIB1	-1.13164	2.10719e-08
HEY1	-2.77099	2.1493e-08
GRIK2	-3.18887	2.16284e-08
CUFF.10155.1	-30	2.25931e-08
SSH1	-1.22853	2.272e-08
GGT7	-1.06591	2.51838e-08
PART1	-2.73701	2.98374e-08
LINC00511	-4.03738	3.09212e-08
STIM2	-1.1713	3.54185e-08
TNIK	-3.36654	4.03268e-08
NLGN1	-2.96944	4.10653e-08
AK093534,GNAS	-2.12874	4.4728e-08
HBP1	-1.11474	4.94307e-08
NCOA7	-1.28091	5.17087e-08
FAM117B	-1.47979	5.85221e-08
LOC642852	-1.07162	6.14222e-08
LHX1	-1.18011	6.17932e-08
SLC26A10	-2.27508	6.21271e-08
TAGLN3	-3.31068	6.35663e-08
CEP85L	-1.68585	6.88218e-08
NAB2	-1.12373	6.9077e-08
LYPD3	-1.92115	6.93232e-08
CNTNAP3B	-1.77438	6.99861e-08
AZGP1	-3.02101	7.18803e-08
AK091102,BC094703,BX647607,FLJ35776	-1.76912	9.26126e-08
C15orf39	-1.33255	9.32585e-08
HLA-DPB1	-1.64266	9.95528e-08
HTR4,SH3TC2	-1.22771	1.04613e-07
SFMBT2	-1.20033	1.14424e-07
FABP7	-3.67304	1.14911e-07
C5orf4	-1.90587	1.16607e-07
CUFF.10887.1	-1.37374	1.17102e-07
LINC00327	-2.85294	1.19565e-07
CUFF.2925.1	-2.55122	1.21978e-07
EGR3	-6.19905	1.25791e-07
PI15	-1.39718	1.25809e-07
USP53	-2.48156	1.33295e-07
BCAN	-1.07201	1.40215e-07
PC	-1.39084	1.45109e-07
PNRC1	-1.09546	1.97671e-07
MAP2K6	-1.13979	2.08928e-07
SLC39A11	-1.29651	2.12446e-07
ACSS2	-1.13144	2.12828e-07
AK026714,PELI1	-1.29817	2.22801e-07
KCNS3	-2.58411	2.32725e-07
ADAM19,AL049415	-1.60978	2.46428e-07
FZD9	-1.83549	2.48819e-07
SLC24A2	-6.03091	2.60542e-07
SMOC1	-2.41097	2.88547e-07
SLCO4A1	-1.01624	3.20051e-07
GOLGA7B	-4.99051	3.30482e-07
FGD4	-1.80172	3.3276e-07
CUFF.8873.1,CUFF.8873.10,CUFF.8873.2,CUFF.8873.3,CUFF.8873.4,CUFF.8873.5,CUFF.8873.6,CUFF.8873.7,CUFF.8873.8,CUFF.8873.9	-1.86874	3.47526e-07
CPEB4	-1.14317	3.48522e-07
DLG3	-1.08404	3.54147e-07
MYH14	-1.29435	3.64567e-07
CDK18	-1.19563	3.74942e-07
RNF144A	-1.44485	4.06252e-07
ARHGEF9	-1.4458	4.22457e-07
SH3TC1	-1.4256	4.80402e-07
RHOJ	-4.35297	5.17519e-07
CUFF.1877.1	-30	5.20018e-07
MOXD1	-1.1193	5.25682e-07
CUFF.8819.1	-1.10319	5.39211e-07
GDPD1	-1.56529	5.78588e-07
CUFF.4637.1	-30	6.26417e-07
INTS4L2	-1.64571	6.41591e-07
SLC16A4	-1.25619	6.4316e-07
CARD6	-1.1316	6.5662e-07
IL8	-1.86895	6.66942e-07
VSNL1	-3.447	6.71335e-07
SALL1	-2.05332	7.0371e-07
SCARA5	-7.03995	7.18775e-07
LONRF2	-2.71279	7.208e-07
LINC00256A	-1.14052	7.30334e-07
THBS2	-1.50407	7.58534e-07
CUFF.11626.1	-1.35471	8.25255e-07
SNAI2	-1.9497	1.02071e-06
POPDC3	-1.26114	1.05752e-06
STX1A	-1.67788	1.06418e-06
RTKN	-1.95433	1.0921e-06
LOC100124692,LOC93432	-6.33011	1.09695e-06
LYPD1	-1.1251	1.11958e-06
LINC00256B	-1.17701	1.12126e-06
SCLY,UBE2F	-1.13448	1.12631e-06
SUFU	-1.07238	1.16735e-06
KCNC3	-2.05397	1.20109e-06
SORBS2	-1.91862	1.2217e-06
GPC6	-1.1516	1.26918e-06
CUFF.9861.1	-5.49639	1.28274e-06
COL18A1	-1.21523	1.2967e-06
ADAMTS9	-2.42899	1.30106e-06
BFSP1	-2.20597	1.32605e-06
IL1A	-3.91868	1.44236e-06
ESPN	-3.53449	1.4489e-06
GDF11	-1.15478	1.47015e-06
ST8SIA4	-1.69224	1.53895e-06
LAMA4	-2.86337	1.67944e-06
ARHGAP31	-1.74945	1.71436e-06
VWA1	-1.36724	2.09083e-06
DDN	-1.7976	2.1525e-06
GPR37	-1.31829	2.35756e-06
PKNOX2	-6.62073	2.37498e-06
C6orf192	-1.10757	2.46869e-06
CUFF.9686.1,CUFF.9686.2,CUFF.9686.3	-3.50713	2.70972e-06
ST8SIA5	-4.05445	2.89213e-06
A2M	-5.95469	2.99674e-06
CNTNAP3B	-1.80603	3.19435e-06
PRSS12	-1.61198	3.36955e-06
COL5A3	-1.52584	3.3979e-06
ASB9	-1.26032	3.40652e-06
CUFF.3129.1	-30	3.78918e-06
PLCD1	-1.76984	3.84531e-06
BC033241,TMEM121	-1.29364	3.93934e-06
ARHGAP12	-1.00191	4.06932e-06
FAM134B	-1.02007	4.12997e-06
AL953854.2-002	-2.87363	4.17823e-06
AL953854.2-002	-2.87363	4.17823e-06
AIM2	-3.94278	4.35756e-06
LOC100127888	-1.82828	4.45393e-06
CORO2B	-1.61806	4.64739e-06
PLA2G4A	-1.56707	4.67138e-06
HLA-DRB1,HLA-DRB5,HLA-DRB6	-6.47168	5.40444e-06
COL19A1	-5.58522	5.53593e-06
KALRN	-2.29691	5.90292e-06
PDZRN3	-1.38089	6.03296e-06
DNAH9	-7.79111	6.05593e-06
PTPRU	-1.28112	6.48147e-06
PRSS33	-5.72549	6.50275e-06
LEF1	-2.35045	6.64724e-06
ARPP21	-6.80132	6.67572e-06
PDE4B	-2.51439	6.70137e-06
E02193,LYZ	-2.66995	7.11367e-06
GDNF	-4.06008	7.15072e-06
CUFF.10626.1	-3.71109	7.43288e-06
JHDM1D	-1.38532	7.55185e-06
CUFF.13730.1,CUFF.13730.2	-3.97212	8.14543e-06
CBR3	-1.11048	8.1554e-06
ALPK1	-1.48735	8.35928e-06
S100A1	-5.09144	8.65032e-06
TRIL	-1.30852	9.91626e-06
GRM8	-3.93473	1.02309e-05
BC065763	-2.58724	1.06655e-05
CLDN4,hCPE-R	-1.26996	1.07823e-05
FAM212B	-1.06981	1.07922e-05
AB075489,BMP8B	-1.293	1.12851e-05
MEGF10	-1.85047	1.15337e-05
ZNF827	-1.06769	1.19735e-05
FAM115C	-1.59706	1.22436e-05
AK092380,ZDHHC14	-1.44177	1.24419e-05
ZFPM2	-1.07572	1.29889e-05
CUFF.2674.1	-2.70574	1.31899e-05
ANGPTL4	-3.72592	1.38724e-05
PRDM1	-1.85609	1.41706e-05
SPATA6	-1.22082	1.42916e-05
INTS4L1	-1.55943	1.46481e-05
RCAN3	-1.32835	1.48947e-05
CD58	-1.39677	1.49222e-05
BC126901	-4.66963	1.50524e-05
VMAC	-1.58384	1.58239e-05
EDNRB	-1.3699	1.59006e-05
CUFF.9033.1	-1.60447	1.61333e-05
MYH15	-1.62355	1.62561e-05
PELI2	-1.32139	1.78243e-05
FLJ46906	-2.56531	1.92401e-05
PKDCC	-1.70088	1.92452e-05
PRB4,PRH1,PRH1-PRR4,PRR4,TAS2R14	-2.23898	1.97568e-05
ZNF365	-1.53767	2.04866e-05
FRY	-1.46074	2.12325e-05
CHI3L2	-30	2.1259e-05
AK309441,WWTR1-AS1	-1.92282	2.15296e-05
KIAA0513	-1.307	2.18892e-05
NFE2	-2.62132	2.38627e-05
FGF12	-1.36001	2.41341e-05
FOXO1,TTL	-1.00823	2.44781e-05
SLC22A18	-1.20513	2.5042e-05
SEMA6A	-1.70067	2.65103e-05
PDE9A	-1.50991	2.76156e-05
RLBP1	-7.17161	2.78179e-05
ARID3A	-1.10969	3.18224e-05
C19orf71	-2.69335	3.56085e-05
DQ576756	-1.13462	3.56308e-05
PLXNB3,SRPK3	-1.57415	3.64883e-05
RNF128	-4.46641	3.70785e-05
C2orf81	-1.02423	3.7883e-05
TLR6	-1.33087	3.84545e-05
CNKSR3,IPCEF1	-1.02773	3.86396e-05
FUNDC2P2	-3.95361	3.96133e-05
LPHN3	-4.99858	4.37228e-05
HMCN1	-5.87482	4.72325e-05
CA11	-1.28006	5.17464e-05
BMF	-3.8451	5.20989e-05
LINC00176	-1.46184	5.62506e-05
BC009735	-1.89312	5.78288e-05
AL832384	-1.69308	5.95734e-05
CDH19	-7.31859	6.01763e-05
FRMD5	-1.21045	6.33859e-05
DGAT2	-1.05709	6.72054e-05
DLX2	-1.37582	6.81591e-05
CUFF.4026.1	-5.09665	7.21868e-05
CUFF.12995.1	-3.07451	7.53064e-05
LOC641518	-2.17767	7.76688e-05
AP3B2,DQ601936	-3.82928	7.83306e-05
C5orf58	-30	7.83995e-05
ZNF608	-1.22272	8.0831e-05
CUFF.922.1	-3.40581	8.92441e-05
KCNJ2	-1.21563	8.96506e-05
GATS	-1.77443	9.24641e-05
B3GAT1	-3.74931	9.61422e-05
BST2	-2.82887	9.8559e-05
COLEC12	-1.00423	0.000100265
DQ576756	-1.04163	0.000101004
KLHL24	-1.19748	0.000106641
CDON	-1.0766	0.000112523
IGSF11	-2.22205	0.000113835
ITIH6	-6.88247	0.000113867
RAB17	-1.10951	0.000115494
NRTN	-2.78443	0.000135454
SLC24A3	-8.0735	0.00013963
TMEM86A	-1.65514	0.000141477
ENPP2	-1.99396	0.000176337
CUFF.9606.1	-30	0.000179448
FHDC1	-1.06591	0.0001842
BC027448	-2.02364	0.000184376
RBM47	-1.18589	0.000199201
SLC6A10P	-1.4875	0.00019965
LMF1	-1.99496	0.000201422
ITIH5	-2.33221	0.000209591
MEF2C	-1.35759	0.000213798
CXCL3	-3.45632	0.000216575
GLT8D2	-1.45324	0.000222875
CUFF.12993.1	-30	0.000231823
IRX5	-1.18179	0.000239558
CUFF.9168.1	-1.91266	0.000256707
BCHE	-1.18849	0.000262119
CUFF.15334.1	-2.23119	0.000271809
EPHB2	-1.05169	0.000285932
RGMA	-2.05404	0.000290401
MUC5B	-5.43913	0.000305378
CUFF.1549.1	-1.78876	0.000312858
RASL12	-4.45737	0.000315565
VAV3	-2.35013	0.000316396
TCP11L2	-1.98051	0.000316524
LINC00461,MIR9-2	-1.36743	0.000323774
CUFF.13467.1	-1.57213	0.000329335
PAQR8	-1.31034	0.000340257
DAAM2	-1.12175	0.000348439
CUFF.9658.1	-1.67015	0.000353002
MFSD12	-2.94066	0.000354935
GALNT5	-1.72077	0.000356864
FGF14	-3.05884	0.000359139
BCL6	-1.26537	0.000362773
GTF2A1L,STON1,STON1-GTF2A1L	-1.65618	0.00037752
ZNF425	-1.77747	0.000385413
CUFF.12991.1	-4.01053	0.00039649
SLC47A1	-1.45779	0.000409294
TGFB3	-1.31054	0.000417591
SLC26A4	-30	0.000427556
CUFF.12535.1,CUFF.12535.2	-5.65228	0.000439758
CUFF.1451.1	-1.46181	0.00044441
FGF1	-1.7964	0.000462266
OLIG1	-3.40992	0.000473366
MGC12982	-1.12589	0.000480604
IL16	-3.55952	0.000483759
SLC9A7	-1.34062	0.000488734
PLD1	-1.82693	0.000500976
LOC401164	-3.05422	0.000504722
CERS4	-2.91907	0.000509945
CUFF.3454.1	-3.07163	0.000558924
CUFF.10088.1	-4.01318	0.000561326
LMLN	-1.05202	0.000601218
LPAR6	-2.06967	0.000623678
SNED1	-2.07617	0.000636126
HEY2	-4.35091	0.000642465
SULF1	-2.57082	0.000643832
CYP1A1	-1.67069	0.000656816
ARL15	-1.20746	0.000664773
PROX1	-2.63782	0.000672712
CUFF.1450.1,MIR135B	-1.33745	0.000673593
KIAA1755	-2.52021	0.000724871
AK124327	-5.24458	0.000726429
EPHA4	-1.55566	0.000736921
AK026392,MIR4800,MXD4	-1.2179	0.000741388
AK056098	-5.82714	0.000748801
CNIH3	-2.3317	0.000768927
HDAC4	-1.08793	0.000783024
BC033456,HILS1	-5.10515	0.000849329
TCEA3	-2.39327	0.000849949
LOC100128675	-4.45671	0.0008677
KRT6B	-4.41719	0.000881126
DQ266889	-3.67291	0.000939709
FCGR2C	-2.78807	0.0009442
KDR	-2.2222	0.000979141
ABAT	-1.15034	0.000993009
NR4A2	-4.95349	0.00103245
BARX2	-5.64418	0.0010441
SRCIN1	-1.06053	0.00108038
SCG2	-1.09349	0.00117717
CUFF.10134.1	-30	0.00119589
SEC14L4	-2.38701	0.00120537
ZNF648	-3.4887	0.00123237
CUFF.3453.1	-3.4621	0.00127448
CUFF.14755.1	-1.94738	0.00129836
ANKRD36BP1	-1.33946	0.00130192
PLA2G7	-2.2215	0.00135227
ROPN1L	-2.56799	0.00136225
PCDHB11	-1.26425	0.00137576
CUFF.2591.1	-30	0.00141246
SLITRK2	-1.91409	0.00142547
CNTN1	-2.021	0.0014363
MAB21L1	-1.89839	0.00144104
CUFF.15656.1	-30	0.00150188
FN1	-1.05249	0.00155386
CUFF.5592.1	-30	0.00158143
CUFF.10112.1	-3.62588	0.00158851
CUFF.4114.1	-3.17086	0.00162433
CUFF.8603.1	-1.29584	0.00172404
APC2	-1.0362	0.00172705
CUFF.13735.1	-3.8354	0.00174376
MRC2	-1.1095	0.0017466
MAN1C1	-1.13814	0.00177951
SIRPB1	-1.17366	0.00182288
LOC401164	-1.24919	0.00182429
LOC100505678	-1.91	0.00186327
LOC100270804	-1.13386	0.00189888
RNF150	-2.39976	0.00190561
ARSE	-1.28477	0.00194852
CUFF.15367.1	-30	0.00197533
CUFF.15280.1,CUFF.15280.2	-6.79016	0.00197972
TSPAN15	-4.77138	0.00199156
TTLL7	-1.79372	0.00199345
C12orf68	-1.69558	0.0020905
AX747534,HIST2H2BF	-2.69349	0.00212664
NPPC	-5.0123	0.00219437
COL7A1,MIR711	-1.47392	0.00224085
ATP7A	-1.08546	0.00230756
AF339817	-1.72357	0.00231033
GZMB	-6.9343	0.00232215
TTYH2	-1.00481	0.00232795
CUFF.105.1	-1.20202	0.0024018
RAB9B	-2.66315	0.0024068
CUFF.4262.1	-30	0.00249303
EYA4	-1.09411	0.0025697
TMEM229B	-3.01867	0.00257792
NTNG2	-1.41667	0.00263886
SFRP5	-5.47647	0.00267503
CUFF.13544.1	-1.64015	0.00268439
HIST2H3D	-1.31418	0.00269668
TNFRSF11A	-1.63482	0.00270908
HELB	-1.05059	0.00276812
CUFF.10417.1	-1.18396	0.00281271
DBNDD1	-1.29653	0.00290423
DHRS3	-1.06551	0.00295421
CUFF.12575.1	-3.83344	0.00304214
GRASP	-1.36769	0.00334664
CUFF.9871.1	-30	0.00336121
COL11A2	-1.82568	0.00342109
RNFT1	-1.0034	0.00342349
BC016143	-4.57587	0.00346241
BC022047	-1.2435	0.00354076
BC068290	-1.1892	0.00382641
C12orf65,CUFF.4102.3	-1.6952	0.00383416
CUFF.9945.1	-1.43042	0.00406503
CUFF.14754.1	-2.16533	0.00420115
CUFF.921.1	-4.60038	0.00420639
LINC00460	-1.24195	0.00420978
BAALC	-3.63583	0.00424618
NOX4	-2.23157	0.00433591
CUFF.925.1	-4.1908	0.00447037
CUFF.13556.1	-30	0.00453008
RPGR	-1.04724	0.00465332
MMP8	-5.41328	0.00465333
AK056780	-1.63831	0.00465817
SESN3	-2.58239	0.00468257
LOC100128675	-30	0.00469582
CUFF.9327.1	-1.00567	0.0048214
CUFF.12861.1	-30	0.00485396

## Sheet: Tab 2-SK-MEL-28 YAP&TAZ genes
	Gene	siControl vs. siYAP/siTAZ	siControl vs. siYAP/siTAZ	siControl vs. siYAP/siTAZ
ProbeID	Symbol	Log2FC	pValue	FDR
ILMN_2071809	MGP	-15.1603	0	0
ILMN_1721540	NWD1	-14.3756	0.0026	0.0127
ILMN_1681467	RAB11FIP4	-13.2821	0.0053	0.0246
ILMN_1704376	GLDN	-13.1817	0.0057	0.0263
ILMN_1702740	IGFN1	-12.7698	0.0007	0.0038
ILMN_1657398	MIR646HG	-12.6894	0	0
ILMN_1695978	LINGO2	-12.6615	0.0079	0.0354
ILMN_2383229	A1CF	-12.3738	0.0094	0.0411
ILMN_2217601	ANXA9	-12.3489	0.0001	0.0005
ILMN_1722781	EGR3	-12.343	0.0096	0.0418
ILMN_1703110	KCNE4	-12.3327	0.0004	0.0025
ILMN_1690682	B3GALT4	-12.3244	0	0
ILMN_2109489	GZMB	-12.319	0.0098	0.0427
ILMN_3309849	MIR140	-12.0563	0.0114	0.0488
ILMN_3310930	MIR519E	-12.0397	0.0108	0.0467
ILMN_3219558	LOC100131364	-12.033	0.0115	0.0494
ILMN_3262976	LINC00891	-11.9251	0.0116	0.0496
ILMN_1676459	ZNF785	-11.747	0.0017	0.0086
ILMN_1731048	TLR1	-11.661	0.0029	0.0143
ILMN_1652797	FAM174B	-11.637	0	0.0002
ILMN_1711573	CD96	-11.546	0	0
ILMN_1802539	CFAP52	-11.3823	0.0037	0.0176
ILMN_3181344	C8orf89	-11.3291	0.0036	0.0173
ILMN_1746658	RORB	-11.3221	0.0026	0.0128
ILMN_1799335	PCDHA6	-11.2836	0.0095	0.0414
ILMN_1788538	NCALD	-11.2371	0	0
ILMN_1686464	SLCO4C1	-11.2112	0.0029	0.014
ILMN_2344650	N4BP2L1	-11.1849	0.0023	0.0117
ILMN_1780786	ASAH2	-11.1185	0.0108	0.0469
ILMN_1685122	COL9A2	-11.1045	0	0.0001
ILMN_1849420	HS.560095	-11.0976	0.0066	0.0298
ILMN_2148527	H19	-11.0341	0.0112	0.048
ILMN_1728117	NKX2-1	-11.0268	0.0001	0.0005
ILMN_1772137	LOC650577	-11.0036	0.0085	0.0375
ILMN_1805200	DNM1	-10.9129	0.0052	0.024
ILMN_1804901	IL36RN	-10.8826	0.0077	0.0343
ILMN_1803338	CCDC80	-10.8737	0.0048	0.0224
ILMN_1654703	GPR157	-10.7581	0.006	0.0276
ILMN_1784110	CDK18	-10.7255	0.0006	0.0035
ILMN_1653161	SNCG	-10.6674	0.0018	0.009
ILMN_2330382	PAQR6	-10.5837	0.0065	0.0297
ILMN_1734929	BBOX1	-10.5159	0.0088	0.0389
ILMN_1732410	SLC16A9	-10.5013	0.0057	0.0262
ILMN_3241262	PABPC4L	-10.3923	0.0054	0.0252
ILMN_1671568	ECHDC2	-10.3196	0	0
ILMN_1726624	YPEL4	-10.2133	0.0016	0.0082
ILMN_1810025	SLC39A2	-10.1874	0.009	0.0396
ILMN_1655915	MMP11	-10.1834	0	0
ILMN_1808846	TBKBP1	-10.0943	0.004	0.0193
ILMN_1703052	INSYN2A	-10.0306	0.0076	0.0342
ILMN_2166457	HPGD	-9.9412	0.0015	0.0079
ILMN_3240165	CD300LD	-9.61499	0.0115	0.0491
ILMN_1762260	C3	-9.36252	0.0084	0.0372
ILMN_1674386	PITX1	-8.76125	0.0017	0.0087
ILMN_1772239	ADAMTS7P3	-8.45896	0	0
ILMN_1695413	ZNF429	-8.08723	0.0114	0.0489
ILMN_1712660	PDZD7	-8.06797	0.0056	0.026
ILMN_1684653	ADGRF4	-4.67559	0	0
ILMN_1680110	ADIRF	-4.41718	0.003	0.0146
ILMN_2251225	DNAI4	-4.25142	0	0
ILMN_1812902	CYYR1	-4.12986	0.0041	0.0193
ILMN_1780132	PELI2	-4.06005	0	0
ILMN_1690035	FLYWCH1	-3.95838	0	0
ILMN_1765109	TNFRSF25	-3.91361	0.007	0.0315
ILMN_2092223	TMEM92	-3.90795	0.0002	0.001
ILMN_2162603	SMPX	-3.88528	0	0
ILMN_1780170	APOD	-3.71688	0	0
ILMN_1733841	TCF7L1	-3.67243	0	0
ILMN_1803220	PODNL1	-3.67141	0.0109	0.0471
ILMN_1745994	GAS7	-3.6332	0	0
ILMN_1814686	BCO1	-3.61058	0.0032	0.0156
ILMN_2140059	LAMA4	-3.53655	0	0
ILMN_1806533	PDE7B	-3.49006	0	0
ILMN_1658483	IL1A	-3.48543	0	0
ILMN_3249687	NLRP5	-3.47612	0.004	0.019
ILMN_1680928	DNM3	-3.31296	0	0
ILMN_1756992	MUC1	-3.27977	0	0
ILMN_1661588	GSTTP2	-3.26709	0.0012	0.0066
ILMN_1810844	RARRES2	-3.25081	0	0
ILMN_1744212	INPP5D	-3.22897	0.0019	0.0098
ILMN_1791423	LOC401052	-3.17137	0	0
ILMN_1695354	BMF	-3.16816	0	0
ILMN_1723912	IFI44L	-3.1478	0	0
ILMN_1796629	EDNRA	-3.14649	0.0014	0.0072
ILMN_1887357	CHRM3	-3.08083	0	0
ILMN_1772848	LINC00898	-3.05918	0	0
ILMN_1838498	HS.545426	-3.05589	0.001	0.0053
ILMN_1745079	TRIM2	-3.04562	0	0
ILMN_2178492	CYP4F2	-3.0063	0.0045	0.0211
ILMN_1714821	LOC646638	-3.00504	0.0047	0.0222
ILMN_1779448	EFHD1	-3.00468	0.0012	0.0065
ILMN_1702363	SULF1	-2.98714	0	0
ILMN_2339835	PTGS1	-2.9782	0	0
ILMN_1720604	ARSG	-2.97746	0	0
ILMN_1737255	LRRC75B	-2.97251	0	0.0003
ILMN_2163070	KHDC1	-2.96809	0	0
ILMN_2041483	PCDHB10	-2.9396	0	0
ILMN_1651496	H2BC5	-2.93621	0	0
ILMN_1686623	CSF1R	-2.92562	0	0
ILMN_1758461	ST8SIA2	-2.90708	0.0006	0.0036
ILMN_1778924	PDE1A	-2.89995	0	0
ILMN_1701558	MAP1A	-2.85778	0	0
ILMN_1748057	CERS4	-2.85479	0.0014	0.0075
ILMN_3243851	GAGE12C	-2.8492	0	0
ILMN_1767090	MYH13	-2.84398	0.0071	0.0322
ILMN_1776519	RAP1GAP	-2.83127	0	0
ILMN_1773927	LINC01465	-2.83086	0.0074	0.0333
ILMN_1771261	SYNC	-2.82334	0	0
ILMN_1728107	GNG7	-2.82008	0	0
ILMN_1764694	ZFP14	-2.81127	0.0072	0.0323
ILMN_2412336	AKR1C2	-2.80447	0	0
ILMN_2400644	SRGAP3	-2.7891	0	0
ILMN_1752622	PROX1	-2.76214	0.009	0.0395
ILMN_1795300	ARHGEF37	-2.75061	0	0
ILMN_1742544	MEF2C	-2.74889	0	0
ILMN_1721732	GSDMC	-2.74889	0.0093	0.0409
ILMN_1666902	ADGRG5	-2.7253	0.0048	0.0224
ILMN_1856480	PPM1L	-2.7194	0	0
ILMN_1676728	DLK2	-2.70266	0	0
ILMN_1658706	ST6GALNAC2	-2.69265	0	0
ILMN_1719219	ZNF616	-2.67152	0	0
ILMN_1730917	KMO	-2.66129	0.0004	0.0023
ILMN_1733811	JUP	-2.63599	0	0
ILMN_3308961	MIR1974	-2.61212	0	0
ILMN_1673177	ISM2	-2.61212	0.0001	0.0007
ILMN_1691668	LRRC73	-2.59908	0	0
ILMN_1810996	COL24A1	-2.5828	0	0
ILMN_1729288	C1QTNF6	-2.57216	0	0
ILMN_1761425	OLFML2A	-2.55115	0	0
ILMN_1728785	ADGRF5	-2.5208	0	0
ILMN_1707727	ANGPTL4	-2.51475	0	0
ILMN_1768595	DLG4	-2.48182	0	0
ILMN_1706859	SMDT1	-2.47975	0	0
ILMN_1749424	C21ORF122	-2.47975	0	0
ILMN_3235931	LOC100134768	-2.47949	0.0095	0.0415
ILMN_2087656	SLCO2B1	-2.46858	0	0
ILMN_1706397	CHMP6	-2.4678	0.0007	0.0037
ILMN_1731237	CLSTN2	-2.46754	0	0
ILMN_1720595	MDGA1	-2.45497	0	0
ILMN_1746565	CD6	-2.45022	0.0082	0.0364
ILMN_2051731	DUSP5P1	-2.43962	0	0
ILMN_1713807	MAN1C1	-2.42895	0	0
ILMN_1771286	LOC653513	-2.42707	0.0001	0.0006
ILMN_1757807	ETNPPL	-2.41981	0	0
ILMN_1803213	MXRA5	-2.41549	0	0
ILMN_1729691	SLC16A6	-2.38847	0	0
ILMN_1651429	SELENOM	-2.3846	0	0
ILMN_1803561	PLA2G4A	-2.37879	0.0001	0.0007
ILMN_1653494	S100A1	-2.36625	0.0072	0.0325
ILMN_1671263	CACNA1H	-2.36485	0.0083	0.0367
ILMN_1766736	BPI	-2.34483	0.0114	0.0489
ILMN_1676712	IGFL2-AS1	-2.34454	0	0.0002
ILMN_1677402	C11orf96	-2.33857	0	0
ILMN_1656560	PARM1	-2.32539	0	0
ILMN_1740960	MACROD1	-2.31962	0.0045	0.0212
ILMN_3241527	LOC100132648	-2.31063	0	0
ILMN_1733288	C1RL	-2.25187	0	0
ILMN_3244750	LOC729394	-2.24671	0.0037	0.0179
ILMN_1728224	OGFR	-2.24641	0	0
ILMN_1713813	KRT16P2	-2.23235	0	0
ILMN_1689088	COLEC12	-2.23174	0	0
ILMN_1750324	IGFBP5	-2.23174	0	0
ILMN_1814315	PBXIP1	-2.22928	0	0
ILMN_1776602	RNASE4	-2.22805	0	0
ILMN_1721849	ZNF660	-2.22774	0.0009	0.005
ILMN_1678655	PNLIPRP3	-2.22002	0	0
ILMN_1784863	CD36	-2.22002	0	0.0003
ILMN_2354617	DYRK1B	-2.21132	0	0
ILMN_1697872	ZNF295-AS1	-2.21008	0.0068	0.0308
ILMN_1697189	PNCK	-2.20508	0	0
ILMN_1801476	CDS1	-2.19692	0	0
ILMN_1817113	HS.547985	-2.18903	0.0007	0.0037
ILMN_1746403	GTF2IRD2P1	-2.18428	0	0
ILMN_1702320	JAKMIP2	-2.17856	0	0
ILMN_1790317	RAB26	-2.17856	0	0
ILMN_1755620	IER5L	-2.16511	0	0
ILMN_1784737	S1PR4	-2.15737	0	0.0001
ILMN_1765979	VSIG10L	-2.14568	0	0
ILMN_1679921	CT45A1	-2.14012	0.0015	0.0076
ILMN_1812262	DDR1	-2.13422	0	0
ILMN_1660031	P2RY6	-2.12433	0	0
ILMN_1668035	CRH	-2.11936	0.0025	0.0123
ILMN_1732071	H2BC21	-2.11237	0	0
ILMN_1697317	DYNLRB2	-2.1117	0	0
ILMN_2396702	GRIK2	-2.10869	0	0
ILMN_1746492	IFT27	-2.10702	0	0
ILMN_1661637	TRPM8	-2.10534	0	0
ILMN_1814333	SERPINI1	-2.1003	0	0
ILMN_1731374	CPE	-2.09862	0	0.0002
ILMN_3241707	LOC729339	-2.09761	0	0
ILMN_1804316	TCAP	-2.09761	0.0104	0.0449
ILMN_3236239	LINC02035	-2.09255	0	0
ILMN_2059357	KLRC2	-2.09119	0	0
ILMN_1784783	NME5	-2.08712	0	0
ILMN_1674038	CTSD	-2.0827	0	0
ILMN_1704284	LOC648164	-2.07793	0	0
ILMN_1753135	ALK	-2.07758	0	0
ILMN_2158003	IQCN	-2.07348	0	0
ILMN_2111255	VIT	-2.07005	0	0
ILMN_1862217	APH1B	-2.06316	0	0
ILMN_1750748	KRT16P3	-2.06005	0	0
ILMN_1852159	HS.557431	-2.05936	0	0
ILMN_1758128	CYGB	-2.05936	0	0
ILMN_3240626	LOC100134424	-2.05485	0	0.0001
ILMN_1758895	CTSK	-2.05415	0	0
ILMN_2197365	RGS2	-2.04754	0	0
ILMN_1784036	CDH15	-2.04124	0	0.0001
ILMN_1701025	EPHX1	-2.03984	0	0
ILMN_1651343	ITGA11	-2.03914	0	0
ILMN_1789641	ABCG2	-2.03422	0	0
ILMN_1736628	ORAI3	-2.02148	0	0
ILMN_1692261	EPHB1	-2.02041	0	0
ILMN_1684143	NPTXR	-2.01685	0.0001	0.0004
ILMN_1733997	SIRPB1	-2.00971	0	0
ILMN_1671123	LOC647543	-2.00791	0	0.0001
ILMN_3238221	FLJ42627	-2.00612	0	0
ILMN_1656415	CDKN2C	-2.00396	0.0022	0.0109
ILMN_1736863	TMEM140	-1.99928	0	0
ILMN_1747451	PLCXD1	-1.99168	0	0
ILMN_1752199	LHPP	-1.98258	0	0
ILMN_1710544	PCDH7	-1.98185	0	0
ILMN_1713995	SCNN1A	-1.98076	0	0
ILMN_3249487	NUTM2D	-1.98076	0	0.0002
ILMN_2352090	GPRC5C	-1.97783	0	0
ILMN_1775584	ERICH2	-1.976	0.0036	0.0173
ILMN_1680874	TUBB2B	-1.97416	0	0
ILMN_1730546	GNAO1	-1.97416	0	0
ILMN_3246065	CCDC151	-1.96975	0	0
ILMN_1807291	CYP1A1	-1.96975	0	0
ILMN_1760412	SHISA2	-1.96643	0.0007	0.004
ILMN_2206722	FER1L4	-1.96495	0	0
ILMN_1736184	GSTM3	-1.96458	0	0
ILMN_1766079	SULT1C2	-1.96125	0.0028	0.0137
ILMN_2406035	LAMA3	-1.95643	0	0
ILMN_1801307	TNFSF10	-1.95382	0	0
ILMN_1779071	FEZ1	-1.95345	0.0001	0.0009
ILMN_1813641	TOR4A	-1.94448	0	0
ILMN_1736976	HPCAL4	-1.93546	0	0
ILMN_1714700	TRIB2	-1.93357	0	0
ILMN_1730136	LOC440389	-1.93357	0	0.0003
ILMN_1826046	HS.132457	-1.93017	0.0014	0.0071
ILMN_1658576	PTPRN	-1.92638	0	0
ILMN_2176931	PELI3	-1.9241	0	0
ILMN_1741007	SGCA	-1.92029	0.0043	0.0204
ILMN_1776998	DNAJA4	-1.91686	0	0
ILMN_1732782	SCN2A	-1.91265	0	0
ILMN_1681103	AQP1	-1.9115	0.0001	0.0004
ILMN_1689431	APCDD1L	-1.9092	0	0
ILMN_1809613	NGEF	-1.90804	0	0
ILMN_1667796	HBA2	-1.90188	0	0.0002
ILMN_1798204	IL21R	-1.90149	0	0
ILMN_1679826	CST7	-1.89956	0	0
ILMN_1775829	PERP	-1.89879	0	0
ILMN_3294499	LOC554207	-1.88947	0	0
ILMN_1810856	HDAC5	-1.8883	0	0
ILMN_1674285	HTATSF1P2	-1.88596	0	0
ILMN_1814710	PCDHB5	-1.88557	0	0
ILMN_1784300	TUBA4A	-1.88518	0	0
ILMN_1776861	HAP1	-1.88518	0.0001	0.0005
ILMN_1801246	IFITM1	-1.88166	0	0
ILMN_1733998	DHRS9	-1.88166	0	0
ILMN_2265759	SLC2A11	-1.87853	0	0
ILMN_1759063	LOC652905	-1.87774	0.0053	0.0245
ILMN_1719797	MESD	-1.86829	0	0
ILMN_2100258	PCDHB16	-1.86711	0	0
ILMN_3243616	SLCO4A1-AS1	-1.86354	0.0001	0.0006
ILMN_1655637	UPK1A	-1.86315	0	0
ILMN_1722673	PCDHB4	-1.86037	0.0003	0.0018
ILMN_1684227	GPR146	-1.85758	0	0
ILMN_1677198	C1R	-1.85519	0.0011	0.006
ILMN_1811592	ARHGAP21	-1.8536	0	0
ILMN_1764709	MAFB	-1.8488	0	0
ILMN_1760727	ANG	-1.8472	0	0
ILMN_1652413	UCN2	-1.84117	0	0
ILMN_1788203	HEY1	-1.83915	0	0
ILMN_1781626	C1S	-1.83633	0	0
ILMN_2397521	KDM6B	-1.83592	0	0.0001
ILMN_2058782	IFI27	-1.83188	0.0011	0.0057
ILMN_3235593	ZNF841	-1.83066	0	0
ILMN_1773395	RDH5	-1.82985	0	0
ILMN_1769633	CTSO	-1.82538	0	0
ILMN_1725831	TINCR	-1.82497	0	0.0001
ILMN_1769580	PRSS35	-1.8213	0	0
ILMN_1807050	SHC4	-1.81558	0	0
ILMN_1784985	PRRT3	-1.81435	0	0
ILMN_1792689	H2AC6	-1.81147	0	0
ILMN_2078599	ACP5	-1.80859	0	0
ILMN_1752452	CST4	-1.80859	0	0
ILMN_1745826	KATNAL2	-1.80859	0.0016	0.0083
ILMN_1886769	HS.572538	-1.80529	0	0
ILMN_1800697	LDB2	-1.80364	0	0
ILMN_1788118	SLC23A3	-1.8024	0	0
ILMN_1653180	TPM4	-1.80033	0	0
ILMN_2384056	GPER1	-1.79992	0	0
ILMN_3292990	LOC100131727	-1.79909	0	0
ILMN_2120210	RCAN2	-1.79701	0	0
ILMN_1807554	EYA1	-1.79202	0	0
ILMN_1728742	FAXDC2	-1.79036	0	0
ILMN_1706960	KIAA1217	-1.78743	0	0
ILMN_1684755	KAZALD1	-1.78743	0	0
ILMN_1788394	TTLL6	-1.78534	0	0
ILMN_1797704	KRT16P1	-1.78534	0.0044	0.0207
ILMN_1880062	HS.124250	-1.78534	0.008	0.0355
ILMN_2115591	KLHDC10	-1.78241	0.0006	0.0032
ILMN_1663787	KLK3	-1.77863	0	0
ILMN_1743205	ABCA7	-1.77653	0	0
ILMN_2400759	CPVL	-1.7761	0	0
ILMN_1715318	LOC645888	-1.76638	0	0.0001
ILMN_1747183	GXYLT1	-1.75958	0	0
ILMN_1651554	RGS5	-1.75916	0	0
ILMN_1743219	CA11	-1.75745	0	0
ILMN_1758418	TNFSF13B	-1.75275	0	0
ILMN_1751120	H4C8	-1.75232	0	0
ILMN_2404688	NUPR1	-1.75018	0	0
ILMN_1739423	RN7SK	-1.74631	0	0
ILMN_1798841	PLCXD3	-1.74459	0	0.0001
ILMN_1667748	ANKRD33	-1.74201	0	0
ILMN_1742917	NXNL1	-1.74028	0.0005	0.0027
ILMN_1676278	ABCC2	-1.73855	0	0
ILMN_2389501	HSD11B1	-1.73855	0	0
ILMN_1764769	VWA5A	-1.73552	0	0
ILMN_2284744	HNMT	-1.73379	0	0
ILMN_1692020	PRSS16	-1.73292	0	0
ILMN_2094856	RANBP3L	-1.73205	0	0
ILMN_2053829	CBLN3	-1.72421	0	0
ILMN_1851453	RFX3	-1.72203	0	0.0001
ILMN_2090351	OR7E156P	-1.72072	0	0
ILMN_1712719	MAP7	-1.71896	0	0
ILMN_1677511	PTGS2	-1.71765	0	0
ILMN_1725485	RGS17	-1.71633	0	0
ILMN_1863484	HS.553217	-1.71238	0.0109	0.0471
ILMN_3263940	LOC100129268	-1.71061	0.0007	0.0039
ILMN_1775486	SSPN	-1.70487	0.0003	0.0019
ILMN_1756849	H2AC8	-1.70399	0.0004	0.0025
ILMN_3305563	ZNF205-AS1	-1.70354	0	0.0001
ILMN_1662331	PDSS2	-1.70221	0	0
ILMN_1677885	FMO4	-1.70221	0	0
ILMN_1808650	CYP39A1	-1.69777	0.0001	0.0005
ILMN_1713124	AKR1C3	-1.69733	0	0
ILMN_1728681	LOC645197	-1.69644	0.0117	0.05
ILMN_3263099	ZSCAN16-AS1	-1.69555	0	0
ILMN_1713744	C14orf132	-1.6951	0	0
ILMN_1805807	SLC30A3	-1.69377	0	0
ILMN_1743103	SH3PXD2A	-1.69332	0	0
ILMN_1800739	SPINT2	-1.69243	0.0087	0.0385
ILMN_1680569	SSX5	-1.69109	0.0031	0.0152
ILMN_1703142	MARCHF2	-1.69064	0	0
ILMN_2386790	KLRC3	-1.68796	0	0
ILMN_1680367	C10orf90	-1.68706	0.0027	0.0133
ILMN_2229839	RAP2B	-1.68302	0	0
ILMN_1784630	KBTBD11	-1.67852	0	0
ILMN_1758049	NFIA	-1.67536	0	0
ILMN_2069286	CHRNA9	-1.66857	0.0001	0.0008
ILMN_1720482	CEND1	-1.66812	0	0
ILMN_1790352	PIGZ	-1.66767	0	0
ILMN_1808379	PLCD4	-1.6663	0	0
ILMN_3245410	LINC00638	-1.66403	0	0.0002
ILMN_1760305	FBRSL1	-1.66357	0	0
ILMN_2117323	PIK3C2B	-1.66038	0	0
ILMN_1724634	LOC645550	-1.66038	0	0
ILMN_1766950	PCDHB13	-1.66038	0	0
ILMN_1912185	GPC6	-1.65947	0	0
ILMN_1706969	BEND6	-1.65673	0	0
ILMN_3247023	CASC15	-1.65398	0	0
ILMN_3238326	RNF144A	-1.65352	0	0
ILMN_2225348	ZNF805	-1.6526	0	0
ILMN_2089167	RHOD	-1.65168	0	0
ILMN_1792389	RNF165	-1.65031	0	0
ILMN_1687757	AKR1C4	-1.64985	0	0
ILMN_1687971	CAPN3	-1.64754	0	0
ILMN_1778523	KLF9	-1.64478	0	0
ILMN_1739450	NFE2L1	-1.64386	0	0
ILMN_3248132	LOC100129534	-1.64386	0	0
ILMN_1790529	LUM	-1.64155	0	0
ILMN_1680344	MYOM1	-1.64155	0	0
ILMN_1747067	NPAS1	-1.6397	0	0
ILMN_2234956	LEPR	-1.63923	0	0
ILMN_1893548	HS.23459	-1.63366	0	0.0002
ILMN_1668194	LMTK3	-1.63366	0	0.0002
ILMN_1664828	APOBEC3H	-1.63227	0	0.0001
ILMN_1728923	F2RL2	-1.62854	0	0
ILMN_1821531	LOC100288798	-1.62667	0	0
ILMN_1729216	CRYAB	-1.62621	0	0
ILMN_1749368	H3C10	-1.62574	0	0
ILMN_1748124	TSC22D3	-1.62527	0	0
ILMN_1716815	CEACAM1	-1.62246	0	0
ILMN_1667460	SULF2	-1.62246	0	0
ILMN_1769207	KCTD7	-1.62106	0.0012	0.0065
ILMN_1712095	FOXO4	-1.61965	0	0
ILMN_1787843	HSDL2	-1.61824	0	0
ILMN_1735822	TTC30A	-1.61683	0	0
ILMN_1730032	BOK	-1.61542	0	0
ILMN_1802780	CD163L1	-1.61212	0	0
ILMN_1800225	PPARG	-1.6107	0	0
ILMN_1736729	OAS2	-1.6107	0	0
ILMN_1725963	LOC647719	-1.60834	0.0018	0.0092
ILMN_3242900	H2AC19	-1.60786	0	0
ILMN_1807894	SLC7A8	-1.60692	0	0
ILMN_1682818	TTLL3	-1.60692	0	0
ILMN_1668417	WIPF1	-1.6036	0	0
ILMN_1697491	PRR5L	-1.60312	0	0
ILMN_1799889	ATP6V0D2	-1.60312	0	0
ILMN_1757660	CAPS	-1.60217	0	0
ILMN_1709067	SAMD11	-1.59932	0	0
ILMN_1713266	TENT5C	-1.59694	0	0
ILMN_1757537	RTL5	-1.59646	0	0
ILMN_1682100	IGSF10	-1.59455	0.0008	0.0045
ILMN_2278335	AKR1B15	-1.58736	0.0007	0.0036
ILMN_1711786	NFE2	-1.58688	0	0
ILMN_1781010	ARHGEF3	-1.5864	0	0
ILMN_2305225	NDRG4	-1.58544	0	0
ILMN_1677098	YPEL2	-1.58544	0	0
ILMN_1716859	TDO2	-1.58207	0	0
ILMN_1681846	ZNF540	-1.57821	0.002	0.0099
ILMN_1809894	TMEM117	-1.57725	0	0
ILMN_2307032	OSBPL5	-1.57676	0	0
ILMN_1798181	IRF7	-1.57483	0	0
ILMN_1740938	APOE	-1.57337	0	0
ILMN_1798790	IL17RC	-1.56949	0	0
ILMN_1809931	NDRG1	-1.56852	0	0
ILMN_1700432	ITPKB	-1.56657	0	0
ILMN_1718771	CCDC24	-1.56218	0	0
ILMN_1732717	FAM71E1	-1.56218	0.0001	0.0004
ILMN_1759117	XK	-1.55974	0.0105	0.0455
ILMN_1663131	LYST	-1.5509	0	0
ILMN_1685415	HBP1	-1.54992	0	0
ILMN_1666893	TRIML2	-1.54942	0	0
ILMN_3238435	SNORA12	-1.54745	0	0
ILMN_1706579	SHBG	-1.54646	0	0
ILMN_1741356	PRICKLE1	-1.54547	0	0
ILMN_1754921	FAM43B	-1.54399	0	0
ILMN_1746578	SLC23A2	-1.5435	0	0
ILMN_1791905	CCDC103	-1.5435	0	0
ILMN_1684357	SYNE3	-1.53953	0	0.0001
ILMN_1749068	LOC645863	-1.53804	0	0.0003
ILMN_1736078	THBS4	-1.53754	0	0
ILMN_1666503	DENND2A	-1.53306	0	0
ILMN_1696675	CES2	-1.53257	0	0
ILMN_1748432	ZNF525	-1.53157	0	0
ILMN_1814221	NPTX1	-1.52857	0.0017	0.0089
ILMN_1786976	RAB22A	-1.52757	0	0
ILMN_2401779	FAM102A	-1.52657	0	0
ILMN_1802096	ABTB1	-1.52607	0	0
ILMN_1777113	NEURL2	-1.52507	0	0
ILMN_1745213	PCDHB3	-1.52356	0	0
ILMN_1724666	PATJ	-1.52256	0	0
ILMN_1845086	HS.193784	-1.52206	0	0
ILMN_1768202	ANKRD24	-1.52105	0	0
ILMN_1748881	MRAS	-1.51702	0	0
ILMN_1694012	NME2	-1.51702	0	0
ILMN_2055330	KIF26B	-1.51551	0	0
ILMN_1814106	CYSRT1	-1.51501	0	0
ILMN_3256801	ATP1A1-AS1	-1.51501	0	0
ILMN_2382505	SLC22A18	-1.51147	0	0
ILMN_1724145	CBX4	-1.51096	0	0
ILMN_1710303	TTC25	-1.50894	0	0
ILMN_1720513	SETBP1	-1.50792	0	0
ILMN_1687037	IFT140	-1.50691	0	0
ILMN_2198515	ARRDC3	-1.50538	0	0
ILMN_2185866	PCDHB17P	-1.50335	0	0
ILMN_1796537	FYB1	-1.50233	0	0
ILMN_1706643	COL6A3	-1.50182	0	0
ILMN_1658469	TP53TG1	-1.49927	0	0
ILMN_1712523	MAP6	-1.49621	0.0002	0.0014
ILMN_1878029	ZBTB20	-1.4957	0	0
ILMN_1797776	PRSS23	-1.49518	0	0
ILMN_1710740	C2	-1.49211	0.0001	0.0005
ILMN_1789909	TBC1D9B	-1.49108	0	0
ILMN_1765584	TMEM38A	-1.49108	0.0032	0.0154
ILMN_1657111	AHNAK2	-1.49006	0	0
ILMN_1782034	ZXDA	-1.48646	0	0
ILMN_1672148	AKR1B10	-1.48336	0	0
ILMN_1780444	ARL3	-1.48285	0	0
ILMN_1662358	MX1	-1.48233	0	0
ILMN_1733324	ITGB3	-1.4813	0	0
ILMN_2413158	PODXL	-1.48078	0	0
ILMN_3198918	ASS1P11	-1.47975	0.0001	0.0006
ILMN_1687291	CDNF	-1.47975	0.0006	0.0036
ILMN_1665876	EWSAT1	-1.47871	0.0003	0.0016
ILMN_1742881	SYT1	-1.47768	0	0
ILMN_3259146	LOC100129681	-1.47664	0	0
ILMN_1685641	BCHE	-1.4756	0	0
ILMN_3237627	LOC154761	-1.47301	0	0
ILMN_1659206	RARA	-1.46884	0	0
ILMN_1781692	LOC645964	-1.4678	0	0.0001
ILMN_1748907	UBQLNL	-1.46415	0.0001	0.0007
ILMN_1762639	MED11	-1.46362	0	0
ILMN_1773079	COL3A1	-1.46362	0	0
ILMN_1796216	VASH1	-1.46205	0	0
ILMN_1738989	SYBU	-1.46048	0	0
ILMN_1712608	BFSP1	-1.45996	0	0
ILMN_1676563	HTRA1	-1.45943	0	0
ILMN_1812321	FAM131C	-1.45943	0	0
ILMN_3250273	TMOD2	-1.45786	0	0
ILMN_3247587	SLC48A1	-1.45733	0	0
ILMN_3243924	P2RX6	-1.45523	0	0
ILMN_1806733	COL18A1	-1.45523	0	0
ILMN_1739441	GANAB	-1.45418	0	0
ILMN_1700384	KIAA1522	-1.45049	0	0
ILMN_1678618	ELAVL3	-1.44943	0.0041	0.0194
ILMN_3241441	MEGF6	-1.44943	0.0056	0.026
ILMN_3248764	PSMG3-AS1	-1.44626	0	0
ILMN_1808391	DUSP4	-1.44626	0.0086	0.0379
ILMN_1723480	BST2	-1.44573	0	0
ILMN_1691860	SPRY1	-1.4452	0	0
ILMN_1894057	SRRM2-AS1	-1.44148	0.0003	0.0016
ILMN_1658926	NOTCH3	-1.43936	0	0
ILMN_1802053	ZNF91	-1.43883	0	0
ILMN_1766221	B4GALT1	-1.43883	0	0
ILMN_1855325	HS.192506	-1.43883	0	0
ILMN_1652280	FBXO32	-1.43776	0	0
ILMN_1704446	SLC6A10P	-1.43563	0	0
ILMN_1702683	SLC33A1	-1.43563	0	0
ILMN_1703284	SPIRE2	-1.4351	0	0
ILMN_1691563	GAGE12I	-1.43456	0	0
ILMN_1788213	FRAT2	-1.43403	0	0
ILMN_1680659	JHY	-1.43403	0	0
ILMN_1705346	NBEA	-1.43349	0	0
ILMN_1657058	PPIL6	-1.43349	0.0021	0.0105
ILMN_1813374	MFSD12	-1.43189	0	0
ILMN_1775708	SLC2A3	-1.43136	0	0
ILMN_1719627	SLC27A3	-1.42921	0	0
ILMN_1789095	BMPR2	-1.42868	0	0
ILMN_1671489	PC	-1.42814	0	0
ILMN_1687652	TGFB3	-1.42761	0	0
ILMN_3251460	ZNF765	-1.42653	0	0
ILMN_1847494	HS.88156	-1.42277	0	0
ILMN_1719286	CTSA	-1.42169	0	0
ILMN_1774261	DOK4	-1.42169	0	0
ILMN_1710859	PCSK1	-1.42169	0.0021	0.0107
ILMN_1803945	HCP5	-1.41954	0.0004	0.0023
ILMN_2092118	FPR1	-1.419	0	0
ILMN_1687947	H2BC6	-1.41846	0	0
ILMN_1676062	DIP2C	-1.41792	0	0
ILMN_1761733	HLA-DMB	-1.41414	0	0
ILMN_1697761	CFAP20DC	-1.41414	0	0
ILMN_1727815	CFI	-1.41305	0	0
ILMN_1663444	LIN7B	-1.41251	0	0
ILMN_1777049	ZNF160	-1.41197	0	0
ILMN_1763882	LOC644634	-1.41197	0	0
ILMN_2163206	CCDC110	-1.41197	0.0022	0.0112
ILMN_1732988	RIMBP3	-1.41143	0	0.0003
ILMN_1752755	VWF	-1.40926	0	0
ILMN_1700147	VPREB3	-1.40926	0	0.0002
ILMN_1742330	PLXNB1	-1.40871	0	0
ILMN_1663649	LINC00619	-1.40871	0.0061	0.028
ILMN_1778668	TAGLN	-1.40762	0	0
ILMN_1828584	HS.445843	-1.40762	0.0021	0.0107
ILMN_1697409	TNFRSF14	-1.40654	0	0
ILMN_1672121	CCDC184	-1.40599	0	0
ILMN_1796639	UBQLN3	-1.40599	0.0013	0.0071
ILMN_1801205	GPNMB	-1.40327	0	0
ILMN_2290118	MEGF9	-1.40272	0	0
ILMN_1770410	LOC554223	-1.40272	0.0005	0.0029
ILMN_1772189	ABCD1	-1.40108	0	0
ILMN_1749834	SMIM1	-1.39999	0	0
ILMN_1656310	IDO1	-1.39999	0	0.0001
ILMN_1765557	OLFML2B	-1.39835	0	0
ILMN_1779648	H2AW	-1.3978	0	0
ILMN_1727605	FRK	-1.39561	0.0038	0.0183
ILMN_2399827	HSF4	-1.39397	0.0063	0.0289
ILMN_1655821	CAPG	-1.39342	0	0
ILMN_3305152	XAGE1B	-1.39177	0	0
ILMN_1711608	SSBP2	-1.39177	0	0
ILMN_1721127	H3C4	-1.39177	0	0
ILMN_1754660	ZCCHC24	-1.38902	0	0
ILMN_1721170	GREB1	-1.38736	0	0
ILMN_2108735	EEF1A2	-1.38681	0	0
ILMN_1750062	PPARGC1A	-1.38681	0	0
ILMN_1805395	LTBP3	-1.38405	0	0
ILMN_1849186	ZNF704	-1.38239	0	0
ILMN_3247325	TPT1-AS1	-1.37907	0	0
ILMN_1763228	MEF2D	-1.37851	0	0
ILMN_1762407	CABLES2	-1.37851	0	0
ILMN_1716195	H2BC8	-1.37851	0.0002	0.0014
ILMN_2125010	SKAP2	-1.37629	0	0
ILMN_1656477	ARSA	-1.37629	0	0
ILMN_3246869	SCARNA21	-1.37573	0.0004	0.0023
ILMN_1849784	HS.559673	-1.37573	0.0058	0.0266
ILMN_3298560	LOC729291	-1.37351	0.0058	0.0267
ILMN_1755123	GBA	-1.37295	0	0
ILMN_1722718	BMP2	-1.37184	0	0
ILMN_1766123	FHIT	-1.37184	0.0003	0.0016
ILMN_1763891	SSC5D	-1.37072	0	0
ILMN_2150112	NRN1	-1.36849	0	0
ILMN_1717809	RNF24	-1.36681	0	0
ILMN_3249338	DLG5-AS1	-1.36625	0.0052	0.0241
ILMN_1801303	AMY2A	-1.36569	0.0063	0.0286
ILMN_1787186	CCN3	-1.36457	0	0
ILMN_1872404	CCDC50	-1.36457	0	0
ILMN_3230241	LOC728975	-1.36233	0.0005	0.0027
ILMN_1750215	TP53TG3B	-1.36233	0.003	0.0145
ILMN_1733616	TFEB	-1.36121	0.0062	0.0285
ILMN_1794190	CCPG1	-1.35952	0	0
ILMN_1771801	SIRPG	-1.35952	0	0
ILMN_1733669	CDH18	-1.35896	0	0
ILMN_1654370	TESK2	-1.35896	0	0
ILMN_1766925	CDH13	-1.35614	0	0.0003
ILMN_1653292	PFKFB4	-1.35558	0	0
ILMN_1681542	H4C5	-1.35389	0	0
ILMN_1790555	CCDC146	-1.35389	0.0076	0.0342
ILMN_1717934	SYT11	-1.35276	0	0
ILMN_1782305	NR4A2	-1.35276	0	0
ILMN_3232519	LOC100129129	-1.34993	0.008	0.0358
ILMN_1701613	PLAAT4	-1.34937	0	0
ILMN_1794442	ZNF469	-1.34937	0.0014	0.0075
ILMN_2325337	APOL2	-1.3488	0	0
ILMN_1792910	MNT	-1.34596	0	0
ILMN_1801516	GPC1	-1.34596	0	0
ILMN_1711408	ANXA4	-1.34596	0	0
ILMN_1698766	PYCARD	-1.34596	0	0
ILMN_1756541	MXD4	-1.34483	0	0
ILMN_3187680	ACCS	-1.34483	0	0
ILMN_1757287	MAPK6	-1.34426	0	0
ILMN_3243644	LOC100132564	-1.34426	0	0.0001
ILMN_1673805	GIP	-1.34426	0.0074	0.0333
ILMN_3285095	EEF1A1P17	-1.34312	0.0087	0.0385
ILMN_1673804	ZNF426	-1.33857	0	0
ILMN_1739054	CCDC121	-1.33857	0	0.0001
ILMN_1757497	VGF	-1.338	0	0
ILMN_1806349	SLC6A8	-1.33571	0	0
ILMN_1693242	ZNF296	-1.33571	0	0
ILMN_1803094	PDGFD	-1.33571	0	0
ILMN_1768973	H2AC20	-1.33457	0	0
ILMN_1768115	TSPAN12	-1.334	0	0
ILMN_1746788	TRIM10	-1.334	0.0071	0.032
ILMN_1774087	CCL28	-1.33228	0	0
ILMN_2046611	MCOLN3	-1.32826	0	0
ILMN_2359627	BCL2L11	-1.32769	0	0
ILMN_1722276	PAFAH1B1	-1.32539	0	0
ILMN_1744268	PLEC	-1.32539	0	0
ILMN_1656285	METTL7A	-1.32366	0.0009	0.0047
ILMN_1902094	HS.371789	-1.32193	0.0001	0.0005
ILMN_1719543	MAF	-1.31962	0	0
ILMN_1704985	CYP27A1	-1.31904	0	0
ILMN_1728885	SHISAL1	-1.31846	0	0.0001
ILMN_1678671	KLHL24	-1.31788	0	0
ILMN_1671482	GALM	-1.31673	0	0
ILMN_1719986	PIK3IP1	-1.31615	0	0
ILMN_2374164	HERPUD1	-1.31557	0	0
ILMN_1744963	ERO1A	-1.31499	0	0
ILMN_1659086	NEFL	-1.31208	0	0
ILMN_1712684	FAM20C	-1.3115	0	0
ILMN_1724194	NPEPL1	-1.30918	0	0
ILMN_1702933	ADM2	-1.30859	0	0
ILMN_1771627	ZMIZ1	-1.30801	0	0
ILMN_3240524	MFSD6	-1.30743	0	0
ILMN_1789357	DLX3	-1.30626	0.0025	0.0123
ILMN_1659047	H2AC18	-1.30568	0	0
ILMN_2376667	POFUT2	-1.3051	0	0
ILMN_1655563	CTIF	-1.3051	0	0
ILMN_1771746	CFAP206	-1.3051	0	0.0002
ILMN_1660364	CYTH4	-1.30451	0	0
ILMN_2337923	TPD52L1	-1.30451	0	0
ILMN_1779256	ARMC2	-1.30451	0.001	0.0054
ILMN_3251497	GSTA1	-1.30451	0.0059	0.0272
ILMN_1678705	ENDOV	-1.30393	0	0
ILMN_1744709	DLG5	-1.30276	0	0
ILMN_1736539	ALDH1L2	-1.30159	0	0
ILMN_1743340	CHST14	-1.301	0	0
ILMN_2234229	PRMT6	-1.29983	0	0
ILMN_1738237	HS1BP3	-1.29983	0	0
ILMN_2075800	PTK6	-1.29866	0.0013	0.007
ILMN_1828556	HS.541581	-1.29572	0.0096	0.0418
ILMN_1712082	GCNT3	-1.29514	0	0
ILMN_1770629	SLC17A7	-1.29514	0.0048	0.0224
ILMN_1796685	BEST4	-1.29514	0.0104	0.045
ILMN_1680937	H2BC4	-1.29396	0	0
ILMN_1684306	S100A4	-1.29396	0	0
ILMN_1735180	NCSTN	-1.29278	0	0
ILMN_2052373	RAB17	-1.29278	0	0
ILMN_2106107	RTL8B	-1.2916	0	0
ILMN_1758642	BAIAP2-DT	-1.2916	0	0
ILMN_2058795	CPQ	-1.29042	0	0
ILMN_1746359	RERG	-1.29042	0.0002	0.0013
ILMN_1804117	FAM89B	-1.28983	0	0
ILMN_1666976	PLD3	-1.28806	0	0
ILMN_2310685	FOXK2	-1.28806	0	0
ILMN_1678805	POMT2	-1.28688	0	0
ILMN_1803788	LGALS3	-1.28629	0	0
ILMN_1763834	APLP1	-1.28629	0	0
ILMN_1784608	CLEC2B	-1.28333	0	0
ILMN_1698733	CNIH2	-1.28333	0.0003	0.0016
ILMN_1757347	KIAA0930	-1.28274	0	0
ILMN_1705922	BAIAP2	-1.28214	0	0
ILMN_1816244	MGAT5	-1.28155	0	0
ILMN_1710410	LOC730413	-1.28155	0.01	0.0434
ILMN_3251620	JMY	-1.28036	0	0
ILMN_1746864	CYTIP	-1.27798	0	0
ILMN_3246102	LOC100132900	-1.2762	0.0073	0.0328
ILMN_1652512	C2CD2	-1.2756	0	0
ILMN_1730575	GCLC	-1.27501	0	0
ILMN_1755234	SSH3	-1.27501	0	0
ILMN_1768483	KCNK3	-1.27501	0	0
ILMN_1720916	SETD7	-1.27501	0.0035	0.0169
ILMN_1767414	CDK3	-1.27501	0.0114	0.0488
ILMN_1708485	BIN3	-1.27381	0.0064	0.029
ILMN_1688103	CTNNBIP1	-1.27322	0	0
ILMN_1810584	IL1R1	-1.27202	0.0004	0.002
ILMN_1761247	PIR	-1.27143	0	0
ILMN_1811702	GRN	-1.27083	0	0
ILMN_1777591	HOGA1	-1.27083	0	0
ILMN_1779989	GLI1	-1.27083	0.0003	0.0018
ILMN_2055760	LNPK	-1.26843	0	0
ILMN_2316878	PTPRO	-1.26843	0	0
ILMN_1798212	LLGL1	-1.26843	0	0
ILMN_1906110	HS.47995	-1.26843	0.0003	0.0018
ILMN_3242174	LOC652900	-1.26784	0	0
ILMN_1881081	HS.571151	-1.26724	0	0
ILMN_1756417	ANKRD37	-1.26604	0	0
ILMN_1658917	SLC1A1	-1.26604	0	0
ILMN_1807277	IFI30	-1.26544	0	0
ILMN_1693431	LACC1	-1.26544	0	0
ILMN_1756811	LRIF1	-1.26544	0	0
ILMN_2380418	BICD2	-1.26484	0	0
ILMN_1663145	NOMO3	-1.26484	0	0.0002
ILMN_1879480	CCNG2	-1.26424	0	0
ILMN_2373831	BTN3A3	-1.26364	0	0
ILMN_1774229	SLC7A4	-1.26364	0.0063	0.0289
ILMN_1772821	KIAA1671	-1.26303	0	0
ILMN_1669772	LRP1	-1.26183	0	0
ILMN_1811264	CCDC32	-1.26123	0	0
ILMN_1781560	ST3GAL6	-1.26063	0	0
ILMN_1813100	ARFGEF3	-1.26063	0.0003	0.0016
ILMN_2241775	RO60	-1.26003	0	0
ILMN_1716552	ENAH	-1.26003	0	0
ILMN_1723706	GRAMD4	-1.25822	0	0
ILMN_1665257	RIMS2	-1.25701	0	0
ILMN_1703374	NAV1	-1.25641	0	0
ILMN_2282641	TBXAS1	-1.25641	0.0004	0.0022
ILMN_1810533	SLC6A15	-1.2558	0	0
ILMN_1792356	DPYSL4	-1.2558	0	0
ILMN_3240433	GSTT2B	-1.2558	0	0
ILMN_1787266	SPINK1	-1.2558	0	0
ILMN_2107991	HABP4	-1.2552	0	0
ILMN_1737644	TMEM219	-1.25459	0	0
ILMN_2138589	MERTK	-1.25459	0	0
ILMN_1739301	LOC643815	-1.25459	0.0016	0.0082
ILMN_1669617	GRB10	-1.25399	0	0
ILMN_2317581	SHANK3	-1.25399	0	0
ILMN_2148668	RCBTB2	-1.25096	0	0
ILMN_2089875	TNFSF4	-1.25036	0	0
ILMN_1687384	IFI6	-1.24975	0	0
ILMN_1805449	TAPBPL	-1.24914	0	0
ILMN_3237703	FUT8-AS1	-1.24914	0.0001	0.0004
ILMN_1784420	DDX12P	-1.24853	0	0
ILMN_1836469	BRAF	-1.2461	0	0
ILMN_1733346	SH3BGR	-1.2461	0.0013	0.0071
ILMN_2059996	MEGF8	-1.2455	0	0
ILMN_1803609	XKR3	-1.2455	0	0
ILMN_1661599	DDIT4	-1.24367	0	0
ILMN_1742187	MAN1A1	-1.24367	0	0
ILMN_1755173	PLEKHA4	-1.24123	0	0
ILMN_1689200	DHDH	-1.24123	0	0
ILMN_1792951	ZHX2	-1.24001	0	0
ILMN_1802654	GLT8D2	-1.23879	0	0
ILMN_1713037	PFKL	-1.23756	0	0
ILMN_1791306	IDNK	-1.23756	0	0
ILMN_1760315	VWCE	-1.23756	0.0005	0.003
ILMN_1745620	KRCC1	-1.23695	0	0
ILMN_1662587	PNPLA7	-1.23634	0	0
ILMN_1730504	AGPAT4	-1.23511	0	0
ILMN_1685052	DNAH1	-1.2345	0.0006	0.0032
ILMN_1677946	LOC653764	-1.2345	0.0058	0.0267
ILMN_1751984	PRKAG1	-1.23389	0	0
ILMN_2059797	NOL3	-1.23327	0	0
ILMN_1751708	ITM2B	-1.23266	0	0
ILMN_1730940	KLHDC3	-1.23266	0	0
ILMN_3256325	CYB561D1	-1.23266	0	0
ILMN_1713351	SATL1	-1.23266	0.0004	0.0021
ILMN_2224907	SMIM14	-1.23205	0	0
ILMN_2133187	PRSS53	-1.23205	0	0
ILMN_1741404	MSC	-1.23205	0	0
ILMN_1857897	HS.436379	-1.23082	0	0
ILMN_1727049	SLC29A4P1	-1.2302	0.0003	0.002
ILMN_1764201	MAP2	-1.22959	0.0022	0.0109
ILMN_2188862	GDF15	-1.22836	0	0
ILMN_2120247	SLC2A10	-1.22836	0	0
ILMN_1770653	MAL2	-1.22836	0	0
ILMN_1670692	LPAR4	-1.22836	0.0053	0.0246
ILMN_2042343	MRPL42P5	-1.22774	0.0022	0.0111
ILMN_1695435	LOC653610	-1.22712	0	0
ILMN_1736577	ZNF688	-1.22589	0	0
ILMN_1687301	VCAN	-1.22527	0	0
ILMN_1654612	ZNF589	-1.22527	0.0001	0.0005
ILMN_3244314	LOC100132048	-1.22527	0.0015	0.0076
ILMN_1743187	C6orf120	-1.22095	0	0
ILMN_1757467	H1-0	-1.22033	0	0
ILMN_1770085	BTG2	-1.21847	0	0
ILMN_1687546	HSP90AA1	-1.21661	0	0
ILMN_1677581	RPGRIP1L	-1.21661	0.0027	0.0133
ILMN_1685433	COL8A1	-1.21599	0	0
ILMN_1723481	CHST3	-1.21599	0	0
ILMN_3300358	ZNF84	-1.21537	0	0
ILMN_2148913	TMEM45A	-1.2135	0	0
ILMN_1667298	LYRM9	-1.2135	0.0004	0.0024
ILMN_1736042	ME1	-1.21288	0	0
ILMN_3256471	FAM87A	-1.21164	0	0
ILMN_1773567	LAMA5	-1.20977	0	0
ILMN_1807300	PKD2	-1.20977	0	0
ILMN_1677085	RGS19	-1.20852	0	0
ILMN_1789505	ITPR1	-1.20852	0	0
ILMN_1770787	DDAH2	-1.20789	0	0
ILMN_1684461	CADPS2	-1.20727	0	0
ILMN_1751692	ZNF17	-1.20664	0	0
ILMN_2326273	CHI3L2	-1.20664	0	0
ILMN_2324734	EYA4	-1.20664	0.0001	0.0007
ILMN_3244200	LOC729372	-1.20539	0	0
ILMN_3300313	P4HTM	-1.20414	0	0
ILMN_1789464	SERINC5	-1.20414	0.0001	0.0008
ILMN_1789405	TANGO2	-1.20351	0	0
ILMN_1735764	HTR2B	-1.20163	0	0
ILMN_1701361	LURAP1L	-1.20163	0	0
ILMN_3269324	SOX9-AS1	-1.20163	0.0026	0.0127
ILMN_2173524	FOXD4	-1.20101	0	0
ILMN_1899760	LOC153577	-1.20101	0	0
ILMN_1829989	ZEB1-AS1	-1.20038	0	0
ILMN_3215212	LOC653375	-1.20038	0	0.0001
ILMN_1725306	RNF6	-1.19975	0	0
ILMN_1710170	PLPP2	-1.19849	0	0
ILMN_1797522	DUSP3	-1.19787	0	0
ILMN_3241870	FRMD8	-1.19787	0	0
ILMN_1700024	UST	-1.19787	0	0
ILMN_1813175	ADGRL1	-1.19724	0	0
ILMN_1709937	KCNN4	-1.19535	0	0
ILMN_1912997	VPS53	-1.19346	0	0
ILMN_1843932	SAP30L	-1.19219	0	0
ILMN_1661299	TLE6	-1.19219	0.0007	0.0037
ILMN_1907756	HS.444855	-1.19093	0.006	0.0275
ILMN_1699856	RALGDS	-1.18967	0	0
ILMN_1681301	AIM2	-1.18967	0	0
ILMN_1700144	ITGA10	-1.18903	0	0
ILMN_1758066	DSCR8	-1.18777	0	0
ILMN_1656840	VPS13D	-1.18713	0.0001	0.0004
ILMN_3181347	IRAG1-AS1	-1.18713	0.0017	0.0089
ILMN_1694810	PANX2	-1.1865	0	0
ILMN_2347068	MKNK2	-1.18587	0	0
ILMN_1687315	RXRA	-1.18587	0	0
ILMN_1799519	IL36B	-1.18587	0	0
ILMN_1692045	LOC643100	-1.18587	0.0061	0.028
ILMN_2232463	ARL14	-1.18396	0	0
ILMN_1772910	GAS1	-1.18333	0	0
ILMN_1755897	UGT2B7	-1.18269	0	0
ILMN_1766261	SLC2A12	-1.18269	0	0
ILMN_1789394	CATSPER1	-1.18078	0	0
ILMN_1726809	BHLHE41	-1.17951	0	0
ILMN_1796336	MAP1S	-1.17824	0	0
ILMN_1799026	PCDH18	-1.17824	0	0
ILMN_1682095	RCOR3	-1.17632	0	0
ILMN_1839019	LPP	-1.17632	0	0
ILMN_1740443	LOC728811	-1.17632	0	0
ILMN_1715823	FBXO16	-1.17632	0.0007	0.0038
ILMN_2374036	CTSL	-1.17568	0	0
ILMN_1814797	SLC35F3	-1.17568	0.0001	0.0004
ILMN_1788223	RSPH3	-1.17313	0	0
ILMN_2123743	FCER1G	-1.17313	0.0014	0.0075
ILMN_2214473	ARHGEF35	-1.17249	0.0018	0.0093
ILMN_1701604	TBC1D8B	-1.17185	0	0
ILMN_1705244	DNAH11	-1.17185	0	0
ILMN_3236833	LOC100133542	-1.17185	0.004	0.0192
ILMN_2384122	ADGRG1	-1.17121	0	0
ILMN_1812968	SOX18	-1.17121	0	0
ILMN_1814856	CACFD1	-1.17057	0	0
ILMN_1679929	KLF13	-1.16993	0	0
ILMN_1667432	HYAL3	-1.16993	0	0
ILMN_1735052	ULK1	-1.16864	0	0
ILMN_3289745	LOC339352	-1.16864	0	0
ILMN_1781386	WIPI1	-1.16736	0	0
ILMN_1746085	IGFBP3	-1.16736	0	0
ILMN_1681674	LOC645904	-1.16736	0	0
ILMN_1661743	LOC644760	-1.16607	0	0
ILMN_1791679	DNER	-1.16607	0	0
ILMN_1651209	SLC35E2A	-1.16543	0.0004	0.0024
ILMN_2159152	TP53TG3	-1.16479	0	0
ILMN_1675640	OAS1	-1.16479	0.0001	0.0006
ILMN_1906815	HS.537387	-1.16414	0.0003	0.0017
ILMN_1769382	KBTBD3	-1.16414	0.0005	0.003
ILMN_1860638	ST3GAL1	-1.16285	0	0
ILMN_1902571	HS.557622	-1.16285	0	0
ILMN_2358069	MAD1L1	-1.16157	0	0
ILMN_1781867	FOXD4L1	-1.16092	0	0
ILMN_1768480	VGLL4	-1.15898	0	0
ILMN_1711289	GYS1	-1.15898	0	0
ILMN_1691566	CCDC140	-1.15898	0.0047	0.022
ILMN_1805863	WDR81	-1.15834	0	0
ILMN_1715669	TP53I11	-1.15769	0.0006	0.0033
ILMN_1667319	PLPPR2	-1.15704	0	0
ILMN_2158705	ACYP2	-1.1564	0	0
ILMN_1914855	HS.440343	-1.1564	0.0002	0.0013
ILMN_1859657	HS.559714	-1.15575	0	0
ILMN_1740707	LOC646123	-1.15445	0.0004	0.0021
ILMN_1805999	MYO1D	-1.15381	0	0
ILMN_1659024	TMCC2	-1.15381	0.0002	0.0012
ILMN_1713449	TBX3	-1.15316	0	0
ILMN_3240241	TMEM132B	-1.15251	0.0014	0.0072
ILMN_1699695	TNFRSF21	-1.15186	0	0
ILMN_1678004	TMEM41B	-1.15186	0	0
ILMN_3187771	DHRS4-AS1	-1.15186	0	0
ILMN_2358919	TP53I3	-1.15186	0	0
ILMN_2206746	BGN	-1.15121	0.0001	0.0007
ILMN_1795286	C6orf47	-1.14991	0	0
ILMN_1728662	ALDH3B1	-1.14991	0	0
ILMN_1791296	DPY19L1	-1.14926	0	0
ILMN_2075643	ANKRD29	-1.14861	0	0.0002
ILMN_1655545	ZMYND12	-1.14731	0.0001	0.0008
ILMN_1754538	PRXL2A	-1.14666	0	0
ILMN_1807925	GNG2	-1.14666	0	0
ILMN_1690733	EGF	-1.14666	0	0
ILMN_1684447	MDGA2	-1.146	0	0
ILMN_1773901	STX12	-1.14535	0	0
ILMN_1720965	TULP4	-1.1447	0	0
ILMN_3237966	KDM2A	-1.14339	0	0
ILMN_1842582	HS.579530	-1.14339	0	0
ILMN_1751161	COL7A1	-1.14274	0	0
ILMN_1701643	GDPD5	-1.14209	0	0
ILMN_1767470	SCPEP1	-1.14143	0	0
ILMN_1703178	SCG2	-1.14143	0	0
ILMN_1716507	EPB41L1	-1.13947	0	0
ILMN_1786722	ZNF385A	-1.13881	0	0
ILMN_1692394	MINAR1	-1.13881	0.0036	0.0171
ILMN_1772894	CLTRN	-1.13816	0.0025	0.0122
ILMN_3238058	LOC151162	-1.13685	0	0
ILMN_3244646	RNVU1-7	-1.13685	0	0
ILMN_1726678	HSPC047	-1.13685	0.0114	0.049
ILMN_3238813	LOC100133563	-1.13553	0.004	0.0191
ILMN_1656482	OSBPL2	-1.13422	0	0
ILMN_1656940	ABLIM3	-1.13422	0	0
ILMN_1746831	ZNF114	-1.13422	0.0009	0.0047
ILMN_1729234	TPP1	-1.13291	0	0
ILMN_1763433	TRIM9	-1.13093	0	0
ILMN_1777342	PREX1	-1.13093	0	0.0001
ILMN_1683552	LOC400174	-1.13093	0.0001	0.0008
ILMN_1656287	SPOCK2	-1.12961	0.0005	0.0027
ILMN_2190414	ZNF83	-1.12895	0	0
ILMN_2086077	JUNB	-1.12895	0	0
ILMN_1799796	DIS3	-1.12763	0	0
ILMN_1712075	SYNM	-1.12631	0	0
ILMN_1694432	CRIP2	-1.12565	0	0
ILMN_1802338	HHLA3	-1.12565	0	0
ILMN_2411236	NRCAM	-1.12565	0.0013	0.007
ILMN_2347145	DCN	-1.12367	0	0
ILMN_1743367	FZD4	-1.123	0	0
ILMN_1866954	TPBG	-1.123	0	0
ILMN_1729453	TSPAN9	-1.12234	0	0
ILMN_2089977	FKBP9P1	-1.12035	0	0
ILMN_1653501	SEMA3B	-1.12035	0	0.0001
ILMN_1756501	ST6GAL1	-1.11969	0	0
ILMN_1866460	HS.332056	-1.11969	0	0.0002
ILMN_1779370	ARHGEF9	-1.11969	0.0027	0.0134
ILMN_1753472	SUMF1	-1.11902	0	0
ILMN_1794875	GPAT3	-1.11636	0	0
ILMN_1837428	RAB27B	-1.1157	0	0
ILMN_1672660	MBP	-1.1157	0	0
ILMN_1746618	PAQR7	-1.11503	0	0
ILMN_1777170	FAM183A	-1.1137	0.002	0.0103
ILMN_1705390	KLHL22	-1.11303	0	0
ILMN_1801077	PLIN2	-1.11303	0	0
ILMN_2154115	PSD4	-1.11303	0	0
ILMN_1786079	ZNF471	-1.11303	0	0.0001
ILMN_2051684	C4orf3	-1.11237	0	0
ILMN_1880012	SEMA5A	-1.11237	0	0
ILMN_1803772	POLD4	-1.11103	0	0
ILMN_1887170	HS.551024	-1.11036	0.0001	0.0003
ILMN_2091347	IDH1	-1.10969	0	0
ILMN_1726856	HLA-F-AS1	-1.10969	0.0056	0.0258
ILMN_1715684	LAMB3	-1.10903	0	0
ILMN_1765032	MIR570HG	-1.10836	0.002	0.0101
ILMN_1699631	CASTOR3	-1.10769	0	0
ILMN_1910948	HS.408455	-1.10769	0	0
ILMN_1674072	RBAK	-1.10769	0	0
ILMN_1744252	TP53TG3D	-1.10635	0	0
ILMN_3236970	LINC00667	-1.10635	0	0
ILMN_1664242	DZANK1	-1.10635	0.0001	0.0004
ILMN_1696318	LOC100130691	-1.10635	0.0001	0.0004
ILMN_2222234	PRDX4	-1.10568	0	0
ILMN_1706413	RRNAD1	-1.10568	0	0
ILMN_2082244	FOXK1	-1.10501	0	0
ILMN_1737025	PLCL2	-1.10501	0.0088	0.0386
ILMN_1800160	NR0B1	-1.10299	0	0.0001
ILMN_1746343	LOC643985	-1.10299	0.0001	0.0005
ILMN_1678422	DHX58	-1.10232	0	0
ILMN_3230582	LOC646626	-1.10165	0.0036	0.0175
ILMN_1761793	APOL1	-1.10098	0.0031	0.0151
ILMN_1737650	DIO2	-1.09963	0	0
ILMN_2195821	CREBRF	-1.09828	0	0
ILMN_1740426	RASD1	-1.09694	0.0011	0.0057
ILMN_1795963	OSGIN1	-1.09626	0	0
ILMN_1767934	PCSK5	-1.09491	0	0
ILMN_1793435	BTBD8	-1.09491	0.0018	0.0091
ILMN_1774596	BSCL2	-1.09424	0	0
ILMN_1731107	CCDC92	-1.09424	0	0
ILMN_1812297	CYP26B1	-1.09424	0	0
ILMN_1683755	SOX13	-1.09288	0	0
ILMN_1679401	TRPM4	-1.09288	0	0
ILMN_2165975	CES3	-1.09288	0	0
ILMN_2402600	GLIS3	-1.09288	0.0011	0.0061
ILMN_1732609	FAM214B	-1.09221	0	0
ILMN_1659029	DENND6B	-1.09153	0	0
ILMN_1773742	DNAJB9	-1.09153	0	0
ILMN_1700770	PSKH1	-1.09153	0	0
ILMN_1752478	DHRS3	-1.09085	0	0
ILMN_1739238	L1CAM	-1.09018	0	0
ILMN_2400922	OPRL1	-1.08882	0	0
ILMN_1801377	SLC29A4	-1.08882	0	0.0001
ILMN_1770373	TMEM39A	-1.08814	0	0
ILMN_1680624	CREG1	-1.08746	0	0
ILMN_1754746	CCNB3	-1.0861	0.0054	0.0251
ILMN_1714108	TP53INP1	-1.08542	0	0
ILMN_1727704	LRRC29	-1.08542	0	0
ILMN_2324672	USF2	-1.08542	0	0
ILMN_1726199	ZNF594	-1.08542	0	0.0001
ILMN_1720710	HSPB3	-1.08406	0	0
ILMN_2075927	STK40	-1.0827	0	0
ILMN_3307729	CXXC5	-1.0827	0	0
ILMN_1790781	DHRS13	-1.0827	0	0
ILMN_1652732	HTR7	-1.0827	0.0041	0.0195
ILMN_2161556	SPRING1	-1.08202	0	0
ILMN_1765990	KCNK2	-1.08202	0	0
ILMN_1670640	ZNF664	-1.08202	0	0
ILMN_3226708	ZMAT4	-1.08202	0.0007	0.0036
ILMN_1677719	CHST1	-1.08134	0.0075	0.0337
ILMN_1723768	NLRX1	-1.08066	0	0
ILMN_2122420	HMGCL	-1.07929	0	0
ILMN_1802628	PLPP6	-1.07929	0	0
ILMN_1723198	CDKN2B	-1.07861	0	0.0001
ILMN_1757406	H1-2	-1.07793	0	0
ILMN_1739161	PLPP1	-1.07793	0	0
ILMN_2362858	PILRA	-1.07793	0.0109	0.047
ILMN_1813581	CNR1	-1.07724	0.0018	0.0094
ILMN_1716957	C1QL1	-1.07724	0.0116	0.0495
ILMN_1675674	UBE4B	-1.07656	0	0
ILMN_1675472	LOC644799	-1.07656	0	0
ILMN_1806473	BEX5	-1.07587	0.0003	0.002
ILMN_1701455	FBXO6	-1.07519	0	0
ILMN_1785356	DENND5A	-1.07176	0	0
ILMN_1807448	FAM8A1	-1.07176	0	0
ILMN_1773623	HSD17B1	-1.07176	0	0
ILMN_1684628	ZFP90	-1.07108	0	0
ILMN_1714956	PLA2G12A	-1.07108	0.0032	0.0157
ILMN_2153916	HSPA2	-1.07039	0	0
ILMN_1673509	RPL28	-1.0697	0	0
ILMN_1778681	EBF1	-1.06901	0	0
ILMN_1656042	KIAA0319L	-1.06901	0	0
ILMN_1796801	ABCA8	-1.06833	0	0
ILMN_1722532	KDM3A	-1.06764	0	0
ILMN_3307719	ZNF490	-1.06695	0	0
ILMN_1717099	VPS26C	-1.06626	0	0
ILMN_2363058	PAOX	-1.06626	0	0
ILMN_1660568	LOC401622	-1.06626	0.0062	0.0285
ILMN_1651336	MLYCD	-1.06557	0	0
ILMN_1689585	C20orf194	-1.06488	0	0
ILMN_2102960	FAM214A	-1.06419	0	0
ILMN_1671791	PCK2	-1.0635	0	0
ILMN_2095273	CCDC191	-1.06281	0.0004	0.0023
ILMN_1763568	ZDHHC16	-1.06212	0	0
ILMN_1734290	MAPRE3	-1.06212	0	0
ILMN_1789436	DENND1B	-1.06074	0	0
ILMN_1664861	ID1	-1.06074	0	0
ILMN_1750373	ANOS1	-1.06074	0	0
ILMN_1795835	ATP2B1-AS1	-1.06074	0	0
ILMN_1788250	LDOC1	-1.05866	0	0
ILMN_1719072	LOC643011	-1.05797	0.0001	0.0006
ILMN_1740500	TSPYL4	-1.05797	0.0029	0.014
ILMN_1730516	ARHGAP42	-1.05797	0.0078	0.0348
ILMN_1665622	WDR5B	-1.05728	0	0
ILMN_1765796	ENO2	-1.05589	0	0
ILMN_1731224	PARP9	-1.05589	0	0
ILMN_1699978	TMEM255A	-1.05589	0.0001	0.0005
ILMN_1728011	NLGN4X	-1.05589	0.0064	0.029
ILMN_1709650	LOC652815	-1.0552	0	0
ILMN_1804955	CTSF	-1.0545	0	0
ILMN_1745471	IRF9	-1.05381	0	0
ILMN_1676891	CDK19	-1.05311	0	0
ILMN_2175112	KCNS3	-1.05311	0	0
ILMN_1698243	GLMP	-1.05242	0	0
ILMN_3246273	RNU1-3	-1.05172	0	0
ILMN_1785158	HERPUD2	-1.05172	0	0
ILMN_1808898	NPR2	-1.05102	0	0
ILMN_1765851	TRADD	-1.04963	0	0
ILMN_1754757	SCNN1D	-1.04963	0	0
ILMN_1671703	ACTA2	-1.04893	0	0
ILMN_2278636	CUX1	-1.04824	0	0
ILMN_1659659	MAGEH1	-1.04754	0	0
ILMN_1654032	ZER1	-1.04754	0	0
ILMN_1727574	ZNF827	-1.04614	0	0
ILMN_1763144	NEU1	-1.04544	0	0
ILMN_1697548	ADGRL2	-1.04544	0	0
ILMN_3306801	CRYZL2P	-1.04544	0.0066	0.03
ILMN_1745374	IFI35	-1.04474	0	0
ILMN_1651354	SPP1	-1.04404	0	0
ILMN_1712431	PCED1B	-1.04404	0	0
ILMN_2117885	FAM122A	-1.04404	0.0009	0.0049
ILMN_1732923	SIPA1L2	-1.04334	0	0
ILMN_3203444	LOC100132535	-1.04264	0	0
ILMN_1668514	PIP5K1C	-1.04194	0	0
ILMN_1758941	REEP5	-1.04124	0	0
ILMN_1710514	BCL3	-1.04054	0	0
ILMN_1689578	TLR3	-1.04054	0	0
ILMN_3251383	CCDC74B	-1.04054	0	0
ILMN_2415179	CLSTN1	-1.03914	0	0
ILMN_2375484	CPEB2	-1.03914	0	0
ILMN_1811767	INHBE	-1.03914	0	0
ILMN_1747281	EVI5L	-1.03844	0	0
ILMN_1776522	SLC50A1	-1.03844	0	0
ILMN_1711208	CELSR2	-1.03844	0	0
ILMN_1812618	ARAP3	-1.03773	0	0
ILMN_1708728	H2AJ	-1.03703	0	0
ILMN_1700549	ERLIN2	-1.03703	0	0
ILMN_2352190	CLIP2	-1.03703	0	0
ILMN_3244521	LINC00294	-1.03633	0	0
ILMN_1662038	LARGE1	-1.03633	0	0
ILMN_1735788	TRIOBP	-1.03492	0	0
ILMN_1814305	SAMD9	-1.03492	0	0
ILMN_1801443	TSKU	-1.03351	0	0
ILMN_1802257	PCTP	-1.03351	0	0
ILMN_1675483	ANKMY1	-1.03351	0	0
ILMN_1789733	CLIP3	-1.03281	0	0
ILMN_1787541	SPSB2	-1.03069	0	0
ILMN_1777499	LOC731007	-1.03069	0	0
ILMN_2373763	CASP7	-1.03069	0	0
ILMN_1846517	LOC100505715	-1.02857	0	0
ILMN_1673352	IFITM2	-1.02786	0	0
ILMN_3239445	ZBTB42	-1.02715	0	0
ILMN_1912737	HS.397465	-1.02715	0	0
ILMN_1779997	MEIS3	-1.02715	0.0002	0.0014
ILMN_1827736	PDK3	-1.02645	0	0
ILMN_3251317	RER1	-1.02645	0	0
ILMN_2321292	WIPI2	-1.02574	0	0
ILMN_2401927	TTC8	-1.02432	0	0
ILMN_1764854	ZNF761	-1.02361	0	0.0001
ILMN_1767503	GABRB3	-1.02361	0.0001	0.0005
ILMN_1670272	LRP10	-1.0229	0	0
ILMN_1796106	MGAT4B	-1.02219	0	0
ILMN_2097793	ZBTB4	-1.02148	0	0
ILMN_2312906	MIA3	-1.02148	0	0
ILMN_1787509	HELZ2	-1.02148	0	0
ILMN_2387471	PRR36	-1.02148	0	0
ILMN_2320349	BACE1	-1.02148	0.0041	0.0194
ILMN_1803018	KIFC2	-1.02077	0	0
ILMN_1791569	PLXNA1	-1.02006	0	0
ILMN_1761594	SHLD2	-1.02006	0	0
ILMN_1814629	ZC3H12B	-1.02006	0.0011	0.0056
ILMN_1666206	GSDMB	-1.01863	0	0
ILMN_1799198	OTUB2	-1.01792	0	0
ILMN_1812031	PALM	-1.01792	0	0.0001
ILMN_1753613	HOXA5	-1.01721	0	0
ILMN_3299074	LOC729960	-1.01721	0	0
ILMN_1792682	MCTP2	-1.01721	0.0016	0.008
ILMN_2082314	TOM1	-1.0165	0	0
ILMN_1694325	NFIX	-1.01578	0	0
ILMN_1815056	LOC653382	-1.01578	0.0008	0.0042
ILMN_1777513	KCTD11	-1.01364	0	0
ILMN_1744023	MGC18216	-1.01293	0	0
ILMN_1728019	PML	-1.01293	0.0012	0.0062
ILMN_1793729	C15orf39	-1.01221	0	0
ILMN_3201937	TLE1P1	-1.0115	0	0
ILMN_2055036	KLHDC1	-1.0115	0.0078	0.0347
ILMN_1704380	INCA1	-1.01078	0.0097	0.0424
ILMN_1727809	STK35	-1.00935	0	0
ILMN_1661335	SPTBN1	-1.00791	0	0
ILMN_1754795	FAT1	-1.00791	0	0
ILMN_1783350	PCNX3	-1.0072	0	0
ILMN_1740234	GSTO2	-1.00648	0	0.0001
ILMN_2374352	DBNDD1	-1.00504	0	0
ILMN_1802708	BTN3A1	-1.00504	0	0
ILMN_1744968	KCNAB1	-1.00504	0.0077	0.0346
ILMN_1814789	UBAP2L	-1.00432	0	0
ILMN_1668865	SLC2A14	-1.0036	0	0
ILMN_1754643	ESS2	-1.0036	0.0001	0.0003
ILMN_1724708	RAB33A	-1.0036	0.0051	0.0237
ILMN_2308903	WFDC3	-1.00288	0	0
ILMN_1671427	FBXW4	-1.00288	0	0
ILMN_1681829	ZNF606	-1.00288	0	0.0001
ILMN_1797822	SEL1L3	-1.00216	0	0
ILMN_1799669	PSORS1C1	-1.00216	0.0054	0.0249
ILMN_2355549	GSTT2	-1.00072	0	0
ILMN_1806713	ZNF18	-1.00072	0	0
ILMN_1651610	LOC730525	-1.00072	0	0.0001
ILMN_1682774	TEX30	1	0	0
ILMN_1807649	SPOPL	1	0	0.0001
ILMN_1701877	AXL	1.00144	0	0
ILMN_1665483	PUM3	1.00144	0	0
ILMN_1805792	TRIO	1.00216	0	0
ILMN_1764127	NPHP1	1.00216	0	0.0003
ILMN_1783676	CCDC15	1.00288	0	0
ILMN_2110908	MYC	1.0036	0	0
ILMN_2397627	UPF3B	1.00432	0	0
ILMN_1666477	LOC390876	1.00432	0.0047	0.022
ILMN_1747423	XRCC6P2	1.00576	0	0
ILMN_2090782	GCSH	1.00648	0	0
ILMN_1677292	MACIR	1.00648	0	0
ILMN_1741628	ABL2	1.0072	0	0
ILMN_2146418	CRIM1	1.00863	0	0
ILMN_3243351	LOC646214	1.00863	0	0
ILMN_3268083	LOC100128689	1.00863	0	0
ILMN_3297996	HNRNPA1P53	1.01078	0	0
ILMN_1855797	HS.568093	1.01078	0.0016	0.0085
ILMN_3226082	RPL7P22	1.0115	0	0
ILMN_1695362	ZNF32	1.0115	0	0
ILMN_1707236	HCCS	1.01221	0	0
ILMN_1756572	COQ2	1.01293	0	0
ILMN_1696585	FERMT1	1.01293	0.0001	0.0009
ILMN_2058327	HERC2P4	1.01364	0	0
ILMN_1697975	PHF14	1.01436	0	0.0001
ILMN_1767113	AOX1	1.01507	0	0
ILMN_1658678	SAAL1	1.01578	0	0
ILMN_3247018	SNORA67	1.01578	0	0
ILMN_1769520	UBE2L6	1.0165	0	0
ILMN_2404049	RBM38	1.01721	0	0
ILMN_1812759	GCH1	1.01792	0	0.0001
ILMN_2089458	SASS6	1.01792	0	0.0001
ILMN_1733579	EVI2A	1.01863	0	0
ILMN_3226904	NOP2	1.01935	0	0
ILMN_1703092	RECQL4	1.01935	0	0
ILMN_3240365	MNX1	1.01935	0.0045	0.0214
ILMN_1685661	RRP15	1.02006	0	0
ILMN_1688953	ARHGAP19	1.02006	0	0
ILMN_1791270	CDH10	1.02006	0.0069	0.0311
ILMN_1785852	NABP1	1.02077	0	0
ILMN_1687442	TNIK	1.02077	0	0
ILMN_1757437	UMPS	1.02077	0.0002	0.0012
ILMN_1731070	ORC6	1.02148	0	0
ILMN_1651715	RNF2	1.02148	0.006	0.0274
ILMN_1770803	BNIP2	1.02219	0	0
ILMN_3277715	SEPHS1P4	1.02219	0	0
ILMN_1699489	TUBB6	1.0229	0	0
ILMN_2067370	SNRPF	1.02432	0	0
ILMN_2198878	INPP4B	1.02432	0	0
ILMN_2049766	NFE2L3	1.02503	0	0
ILMN_3294222	RPS2P28	1.02503	0	0
ILMN_1724493	LYSMD2	1.02574	0	0
ILMN_1774823	RPL34	1.02645	0	0
ILMN_1663383	GEMIN5	1.02928	0	0
ILMN_1796642	NCF2	1.02998	0.0001	0.0006
ILMN_1722858	PPP2CA	1.0314	0	0
ILMN_1758672	FAM107B	1.0314	0	0
ILMN_1671237	GNGT2	1.0314	0	0
ILMN_1655577	TIAM1	1.0314	0	0
ILMN_2293992	RAB28	1.0321	0	0
ILMN_1811050	CCDC88A	1.0321	0	0
ILMN_1745954	CORO1C	1.03281	0	0
ILMN_3230845	PRR23D1	1.03281	0.0035	0.0168
ILMN_1718866	C5orf46	1.03351	0	0
ILMN_1750100	TUBB7P	1.03351	0	0
ILMN_2160727	CYTH3	1.03351	0	0
ILMN_1722034	KIAA1586	1.03351	0.0039	0.0186
ILMN_1658407	SLC43A3	1.03422	0	0
ILMN_1758293	UBR7	1.03562	0	0
ILMN_1715991	CAVIN2	1.03703	0.0001	0.0004
ILMN_1708627	SRP9P1	1.03773	0	0
ILMN_2395214	FMNL3	1.03773	0	0.0001
ILMN_2157020	SNORD48	1.03773	0.0076	0.034
ILMN_1690920	SP100	1.03844	0	0
ILMN_2351930	TRIM33	1.03914	0	0
ILMN_2221006	RAD21	1.03914	0	0
ILMN_1780188	B3GALNT2	1.03984	0	0
ILMN_1719616	DNASE1	1.03984	0.0071	0.0321
ILMN_1911605	FRS2	1.04054	0	0
ILMN_3296468	LOC645195	1.04054	0.0079	0.0351
ILMN_1806907	PAWR	1.04124	0	0
ILMN_1813207	MRPS9	1.04194	0	0
ILMN_1651557	POGLUT3	1.04264	0	0
ILMN_3304802	ANKRD36BP1	1.04264	0.0064	0.0294
ILMN_1655930	ELL2	1.04404	0	0
ILMN_1676036	LOC649679	1.04404	0	0
ILMN_1784447	PLCE1	1.04474	0	0
ILMN_1772521	MTHFD1L	1.04614	0	0
ILMN_1662578	C1GALT1	1.04684	0	0
ILMN_1670589	LOC643933	1.04684	0.0089	0.0393
ILMN_1815345	EIF3J	1.04754	0	0
ILMN_1685703	ACOX2	1.04754	0	0
ILMN_2049021	PTTG3P	1.04824	0	0
ILMN_2181593	MAGEA1	1.04893	0	0
ILMN_3294134	LOC389765	1.04893	0	0
ILMN_2290808	RPL21	1.04963	0	0
ILMN_2381603	ING3	1.05033	0	0
ILMN_3248773	SNHG15	1.05102	0	0
ILMN_1701244	ITFG2	1.05172	0	0
ILMN_1809883	CCDC134	1.05172	0	0
ILMN_1691980	FAM126A	1.05242	0	0
ILMN_1723522	APOLD1	1.05311	0	0
ILMN_2231242	HMGB1	1.05311	0	0
ILMN_3197767	HNRNPA1P35	1.05311	0	0
ILMN_1799516	DNAJC9	1.05381	0	0
ILMN_3234436	LOC100132528	1.05589	0	0
ILMN_1754045	FANCL	1.05728	0	0
ILMN_1727315	DENND1A	1.05728	0	0
ILMN_2367010	ADGRG6	1.05728	0	0
ILMN_3249286	SNORD12C	1.05728	0.0001	0.0006
ILMN_1676091	HNRNPA1P7	1.05797	0	0
ILMN_3177271	LOC100129585	1.05936	0	0
ILMN_3247657	LOC100132119	1.05936	0.0018	0.0094
ILMN_1777556	SOAT2	1.06005	0.0001	0.0005
ILMN_1702407	SPIN1	1.06074	0	0
ILMN_1757210	CALML4	1.06074	0	0.0001
ILMN_1749875	LOC728715	1.06074	0	0.0001
ILMN_1686679	ZNF462	1.06143	0	0
ILMN_2413141	SMIM8	1.06143	0.0022	0.011
ILMN_1797009	F3	1.06212	0	0
ILMN_1769245	GLIPR1	1.06281	0	0
ILMN_1774617	NAB1	1.0635	0	0
ILMN_2325394	MSH5	1.06419	0	0
ILMN_3252395	RPL34P14	1.06557	0.0049	0.0229
ILMN_3228595	LOC729768	1.06626	0	0
ILMN_1651433	DCK	1.06833	0	0
ILMN_1680675	MRRF	1.06833	0	0
ILMN_1656452	TEDC2	1.06833	0	0
ILMN_2383874	PRELID2	1.06833	0.0025	0.0124
ILMN_2280568	ANKRD36	1.06901	0	0
ILMN_1669635	NUP85	1.0697	0	0
ILMN_3236346	LOC100132901	1.0697	0	0
ILMN_2126408	UNKL	1.0697	0.006	0.0276
ILMN_1728199	POLE	1.07039	0	0
ILMN_1780769	TUBB4B	1.07108	0	0
ILMN_2374425	CCNE1	1.07108	0	0
ILMN_1715583	BOP1	1.07176	0	0
ILMN_1912662	HS.163752	1.07176	0	0
ILMN_1786034	GPRC5B	1.07313	0.0029	0.014
ILMN_1774547	MPRIP	1.07451	0	0
ILMN_1734486	TSEN15	1.07451	0	0
ILMN_1780667	POC1A	1.07451	0	0
ILMN_3306440	NEMP1	1.07451	0	0
ILMN_1736939	UGCG	1.07519	0	0
ILMN_1778599	SP140	1.07587	0	0
ILMN_1656373	BNC2	1.07587	0	0
ILMN_2375032	BEND3	1.07656	0	0
ILMN_1706990	ZNF271P	1.07724	0	0
ILMN_1801664	POLR3K	1.07861	0	0
ILMN_3269484	RPL7L1P9	1.07929	0	0
ILMN_3226727	LOC729989	1.07998	0.0001	0.0007
ILMN_1756999	RBL2	1.08134	0	0
ILMN_3200421	LOC641746	1.08134	0.007	0.0316
ILMN_3299682	RPS10P8	1.0827	0.0001	0.0004
ILMN_1708672	ACAT2	1.08338	0	0
ILMN_2287157	DST	1.08542	0	0
ILMN_3243244	SNORD80	1.08814	0.0001	0.0005
ILMN_1669376	DRAM1	1.08882	0	0
ILMN_1709227	CCDC84	1.08882	0	0
ILMN_1733627	NEDD4L	1.0895	0	0
ILMN_1702237	FKBP1A	1.0895	0	0
ILMN_1761828	E2F4	1.09018	0	0
ILMN_2141157	RANBP9	1.09018	0	0
ILMN_1855430	ADM5	1.09018	0.0027	0.0134
ILMN_3307196	BIN3-IT1	1.09153	0.0054	0.0251
ILMN_3306064	LOC730234	1.09221	0.0013	0.0067
ILMN_2215640	TUBA3D	1.09356	0	0
ILMN_1713380	EIF2B2	1.09424	0	0
ILMN_3305466	ZNF788P	1.09491	0	0
ILMN_1778673	GOLGA7	1.09559	0	0
ILMN_1766551	CPA3	1.09626	0.0023	0.0116
ILMN_1665559	CDK2	1.09828	0	0
ILMN_1712026	NLRP3	1.09828	0	0
ILMN_2151488	RMI1	1.09896	0	0
ILMN_2184373	CXCL8	1.09896	0	0
ILMN_1761463	EFHD2	1.09963	0	0
ILMN_1793572	ANKRD20A11P	1.09963	0	0
ILMN_1720266	ZGRF1	1.09963	0	0.0002
ILMN_1773968	SERBP1	1.1003	0	0
ILMN_1694548	ANXA3	1.1003	0	0
ILMN_1673586	SLC6A6	1.10165	0	0
ILMN_1688152	IL27RA	1.10165	0	0.0001
ILMN_2102951	FAHD2A	1.10232	0	0
ILMN_3224126	LOC729222	1.10367	0	0.0001
ILMN_1709483	MRE11	1.10434	0	0
ILMN_3308813	MIR599	1.10434	0	0.0002
ILMN_2105923	RHNO1	1.10501	0	0
ILMN_1735461	DDX21	1.10568	0	0
ILMN_1695880	LOX	1.10568	0	0
ILMN_1709750	SUSD1	1.10568	0	0
ILMN_1787081	TADA2A	1.10702	0	0
ILMN_3203098	SDAD1P2	1.10702	0	0
ILMN_3221790	RPL7P21	1.10769	0	0
ILMN_2167922	TRMT5	1.10836	0	0
ILMN_1814859	DDX47	1.10903	0	0
ILMN_2220283	HNRNPA1P10	1.11103	0	0
ILMN_3308265	MIR302C	1.11103	0	0
ILMN_1745904	CCDC6	1.1117	0	0
ILMN_2101719	FAM204A	1.1117	0	0
ILMN_2139816	GPSM2	1.11237	0	0
ILMN_1706246	CCT5	1.11237	0	0
ILMN_2150894	ALDH1B1	1.1137	0	0
ILMN_1760201	DNMT1	1.11437	0	0
ILMN_3304887	HNRNPA1P6	1.11503	0	0
ILMN_1767685	SERPINB7	1.1157	0	0
ILMN_1689378	NOCT	1.1157	0	0
ILMN_1742461	UAP1	1.11703	0	0
ILMN_3219739	RPS3AP43	1.11836	0.0019	0.0097
ILMN_1739345	LBHD1	1.11902	0	0
ILMN_1774387	ZHX3	1.11969	0	0
ILMN_1723020	MAP3K1	1.12102	0	0
ILMN_1689172	ATXN1L	1.12102	0	0
ILMN_2135175	SNORD36A	1.12168	0	0
ILMN_1790577	SLC35F2	1.12367	0	0
ILMN_1810228	TTF2	1.12367	0	0
ILMN_1716441	SNORD4A	1.12433	0	0
ILMN_1746457	GTF3C2	1.12499	0	0
ILMN_1661156	USP31	1.12565	0.0007	0.0039
ILMN_2411190	SMC2	1.12697	0	0
ILMN_3187792	SNRPCP3	1.12697	0.0005	0.0026
ILMN_1863647	HS.286666	1.12829	0	0
ILMN_2134176	TXLNG	1.12895	0	0
ILMN_1793349	MOB1B	1.12895	0	0
ILMN_1728984	PA2G4	1.12961	0	0
ILMN_1717063	FBXO9	1.13159	0.0003	0.0016
ILMN_1705224	STIMATE	1.13291	0	0
ILMN_1720526	CENPN	1.13356	0	0
ILMN_1779374	AMMECR1	1.13356	0	0
ILMN_1750693	SSR1	1.13422	0	0
ILMN_1765644	COMMD8	1.13422	0	0
ILMN_1782439	CNN3	1.13422	0	0
ILMN_2392546	PAICS	1.13488	0	0
ILMN_1655842	LOC442597	1.13685	0.0008	0.0044
ILMN_3238359	LOC652725	1.1375	0.001	0.0056
ILMN_1732555	B4GALT6	1.13816	0	0.0002
ILMN_1705407	NOP56	1.13947	0	0
ILMN_1705458	TRIM58	1.14012	0	0
ILMN_1777853	MBOAT2	1.14012	0	0
ILMN_1762275	CSE1L	1.14078	0	0
ILMN_1660582	LIG3	1.14143	0	0
ILMN_3240594	RNU4ATAC	1.14143	0.0003	0.0019
ILMN_1681503	MCM2	1.14405	0	0
ILMN_1732516	KNTC1	1.146	0	0
ILMN_2310296	C21orf58	1.146	0	0
ILMN_1655844	TAF1A	1.146	0.0003	0.0018
ILMN_1785265	PLS3	1.14861	0	0
ILMN_3246722	LINC01119	1.14861	0	0
ILMN_1665192	NUDT6	1.14861	0	0
ILMN_3248890	SNORA24	1.14861	0	0
ILMN_1658093	LOC652470	1.14861	0.001	0.0051
ILMN_1665117	C6orf89	1.15121	0	0
ILMN_1774930	CDC14A	1.15121	0	0
ILMN_1655165	RNF138	1.15316	0	0.0002
ILMN_1675427	NBPF15	1.15316	0.0011	0.0057
ILMN_3245365	SNORA6	1.15316	0.0023	0.0114
ILMN_1754332	SNORD14C	1.15445	0.0011	0.006
ILMN_1888609	HS.232649	1.15575	0	0
ILMN_1733756	COL12A1	1.15704	0.001	0.0055
ILMN_1694106	GPD1L	1.15963	0	0
ILMN_1776052	LOC148915	1.16027	0	0
ILMN_1677239	CCDC14	1.16092	0	0
ILMN_1666545	GCNT1	1.16092	0	0
ILMN_1815859	ERCC2	1.16157	0	0
ILMN_3191922	KRT8P9	1.1635	0.0002	0.0011
ILMN_1708101	LMNB2	1.16607	0	0
ILMN_2085446	ZNF670	1.16607	0	0.0001
ILMN_3212373	LOC727803	1.16672	0	0
ILMN_1689294	SNORD14D	1.16672	0.0023	0.0115
ILMN_1659327	LOC283683	1.16736	0.0008	0.0042
ILMN_1689327	LOC730534	1.16993	0	0
ILMN_1735220	CAV2	1.16993	0	0
ILMN_1731546	RPL26	1.17057	0	0
ILMN_1747078	HYLS1	1.17057	0	0
ILMN_1661137	SH3RF2	1.17121	0	0
ILMN_1687023	GJC1	1.17185	0	0
ILMN_1742824	SPATA13	1.17185	0.0003	0.0016
ILMN_1754068	LOC643233	1.17185	0.001	0.0053
ILMN_3233091	LOC100130224	1.17185	0.0018	0.0093
ILMN_1685834	AMPH	1.17377	0	0
ILMN_2172124	ZNF630	1.17441	0.0046	0.0218
ILMN_2330861	SMC4	1.17505	0	0
ILMN_3240155	SNORA73B	1.17505	0.001	0.0056
ILMN_3278506	LOC148430	1.17568	0	0
ILMN_1682711	GS1-124K5.11	1.17568	0	0
ILMN_1659156	ANKRD16	1.17632	0	0
ILMN_1782129	ZBED4	1.17696	0	0
ILMN_2352245	RASSF6	1.17696	0.0002	0.0011
ILMN_1752953	BCL2L12	1.17824	0	0
ILMN_1654010	AGPAT3	1.17824	0.0036	0.0174
ILMN_1714600	NAV3	1.17887	0	0
ILMN_1756043	WDHD1	1.17951	0	0
ILMN_1679460	PPFIBP1	1.18078	0	0
ILMN_2075334	H4C3	1.18142	0	0
ILMN_2224143	MCM3	1.18142	0	0
ILMN_1692790	ITGB3BP	1.18206	0	0
ILMN_1740418	CYP27B1	1.18333	0.0004	0.0024
ILMN_1746309	PTGES2-AS1	1.18333	0.0024	0.0117
ILMN_3182317	LOC100130921	1.18333	0.0028	0.0135
ILMN_1696186	LOC644889	1.18396	0.011	0.0473
ILMN_3307901	GAN	1.18777	0	0
ILMN_1771841	FOSL1	1.1903	0	0
ILMN_1768273	POP1	1.1903	0	0
ILMN_1656883	LOC643201	1.1903	0.0023	0.0115
ILMN_2221564	LYAR	1.19093	0	0
ILMN_3240321	AEN	1.19093	0	0
ILMN_2341229	CD34	1.19093	0	0
ILMN_1815319	CMTM4	1.19156	0	0
ILMN_2135798	NR2C2AP	1.19346	0	0
ILMN_3230160	PCLO	1.19346	0	0
ILMN_1655068	TOM1L2	1.19409	0	0
ILMN_3284447	LOC647150	1.19535	0	0
ILMN_1687275	AJUBA	1.19787	0	0
ILMN_1769282	FRMD6	1.19849	0	0
ILMN_1752273	KIAA1143	1.19912	0.0001	0.0008
ILMN_1671742	UPF3A	1.20038	0	0
ILMN_1655229	SLC7A11	1.20038	0	0
ILMN_1806387	KRT18P48	1.20038	0.0023	0.0114
ILMN_1714223	LETM2	1.20038	0.0031	0.015
ILMN_1705301	TEAD4	1.20101	0	0
ILMN_3283775	RPL21P28	1.20101	0	0
ILMN_2388466	TIA1	1.20226	0	0
ILMN_2099277	HTRA4	1.20351	0.0063	0.0286
ILMN_1666553	SLC25A19	1.20414	0	0
ILMN_1684346	TNFAIP8L1	1.20539	0	0
ILMN_3236877	RPL36AP37	1.20789	0.0006	0.0036
ILMN_1653251	H1-5	1.20852	0.0089	0.0392
ILMN_2131861	SOCS2	1.20914	0	0
ILMN_1717799	PRKCE	1.20914	0	0
ILMN_1714643	MGAM	1.20914	0.0003	0.0015
ILMN_1716382	C12orf75	1.21226	0	0
ILMN_1710962	TMEM97	1.21226	0	0
ILMN_1709153	PRR16	1.21599	0	0
ILMN_1763386	BID	1.21661	0	0
ILMN_2383163	DEPDC7	1.21785	0	0
ILMN_1788283	COTL1	1.21847	0	0
ILMN_1673252	AIMP2	1.21971	0	0
ILMN_1753183	CDCA4	1.22157	0	0
ILMN_1689800	MRTO4	1.22219	0	0
ILMN_3237779	TMEM184C	1.22219	0	0
ILMN_3298716	LOC729231	1.2228	0.0001	0.0004
ILMN_1682792	BYSL	1.22589	0	0
ILMN_1683441	NCAPD3	1.22589	0	0
ILMN_1761939	TIPIN	1.22589	0	0
ILMN_1692335	ELK3	1.22589	0	0
ILMN_2303669	SLC4A8	1.22651	0.0067	0.0303
ILMN_1690371	MRPL11	1.22712	0	0
ILMN_3248453	LOC100134101	1.22774	0.0006	0.0034
ILMN_1664978	TJP2	1.22836	0	0
ILMN_3243302	C8ORF30B	1.23327	0	0
ILMN_1706558	TRMT61B	1.23573	0	0
ILMN_1810901	RNASEH2A	1.23634	0	0
ILMN_1699071	MAP3K7CL	1.23634	0	0
ILMN_1674662	TICRR	1.2394	0	0
ILMN_2160428	IL1RAPL1	1.24184	0	0
ILMN_1668979	DNAJB14	1.24367	0	0
ILMN_1769369	ELAVL2	1.24428	0.0003	0.0018
ILMN_1759598	DLX5	1.24489	0	0
ILMN_1814589	LOC728037	1.24671	0	0
ILMN_1761086	VPS54	1.24793	0	0
ILMN_3259223	RPL21P125	1.24793	0	0
ILMN_2058141	HMGN2	1.24914	0	0
ILMN_1657515	RPS6KA5	1.24975	0	0
ILMN_1761259	EXT2	1.25036	0	0
ILMN_1663866	TGFBI	1.25157	0	0
ILMN_2341254	STARD13	1.25157	0	0
ILMN_3278157	RPL21P53	1.25157	0	0
ILMN_1815882	HNRNPA1	1.25217	0	0
ILMN_1689908	ANKRD13A	1.25338	0	0
ILMN_1678859	LOC649210	1.25338	0.01	0.0434
ILMN_1800642	RELN	1.25399	0.0053	0.0247
ILMN_2192385	TTC19	1.2552	0	0
ILMN_3215954	RPL21P98	1.2558	0	0
ILMN_1800958	TMEM237	1.25641	0	0
ILMN_1679318	ARSJ	1.25701	0	0
ILMN_1697864	CXorf38	1.25761	0	0
ILMN_1752526	RNF144B	1.25822	0	0
ILMN_1712257	PPP2R3B	1.25822	0.0002	0.0012
ILMN_1795976	SFXN2	1.26123	0.0015	0.0076
ILMN_2163723	KRT7	1.26424	0	0
ILMN_1716246	FRZB	1.26424	0	0
ILMN_1764495	LOC652741	1.26424	0.0001	0.0004
ILMN_1770020	PPIL3	1.26484	0	0
ILMN_1727055	PARPBP	1.26484	0	0
ILMN_1684726	C2orf27A	1.26664	0.0033	0.0158
ILMN_2370365	RFC4	1.26724	0	0
ILMN_1714592	CDA	1.26724	0	0
ILMN_1770473	LOC647326	1.26784	0.0011	0.006
ILMN_1664398	LOC651621	1.26843	0	0
ILMN_1815134	PI4K2B	1.26903	0	0
ILMN_3236694	LOC100132139	1.26903	0	0
ILMN_1712943	CCK	1.26903	0.0083	0.0367
ILMN_1760247	CD70	1.26963	0	0
ILMN_1790537	RMI2	1.27202	0	0
ILMN_1661776	CENPJ	1.27202	0	0
ILMN_1726815	H3C8	1.27202	0.0004	0.002
ILMN_2048388	ZFP69B	1.27322	0.0001	0.0004
ILMN_1785756	LOC731314	1.27381	0	0
ILMN_1741224	GPR137C	1.27381	0	0
ILMN_1676848	LOC728844	1.27381	0.0032	0.0156
ILMN_2389114	FIGNL1	1.27441	0	0
ILMN_1781479	SUV39H1	1.2756	0	0
ILMN_3238797	FAM72A	1.27679	0	0
ILMN_2306066	FUS	1.27917	0	0
ILMN_1801762	PFDN4	1.28096	0	0
ILMN_1674694	LOC643918	1.28096	0.0001	0.0009
ILMN_3237830	NAT8L	1.28155	0.0031	0.0149
ILMN_1706687	KLHL5	1.28214	0	0
ILMN_1656826	SH3RF1	1.28333	0	0
ILMN_1693221	CENPH	1.28451	0	0
ILMN_2069399	PGM5P2	1.28451	0.011	0.0476
ILMN_1800713	B3GALT5	1.2857	0.0018	0.0091
ILMN_3257233	LOC100128340	1.28688	0.0114	0.0488
ILMN_1736015	JADE1	1.29042	0	0
ILMN_2083833	CNOT6L	1.29101	0	0
ILMN_2211003	GAS2L3	1.29219	0	0
ILMN_2132161	KIF18A	1.29337	0	0
ILMN_1806801	TMEM182	1.29514	0.0001	0.0008
ILMN_1758311	NET1	1.29572	0	0
ILMN_1779758	OR51B4	1.29631	0.0045	0.0213
ILMN_1775008	NCAPD2	1.29807	0	0
ILMN_1761411	MCMBP	1.29807	0	0
ILMN_2157219	AASS	1.29983	0.0002	0.001
ILMN_1696485	HNRNPAB	1.301	0	0
ILMN_3205271	HMGB1P37	1.30276	0	0
ILMN_1722845	RAB3B	1.30276	0.0002	0.0012
ILMN_1727200	SLCO4A1	1.30626	0	0
ILMN_2409318	RCCD1	1.30859	0	0
ILMN_1793770	DNAJB6	1.30976	0	0
ILMN_1810797	WASF3	1.31208	0	0
ILMN_2072391	SNORD31	1.31383	0	0
ILMN_2101526	GGCT	1.31441	0	0
ILMN_2330243	NUDT1	1.31441	0	0
ILMN_3249682	SYCE2	1.31441	0.0086	0.0381
ILMN_1818677	MIR124-1HG	1.31673	0.0051	0.0239
ILMN_1734867	NR2C1	1.3173	0	0
ILMN_3249840	GEN1	1.3173	0	0
ILMN_3265742	LOC100130835	1.31846	0	0
ILMN_1744403	KCNIP3	1.31846	0	0
ILMN_1702783	LOC652595	1.31904	0	0
ILMN_2181060	CKAP2	1.3202	0	0
ILMN_1737283	TMSB15B	1.3202	0	0
ILMN_1660754	MIR17HG	1.32135	0.0004	0.0025
ILMN_1752455	DOCK5	1.32251	0	0
ILMN_1744815	NECTIN1	1.32251	0.0001	0.0009
ILMN_1704418	FOXD1	1.32366	0	0
ILMN_1776490	HROB	1.32423	0	0
ILMN_1779147	ENC1	1.32596	0	0
ILMN_1743396	ACOX3	1.32654	0	0
ILMN_1783075	MMS22L	1.32769	0	0
ILMN_2191759	HNRNPA1P16	1.32769	0	0.0001
ILMN_1834842	HS.443602	1.33113	0.0003	0.0018
ILMN_1705686	NRGN	1.33171	0	0
ILMN_1838655	HS.151692	1.33228	0	0
ILMN_3262376	C6orf99	1.33228	0.0016	0.0084
ILMN_1678493	CHN1	1.33285	0	0
ILMN_2396947	PSMC3IP	1.33457	0	0
ILMN_1796074	TYMSOS	1.33514	0	0
ILMN_2216918	SHPK	1.33628	0	0
ILMN_1776905	TMEM236	1.33685	0.0001	0.0004
ILMN_1671843	PSRC1	1.338	0	0
ILMN_1662184	C5orf34	1.338	0	0
ILMN_1814200	BMP2K	1.33857	0	0
ILMN_1673409	MIR503HG	1.34085	0	0
ILMN_1656254	NOTCH2NLA	1.34085	0	0
ILMN_3256674	LOC100128485	1.34085	0	0
ILMN_2223350	SPRYD7	1.34199	0	0
ILMN_1747184	PUS7L	1.34426	0	0
ILMN_1685176	SGMS2	1.34483	0	0
ILMN_1722620	LOC644973	1.34596	0.0056	0.0257
ILMN_1807372	ADORA2A	1.34653	0	0
ILMN_1838885	EPG5	1.3488	0	0
ILMN_1806825	CEP128	1.3488	0	0
ILMN_1756935	OSBPL6	1.34993	0	0
ILMN_3241756	FAM136BP	1.35163	0	0.0001
ILMN_1745946	HAUS1	1.35219	0	0
ILMN_1783846	RAPH1	1.35276	0	0
ILMN_1669842	CHAF1A	1.35389	0	0
ILMN_1704055	NOP16	1.35502	0	0
ILMN_1671353	IL12A	1.35502	0	0
ILMN_1697309	NCF1	1.35614	0.0043	0.0204
ILMN_2191436	POLA1	1.35727	0	0
ILMN_1802174	WT1	1.35727	0	0
ILMN_1700042	TLN2	1.35783	0	0
ILMN_1662880	LINC01554	1.3584	0.007	0.0314
ILMN_3245756	LUZP6	1.35952	0.0006	0.0035
ILMN_1740871	FGF5	1.36121	0	0
ILMN_1754211	DCLRE1C	1.36233	0	0.0001
ILMN_1784294	CPA4	1.36289	0	0
ILMN_1717313	NFKBIE	1.36401	0	0
ILMN_1702691	TNFAIP3	1.36513	0	0
ILMN_1708059	USP13	1.36513	0	0
ILMN_3298829	HMGN2P24	1.36513	0	0
ILMN_1815723	NUP35	1.36681	0	0
ILMN_1781383	TONSL	1.36681	0	0.0003
ILMN_2161508	PHTF2	1.36737	0	0
ILMN_2233099	SSRP1	1.36793	0	0
ILMN_2136446	CTNNAL1	1.36849	0	0
ILMN_1773119	CCNF	1.36905	0	0
ILMN_1659364	RFC5	1.37016	0	0
ILMN_1772824	WNT5B	1.37072	0	0
ILMN_1855278	HS.184721	1.37184	0	0
ILMN_1737413	MSH2	1.37239	0	0.0001
ILMN_1880086	HS.538933	1.37239	0.0006	0.0036
ILMN_1680955	AURKA	1.37407	0	0
ILMN_2160929	FEN1	1.37518	0	0
ILMN_1690464	SLC35G1	1.37518	0	0
ILMN_1811238	ALPK2	1.37573	0	0
ILMN_1808219	HEATR3	1.3774	0	0
ILMN_2215881	ARHGAP11B	1.3774	0.0001	0.0006
ILMN_2074044	PLS1	1.37851	0	0
ILMN_1666617	LINC00472	1.37851	0.0008	0.0044
ILMN_2136177	CNOT6	1.37907	0	0
ILMN_3240389	CPOX	1.37907	0	0
ILMN_1702244	TMEM68	1.37907	0	0
ILMN_2222074	PTPN12	1.38294	0	0
ILMN_3236049	SNORD12	1.38405	0.0001	0.0004
ILMN_2367239	RCAN1	1.38736	0	0
ILMN_1741801	CDC7	1.38847	0	0
ILMN_2309534	RDM1	1.38847	0.0001	0.0004
ILMN_1793514	RPTOR	1.39067	0.006	0.0274
ILMN_1755862	PFAS	1.39232	0	0
ILMN_1804357	GNG4	1.39342	0	0
ILMN_3211463	HNRNPA1P12	1.39342	0.0001	0.0006
ILMN_1782204	AFP	1.39397	0	0
ILMN_1696266	XRCC3	1.39397	0	0
ILMN_1809245	PITPNB	1.39561	0	0
ILMN_1682120	THEM4	1.39671	0	0
ILMN_1806906	SSR3	1.39999	0	0
ILMN_1653524	SIKE1	1.40708	0	0
ILMN_1800787	RFTN1	1.40871	0	0
ILMN_1813703	RALGPS2	1.40871	0.0003	0.0017
ILMN_1724479	NR2C2	1.40926	0	0
ILMN_3276859	LOC401127	1.41034	0	0
ILMN_1657039	FILIP1	1.41034	0.001	0.0051
ILMN_1709267	MKRN3	1.41034	0.0012	0.0063
ILMN_2125880	ZNF566	1.41197	0	0.0001
ILMN_1796099	LOC644380	1.41251	0.0057	0.0263
ILMN_1811367	MAT2B	1.41414	0	0
ILMN_1765701	TUBAP2	1.41414	0	0
ILMN_1669584	ILF3	1.41468	0	0
ILMN_1768969	LBR	1.4163	0	0
ILMN_1676797	C8orf37	1.41684	0	0
ILMN_2199676	CEP152	1.41792	0	0
ILMN_1717707	PSTK	1.419	0	0
ILMN_1699354	EPHA2	1.41954	0	0
ILMN_2201678	FSTL1	1.42062	0	0
ILMN_1712632	XDH	1.42223	0	0.0003
ILMN_1735680	TMEM30A	1.42653	0	0
ILMN_1798372	ANXA2P3	1.42707	0	0
ILMN_2212878	ESM1	1.42707	0.0016	0.0081
ILMN_1742922	PRIM2	1.42868	0	0
ILMN_2111187	ELOVL6	1.42921	0	0
ILMN_2077550	RACGAP1	1.43029	0	0
ILMN_1785618	SMTN	1.43136	0	0
ILMN_1672991	LOC648213	1.43296	0.0001	0.0004
ILMN_2383774	TRAF3	1.43349	0	0
ILMN_3187273	LOC100129282	1.43349	0.001	0.0054
ILMN_1696713	POLA2	1.43456	0	0
ILMN_1747630	DEK	1.43563	0	0
ILMN_1664682	DNA2	1.43616	0	0
ILMN_1707548	RAD18	1.43776	0.005	0.0232
ILMN_1896149	HS.429843	1.43883	0.0003	0.002
ILMN_1668469	TMEM131L	1.44308	0	0
ILMN_2351466	NTM	1.44361	0	0
ILMN_3187530	LOC100128765	1.44467	0	0
ILMN_3190833	CCRL2	1.44626	0	0
ILMN_2137084	LIN9	1.4489	0	0
ILMN_2377385	SERPINA9	1.45049	0	0.0002
ILMN_1748083	RASGRF1	1.45049	0.0001	0.0004
ILMN_2374633	ZWILCH	1.45154	0	0
ILMN_1809439	HMGB1P1	1.45207	0	0
ILMN_1682336	MASTL	1.4526	0	0
ILMN_1760849	NETO2	1.45418	0	0
ILMN_1796589	TRIP13	1.45418	0	0
ILMN_1787477	CENPO	1.45786	0	0
ILMN_1668507	DDAH1	1.45943	0	0
ILMN_1653856	UBASH3B	1.45996	0	0
ILMN_3241139	SNORD57	1.45996	0	0.0002
ILMN_3239922	TCAM1P	1.45996	0.0001	0.0005
ILMN_1661940	CAMTA1	1.46048	0	0
ILMN_1815169	MCM5	1.461	0	0
ILMN_2306630	SP8	1.46676	0	0
ILMN_1685012	EAF1	1.4678	0	0
ILMN_3239603	LOC727967	1.4678	0	0
ILMN_2119297	SAMD4A	1.46937	0	0
ILMN_1696591	RB1	1.47041	0	0
ILMN_1917341	PTPN14	1.47353	0	0
ILMN_2246956	BCL2	1.47353	0	0
ILMN_2080611	PDSS1	1.47405	0	0
ILMN_1686884	IL1RAP	1.47664	0	0
ILMN_3245143	CFAP45	1.47716	0	0
ILMN_2201596	CYTL1	1.47716	0.0005	0.0029
ILMN_2404327	SSX2	1.47871	0.0001	0.0004
ILMN_2273103	ELK4	1.48078	0	0
ILMN_1665538	SKP2	1.48182	0	0
ILMN_2062001	HOOK3	1.48285	0	0
ILMN_2413650	STIL	1.48336	0	0
ILMN_2122103	ETS1	1.4844	0	0
ILMN_2173004	RAB8B	1.48646	0	0
ILMN_2285713	TDP1	1.48646	0	0
ILMN_1737205	MCM4	1.4916	0	0
ILMN_1813701	RASAL2	1.49365	0	0
ILMN_1695357	SPDL1	1.4957	0	0
ILMN_2069945	SNRNP27	1.49825	0	0
ILMN_3215759	HAUS1P2	1.49825	0	0
ILMN_1767433	TBC1D5	1.49825	0.0025	0.0125
ILMN_2196569	NUP93	1.49927	0	0
ILMN_1807501	GINS4	1.49927	0	0
ILMN_3286312	LOC642458	1.50029	0	0
ILMN_2066756	NCAPG2	1.50029	0	0
ILMN_2349459	BIRC5	1.50335	0	0
ILMN_3239673	LOC100134474	1.50437	0.0001	0.0007
ILMN_2407669	PEAR1	1.50538	0	0
ILMN_1703531	S1PR3	1.50792	0	0
ILMN_1722127	RAD54B	1.50995	0	0
ILMN_1812776	FBXO28	1.51096	0	0
ILMN_2386973	PKP2	1.51349	0	0
ILMN_1719256	CKS1B	1.51501	0	0
ILMN_3265797	HMGB1P10	1.51652	0	0
ILMN_3240605	ZNF488	1.51702	0.0027	0.0131
ILMN_1687592	WWC3	1.51803	0	0
ILMN_2122176	LLPH	1.52055	0	0
ILMN_1693985	JPH1	1.52105	0	0
ILMN_1735093	TIMELESS	1.52155	0	0
ILMN_2200331	H2AX	1.52256	0	0
ILMN_1795454	CPSF6	1.52306	0	0
ILMN_1733415	MFAP5	1.52356	0	0.0003
ILMN_3236634	LOC728889	1.52457	0	0
ILMN_1665290	LOC643995	1.52757	0.0023	0.0114
ILMN_2096012	UHMK1	1.53207	0	0
ILMN_1711899	ANXA2	1.53655	0	0
ILMN_1768816	TMPO	1.53655	0	0
ILMN_2074258	BARD1	1.53655	0	0
ILMN_1678745	NUDCD1	1.53804	0	0
ILMN_2179778	PHLDB2	1.543	0	0
ILMN_1747303	DDX39A	1.5435	0	0
ILMN_1663858	ZNF286A	1.5435	0	0
ILMN_1806037	TK1	1.54449	0	0
ILMN_3226814	RPL31P4	1.54449	0	0
ILMN_1724407	TACC3	1.54794	0	0
ILMN_1768662	UCK2	1.54844	0	0
ILMN_1736327	CDC42EP3	1.54893	0	0
ILMN_1804953	CCDC18	1.5509	0	0
ILMN_1747870	POLR1G	1.55238	0	0
ILMN_1655307	FAM136A	1.55385	0	0
ILMN_2312719	EXOSC9	1.55483	0	0
ILMN_2110167	POLR1E	1.55533	0	0
ILMN_1800611	CEP72	1.56267	0	0
ILMN_2323944	FAM110A	1.56657	0	0
ILMN_1675429	SMURF2	1.56755	0	0
ILMN_1733249	GNB4	1.56803	0	0
ILMN_1678300	ARHGAP27P1	1.569	0	0
ILMN_1721868	KPNA2	1.56949	0	0
ILMN_3307916	BMPER	1.56949	0	0
ILMN_1801442	KRT81	1.57095	0	0
ILMN_1744381	SERPINE1	1.57095	0	0
ILMN_2189842	SNORA10	1.57483	0	0
ILMN_1731184	MELK	1.5758	0	0
ILMN_1779663	TRMT2B	1.5758	0	0
ILMN_1750102	EME1	1.57918	0	0
ILMN_1761486	BORA	1.58304	0	0
ILMN_1743579	WDR4	1.5864	0	0
ILMN_1706779	LIG1	1.58976	0	0
ILMN_1708105	EZH2	1.59024	0	0
ILMN_1797875	ALOX5AP	1.59741	0	0
ILMN_1891067	KCNH1	1.59932	0	0
ILMN_1762712	HHEX	1.60312	0	0
ILMN_2157240	MNS1	1.6036	0	0
ILMN_1797318	HSPA14	1.60975	0	0
ILMN_1711894	MYB	1.60975	0	0.0002
ILMN_1800619	BRI3BP	1.61164	0	0
ILMN_3294965	RRAS2P1	1.61447	0	0.0002
ILMN_1791366	RCOR2	1.61589	0.0027	0.0132
ILMN_3294365	HMGB3P24	1.61636	0	0
ILMN_1673376	TBCD	1.6173	0	0
ILMN_1802292	WDFY2	1.61871	0	0
ILMN_1715661	TFAM	1.62199	0	0
ILMN_1697736	EXOSC2	1.62387	0	0
ILMN_1746699	SGO2	1.62621	0	0
ILMN_1749930	NDC1	1.62807	0	0
ILMN_2119123	GRPR	1.62854	0.0006	0.0032
ILMN_1752249	PIEZO1	1.62901	0	0
ILMN_1701424	LAMC2	1.6318	0	0
ILMN_1727134	KLHL42	1.63366	0	0
ILMN_1703906	HJURP	1.63506	0	0
ILMN_3211857	HMGN2P18	1.6397	0	0
ILMN_1698191	SCML2	1.64247	0	0
ILMN_1674231	CHAF1B	1.64386	0	0
ILMN_1663195	MCM7	1.64708	0	0
ILMN_1709882	CILK1	1.64708	0	0
ILMN_1700081	FST	1.64985	0	0
ILMN_1783285	CTPS1	1.65214	0	0
ILMN_1712386	MIS18A	1.65581	0	0
ILMN_1714418	RFLNB	1.6581	0	0
ILMN_1809607	PPIF	1.66084	0	0
ILMN_1717173	ECT2	1.66448	0	0
ILMN_1793033	RBM28	1.66539	0	0
ILMN_1879857	HS.258266	1.66539	0	0
ILMN_3176746	TMPO-AS1	1.66585	0	0.0001
ILMN_1754126	SH2D5	1.66857	0	0
ILMN_1808238	RBPMS2	1.66857	0.007	0.0317
ILMN_1753164	IPO8	1.67175	0	0
ILMN_2173291	CYP4B1	1.6731	0	0
ILMN_1741143	TXK	1.67807	0	0
ILMN_1778717	DBF4	1.67942	0	0.0002
ILMN_1804329	TUSC2	1.68212	0	0
ILMN_1730998	TSPAN6	1.68437	0	0
ILMN_2155272	PIF1	1.68527	0	0
ILMN_1790689	CRISPLD2	1.68572	0	0
ILMN_1681737	TMSB15A	1.69019	0	0
ILMN_1780582	CD83	1.69332	0	0
ILMN_1751362	FASTKD1	1.69377	0	0
ILMN_1711904	MXD3	1.6951	0	0
ILMN_1685714	INHBB	1.7	0	0
ILMN_1712452	KIF20B	1.70088	0	0
ILMN_1780898	PRKCH	1.70399	0	0
ILMN_1797307	BUB1B	1.70664	0	0
ILMN_1691430	GSTCD	1.70797	0.0016	0.0082
ILMN_1706660	HYI	1.71677	0	0
ILMN_1710676	FBXO5	1.71721	0	0
ILMN_2398159	DKK3	1.72072	0	0
ILMN_2148150	CHAC2	1.72159	0	0
ILMN_2261076	NEDD9	1.72465	0	0
ILMN_2051373	NEK2	1.72509	0	0
ILMN_1676448	WDFY1	1.72814	0	0
ILMN_2219131	RPS15	1.72988	0	0
ILMN_2358801	PLEKHG5	1.72988	0.0001	0.0004
ILMN_1801262	RAD51B	1.73422	0	0
ILMN_1700967	MB21D2	1.73812	0	0
ILMN_1660654	CDCA2	1.74028	0	0
ILMN_1681221	ARHGEF39	1.74416	0	0
ILMN_2202948	BUB1	1.74502	0	0
ILMN_3247504	HAUS5	1.75104	0	0
ILMN_3239073	LOC100132091	1.75146	0.0039	0.0187
ILMN_1774733	SOCS1	1.75189	0	0
ILMN_1652580	POLD1	1.75446	0	0
ILMN_1671151	RARB	1.75916	0	0
ILMN_3305378	LOC729839	1.75916	0	0
ILMN_1697998	MTFR2	1.76043	0	0
ILMN_1660222	MTBP	1.76086	0	0
ILMN_3308911	MIR128-2	1.76086	0.0089	0.039
ILMN_1664516	CENPF	1.76256	0	0
ILMN_2412244	NF2	1.76256	0	0
ILMN_3294642	LOC392787	1.76511	0.0004	0.0025
ILMN_1694075	GADD45A	1.76723	0	0
ILMN_3220769	LOC729964	1.76977	0	0
ILMN_2368530	IL32	1.77273	0	0
ILMN_1696590	CHST4	1.77315	0.0059	0.0272
ILMN_3218401	LOC649445	1.77442	0.0084	0.037
ILMN_1801913	PPIH	1.77737	0	0
ILMN_1660817	DDB2	1.77905	0	0
ILMN_1728972	PIMREG	1.78115	0	0
ILMN_1806841	ADAM32	1.78492	0.0004	0.0023
ILMN_2141807	KNSTRN	1.78534	0	0
ILMN_1776577	DSCC1	1.78534	0	0
ILMN_2274586	PKD1L2	1.79036	0	0
ILMN_3176989	HAUS8	1.79077	0	0
ILMN_1759870	LOC653066	1.79369	0	0
ILMN_1704753	EPAS1	1.79784	0	0
ILMN_2368718	CENPM	1.79867	0	0
ILMN_3188023	UBL5P1	1.79867	0.0075	0.0337
ILMN_1796949	TPX2	1.7995	0	0
ILMN_1666305	CDKN3	1.80199	0	0
ILMN_3244439	DDTL	1.80364	0.0001	0.0006
ILMN_3203666	HNRNPA1P52	1.80571	0.0005	0.003
ILMN_2210129	PRIM1	1.80735	0	0
ILMN_1687107	RFWD3	1.81229	0	0
ILMN_1898938	HS.171481	1.81311	0	0
ILMN_2135756	HSF2BP	1.81435	0	0
ILMN_1661264	SHMT2	1.81476	0	0
ILMN_2209515	SNORD56	1.81639	0	0
ILMN_1742145	ESPL1	1.81762	0	0
ILMN_2355738	INCENP	1.82049	0	0
ILMN_1682775	EDN1	1.82212	0	0
ILMN_1784967	EPB41L4B	1.82212	0.0008	0.0045
ILMN_2349982	FGF1	1.82253	0	0
ILMN_1679438	CENPU	1.82416	0	0
ILMN_1798654	MCM6	1.82863	0	0
ILMN_1802819	DEPDC1	1.82985	0	0
ILMN_1738420	TMEM201	1.83309	0	0
ILMN_1853876	TMEM64	1.83552	0	0
ILMN_1805828	VRK1	1.83673	0	0
ILMN_1789991	MARCHF4	1.83754	0	0
ILMN_1791945	LOC651933	1.84077	0	0
ILMN_2215631	OTUD6B	1.84117	0	0
ILMN_1724686	CLDN1	1.84439	0	0
ILMN_1883745	LINC01293	1.84599	0	0
ILMN_2399893	RPS24	1.8492	0	0
ILMN_1756705	CHTF18	1.8504	0	0
ILMN_1794539	KIF11	1.8516	0	0
ILMN_1730825	SGO1	1.8516	0	0
ILMN_1698367	CD84	1.85479	0.0058	0.0268
ILMN_1651237	CDT1	1.85599	0	0
ILMN_1761812	DMD	1.85957	0.0057	0.0263
ILMN_2301083	UBE2C	1.86315	0	0
ILMN_2094952	NUAK2	1.86354	0	0
ILMN_2100287	CFAP58	1.86711	0	0
ILMN_3222998	LOC729513	1.87184	0.0011	0.0058
ILMN_1700337	TROAP	1.87224	0	0
ILMN_1785955	TYW5	1.87696	0.0002	0.0014
ILMN_1770228	KRT34	1.87931	0	0
ILMN_2334112	NSD2	1.8801	0	0
ILMN_1784356	TTLL11	1.88049	0	0
ILMN_3261292	EBF4	1.88284	0	0
ILMN_1727540	C1orf112	1.88518	0	0
ILMN_1777564	MAD2L1	1.88908	0	0
ILMN_1773763	MTA2	1.89025	0	0
ILMN_1747016	CEP55	1.89103	0	0
ILMN_1683305	COMMD2	1.89569	0	0
ILMN_2235137	FANCD2	1.89608	0	0
ILMN_1728934	PRC1	1.90034	0	0
ILMN_3236160	MGARP	1.90034	0	0
ILMN_1898518	GFRA1	1.90034	0	0
ILMN_1900270	HS.436134	1.90265	0	0
ILMN_1727813	MPC2	1.90689	0	0
ILMN_3244640	SNORD96A	1.90766	0	0
ILMN_2207170	WWC2	1.9092	0.0002	0.001
ILMN_1712461	CBLN1	1.91303	0.0045	0.0211
ILMN_1747924	LOC644254	1.9222	0	0
[truncated: 257 more rows]

## Sheet: Tab 3-WM3248 siYAP&TAZ genes
	Gene	siControl vs. siYAP/siTAZ	siControl vs. siYAP/siTAZ	siControl vs. siYAP/siTAZ
ProbeID	Symbol	Log2FC	pValue	FDR
ILMN_2233334	MYH16	13.1801	0.0057	0.0285
ILMN_2410182	BEST3	13.0156	0.0063	0.0314
ILMN_1733235	LOC642148	12.6967	0.0057	0.0287
ILMN_3234989	LOC100133920	12.5921	0.0082	0.0397
ILMN_1783905	LUZP4	12.5874	0.0083	0.0402
ILMN_1898692	HS.564805	12.4765	0.0018	0.01
ILMN_1691757	C2CD3	12.2297	0.0102	0.0483
ILMN_1656424	SNRPE	12.2041	0.0039	0.0204
ILMN_2209088	KRTAP9-4	11.941	0.0034	0.0182
ILMN_3203724	LOC100131225	11.932	0.0083	0.04
ILMN_1766514	LOC650274	11.8948	0.0029	0.0157
ILMN_1827057	HS.562844	11.8938	0.0049	0.0252
ILMN_3308545	MIR1243	11.7576	0.0068	0.0338
ILMN_1740094	BEND4	11.7317	0.0082	0.0399
ILMN_1652461	PARD3B	11.6945	0.0059	0.0298
ILMN_1662846	GPR160	11.6035	0.0029	0.0155
ILMN_3272977	RPS4XP17	11.4068	0.0058	0.0292
ILMN_3235969	SNORA9	11.3534	0.0077	0.0376
ILMN_1748886	LOC646155	11.2637	0.0065	0.0323
ILMN_3309194	PWRN2	11.2218	0.0049	0.0253
ILMN_1653055	SOX3	11.1235	0.0034	0.018
ILMN_1773459	SOX11	11.1205	0.0032	0.0169
ILMN_1655191	CASZ1	11.0836	0.0017	0.0098
ILMN_1742025	OLFM1	11.057	0	0
ILMN_1736471	C3orf80	11.0271	0.0046	0.0237
ILMN_1673073	WDR62	11.0125	0	0
ILMN_2198413	MYEOV	10.8199	0.008	0.0387
ILMN_3281383	LOC100131722	10.7973	0.0082	0.0395
ILMN_3276319	LOC440180	10.6976	0.0078	0.038
ILMN_1777190	CFD	10.6189	0.0061	0.0305
ILMN_2080080	MAP7D2	10.5332	0.0047	0.0243
ILMN_1683886	LOC642853	10.4216	0.0056	0.0282
ILMN_3226244	RPL12P6	10.2505	0.0047	0.024
ILMN_1751474	ARHGAP29	10.2156	0.0036	0.0189
ILMN_3251399	SLC17A5	10.1538	0.0101	0.0479
ILMN_3270626	GLYATL1P2	9.8937	0.0085	0.0409
ILMN_1789991	MARCHF4	7.17205	0	0
ILMN_1707685	LOC730302	6.77042	0.007	0.0344
ILMN_2313672	IL1RL1	6.39239	0	0
ILMN_1669404	KISS1	5.9808	0	0
ILMN_1658619	WWC1	5.7755	0	0
ILMN_1763382	NPPB	5.76686	0	0
ILMN_1658448	KRTAP2-1	5.732	0	0
ILMN_1701483	SYP	5.68782	0.0062	0.0309
ILMN_1660067	LOC728285	5.62202	0	0
ILMN_3248758	LOC728934	5.56026	0	0
ILMN_2102422	ABCB8	5.42536	0.0066	0.0326
ILMN_1714587	DEFB103B	4.72879	0	0
ILMN_1770228	KRT34	4.67559	0	0
ILMN_1671509	CCL3	4.6427	0	0
ILMN_1716264	ANKRD1	4.54504	0	0
ILMN_1781761	ENPP4	4.43776	0.0011	0.0067
ILMN_2105573	CCL3L3	4.41116	0	0
ILMN_1801257	CENPA	4.39691	0	0
ILMN_1703460	LOC440402	4.3703	0	0.0001
ILMN_1734827	MKI67	4.33643	0	0
ILMN_2413898	MCM10	4.18729	0	0
ILMN_1747355	CCL3L1	4.10786	0	0
ILMN_1682775	EDN1	4.09424	0	0
ILMN_1842320	HS.85989	4.07835	0	0.0001
ILMN_1781943	FAM83D	4.066	0	0
ILMN_1814077	ZFPM2	4.06273	0	0
ILMN_2126706	LMNB1	4.01159	0	0
ILMN_1678669	RRM2	3.99358	0	0
ILMN_1709484	BLM	3.97398	0	0
ILMN_1703906	HJURP	3.93083	0	0
ILMN_1705579	MPP4	3.92847	0	0
ILMN_1670166	LOC644058	3.92258	0.0012	0.0068
ILMN_1779711	DTL	3.91294	0	0
ILMN_1787115	WWTR1	3.91255	0	0
ILMN_2412384	CCNE2	3.85778	0	0
ILMN_1744830	ARHGAP11A	3.85539	0	0
ILMN_3276822	LOC645726	3.85479	0	0
ILMN_1800465	LOC654042	3.80962	0	0
ILMN_2212878	ESM1	3.80797	0	0
ILMN_1767362	ADAMTS6	3.80426	0	0
ILMN_1713749	CORO1A	3.79233	0.0011	0.0063
ILMN_1766658	PKMYT1	3.78304	0	0
ILMN_1747911	CDK1	3.75649	0	0
ILMN_1694548	ANXA3	3.69766	0	0
ILMN_1712999	LOC642103	3.69165	0	0
ILMN_1721393	LOC391555	3.65981	0.0001	0.0006
ILMN_1660654	CDCA2	3.59503	0	0
ILMN_1763455	VSTM1	3.56742	0.0057	0.0286
ILMN_2275533	DIAPH3	3.54584	0	0
ILMN_1673673	PBK	3.54114	0	0
ILMN_1747016	CEP55	3.53182	0	0
ILMN_2149292	TMEM40	3.53182	0	0
ILMN_3187530	LOC100128765	3.51033	0	0
ILMN_2222008	KIFC1	3.49902	0	0
ILMN_1751776	CKAP2L	3.49365	0	0
ILMN_2202948	BUB1	3.49096	0	0
ILMN_1710479	RGMB	3.4844	0	0
ILMN_2334204	ERCC6L	3.47573	0	0
ILMN_1808071	KIF14	3.46937	0	0
ILMN_1736816	SKA3	3.46375	0	0
ILMN_1737728	CDCA3	3.45786	0	0
ILMN_1737184	CDCA7	3.44148	0	0
ILMN_1808238	RBPMS2	3.43816	0	0
ILMN_1799667	KIF4A	3.41224	0	0
ILMN_1754126	SH2D5	3.40762	0	0
ILMN_1751444	NCAPG	3.40095	0	0
ILMN_1670238	CDC45	3.39163	0	0
ILMN_1733847	GALR2	3.39136	0.0002	0.0011
ILMN_1709085	HASPIN	3.38998	0	0
ILMN_1651237	CDT1	3.38543	0	0
ILMN_1712632	XDH	3.38405	0	0
ILMN_1739645	ANLN	3.37837	0	0
ILMN_1749829	DLGAP5	3.36681	0	0
ILMN_1673721	EXO1	3.36639	0	0
ILMN_1658010	CENPI	3.35586	0	0
ILMN_2115125	CCN2	3.35149	0	0
ILMN_2362549	ZWINT	3.34113	0	0
ILMN_3204975	AADACP1	3.32855	0	0
ILMN_2219466	APOBEC3B	3.31455	0	0
ILMN_1679438	CENPU	3.30859	0	0
ILMN_1663390	CDC20	3.29895	0	0
ILMN_1709294	CDCA8	3.29763	0	0
ILMN_1725260	CDC25C	3.29072	0	0
ILMN_2301083	UBE2C	3.28998	0	0
ILMN_1682747	FANCA	3.27635	0	0
ILMN_1716608	NGF	3.27605	0	0
ILMN_2179717	FAM189A2	3.26318	0.0023	0.0125
ILMN_1802819	DEPDC1	3.24352	0	0
ILMN_1695414	ASF1B	3.24016	0	0
ILMN_1757697	NEIL3	3.21925	0	0
ILMN_1672000	ANKRD30BP1	3.2177	0	0
ILMN_2407669	PEAR1	3.18808	0	0
ILMN_1786125	CCNA2	3.17041	0	0
ILMN_1811472	KIF23	3.16639	0	0
ILMN_1700337	TROAP	3.13652	0	0
ILMN_1694126	KIF24	3.13192	0	0
ILMN_1695658	KIF20A	3.12862	0	0
ILMN_1719870	FAM72D	3.12135	0	0
ILMN_3307874	CRYBG2	3.11103	0	0
ILMN_1728934	PRC1	3.1107	0	0
ILMN_2377385	SERPINA9	3.09102	0	0
ILMN_1855278	HS.184721	3.06454	0	0
ILMN_3246060	PAX8-AS1	3.05415	0	0
ILMN_1753063	KIF15	3.04858	0	0
ILMN_1715401	MT1G	3.03386	0	0
ILMN_1773337	DKK1	3.0213	0	0
ILMN_1788166	TTK	3.0197	0	0
ILMN_1653282	LCE2A	3.00827	0.0039	0.0203
ILMN_3242473	LOC100133667	3.0063	0.0006	0.0036
ILMN_1705814	KRT80	2.99711	0	0
ILMN_1664511	NDC80	2.98968	0	0
ILMN_1880052	HS.575583	2.97838	0	0
ILMN_1801939	CCNB2	2.97746	0	0
ILMN_1794539	KIF11	2.97306	0	0
ILMN_1666305	CDKN3	2.96975	0	0
ILMN_1815184	ASPM	2.96477	0	0
ILMN_1809590	GINS2	2.96218	0	0
ILMN_1744381	SERPINE1	2.95382	0	0
ILMN_1685916	KIF2C	2.94748	0	0
ILMN_1714643	MGAM	2.94617	0	0
ILMN_2121408	HBEGF	2.93565	0	0
ILMN_1720623	SYTL3	2.93527	0	0
ILMN_3310065	SFTA1P	2.9313	0	0
ILMN_1777233	E2F2	2.92903	0	0
ILMN_1787280	AUNIP	2.91724	0	0
ILMN_1726720	NUSAP1	2.88284	0	0
ILMN_1682008	TCF19	2.8675	0	0
ILMN_1657796	STMN1	2.86315	0	0
ILMN_1796949	TPX2	2.85878	0	0
ILMN_1771039	GTSE1	2.85659	0	0
ILMN_2141259	SPAG5	2.84318	0	0
ILMN_1814281	SPC25	2.84197	0	0
ILMN_1711005	CDC25A	2.83855	0	0
ILMN_1790100	DDIAS	2.83633	0	0
ILMN_1800642	RELN	2.83329	0	0
ILMN_1709479	YAP1	2.82456	0	0
ILMN_1684217	AURKB	2.82395	0	0
ILMN_1740291	POLQ	2.82273	0	0
ILMN_2051373	NEK2	2.81967	0	0
ILMN_1683450	CDCA5	2.80777	0	0
ILMN_3262542	LOC100130575	2.78283	0.0027	0.0145
ILMN_1806037	TK1	2.77421	0	0
ILMN_1722648	SF3B4	2.76277	0	0
ILMN_2115005	FGD2	2.75617	0	0
ILMN_2409220	HMMR	2.74351	0	0
ILMN_2413650	STIL	2.7433	0	0
ILMN_1670353	RAD51AP1	2.73963	0	0
ILMN_1658695	NUF2	2.7229	0	0
ILMN_1667225	PDE1C	2.7137	0	0
ILMN_1661861	CSF2	2.6828	0	0
ILMN_1737195	CENPK	2.66676	0	0
ILMN_1736176	PLK1	2.65421	0	0
ILMN_1700855	LOC642684	2.65352	0	0
ILMN_1673356	FAM83C	2.63831	0.0044	0.0228
ILMN_1656882	LOC390712	2.62901	0.0046	0.0235
ILMN_2041190	F2RL1	2.62807	0	0
ILMN_2159272	PDCD1LG2	2.62807	0	0
ILMN_2181432	SPC24	2.62737	0	0
ILMN_2281186	ARHGEF28	2.62527	0	0
ILMN_2215881	ARHGAP11B	2.6227	0	0
ILMN_2368718	CENPM	2.61777	0	0
ILMN_1686097	TOP2A	2.61495	0	0
ILMN_1789123	PLK4	2.60975	0	0
ILMN_2103685	DEPDC1B	2.60975	0	0
ILMN_1709674	GFPT2	2.59979	0	0
ILMN_1658143	RFC3	2.5955	0	0
ILMN_1712803	CCNB1	2.58135	0	0
ILMN_1731184	MELK	2.56657	0	0
ILMN_3289346	EMC3-AS1	2.56243	0.0082	0.0395
ILMN_1796589	TRIP13	2.56047	0	0
ILMN_2285996	PCLAF	2.55949	0	0
ILMN_2340643	INSC	2.55582	0.0007	0.0045
ILMN_1664516	CENPF	2.55483	0	0
ILMN_1679403	MGC27382	2.54868	0	0.0001
ILMN_1777564	MAD2L1	2.54127	0	0
ILMN_1705458	TRIM58	2.53854	0	0
ILMN_2136089	MT1IP	2.53032	0	0
ILMN_2349459	BIRC5	2.51677	0	0
ILMN_2148150	CHAC2	2.51147	0	0
ILMN_1708569	PMCHL2	2.49237	0.0056	0.0284
ILMN_1742145	ESPL1	2.49108	0	0
ILMN_1680955	AURKA	2.48543	0	0
ILMN_1716279	CENPE	2.4844	0	0
ILMN_1711470	UBE2T	2.48182	0	0
ILMN_3239254	UCA1	2.46597	0	0
ILMN_3246722	LINC01119	2.46467	0	0
ILMN_1771224	SKA1	2.44493	0	0
ILMN_1655642	FANCI	2.44042	0	0
ILMN_2074044	PLS1	2.43776	0	0
ILMN_3191227	LOC100129267	2.43643	0	0
ILMN_1702197	SAPCD2	2.43563	0	0
ILMN_1792712	C4orf46	2.43002	0	0
ILMN_1753283	LOC651850	2.42358	0.0068	0.0337
ILMN_1656088	CCDC190	2.42169	0.0068	0.0335
ILMN_1791679	DNER	2.42062	0	0
ILMN_1700847	PMS1	2.42008	0	0
ILMN_1728972	PIMREG	2.41468	0	0
ILMN_2188264	CCN1	2.40218	0	0
ILMN_2150856	SERPINB2	2.39589	0	0
ILMN_2374633	ZWILCH	2.39451	0	0
ILMN_1671906	MND1	2.39451	0	0
ILMN_1659158	SAMD3	2.39039	0	0
ILMN_1698252	FANCB	2.38736	0	0
ILMN_1748241	CENPP	2.38543	0	0
ILMN_1798654	MCM6	2.38018	0	0
ILMN_1685496	RGS7	2.37823	0	0
ILMN_1731070	ORC6	2.37518	0	0
ILMN_1656452	TEDC2	2.37072	0	0
ILMN_1730645	TMEFF2	2.36989	0	0
ILMN_1804929	OXTR	2.36429	0	0
ILMN_3230160	PCLO	2.35811	0	0
ILMN_1782403	PRR11	2.35106	0	0
ILMN_1730825	SGO1	2.3488	0	0
ILMN_2344971	FOXM1	2.34795	0	0
ILMN_1856238	HS.539990	2.34056	0	0
ILMN_1657234	CCL20	2.33199	0	0
ILMN_1658027	RAD54L	2.32941	0	0
ILMN_1774336	POLE2	2.32077	0	0
ILMN_2077550	RACGAP1	2.31991	0	0
ILMN_1715540	TRAIP	2.31962	0	0
ILMN_1806603	MESP1	2.30772	0	0
ILMN_1768816	TMPO	2.30714	0	0
ILMN_1673941	RBM24	2.30129	0	0.0002
ILMN_1654268	HMGB2	2.28422	0	0
ILMN_2349982	FGF1	2.28363	0	0
ILMN_1775501	IL1B	2.27977	0	0
ILMN_1730229	CGNL1	2.27947	0	0
ILMN_1676448	WDFY1	2.27679	0	0
ILMN_1763907	CENPW	2.26333	0	0
ILMN_1880086	HS.538933	2.25671	0	0
ILMN_1765701	TUBAP2	2.24793	0	0
ILMN_1797531	PRKAG2	2.24671	0	0
ILMN_1681737	TMSB15A	2.24306	0	0
ILMN_1796925	CXADR	2.23634	0	0
ILMN_2235137	FANCD2	2.22959	0	0
ILMN_1723522	APOLD1	2.22897	0	0
ILMN_2396947	PSMC3IP	2.22435	0	0
ILMN_1782429	TLCD4	2.21878	0.0001	0.0008
ILMN_1785914	CDC6	2.21195	0	0
ILMN_1665257	RIMS2	2.20289	0	0
ILMN_1766551	CPA3	2.19818	0	0
ILMN_1653251	H1-5	2.19724	0	0
ILMN_1758392	ANKS1B	2.19661	0	0.0001
ILMN_1743373	DLL1	2.19661	0.0007	0.0045
ILMN_1786065	UHRF1	2.19503	0	0
ILMN_1728225	CIP2A	2.1944	0	0
ILMN_1804329	TUSC2	2.19188	0	0
ILMN_2391750	SFMBT1	2.18618	0	0
ILMN_3257856	LOC100130938	2.18237	0	0
ILMN_2160929	FEN1	2.18078	0	0
ILMN_1699489	TUBB6	2.17568	0	0
ILMN_1675429	SMURF2	2.17345	0	0
ILMN_1888609	HS.232649	2.17121	0	0
ILMN_3178307	KRT18P28	2.16607	0	0
ILMN_1668507	DDAH1	2.16124	0	0
ILMN_2110908	MYC	2.1606	0	0
ILMN_1776490	HROB	2.15801	0	0
ILMN_1661137	SH3RF2	2.14274	0	0
ILMN_1812759	GCH1	2.13586	0	0
ILMN_1727055	PARPBP	2.13356	0	0
ILMN_2049021	PTTG3P	2.12994	0	0
ILMN_1889752	SMIM13	2.124	0	0
ILMN_1726448	MMP1	2.12234	0	0
ILMN_1783285	CTPS1	2.1177	0	0
ILMN_1674231	CHAF1B	2.11437	0	0
ILMN_1778677	MRS2	2.1107	0	0
ILMN_1788701	PSIP1	2.11003	0	0
ILMN_1659601	CCL26	2.10568	0	0
ILMN_2100287	CFAP58	2.10299	0	0
ILMN_1806825	CEP128	2.10165	0	0
ILMN_1726388	ACBD7	2.10131	0	0
ILMN_1807501	GINS4	2.09795	0	0
ILMN_1736327	CDC42EP3	2.09626	0	0
ILMN_1803192	WDR76	2.0939	0.0002	0.0013
ILMN_1759277	OIP5	2.08746	0	0
ILMN_1796316	MMP9	2.08338	0	0
ILMN_1724686	CLDN1	2.0827	0	0
ILMN_2215631	OTUD6B	2.07963	0	0
ILMN_3179891	LOC100128007	2.07039	0	0
ILMN_1682599	GPRC5A	2.0697	0	0
ILMN_1692261	EPHB1	2.06592	0	0
ILMN_1712452	KIF20B	2.06385	0	0
ILMN_1666545	GCNT1	2.06039	0	0
ILMN_1783846	RAPH1	2.05693	0	0
ILMN_1690523	LRRC20	2.05346	0	0
ILMN_1789507	COL11A1	2.04159	0	0.0001
ILMN_1782993	DHODH	2.03245	0.0025	0.0138
ILMN_3244954	NEMP2	2.02892	0	0
ILMN_1705686	NRGN	2.02538	0	0
ILMN_2072296	CKS2	2.02503	0	0
ILMN_3258346	HMGA1P8	2.02255	0	0
ILMN_1652287	NOG	2.02219	0	0
ILMN_1905072	HS.551307	2.01935	0.0005	0.0031
ILMN_1725387	TMEM200A	2.01863	0	0
ILMN_3310326	MIR221	2.01828	0	0
ILMN_1750711	MYO19	2.01757	0	0
ILMN_2048700	ATAD2	2.01328	0	0
ILMN_1890253	DIRC3	2.00576	0	0
ILMN_1670769	CENPQ	2.0054	0	0
ILMN_1674983	RPL13AP20	2.00072	0	0
ILMN_1760414	AADAC	1.99711	0	0
ILMN_1693192	PI3	1.99567	0	0
ILMN_1742461	UAP1	1.99023	0	0
ILMN_1727540	C1orf112	1.98841	0	0
ILMN_1787477	CENPO	1.98441	0	0
ILMN_1671353	IL12A	1.98368	0	0
ILMN_1812776	FBXO28	1.976	0	0
ILMN_1755354	YBX2	1.97233	0	0
ILMN_3273047	LOC100130769	1.97196	0	0
ILMN_2367681	SPAG1	1.97085	0	0.0001
ILMN_2200880	ZNF367	1.96901	0.0004	0.0023
ILMN_1699651	IL6	1.96828	0	0
ILMN_3237971	SNORD11	1.96754	0.0052	0.0265
ILMN_1679322	SH2D4A	1.96606	0	0
ILMN_1746699	SGO2	1.96569	0	0
ILMN_1808508	KITLG	1.96569	0	0
ILMN_1849494	EFR3B	1.96236	0	0
ILMN_1735680	TMEM30A	1.95977	0	0
ILMN_2070072	RPS7	1.95829	0	0
ILMN_3272518	LOC100129169	1.95791	0.0001	0.0006
ILMN_1781285	DUSP1	1.95754	0	0
ILMN_3176746	TMPO-AS1	1.95382	0	0
ILMN_1753507	FRMPD3	1.95271	0	0.0002
ILMN_2067656	CCND2	1.95196	0	0.0001
ILMN_3241046	MYBL1	1.94748	0	0
ILMN_1768662	UCK2	1.94711	0	0
ILMN_1727790	KHDRBS3	1.93546	0	0
ILMN_2350301	PRB1	1.93508	0.0039	0.0204
ILMN_1687958	SLC25A22	1.93433	0	0
ILMN_2122176	LLPH	1.92941	0	0
ILMN_1840316	HS.105791	1.92714	0	0
ILMN_1726815	H3C8	1.92106	0	0
ILMN_1674662	TICRR	1.91953	0	0
ILMN_1689172	ATXN1L	1.918	0	0
ILMN_1689353	APLN	1.91686	0.0001	0.0004
ILMN_2308903	WFDC3	1.91342	0	0
ILMN_3245143	CFAP45	1.91227	0	0
ILMN_1764483	PSG2	1.91035	0	0
ILMN_2337974	PKIA	1.90574	0	0
ILMN_1780667	POC1A	1.90497	0	0
ILMN_1685012	EAF1	1.90381	0	0
ILMN_1762899	EGR1	1.90304	0	0
ILMN_2074258	BARD1	1.90149	0	0
ILMN_3209399	KRT18P59	1.90149	0	0
ILMN_1720526	CENPN	1.8953	0	0
ILMN_2407124	MCM8	1.89025	0	0
ILMN_2202423	HELLS	1.88792	0	0
ILMN_1805828	VRK1	1.87814	0	0
ILMN_1853876	TMEM64	1.87617	0	0
ILMN_1761486	BORA	1.87263	0	0
ILMN_1733627	NEDD4L	1.87224	0	0
ILMN_2041222	KRT18P55	1.86433	0	0
ILMN_1686664	MT2A	1.85599	0	0
ILMN_1704753	EPAS1	1.85559	0	0
ILMN_1752526	RNF144B	1.85519	0	0
ILMN_1691156	MT1A	1.85439	0	0
ILMN_1698020	DLC1	1.8528	0	0
ILMN_3263974	KRT18P13	1.84358	0	0
ILMN_3237304	DPY19L2P1	1.84238	0	0.0002
ILMN_3220769	LOC729964	1.84157	0	0
ILMN_1805645	TMTC2	1.83309	0.0039	0.0203
ILMN_1879857	HS.258266	1.82985	0	0
ILMN_2309534	RDM1	1.82985	0	0
ILMN_1668426	SPESP1	1.82985	0.0077	0.0376
ILMN_3240155	SNORA73B	1.82497	0	0
ILMN_1653856	UBASH3B	1.81762	0	0
ILMN_2135756	HSF2BP	1.81352	0	0
ILMN_1651826	BASP1	1.81147	0	0
ILMN_1718977	GADD45B	1.81065	0	0
ILMN_2128639	PROSER2	1.81065	0	0
ILMN_1708105	EZH2	1.80612	0	0
ILMN_1727813	MPC2	1.80364	0	0
ILMN_1731044	KCTD14	1.80116	0	0
ILMN_1749429	RTL3	1.7995	0	0
ILMN_1797307	BUB1B	1.79867	0	0
ILMN_2141807	KNSTRN	1.79618	0	0
ILMN_2210129	PRIM1	1.79535	0	0
ILMN_3176989	HAUS8	1.79494	0	0
ILMN_2160428	IL1RAPL1	1.79161	0	0
ILMN_1685714	INHBB	1.78952	0	0
ILMN_1750912	STXBP6	1.78701	0	0
ILMN_1727084	ADAMTSL1	1.7845	0	0
ILMN_1701882	FAM72B	1.78409	0	0
ILMN_1697309	NCF1	1.78367	0.0002	0.0012
ILMN_1703092	RECQL4	1.77905	0	0
ILMN_1699071	MAP3K7CL	1.77863	0	0
ILMN_1754272	GINS3	1.77442	0	0
ILMN_1721774	MPP7	1.77442	0.0025	0.0134
ILMN_1678300	ARHGAP27P1	1.77146	0	0
ILMN_1801122	LOC401317	1.77146	0	0
ILMN_2157020	SNORD48	1.7685	0	0
ILMN_1684836	AKAP12	1.76808	0	0
ILMN_2172174	PNP	1.76638	0.0004	0.0026
ILMN_1905087	HS.444550	1.76553	0.0087	0.0417
ILMN_1756043	WDHD1	1.75958	0	0
ILMN_2042771	PTTG1	1.75745	0	0
ILMN_1687107	RFWD3	1.75617	0	0
ILMN_3245062	SHROOM3	1.75617	0	0
ILMN_2211003	GAS2L3	1.75531	0	0
ILMN_1760849	NETO2	1.75446	0	0
ILMN_1741224	GPR137C	1.75318	0	0
ILMN_1776181	BIRC3	1.74588	0	0
ILMN_1660793	PAQR4	1.74287	0	0
ILMN_2359287	ITGA6	1.74028	0	0
ILMN_1692790	ITGB3BP	1.73769	0	0
ILMN_1674402	TMEM71	1.73466	0	0
ILMN_1771469	LOC643501	1.73162	0.0101	0.0475
ILMN_1665792	ITGA2	1.73118	0	0
ILMN_1696713	POLA2	1.72988	0	0
ILMN_1750225	MYCT1	1.7264	0	0.0002
ILMN_1694778	KRT18P31	1.72334	0	0
ILMN_1669842	CHAF1A	1.72334	0	0
ILMN_3204346	INSYN2B	1.71765	0	0
ILMN_1737205	MCM4	1.71458	0	0
ILMN_1806754	GLDC	1.71414	0	0
ILMN_1780898	PRKCH	1.70973	0	0
ILMN_1767113	AOX1	1.70797	0	0
ILMN_1658607	DLEU2	1.70531	0	0
ILMN_1797009	F3	1.70088	0	0
ILMN_2200331	H2AX	1.7	0	0
ILMN_1661628	LOC653110	1.69466	0	0
ILMN_1796099	LOC644380	1.68885	0.0009	0.0056
ILMN_1714600	NAV3	1.68706	0	0
ILMN_1717793	C19orf33	1.68616	0.0005	0.0034
ILMN_1732516	KNTC1	1.68572	0	0
ILMN_1776905	TMEM236	1.68572	0	0
ILMN_1838313	LRRC8B	1.68077	0	0
ILMN_3240900	LOC100134728	1.67807	0	0
ILMN_1773119	CCNF	1.67762	0	0
ILMN_2341254	STARD13	1.67627	0	0
ILMN_1722845	RAB3B	1.67356	0	0
ILMN_1771051	RPL29	1.6731	0	0
ILMN_1657962	LOC728946	1.66993	0	0.0001
ILMN_1696591	RB1	1.66676	0	0
ILMN_1717173	ECT2	1.66676	0	0
ILMN_1689004	TNFRSF12A	1.66585	0	0
ILMN_1656826	SH3RF1	1.66266	0	0
ILMN_1758272	MYPN	1.66175	0	0
ILMN_1898518	GFRA1	1.65901	0	0
ILMN_1721868	KPNA2	1.65718	0	0
ILMN_1745954	CORO1C	1.65718	0	0
ILMN_1750549	PI4K2A	1.65122	0	0
ILMN_2186137	RRAD	1.65076	0.0062	0.0311
ILMN_1770473	LOC647326	1.64893	0	0.0002
ILMN_1714223	LETM2	1.64847	0	0.0004
ILMN_1715616	LRR1	1.64754	0	0
ILMN_1730998	TSPAN6	1.64708	0	0
ILMN_1780769	TUBB4B	1.64339	0	0
ILMN_1689294	SNORD14D	1.64293	0	0.0001
ILMN_1671237	GNGT2	1.64155	0	0
ILMN_1802615	CDK6	1.6397	0	0
ILMN_1804568	HOMER1	1.6397	0	0
ILMN_3241441	MEGF6	1.63923	0.0017	0.0098
ILMN_1785756	LOC731314	1.63784	0	0
ILMN_2181060	CKAP2	1.63552	0	0
ILMN_2399893	RPS24	1.63087	0	0
ILMN_1724407	TACC3	1.62994	0	0
ILMN_3265365	CEP78	1.62761	0	0
ILMN_1683305	COMMD2	1.62714	0	0
ILMN_1763638	BCAR3	1.62621	0	0
ILMN_1781173	HDAC9	1.62574	0	0
ILMN_1779147	ENC1	1.62152	0	0
ILMN_2389114	FIGNL1	1.62152	0	0
ILMN_2246956	BCL2	1.61965	0	0
ILMN_2412244	NF2	1.61636	0	0
ILMN_1776577	DSCC1	1.61589	0	0
ILMN_1774387	ZHX3	1.61353	0	0
ILMN_1768820	CYP11A1	1.61259	0	0
ILMN_1662578	C1GALT1	1.6107	0	0
ILMN_1781479	SUV39H1	1.60928	0	0
ILMN_1706845	OPHN1	1.60786	0	0
ILMN_1720114	GMNN	1.60312	0	0
ILMN_3251691	POLR3G	1.60265	0	0
ILMN_1838885	EPG5	1.59932	0	0
ILMN_3252936	KRT18P17	1.59741	0.0001	0.0005
ILMN_1702237	FKBP1A	1.59694	0	0
ILMN_1788107	IL11	1.59407	0	0
ILMN_1702691	TNFAIP3	1.59024	0	0
ILMN_2367239	RCAN1	1.58832	0	0
ILMN_2123743	FCER1G	1.58832	0	0.0001
ILMN_2052815	SPATA5	1.58832	0.0015	0.0084
ILMN_1711899	ANXA2	1.58688	0	0
ILMN_2304186	MITF	1.58688	0	0
ILMN_1761981	CIAO2A	1.58015	0	0
ILMN_1730928	CDK5R1	1.57773	0	0
ILMN_1738742	PLAT	1.5758	0	0
ILMN_1735553	MAP3K9	1.5758	0	0
ILMN_1727592	FRMD5	1.57531	0	0
ILMN_1661743	LOC644760	1.57337	0	0
ILMN_1761260	COBLL1	1.57046	0	0
ILMN_2330861	SMC4	1.56949	0	0
ILMN_1815169	MCM5	1.56852	0	0
ILMN_2136446	CTNNAL1	1.56706	0	0
ILMN_3241139	SNORD57	1.56608	0	0
ILMN_1756935	OSBPL6	1.56511	0	0
ILMN_1670807	LRATD2	1.56316	0	0
ILMN_1661399	LOC649604	1.56218	0	0
ILMN_2069945	SNRNP27	1.55974	0	0
ILMN_1701603	ALPL	1.55925	0.0077	0.0374
ILMN_1669114	WNK4	1.55876	0	0
ILMN_3216794	LOC644860	1.55729	0	0.0003
ILMN_1810901	RNASEH2A	1.5568	0	0
ILMN_1784459	MMP3	1.55582	0	0
ILMN_2355738	INCENP	1.55287	0	0
ILMN_1697998	MTFR2	1.5509	0	0
ILMN_1806907	PAWR	1.54992	0	0
ILMN_2083567	PHLPP2	1.54745	0	0
ILMN_1741133	NME1	1.54597	0	0
ILMN_1732555	B4GALT6	1.54597	0	0
ILMN_1706990	ZNF271P	1.54449	0	0
ILMN_3235683	LOC730427	1.5435	0	0
ILMN_2334112	NSD2	1.54251	0	0
ILMN_3191922	KRT8P9	1.54003	0	0
ILMN_1696266	XRCC3	1.53754	0	0
ILMN_1655382	DCLRE1B	1.53605	0	0
ILMN_1911605	FRS2	1.53456	0	0
ILMN_1750102	EME1	1.53257	0	0
ILMN_1710676	FBXO5	1.53157	0	0
ILMN_2370624	COL13A1	1.52957	0	0
ILMN_1795275	USP53	1.52957	0	0.0002
ILMN_1773763	MTA2	1.52757	0	0
ILMN_1747870	POLR1G	1.52707	0	0
ILMN_2215640	TUBA3D	1.52457	0	0
ILMN_3232696	DHFRP2	1.52406	0	0
ILMN_2111932	SERINC2	1.52256	0	0
ILMN_1673566	ADAMTS1	1.52155	0	0
ILMN_1704055	NOP16	1.51854	0	0
ILMN_3307916	BMPER	1.51854	0	0
ILMN_2386100	BUB3	1.51702	0	0
ILMN_1678919	YOD1	1.51197	0	0
ILMN_1689274	NIPA1	1.51197	0	0
ILMN_1701424	LAMC2	1.51197	0	0
ILMN_2137084	LIN9	1.51096	0	0
ILMN_1727200	SLCO4A1	1.50944	0	0
ILMN_1696975	USP1	1.50741	0	0
ILMN_1772768	PSG7	1.50487	0	0
ILMN_1670532	GMCL1	1.50182	0	0
ILMN_1720771	STX11	1.5008	0	0
ILMN_2386973	PKP2	1.49978	0	0
ILMN_1662198	RANGAP1	1.49723	0	0
ILMN_1689378	NOCT	1.49672	0	0
ILMN_3294365	HMGB3P24	1.4957	0	0
ILMN_2352380	TRPM2	1.49467	0	0
ILMN_1747184	PUS7L	1.49365	0	0
ILMN_1698191	SCML2	1.49006	0	0
ILMN_1655930	ELL2	1.48903	0	0
ILMN_1811927	OR2W3	1.48852	0	0
ILMN_1673252	AIMP2	1.48646	0	0
ILMN_1761411	MCMBP	1.4844	0	0
ILMN_1660222	MTBP	1.4844	0	0
ILMN_1785900	CXADRP1	1.48336	0	0.0002
ILMN_1811367	MAT2B	1.48182	0	0
ILMN_1730454	FOLR3	1.48182	0	0
ILMN_2066756	NCAPG2	1.48027	0	0
ILMN_2134974	RAB38	1.47975	0	0
ILMN_1784967	EPB41L4B	1.47768	0.0067	0.0332
ILMN_1756705	CHTF18	1.47457	0	0
ILMN_2396020	DUSP6	1.47145	0	0
ILMN_3230631	LINC00161	1.47145	0.0025	0.0134
ILMN_3249406	URB2	1.46832	0	0
ILMN_1685176	SGMS2	1.46624	0	0
ILMN_1736096	DLL3	1.46571	0	0
ILMN_1782129	ZBED4	1.461	0	0
ILMN_2397294	PLCB4	1.46048	0	0
ILMN_1655068	TOM1L2	1.45523	0	0
ILMN_1753607	PNO1	1.45154	0	0
ILMN_1767253	RRP12	1.45154	0	0
ILMN_1900270	HS.436134	1.44996	0	0
ILMN_1715526	ZDHHC21	1.4489	0.0085	0.041
ILMN_1799516	DNAJC9	1.44679	0	0
ILMN_1656361	ARHGAP27	1.44679	0.0003	0.002
ILMN_2399300	NAV2	1.44626	0	0
ILMN_1720452	LONRF3	1.44626	0	0
ILMN_1655165	RNF138	1.44308	0	0
ILMN_2413644	TM4SF19	1.43989	0	0
ILMN_1692056	HS3ST3A1	1.43936	0	0
ILMN_2367010	ADGRG6	1.43616	0	0
ILMN_1801766	MCUB	1.43563	0	0
ILMN_2198878	INPP4B	1.4351	0	0
ILMN_1719256	CKS1B	1.43456	0	0
ILMN_1752249	PIEZO1	1.43349	0	0
ILMN_1681503	MCM2	1.43242	0	0
ILMN_1653466	HES4	1.42761	0	0
ILMN_2363621	RBBP8	1.42653	0	0
ILMN_1683441	NCAPD3	1.41846	0	0
ILMN_1715715	CEBPA	1.41792	0.0006	0.0039
ILMN_1682792	BYSL	1.41251	0	0
ILMN_3280842	KRT8P45	1.41197	0.0036	0.0189
ILMN_1783676	CCDC15	1.40926	0	0
ILMN_2351466	NTM	1.40762	0	0
ILMN_1756022	H2AC17	1.40762	0.0008	0.005
ILMN_1756238	TMEM217	1.40599	0	0
ILMN_1662184	C5orf34	1.40327	0	0
ILMN_1695590	ADRB2	1.3978	0	0
ILMN_1792455	TMEM158	1.39671	0	0
ILMN_1655307	FAM136A	1.39506	0	0
ILMN_1721770	PAPPA	1.39506	0	0
ILMN_1712026	NLRP3	1.39451	0	0
ILMN_3256445	SNRPGP10	1.39232	0.0052	0.0265
ILMN_1752502	HKDC1	1.39122	0	0
ILMN_1913021	HS.542983	1.39012	0.0065	0.0323
ILMN_1703688	RASA2	1.3846	0	0
ILMN_1796642	NCF2	1.38128	0	0
ILMN_1806757	MYBBP1A	1.38073	0	0
ILMN_1761259	EXT2	1.37907	0	0
ILMN_1733249	GNB4	1.37907	0	0
ILMN_1705750	TGM2	1.37851	0	0
ILMN_1789944	PGAM5	1.37851	0	0
ILMN_2230577	RABGEF1	1.3774	0	0
ILMN_1659364	RFC5	1.37407	0	0
ILMN_1674228	LOC651751	1.37407	0.0098	0.0466
ILMN_1770612	KRT15	1.37351	0	0
ILMN_1795937	EZR	1.37239	0	0
ILMN_2380163	PTPRF	1.36961	0	0
ILMN_1770479	LMO7	1.36905	0	0
ILMN_2370365	RFC4	1.36849	0	0
ILMN_1802105	STYK1	1.36737	0	0
ILMN_1815319	CMTM4	1.36569	0	0
ILMN_1788462	AMD1	1.36345	0	0
ILMN_2084836	CORO2B	1.36233	0	0
ILMN_2069399	PGM5P2	1.36121	0.0071	0.0347
ILMN_2112811	RPL36A	1.36065	0	0
ILMN_3235397	SNORD110	1.35952	0.0038	0.02
ILMN_1700967	MB21D2	1.3584	0	0
ILMN_1792681	CCDC86	1.35783	0	0
ILMN_3241665	SERTAD4-AS1	1.35727	0	0
ILMN_2068104	TFPI2	1.35671	0	0
ILMN_1671557	PHLDA2	1.35445	0	0
ILMN_1764704	FAM169A	1.35389	0.0086	0.0414
ILMN_2229170	MED7	1.35106	0	0
ILMN_1663195	MCM7	1.34993	0	0
ILMN_1671295	CCDC3	1.3488	0.0003	0.0022
ILMN_2196569	NUP93	1.34823	0	0
ILMN_1785618	SMTN	1.3471	0	0
ILMN_1750100	TUBB7P	1.34596	0	0
ILMN_1655796	MARCHF3	1.3454	0	0
ILMN_2120273	AP1S2	1.34369	0	0
ILMN_1705201	FOXC2	1.34369	0	0
ILMN_1652580	POLD1	1.34255	0	0
ILMN_1753164	IPO8	1.34085	0	0
ILMN_1877039	HS.54940	1.34085	0.0014	0.008
ILMN_1734897	SLC4A4	1.34028	0	0
ILMN_3241756	FAM136BP	1.33971	0	0.0001
ILMN_1801762	PFDN4	1.33685	0	0
ILMN_1793920	LOC652657	1.33514	0.0022	0.0124
ILMN_3176146	LOC100128918	1.33342	0.0017	0.0099
ILMN_1690138	PHF10	1.33285	0	0
ILMN_1681221	ARHGEF39	1.33228	0	0
ILMN_1696485	HNRNPAB	1.33171	0	0
ILMN_1739576	CYB5R2	1.32998	0	0
ILMN_1687867	LOC647954	1.32596	0	0
ILMN_2401822	FTSJ1	1.32423	0	0
ILMN_1816603	SLC8A1	1.32366	0.0007	0.0041
ILMN_1665538	SKP2	1.32251	0	0
ILMN_1883404	HS.572121	1.32135	0.0009	0.0053
ILMN_1730433	CD2AP	1.3202	0	0
ILMN_1743232	MICALCL	1.3202	0.0056	0.0282
ILMN_1718866	C5orf46	1.31962	0	0
ILMN_3294965	RRAS2P1	1.31788	0.0006	0.0034
ILMN_2312719	EXOSC9	1.31673	0	0
ILMN_1694075	GADD45A	1.31557	0	0
ILMN_1707975	SERPIND1	1.31557	0	0
ILMN_3308265	MIR302C	1.31441	0	0
ILMN_1661491	SH3GL2	1.31441	0	0.0002
ILMN_2136177	CNOT6	1.31208	0	0
ILMN_1741628	ABL2	1.3115	0	0
ILMN_1690464	SLC35G1	1.31092	0	0
ILMN_1765310	TCEAL2	1.31092	0.0013	0.0074
ILMN_1679051	PTPRR	1.30918	0	0
ILMN_1723035	OLR1	1.30801	0	0
ILMN_2392546	PAICS	1.30568	0	0
ILMN_1712386	MIS18A	1.301	0	0
ILMN_1815859	ERCC2	1.30042	0	0
ILMN_1886877	LINC01812	1.29983	0.0003	0.0019
ILMN_2085236	SNX24	1.29866	0	0
ILMN_1771652	BAIAP2L2	1.29748	0	0
ILMN_1654064	LOC644334	1.29748	0	0
ILMN_1716382	C12orf75	1.2969	0	0
ILMN_1801913	PPIH	1.2969	0	0
ILMN_1671971	KRT8P47	1.29572	0	0
ILMN_1676036	LOC649679	1.29572	0	0
ILMN_3262376	C6orf99	1.29572	0.0022	0.0121
ILMN_1782551	E2F5	1.29396	0	0
ILMN_1761939	TIPIN	1.29337	0	0
ILMN_1671152	LOC649801	1.29278	0.0013	0.0073
ILMN_1693985	JPH1	1.29042	0	0
ILMN_2173004	RAB8B	1.28865	0	0
ILMN_2323944	FAM110A	1.28865	0	0
ILMN_1661776	CENPJ	1.28747	0	0
ILMN_3234884	KIF22	1.28511	0	0
ILMN_3181328	LOC100130179	1.28451	0	0
ILMN_1655644	ZNF804A	1.28333	0	0.0002
ILMN_1707236	HCCS	1.27917	0	0
ILMN_1741954	SMYD3	1.27679	0	0
ILMN_1746664	WSB2	1.2762	0	0
ILMN_1676336	NCEH1	1.2762	0	0
ILMN_2090105	TAGLN2	1.2756	0	0
ILMN_1708619	SEH1L	1.27501	0	0
ILMN_1680300	BCAN	1.27501	0.0055	0.0276
ILMN_2224143	MCM3	1.27441	0	0
ILMN_1878305	HS.262789	1.27441	0.0079	0.0383
ILMN_2075334	H4C3	1.27262	0	0
ILMN_1881909	HS.579631	1.27143	0	0
ILMN_1667022	PASK	1.27023	0	0
ILMN_1704418	FOXD1	1.26843	0	0
ILMN_1755120	MAN1A2	1.26843	0	0
ILMN_1775822	PDGFB	1.26843	0.0048	0.0245
ILMN_1800619	BRI3BP	1.26604	0	0
ILMN_3228595	LOC729768	1.26544	0	0
ILMN_1716445	LOC727761	1.26303	0	0
ILMN_1741729	LOC653580	1.26303	0	0
ILMN_1679092	RAB9B	1.26243	0	0
ILMN_1766539	LOC643319	1.25882	0	0
ILMN_2048607	ANKRD9	1.25641	0	0
ILMN_1813701	RASAL2	1.2552	0	0
ILMN_3236694	LOC100132139	1.25036	0	0
ILMN_1754507	IRF4	1.24914	0.0014	0.0081
ILMN_1811593	NIPAL1	1.24853	0	0
ILMN_1695418	IQGAP3	1.24853	0.0004	0.0026
ILMN_2143795	CYTOR	1.24793	0	0
ILMN_1715991	CAVIN2	1.24793	0	0
ILMN_1712530	AKAP1	1.24793	0	0.0001
ILMN_2155272	PIF1	1.24732	0	0
ILMN_1727567	OLIG2	1.24489	0.0016	0.0092
ILMN_3305899	RPL32P11	1.24428	0.0075	0.0369
ILMN_1663858	ZNF286A	1.24367	0	0
ILMN_1751362	FASTKD1	1.24123	0	0
ILMN_1655498	C16orf92	1.24062	0.0097	0.0461
ILMN_1747630	DEK	1.23695	0	0
ILMN_1768969	LBR	1.23634	0	0
ILMN_1797728	HMGCS1	1.23634	0	0
ILMN_1815519	EPN2	1.23573	0	0
ILMN_2191436	POLA1	1.23389	0	0
ILMN_1687036	MRPL47	1.23266	0	0
ILMN_3241904	LOC100134000	1.23082	0.0027	0.0144
ILMN_1800611	CEP72	1.22959	0	0
ILMN_1670817	GRPEL1	1.22836	0	0
ILMN_2374425	CCNE1	1.22774	0	0
ILMN_1729115	LOC651816	1.22774	0	0
ILMN_1839335	HS.535718	1.22651	0	0
ILMN_1747303	DDX39A	1.22466	0	0
ILMN_2122103	ETS1	1.22466	0	0
ILMN_1682774	TEX30	1.22404	0	0
ILMN_1738725	LIF	1.22219	0	0
ILMN_1815345	EIF3J	1.22157	0	0
ILMN_2048636	ME2	1.22157	0	0
ILMN_1768273	POP1	1.22157	0	0
ILMN_1706483	C1orf116	1.22157	0	0.0003
ILMN_2190541	XAGE2	1.22157	0.0088	0.0421
ILMN_1708101	LMNB2	1.22095	0	0
ILMN_1663816	CCDC148	1.22095	0	0
ILMN_1705066	BTBD11	1.22033	0	0
ILMN_3219739	RPS3AP43	1.22033	0.0007	0.0043
ILMN_3298716	LOC729231	1.21909	0.0001	0.0005
ILMN_1805800	RAB5A	1.21661	0	0
ILMN_1748352	CTSV	1.21661	0.0001	0.0006
ILMN_1654396	ITGB2	1.21537	0	0
ILMN_1806801	TMEM182	1.21537	0.0003	0.002
ILMN_2221564	LYAR	1.21412	0	0
ILMN_1812702	SIX1	1.21412	0.0001	0.0007
ILMN_1706779	LIG1	1.2135	0	0
ILMN_1722239	TIMM8A	1.21226	0	0
ILMN_3239673	LOC100134474	1.21101	0.0018	0.0102
ILMN_2233099	SSRP1	1.20789	0	0
ILMN_2112744	P2RX6P	1.20789	0.0008	0.0048
ILMN_1683494	TMEM154	1.20727	0	0
ILMN_3237779	TMEM184C	1.20727	0	0
ILMN_1873620	HS.568777	1.20664	0	0
ILMN_1732926	PVT1	1.20664	0	0.0001
ILMN_1673543	PGM2	1.20539	0	0
ILMN_1666775	CACNA1C	1.20414	0.0018	0.0101
ILMN_1682336	MASTL	1.20351	0	0
ILMN_1749930	NDC1	1.20226	0	0
ILMN_1785324	MTHFD1	1.20163	0	0
ILMN_2397028	SERPINB8	1.20101	0	0
ILMN_1725852	S100A2	1.20101	0.0001	0.0008
ILMN_1727134	KLHL42	1.19912	0	0
ILMN_3237209	TOMM40P1	1.19912	0	0
ILMN_2214278	SLF1	1.19849	0	0
ILMN_2180582	PNPLA8	1.19849	0	0
ILMN_1757606	SLC9B1P4	1.19598	0.0006	0.0039
ILMN_1814589	LOC728037	1.19472	0	0
ILMN_1800713	B3GALT5	1.19283	0.0038	0.0197
ILMN_2096012	UHMK1	1.19219	0	0
ILMN_1700276	JKAMP	1.18967	0	0
ILMN_2146418	CRIM1	1.18967	0	0
ILMN_1709882	CILK1	1.18967	0	0
ILMN_3238777	LOC728612	1.1884	0.0041	0.0215
ILMN_2180371	FAM216A	1.18587	0	0
ILMN_3306019	FAM207BP	1.18587	0	0
ILMN_2233366	ASAP1	1.18523	0	0
ILMN_1805410	C15orf48	1.18333	0	0
ILMN_1746465	FJX1	1.18269	0	0
ILMN_2209515	SNORD56	1.18269	0	0
ILMN_1728049	S100A16	1.18206	0	0
ILMN_1715809	OGFRL1	1.18206	0	0
ILMN_1733415	MFAP5	1.18206	0.0014	0.0082
ILMN_1807919	TNS1	1.18078	0	0
ILMN_1694240	MAP2K1	1.17824	0	0
ILMN_3240583	LOC100133984	1.17824	0.0033	0.0175
ILMN_1808591	LOC731049	1.17696	0	0
ILMN_2274586	PKD1L2	1.17696	0.0012	0.0068
ILMN_2383306	GPATCH4	1.17632	0	0
ILMN_1747903	DNAJC11	1.17632	0.0011	0.0065
ILMN_2379130	IRAK1	1.17568	0	0
ILMN_3248773	SNHG15	1.17505	0	0
ILMN_1769449	MBLAC2	1.17505	0	0
ILMN_1735220	CAV2	1.17441	0	0
ILMN_1742779	CENPL	1.17313	0	0
ILMN_1674302	PPAT	1.17249	0	0
ILMN_1748591	ODC1	1.17249	0	0
ILMN_2080611	PDSS1	1.17249	0	0
ILMN_1769720	STAU2	1.17249	0	0
ILMN_1753584	KRT8	1.16736	0	0
ILMN_3240022	SNORA73A	1.16479	0.002	0.0109
ILMN_1741556	MTMR1	1.1635	0	0.0001
ILMN_3237270	LOC100133609	1.16285	0	0
ILMN_1676128	DNMT3A	1.16285	0.0036	0.0188
ILMN_3247560	BSPRY	1.16285	0.006	0.0301
ILMN_1735461	DDX21	1.16221	0	0
ILMN_1709039	RPL13	1.15834	0	0
ILMN_2306066	FUS	1.15704	0	0
ILMN_3248453	LOC100134101	1.15704	0.0012	0.0073
ILMN_3284447	LOC647150	1.1564	0	0
ILMN_3239576	MANCR	1.1564	0.001	0.0059
ILMN_1727740	SYNCRIP	1.15575	0	0
ILMN_1662049	AGPAT5	1.15445	0	0
ILMN_1708672	ACAT2	1.15381	0	0
ILMN_1677765	LRP8	1.15381	0	0
ILMN_1801262	RAD51B	1.15316	0.0011	0.0064
ILMN_1760347	SRGN	1.15251	0	0
ILMN_1727459	ORC1	1.15056	0	0
ILMN_1687592	WWC3	1.14991	0	0
ILMN_3239748	LOC100134370	1.14991	0.0001	0.0009
ILMN_1744815	NECTIN1	1.14991	0.0009	0.0055
ILMN_2273103	ELK4	1.14861	0	0
ILMN_1685661	RRP15	1.14731	0	0
ILMN_3284177	LOC100132425	1.14731	0	0.0002
ILMN_1762712	HHEX	1.14666	0	0
ILMN_1809245	PITPNB	1.14535	0	0
ILMN_1809883	CCDC134	1.14535	0	0
ILMN_2115434	RAB32	1.14405	0	0
ILMN_1677292	MACIR	1.14209	0	0
ILMN_2131861	SOCS2	1.14143	0	0
ILMN_2222074	PTPN12	1.14012	0	0
ILMN_1725271	GPR3	1.14012	0	0.0002
ILMN_1655844	TAF1A	1.13881	0.0003	0.0022
ILMN_2331231	TNFRSF6B	1.13685	0.0015	0.0083
ILMN_1745282	MOK	1.13553	0	0
ILMN_1774617	NAB1	1.13553	0	0
ILMN_1689908	ANKRD13A	1.13488	0	0
ILMN_1713759	UBE2J1	1.13488	0	0
ILMN_1790577	SLC35F2	1.13356	0	0
ILMN_1779228	CDH2	1.13356	0	0
ILMN_1694106	GPD1L	1.13356	0	0
ILMN_1742922	PRIM2	1.13093	0	0
ILMN_1771841	FOSL1	1.12961	0	0
ILMN_1678745	NUDCD1	1.12895	0	0
ILMN_3187273	LOC100129282	1.12895	0.0096	0.0455
ILMN_1673548	LGALSL	1.12829	0	0
ILMN_1692511	TMEM106C	1.12829	0	0
ILMN_1666845	KRT17	1.12763	0	0
ILMN_1790534	MAP2K3	1.12697	0	0
ILMN_1712046	CPXM1	1.12697	0	0
ILMN_2083833	CNOT6L	1.12565	0	0.0001
ILMN_2139816	GPSM2	1.12433	0	0
ILMN_1838655	HS.151692	1.12433	0	0
ILMN_1787266	SPINK1	1.12367	0	0
ILMN_1714418	RFLNB	1.12234	0.0003	0.0022
ILMN_1730670	FSTL3	1.12168	0	0
ILMN_3247835	PRR32	1.12168	0	0
ILMN_2110167	POLR1E	1.12102	0	0
ILMN_1656393	PPP2R3A	1.12102	0	0
ILMN_3287483	LOC100131223	1.12035	0	0.0003
ILMN_1742889	WDR77	1.11969	0	0
ILMN_3247018	SNORA67	1.1177	0	0
ILMN_1677305	PVR	1.11703	0	0
ILMN_1804415	SMAGP	1.11437	0	0
ILMN_1757415	COA7	1.11437	0	0
ILMN_1687583	CAV1	1.11303	0	0
ILMN_1701877	AXL	1.1117	0	0
ILMN_2104877	CMPK1	1.11103	0	0
ILMN_1687533	SEMA4D	1.11103	0.0021	0.0116
ILMN_1691508	PLAUR	1.11036	0	0
ILMN_1701237	SH2D1B	1.10836	0.0084	0.0405
ILMN_1669631	GLRB	1.10501	0	0
ILMN_1792356	DPYSL4	1.10501	0	0
ILMN_1778242	CALM1	1.10098	0	0
ILMN_1783156	LOC650832	1.10098	0	0
ILMN_2090782	GCSH	1.09828	0	0
ILMN_1743402	SIX4	1.09559	0	0
ILMN_1909770	HS.34558	1.09559	0.0005	0.0032
ILMN_2412281	PDLIM5	1.09356	0	0
ILMN_1709153	PRR16	1.09221	0	0
ILMN_1796663	B4GALNT4	1.08746	0	0
ILMN_1765725	SBDSP1	1.0861	0	0
ILMN_1697220	NT5E	1.08542	0	0
ILMN_1687410	OSBPL11	1.08406	0	0
ILMN_1778543	LOC653874	1.08338	0	0
ILMN_1802292	WDFY2	1.08202	0	0
ILMN_1696133	SELENOI	1.08134	0	0
ILMN_1788283	COTL1	1.08066	0	0.0002
ILMN_1832879	HS.171171	1.08066	0.0033	0.0178
ILMN_1705301	TEAD4	1.07998	0	0
ILMN_1855797	HS.568093	1.07998	0.0008	0.0046
ILMN_1726659	THOP1	1.07929	0	0
ILMN_1704876	USP38	1.07929	0	0
ILMN_1747078	HYLS1	1.07929	0	0
ILMN_1668657	C2orf69	1.07724	0.002	0.011
ILMN_1715661	TFAM	1.07656	0	0
ILMN_1806387	KRT18P48	1.07656	0.0062	0.0311
ILMN_1669523	FOS	1.07587	0	0.0001
ILMN_1702783	LOC652595	1.07451	0	0
ILMN_1667711	PLAAT3	1.07382	0	0
ILMN_1728984	PA2G4	1.07382	0	0
ILMN_2156936	SCCPDH	1.07382	0	0
ILMN_3304130	RPS13P2	1.07313	0	0
ILMN_1666208	MIS18BP1	1.07313	0	0
ILMN_1717639	SIK1	1.07245	0	0
ILMN_1803773	MAG	1.07245	0.0006	0.0036
ILMN_1703531	S1PR3	1.07039	0	0
ILMN_1764927	CDC42EP1	1.06764	0.0024	0.0133
ILMN_1754332	SNORD14C	1.06764	0.0026	0.0142
ILMN_1801442	KRT81	1.06557	0	0
ILMN_1812249	C15orf54	1.0635	0	0.0002
ILMN_2357577	PRKAA1	1.06212	0	0
ILMN_2192281	CARD8	1.06143	0	0
ILMN_1669635	NUP85	1.06074	0	0
ILMN_1661264	SHMT2	1.06074	0	0
ILMN_1651282	COL17A1	1.06074	0	0
ILMN_1676846	ABCE1	1.05866	0	0
ILMN_1759184	C19orf48	1.05728	0	0
ILMN_1712432	PSMD2	1.05658	0	0
ILMN_1727633	NECTIN3	1.05658	0	0
ILMN_1695357	SPDL1	1.05589	0	0
ILMN_3291437	PHBP3	1.05589	0.0008	0.0046
ILMN_1815723	NUP35	1.0552	0	0
ILMN_1810420	DYSF	1.05381	0	0
ILMN_1651872	UBIAD1	1.05381	0	0
ILMN_1808157	RUNDC3B	1.05311	0.0007	0.0043
ILMN_2363658	PXDN	1.05242	0	0
ILMN_1810100	PBX3	1.05172	0	0
ILMN_1712936	PAXBP1	1.05172	0	0
ILMN_1752953	BCL2L12	1.04963	0	0
ILMN_1770665	HERC4	1.04963	0	0
ILMN_1715175	MET	1.04893	0	0
ILMN_1798372	ANXA2P3	1.04684	0	0
ILMN_1778377	ERGIC1	1.04684	0	0
ILMN_1651715	RNF2	1.04614	0.0049	0.0251
ILMN_3238672	SNORA4	1.04614	0.0057	0.0289
ILMN_2132161	KIF18A	1.04474	0	0
ILMN_1806667	FRAS1	1.04474	0.0006	0.0036
ILMN_3210741	FABP5P9	1.04404	0	0
ILMN_1783075	MMS22L	1.04404	0.0001	0.001
ILMN_3212373	LOC727803	1.04334	0	0
ILMN_2115633	CD320	1.04194	0	0
ILMN_1758293	UBR7	1.04194	0	0
ILMN_1655702	ABHD5	1.04124	0	0
ILMN_1667050	PRPS1	1.04124	0	0
ILMN_1656501	DUSP5	1.04054	0	0
ILMN_1783120	SLMAP	1.04054	0	0
ILMN_1729775	OPA1	1.04054	0	0
ILMN_1785141	MICAL2	1.04054	0.0031	0.0165
ILMN_1705213	TMBIM1	1.03984	0	0
ILMN_1796923	REXO5	1.03984	0	0
ILMN_1797074	EMG1	1.03844	0	0
ILMN_1699354	EPHA2	1.03844	0	0
ILMN_2309615	PSG6	1.03844	0.0027	0.0147
ILMN_1774823	RPL34	1.03703	0	0
ILMN_1782204	AFP	1.03703	0	0
ILMN_2041293	SQLE	1.03422	0	0
ILMN_1653129	CSTF2	1.03422	0	0
ILMN_1679177	MARS2	1.03422	0	0
ILMN_1693221	CENPH	1.03281	0	0
ILMN_1740871	FGF5	1.0314	0.0002	0.0012
ILMN_1861270	HS.374023	1.0314	0.001	0.0058
ILMN_1713380	EIF2B2	1.03069	0	0
ILMN_3307935	ATP10A	1.03069	0	0
ILMN_1788384	TMEM245	1.02998	0	0
ILMN_1659845	GARRE1	1.02998	0	0
ILMN_1756312	SEMA7A	1.02998	0.0017	0.0095
ILMN_2311537	HMGA1	1.02928	0	0
ILMN_1659086	NEFL	1.02928	0	0
ILMN_1714586	VGLL3	1.02928	0	0
ILMN_2181670	SYT14	1.02928	0	0
ILMN_3266606	FABP5P2	1.02857	0	0
ILMN_3244117	STMN3	1.02857	0	0
ILMN_2192385	TTC19	1.02786	0	0
ILMN_1693771	ASPH	1.02786	0	0
ILMN_1670322	FCHO2	1.02715	0.0009	0.0055
ILMN_1735093	TIMELESS	1.02645	0	0
ILMN_1755862	PFAS	1.02574	0	0
ILMN_2219131	RPS15	1.02574	0	0.0001
ILMN_3203238	LY6E-DT	1.02503	0.0088	0.0421
ILMN_3236680	LOC100134393	1.02432	0	0
ILMN_1778240	GFOD1	1.02432	0	0
ILMN_1653553	TEDC1	1.02361	0	0
ILMN_1656378	NMT2	1.02148	0	0
ILMN_1728199	POLE	1.02148	0	0
ILMN_2094952	NUAK2	1.01935	0	0
ILMN_1736015	JADE1	1.01863	0	0
ILMN_3238554	SNORA80A	1.01863	0	0.0002
ILMN_3236049	SNORD12	1.01863	0.0033	0.0175
ILMN_1795454	CPSF6	1.01792	0	0
ILMN_1771966	BCCIP	1.0165	0	0
ILMN_2179778	PHLDB2	1.0165	0	0
ILMN_1784420	DDX12P	1.0165	0	0
ILMN_1803742	CAPZA1	1.01578	0	0
ILMN_3243244	SNORD80	1.01507	0.0002	0.0016
ILMN_1717490	RPL6	1.01436	0	0
ILMN_1758311	NET1	1.01364	0	0
ILMN_1739942	FAM117B	1.01364	0	0
ILMN_1809522	NACC2	1.01364	0	0
ILMN_1701958	DLG1	1.01293	0	0
ILMN_2155172	BRIX1	1.01221	0	0
ILMN_1784294	CPA4	1.01078	0	0
ILMN_1768293	NUP155	1.01078	0	0
ILMN_1715905	DSN1	1.01006	0	0
ILMN_2358626	ADK	1.00791	0	0
ILMN_1716272	KBTBD8	1.0072	0	0
ILMN_1665559	CDK2	1.00648	0	0
ILMN_1793770	DNAJB6	1.00576	0	0
ILMN_1898723	SLC9A7	1.00576	0	0
ILMN_3239603	LOC727967	1.00576	0.0001	0.0008
ILMN_1696956	ARID3B	1.00504	0	0
ILMN_1682799	STAMBPL1	1.00432	0	0
ILMN_1706265	TRIM61	1.00432	0	0.0002
ILMN_1806906	SSR3	1.0036	0	0
ILMN_1809607	PPIF	1.00288	0	0.0001
ILMN_1805466	SOX9	1.00144	0	0
ILMN_1655842	LOC442597	1.00144	0.0032	0.0169
ILMN_1843403	HS.22566	1.00072	0	0
ILMN_3226727	LOC729989	1.00072	0.0004	0.0023
ILMN_1805147	ACSM5	-1.00144	0.0103	0.0486
ILMN_1812968	SOX18	-1.00216	0	0
ILMN_1749068	LOC645863	-1.00216	0.0074	0.0363
ILMN_2370825	ATM	-1.00288	0	0
ILMN_1655612	ARRDC2	-1.00288	0	0
ILMN_1680738	NREP	-1.00432	0	0
ILMN_1705116	SLC22A23	-1.00432	0	0
ILMN_1735822	TTC30A	-1.00432	0	0.0002
ILMN_1735788	TRIOBP	-1.00504	0	0
ILMN_1732071	H2BC21	-1.00504	0	0
ILMN_1742330	PLXNB1	-1.00504	0	0.0003
ILMN_1777998	ARHGAP25	-1.00576	0.0007	0.004
ILMN_3230582	LOC646626	-1.00576	0.0079	0.0385
ILMN_1775829	PERP	-1.0072	0	0
ILMN_1684554	COL16A1	-1.0072	0	0
ILMN_1879480	CCNG2	-1.00791	0	0
ILMN_3248941	FAM229B	-1.00863	0.0043	0.0221
ILMN_2350357	ZNF254	-1.01078	0	0
ILMN_1754757	SCNN1D	-1.01078	0	0
ILMN_1748309	GGT8P	-1.01078	0.0003	0.0017
ILMN_1766195	ZNF558	-1.0115	0	0
ILMN_1790352	PIGZ	-1.01221	0	0.0001
ILMN_3248672	FMN1	-1.01221	0.0096	0.0456
ILMN_1808326	NPAS3	-1.01293	0.001	0.006
ILMN_1696675	CES2	-1.01436	0	0
ILMN_1794190	CCPG1	-1.01507	0	0
ILMN_1807767	GSE1	-1.0165	0	0
ILMN_1747227	ADORA1	-1.01721	0	0
ILMN_2059797	NOL3	-1.01792	0	0
ILMN_1655545	ZMYND12	-1.01792	0.0007	0.0043
ILMN_1751656	KLF11	-1.01863	0	0
ILMN_1740052	SPEG	-1.01863	0	0
ILMN_1744534	ETFRF1	-1.02077	0	0
ILMN_1744118	ASTN2	-1.02077	0	0
ILMN_1660277	LOC731999	-1.02148	0	0
ILMN_1669772	LRP1	-1.02148	0	0
ILMN_2108735	EEF1A2	-1.0229	0	0
ILMN_1787843	HSDL2	-1.0229	0	0
ILMN_1674265	AVIL	-1.0229	0.0028	0.0154
ILMN_1684873	ARSD	-1.02361	0	0
ILMN_1745964	IRAK2	-1.02361	0	0
ILMN_2411127	YBEY	-1.02361	0	0
ILMN_1723706	GRAMD4	-1.02361	0	0
ILMN_1806456	BBOF1	-1.02361	0	0
ILMN_1669366	IFT88	-1.02361	0	0
ILMN_1663171	MATN3	-1.02361	0.002	0.0111
ILMN_1742544	MEF2C	-1.02503	0	0.0001
ILMN_2383300	PTPRU	-1.02503	0	0.0001
ILMN_1677723	ANGPT1	-1.02574	0	0
ILMN_1677098	YPEL2	-1.02715	0	0
ILMN_1721127	H3C4	-1.02715	0	0
ILMN_1782761	ARHGAP20	-1.02715	0.0001	0.0007
ILMN_1855325	HS.192506	-1.02715	0.0001	0.0007
ILMN_1654612	ZNF589	-1.02715	0.001	0.0057
ILMN_1706015	FAM43A	-1.02998	0	0
ILMN_1671791	PCK2	-1.0314	0	0
ILMN_2185866	PCDHB17P	-1.0321	0	0
ILMN_1749414	LINC01711	-1.0321	0	0
ILMN_1768595	DLG4	-1.0321	0.0022	0.0124
ILMN_2186806	HLA-F	-1.03281	0	0
ILMN_1730940	KLHDC3	-1.03281	0	0
ILMN_1755123	GBA	-1.03281	0	0
ILMN_2173294	THNSL2	-1.03281	0	0
ILMN_2273331	CEP112	-1.03281	0	0
ILMN_1726512	ZSCAN2	-1.03351	0	0
ILMN_1790529	LUM	-1.03422	0	0
ILMN_1654392	KHNYN	-1.03562	0	0
ILMN_2214355	RAB30	-1.03703	0	0
ILMN_1786429	LPAR6	-1.03703	0	0
ILMN_1810584	IL1R1	-1.03703	0.0036	0.0189
ILMN_1746378	GHDC	-1.03773	0	0
ILMN_1751161	COL7A1	-1.03773	0	0
ILMN_1660624	LIMK2	-1.03773	0	0
ILMN_1758049	NFIA	-1.03844	0	0
ILMN_1782419	GNG11	-1.03914	0	0
ILMN_1774685	IL24	-1.03984	0	0
ILMN_3256478	LOC100129034	-1.03984	0	0
ILMN_1754660	ZCCHC24	-1.04054	0	0
ILMN_1675172	RGS9BP	-1.04054	0.0008	0.005
ILMN_1798204	IL21R	-1.04054	0.0008	0.0051
ILMN_2055036	KLHDC1	-1.04054	0.0062	0.0309
ILMN_1735347	MCEE	-1.04124	0	0
ILMN_1654563	EFNB1	-1.04194	0	0.0002
ILMN_1798360	ACKR3	-1.04264	0	0.0004
ILMN_1800733	MANBA	-1.04334	0	0
ILMN_2339266	LAMA2	-1.04404	0	0
ILMN_1736042	ME1	-1.04474	0	0
ILMN_1680659	JHY	-1.04474	0	0
ILMN_2216637	STK32B	-1.04963	0	0
ILMN_1800626	SESN1	-1.04963	0	0
ILMN_1706505	COL5A1	-1.05033	0	0
ILMN_1696254	CYB5D2	-1.05102	0	0
ILMN_1684754	CNTLN	-1.05172	0.0001	0.0006
ILMN_1789007	APOC1	-1.05242	0	0
ILMN_1792689	H2AC6	-1.05311	0	0
ILMN_1712708	TRIM47	-1.05311	0	0
ILMN_1719696	PLD1	-1.05381	0	0
ILMN_1672605	MTURN	-1.05381	0	0
ILMN_1742866	F2R	-1.0545	0	0
ILMN_2252408	CNPY4	-1.0545	0	0
ILMN_1752968	LAMB2	-1.0552	0	0
ILMN_1728657	VCX2	-1.05589	0	0
ILMN_1770673	AKNA	-1.05589	0	0
ILMN_1684497	PYROXD2	-1.05658	0	0
ILMN_1702759	TMX4	-1.05728	0	0
ILMN_1757388	OCEL1	-1.05797	0	0
ILMN_1793673	ZNF766	-1.05797	0	0
ILMN_1766814	TK2	-1.05866	0	0
ILMN_1790689	CRISPLD2	-1.05936	0	0
ILMN_1704793	MYPOP	-1.06005	0	0
ILMN_1766200	CALHM2	-1.06005	0	0
ILMN_1733851	DACT3	-1.06074	0	0
ILMN_1699695	TNFRSF21	-1.06143	0	0
ILMN_2129877	PARP11	-1.06143	0	0
ILMN_1705107	SDCBP2	-1.06143	0.0026	0.0143
ILMN_1666206	GSDMB	-1.06212	0	0
ILMN_1663538	CLYBL	-1.06212	0	0
ILMN_1755234	SSH3	-1.0635	0	0
ILMN_1750324	IGFBP5	-1.0635	0.005	0.0255
ILMN_3251415	RBM43	-1.06419	0	0
ILMN_2211065	TMEM91	-1.06488	0	0
ILMN_3199489	PDCD4-AS1	-1.06488	0	0
ILMN_3187771	DHRS4-AS1	-1.06557	0	0
ILMN_1815057	PDGFRB	-1.06557	0	0
ILMN_1803838	CNFN	-1.06557	0	0
ILMN_2065783	EXOC2	-1.06833	0	0
ILMN_1748124	TSC22D3	-1.06901	0	0
ILMN_1726928	TCEA3	-1.06901	0	0
ILMN_1799026	PCDH18	-1.06901	0	0.0002
ILMN_3251567	FBXW2	-1.0697	0	0
ILMN_1716507	EPB41L1	-1.0697	0	0
ILMN_1742781	KIRREL1	-1.07039	0	0
ILMN_1753340	GGTLC3	-1.07039	0.0046	0.0235
ILMN_1677885	FMO4	-1.07108	0	0
ILMN_1713496	ST3GAL5	-1.07245	0	0
ILMN_3251662	HINT3	-1.07245	0	0
ILMN_1687303	ACAD10	-1.07313	0	0
ILMN_1741727	QPCT	-1.07451	0	0
ILMN_2357781	ZNF436	-1.07451	0	0
ILMN_1768391	ARL4C	-1.07451	0	0
ILMN_3300313	P4HTM	-1.07587	0	0
ILMN_1788540	LOC732075	-1.07587	0	0
ILMN_1655563	CTIF	-1.07656	0	0
ILMN_3245507	LOC100133627	-1.07656	0	0
ILMN_1654560	TLR6	-1.07656	0	0.0001
ILMN_1681542	H4C5	-1.07724	0	0
ILMN_1744023	MGC18216	-1.07793	0	0
ILMN_1803788	LGALS3	-1.07929	0	0
ILMN_1879326	HS.572030	-1.08066	0.0057	0.0288
ILMN_1676288	ACBD4	-1.08134	0.0005	0.0032
ILMN_1662331	PDSS2	-1.08202	0	0
ILMN_1796113	BCDIN3D	-1.0827	0	0
ILMN_1659029	DENND6B	-1.08338	0	0
ILMN_1811264	CCDC32	-1.08542	0	0
ILMN_1719433	CD1D	-1.08542	0	0
ILMN_3251620	JMY	-1.08542	0	0
ILMN_1754018	FRMPD4	-1.08542	0.0005	0.0029
ILMN_1800731	MBD5	-1.08542	0.0025	0.0137
ILMN_2065773	SCG5	-1.0861	0	0
ILMN_1774602	FBLN2	-1.0861	0	0
ILMN_1756928	RTN1	-1.0861	0	0.0001
ILMN_1697409	TNFRSF14	-1.08882	0	0
ILMN_1665331	AMT	-1.08882	0.0013	0.0075
ILMN_1683148	PRICKLE2	-1.0895	0	0
ILMN_1674817	C1orf115	-1.09018	0	0
ILMN_2324202	GABRE	-1.09085	0	0
ILMN_1754841	FAM87B	-1.09085	0.0006	0.0035
ILMN_1690035	FLYWCH1	-1.09085	0.0026	0.0142
ILMN_1652371	ELAPOR2	-1.09153	0	0
ILMN_1866314	HS.130455	-1.09221	0.0087	0.0417
ILMN_1660364	CYTH4	-1.09288	0	0
ILMN_1801934	SERTAD3	-1.09491	0	0
ILMN_1655663	P3H4	-1.09491	0	0
ILMN_1810275	SLC7A7	-1.09491	0	0
ILMN_1805695	TBC1D32	-1.09491	0	0.0001
ILMN_1724708	RAB33A	-1.09491	0.0022	0.0123
ILMN_1705743	ARHGEF40	-1.09559	0	0
ILMN_2168347	EPOR	-1.09694	0	0
ILMN_1750563	CERCAM	-1.09694	0	0
ILMN_2401779	FAM102A	-1.09761	0	0
ILMN_1693345	CPEB1	-1.09761	0	0
ILMN_1804955	CTSF	-1.09828	0	0
ILMN_2094313	ZDHHC1	-1.09828	0	0
ILMN_1807277	IFI30	-1.09896	0	0
ILMN_1685415	HBP1	-1.10232	0	0
ILMN_1769606	PIWIL4	-1.10299	0.0033	0.0176
ILMN_1666976	PLD3	-1.10367	0	0
ILMN_3305849	LINC01137	-1.10367	0	0
ILMN_1732296	ID3	-1.10434	0	0
ILMN_1839019	LPP	-1.10568	0	0
ILMN_1739238	L1CAM	-1.10568	0	0
ILMN_1797342	FNBP1	-1.10635	0	0
ILMN_1797822	SEL1L3	-1.10769	0	0
ILMN_3236239	LINC02035	-1.10769	0	0
ILMN_2055523	CSGALNACT1	-1.10836	0	0
ILMN_1705346	NBEA	-1.10836	0	0
ILMN_1694589	PAQR8	-1.10903	0	0
ILMN_1789733	CLIP3	-1.10969	0	0
ILMN_3250273	TMOD2	-1.10969	0.0001	0.0005
ILMN_1687315	RXRA	-1.11103	0	0
ILMN_1732717	FAM71E1	-1.11103	0.0044	0.0226
ILMN_1747627	ABCA2	-1.11237	0.0071	0.0349
ILMN_1747067	NPAS1	-1.11437	0	0
ILMN_2405400	GRK4	-1.11503	0	0
ILMN_1716704	NLRC5	-1.11503	0.0055	0.028
ILMN_2387471	PRR36	-1.1157	0	0
ILMN_1801205	GPNMB	-1.11703	0	0
ILMN_1774261	DOK4	-1.1177	0	0
ILMN_1716651	RUNX2	-1.11836	0	0
ILMN_1763002	LOC730455	-1.11902	0.0003	0.0019
ILMN_1653771	DNAI3	-1.11902	0.0012	0.0069
ILMN_2284744	HNMT	-1.11969	0	0
ILMN_1694070	FAM114A1	-1.12168	0	0
ILMN_1688295	ZNF219	-1.123	0	0
ILMN_1785202	STAT4	-1.12367	0	0
ILMN_1723626	APBA2	-1.12499	0	0.0003
ILMN_1776535	LOC649722	-1.12499	0.0015	0.0084
ILMN_1752199	LHPP	-1.12631	0	0
ILMN_1721034	ZNF227	-1.12697	0	0
ILMN_1814726	SCARB2	-1.12763	0	0
ILMN_2376667	POFUT2	-1.12829	0	0
ILMN_1652512	C2CD2	-1.12829	0	0
ILMN_1687947	H2BC6	-1.12895	0	0
ILMN_1781692	LOC645964	-1.13225	0.001	0.0058
ILMN_1667748	ANKRD33	-1.13488	0	0
ILMN_1676984	DDIT3	-1.13488	0	0
ILMN_1706511	TEF	-1.13553	0	0
ILMN_1689976	EDIL3	-1.13685	0	0
ILMN_1673804	ZNF426	-1.1375	0	0
ILMN_1675797	EPDR1	-1.13816	0	0
ILMN_1770641	KLHL3	-1.13881	0	0
ILMN_3221888	NAP1L6P	-1.13947	0	0.0001
ILMN_1796335	LPCAT2	-1.14078	0	0
ILMN_2216008	CDK15	-1.14339	0	0
ILMN_2352190	CLIP2	-1.14405	0	0
ILMN_2091412	FLT3LG	-1.14405	0	0
ILMN_1669927	ICOS	-1.14405	0.0095	0.0453
ILMN_1806349	SLC6A8	-1.1447	0	0
ILMN_1710740	C2	-1.1447	0.0024	0.0133
ILMN_3239445	ZBTB42	-1.146	0	0
ILMN_1700633	ABHD4	-1.14666	0	0
ILMN_1752027	UBE3B	-1.14731	0	0
ILMN_1760335	ADPRHL1	-1.14796	0.0005	0.0029
ILMN_1764854	ZNF761	-1.15056	0	0
ILMN_1766123	FHIT	-1.15056	0.0022	0.0122
ILMN_1858599	HS.20255	-1.15316	0	0
ILMN_1693293	LOC648176	-1.15316	0	0
ILMN_1765668	IL20RB	-1.15381	0	0
ILMN_2374683	PTPN13	-1.15445	0	0
ILMN_1656482	OSBPL2	-1.15575	0	0
ILMN_1784364	STARD5	-1.15575	0	0
ILMN_1665135	RBBP6	-1.15575	0.0013	0.0075
ILMN_1780170	APOD	-1.15834	0	0
ILMN_1746403	GTF2IRD2P1	-1.15834	0.0001	0.0008
ILMN_1801476	CDS1	-1.15963	0	0
ILMN_1811238	ALPK2	-1.16092	0	0
ILMN_1760727	ANG	-1.16157	0	0
ILMN_1758888	PADI3	-1.16157	0	0
ILMN_1748840	CALB2	-1.16157	0	0
ILMN_3237655	SLC29A4P2	-1.16157	0.003	0.0163
ILMN_1704446	SLC6A10P	-1.16285	0	0
ILMN_1736184	GSTM3	-1.16285	0	0
ILMN_1764201	MAP2	-1.16285	0.0038	0.0197
ILMN_1766950	PCDHB13	-1.1635	0	0
ILMN_1774733	SOCS1	-1.16414	0	0
ILMN_1912333	HS.527657	-1.16414	0.0006	0.0037
ILMN_1852224	HS.572752	-1.16414	0.0009	0.0056
ILMN_1783956	ATP8B4	-1.16479	0	0
ILMN_1791147	YPEL3	-1.16543	0	0
ILMN_1656285	METTL7A	-1.16543	0.0033	0.0176
ILMN_1849186	ZNF704	-1.16736	0	0
ILMN_1804351	FZD7	-1.16864	0	0
ILMN_3237579	ZNF845	-1.16864	0	0
ILMN_1701361	LURAP1L	-1.16864	0	0
ILMN_1659631	LOC730024	-1.16864	0	0
ILMN_1751963	ZCWPW1	-1.16993	0	0
ILMN_1689585	C20orf194	-1.17121	0	0
ILMN_1807969	SNCAIP	-1.17121	0	0
ILMN_2140059	LAMA4	-1.17185	0	0
ILMN_1914927	MMP16	-1.17249	0	0
ILMN_1742467	PTCHD4	-1.17249	0	0
ILMN_2412336	AKR1C2	-1.17313	0	0
ILMN_1739154	LSAMP	-1.17377	0	0
ILMN_1697773	ZNF517	-1.17568	0.0011	0.0065
ILMN_2368617	FKRP	-1.17632	0	0
ILMN_2107991	HABP4	-1.17632	0	0
ILMN_1725338	CLDN23	-1.17887	0	0
ILMN_1660031	P2RY6	-1.17951	0.0009	0.0055
ILMN_1748432	ZNF525	-1.18078	0	0
ILMN_1756541	MXD4	-1.18142	0	0
ILMN_1690993	NEUROG2	-1.18269	0	0
ILMN_1814333	SERPINI1	-1.18523	0	0
ILMN_1788489	H3C7	-1.1865	0	0
ILMN_2176931	PELI3	-1.18713	0.0028	0.0154
ILMN_3248764	PSMG3-AS1	-1.1884	0	0
ILMN_1760889	CARF	-1.18903	0.0094	0.045
ILMN_1733998	DHRS9	-1.1903	0	0
ILMN_1767446	RNF150	-1.19093	0	0
ILMN_1758806	CFAP410	-1.19156	0	0
ILMN_1669617	GRB10	-1.19346	0	0
ILMN_1687037	IFT140	-1.19409	0	0
ILMN_1736628	ORAI3	-1.19472	0	0
ILMN_1771962	GLI3	-1.19535	0	0
ILMN_1677085	RGS19	-1.19598	0	0
ILMN_1759326	P2RX7	-1.19787	0	0
ILMN_1689578	TLR3	-1.19787	0	0
ILMN_1750321	TRANK1	-1.19912	0	0
ILMN_1764709	MAFB	-1.19975	0	0.0003
ILMN_1804895	LSMEM1	-1.19975	0.0017	0.0097
ILMN_1793435	BTBD8	-1.20101	0.0006	0.0037
ILMN_1750262	LOC649025	-1.20101	0.002	0.011
ILMN_2410986	STAT3	-1.20289	0	0
ILMN_1768480	VGLL4	-1.20414	0	0
ILMN_1715189	LHX6	-1.20477	0.0093	0.0442
ILMN_1690170	CRABP2	-1.20664	0.004	0.0206
ILMN_1715669	TP53I11	-1.20914	0.0003	0.0022
ILMN_1673509	RPL28	-1.20977	0	0
ILMN_1773470	DENND2B	-1.20977	0	0
ILMN_3300358	ZNF84	-1.20977	0	0
ILMN_1687652	TGFB3	-1.20977	0	0
ILMN_1687301	VCAN	-1.21039	0	0
ILMN_1651336	MLYCD	-1.21039	0	0
ILMN_1727135	FIBCD1	-1.21039	0.0005	0.0028
ILMN_3236289	TIGIT	-1.21164	0.0004	0.0026
ILMN_1723768	NLRX1	-1.21288	0	0
ILMN_1697543	SPINK13	-1.21288	0	0
ILMN_1695711	OTULINL	-1.21475	0	0
ILMN_1717094	ZNF618	-1.21475	0.0002	0.0013
ILMN_1813796	TMEM169	-1.21723	0	0
ILMN_1681252	LINC00324	-1.21909	0.0029	0.0156
ILMN_1657679	VAV3	-1.22095	0.0006	0.0037
ILMN_2373831	BTN3A3	-1.22157	0	0
ILMN_1659047	H2AC18	-1.22157	0	0
ILMN_1795300	ARHGEF37	-1.22157	0.0004	0.0027
ILMN_1695246	KLHDC8B	-1.22219	0	0
ILMN_2165975	CES3	-1.22219	0	0
ILMN_1773901	STX12	-1.22342	0	0
ILMN_3267638	LOC100130589	-1.22342	0.0106	0.0497
ILMN_2159152	TP53TG3	-1.22404	0	0
ILMN_1861057	LOC105376486	-1.22404	0.0007	0.0045
ILMN_1759772	LRRC56	-1.22466	0	0
ILMN_1808500	CEP68	-1.22836	0	0
ILMN_2381296	GSTZ1	-1.22897	0	0
ILMN_1721115	LOC645743	-1.23082	0.0002	0.0013
ILMN_1785272	COL1A2	-1.23327	0	0
ILMN_1784036	CDH15	-1.23389	0.0078	0.0378
ILMN_3251460	ZNF765	-1.23573	0	0
ILMN_1720916	SETD7	-1.23573	0.0046	0.0239
ILMN_1793543	CIART	-1.23695	0.0001	0.0004
ILMN_2375879	VEGFA	-1.23879	0	0
ILMN_1685042	TNS2	-1.24001	0	0
ILMN_1770653	MAL2	-1.24306	0	0
ILMN_1783182	FBN1	-1.24367	0	0
ILMN_2380418	BICD2	-1.24428	0	0
ILMN_3181347	IRAG1-AS1	-1.24489	0.001	0.006
ILMN_1805449	TAPBPL	-1.2455	0	0
ILMN_2106931	PPP1R15B	-1.2455	0.0094	0.045
ILMN_2122420	HMGCL	-1.24853	0	0
ILMN_1651800	GSTM4	-1.24853	0	0
ILMN_1762639	MED11	-1.24853	0	0
ILMN_2096784	TFAP2C	-1.25157	0	0
ILMN_1766377	PCDHB6	-1.25157	0	0
ILMN_1735052	ULK1	-1.25278	0	0
ILMN_1710544	PCDH7	-1.25278	0	0
ILMN_1709937	KCNN4	-1.25701	0	0
ILMN_3255389	NINJ2-AS1	-1.25882	0.0041	0.0214
ILMN_1764619	DICER1-AS1	-1.25942	0	0
ILMN_1899760	LOC153577	-1.25942	0	0
ILMN_1756261	GPR143	-1.26063	0	0
ILMN_1672717	TMEM254	-1.26183	0	0
ILMN_1686623	CSF1R	-1.26243	0	0
ILMN_1690454	INKA1	-1.26484	0	0
ILMN_1687757	AKR1C4	-1.26544	0	0
ILMN_1671703	ACTA2	-1.26604	0	0
ILMN_1783350	PCNX3	-1.26604	0	0
ILMN_3247681	C2orf68	-1.26604	0	0
ILMN_3241707	LOC729339	-1.26604	0.0023	0.0128
ILMN_1909276	HS.182045	-1.26664	0.0003	0.0021
ILMN_1680132	CADM1	-1.26843	0	0
ILMN_2406586	CC2D2A	-1.26843	0	0
ILMN_1706266	RNF157	-1.27023	0.0003	0.0022
ILMN_1903021	HS.400256	-1.27083	0	0
ILMN_1701025	EPHX1	-1.27322	0	0
ILMN_1742379	IFT122	-1.27381	0	0
ILMN_1763878	CDADC1	-1.27441	0.0011	0.0066
ILMN_1874678	HS.26579	-1.2756	0	0.0003
ILMN_1724628	IFITM3P2	-1.2762	0.0007	0.0041
ILMN_1732151	COL6A1	-1.27679	0	0
ILMN_1757338	PLSCR4	-1.27679	0	0
ILMN_1659206	RARA	-1.27798	0	0
ILMN_1678805	POMT2	-1.27798	0	0
ILMN_1726589	CD248	-1.27798	0	0
ILMN_1814022	NR1H3	-1.27858	0	0
ILMN_1715555	DBP	-1.27977	0	0
ILMN_1776602	RNASE4	-1.28155	0	0
ILMN_1827968	HS.212820	-1.28155	0.0066	0.0327
ILMN_1738821	GOLGA2	-1.28214	0	0
ILMN_1905075	INTS6-AS1	-1.28274	0.0001	0.0005
ILMN_1757287	MAPK6	-1.28392	0	0
ILMN_1771627	ZMIZ1	-1.28451	0	0
ILMN_1821280	GDF11	-1.28629	0	0
ILMN_2413330	TMEM107	-1.28747	0	0
ILMN_1862217	APH1B	-1.28865	0	0
ILMN_1787265	ZNF503	-1.28983	0	0
ILMN_1659599	AZIN2	-1.29042	0	0
ILMN_1706969	BEND6	-1.2916	0	0
ILMN_1736729	OAS2	-1.29514	0	0
ILMN_1725906	RUSC1-AS1	-1.29514	0	0
ILMN_1784320	ELMO1	-1.2969	0	0
ILMN_1759374	LINC00545	-1.2969	0	0
ILMN_1670325	SLC47A1	-1.29748	0.0068	0.0334
ILMN_1694012	NME2	-1.29983	0	0.0001
ILMN_1662463	COMMD5	-1.29983	0.0001	0.0007
ILMN_1749636	DNAJC22	-1.30042	0	0
ILMN_3187680	ACCS	-1.301	0	0
ILMN_1796537	FYB1	-1.301	0	0
ILMN_1741356	PRICKLE1	-1.30159	0	0
ILMN_1720235	ADSS1	-1.30159	0	0
ILMN_1737360	TSPY26P	-1.30217	0	0
ILMN_1680937	H2BC4	-1.30334	0	0
ILMN_1796801	ABCA8	-1.3051	0	0
ILMN_1738237	HS1BP3	-1.30568	0	0
ILMN_1805636	PGAP3	-1.30568	0	0
ILMN_1685641	BCHE	-1.30568	0	0
ILMN_1721170	GREB1	-1.30568	0	0
ILMN_1702501	RPS6KA2	-1.30626	0	0
ILMN_2412192	CFH	-1.30859	0	0
ILMN_1813175	ADGRL1	-1.30859	0	0
ILMN_1894057	SRRM2-AS1	-1.31034	0.0009	0.0056
ILMN_3240829	ZSCAN12P1	-1.31092	0	0
ILMN_1717737	FKBP7	-1.31092	0	0
ILMN_1671404	SVIL	-1.31208	0	0
ILMN_1796216	VASH1	-1.31208	0	0
ILMN_1684357	SYNE3	-1.31208	0.0002	0.0016
ILMN_1677719	CHST1	-1.31208	0.0012	0.0069
ILMN_1779256	ARMC2	-1.31267	0.0009	0.0056
ILMN_1717934	SYT11	-1.31325	0	0
ILMN_1702683	SLC33A1	-1.31499	0	0
ILMN_1662038	LARGE1	-1.31499	0	0
ILMN_2303669	SLC4A8	-1.31499	0.0036	0.0192
ILMN_1773059	ADGRA2	-1.31615	0	0.0001
ILMN_1697317	DYNLRB2	-1.31673	0	0
ILMN_2401927	TTC8	-1.3173	0	0
ILMN_1764321	ACOT4	-1.3173	0.0008	0.0046
ILMN_1742431	LOC651309	-1.31788	0.0007	0.0045
ILMN_1712608	BFSP1	-1.32077	0	0
ILMN_1702933	ADM2	-1.32251	0	0
ILMN_1675083	F8	-1.32539	0.0002	0.0012
ILMN_1656560	PARM1	-1.32596	0	0
ILMN_1728662	ALDH3B1	-1.32884	0	0
ILMN_1654398	RGL1	-1.32998	0	0
ILMN_2361603	NDRG2	-1.33228	0	0
ILMN_2400922	OPRL1	-1.33285	0	0
ILMN_1727805	SYNGR1	-1.334	0	0
ILMN_1819854	HS.36053	-1.33628	0	0
ILMN_2396444	CD14	-1.33971	0	0
ILMN_1696316	CPT1A	-1.34199	0	0.0001
ILMN_1783909	COL6A2	-1.34596	0	0
ILMN_2120247	SLC2A10	-1.34653	0	0
ILMN_1685580	CBLB	-1.3505	0	0
ILMN_1766261	SLC2A12	-1.3505	0	0
ILMN_1685441	ASAP3	-1.35163	0	0
ILMN_2246188	SLC45A2	-1.35163	0	0
ILMN_1765032	MIR570HG	-1.35445	0.0002	0.0011
ILMN_1801307	TNFSF10	-1.35502	0	0
ILMN_3267609	LOC100130943	-1.35614	0.0009	0.0054
ILMN_1812262	DDR1	-1.35671	0	0
ILMN_1729225	SORCS2	-1.35671	0	0
ILMN_1658498	SLC44A3	-1.35783	0	0
ILMN_1773079	COL3A1	-1.35783	0	0
ILMN_1660852	ZC3H6	-1.35783	0.0048	0.0247
ILMN_1767068	SMAD6	-1.35896	0	0
ILMN_1684628	ZFP90	-1.36008	0	0
ILMN_1773006	FABP4	-1.36008	0	0
ILMN_1912505	LINC01340	-1.36121	0.005	0.0255
ILMN_2084073	UCN	-1.36177	0	0
ILMN_1665060	LOC643888	-1.36177	0	0.0001
ILMN_3245973	MSL1	-1.36401	0	0
ILMN_1775703	TRAPPC6A	-1.36625	0	0
ILMN_2078599	ACP5	-1.36849	0	0
ILMN_1658469	TP53TG1	-1.36849	0	0
ILMN_1700024	UST	-1.36905	0	0
ILMN_1776724	LYPD6	-1.37239	0	0
ILMN_1681829	ZNF606	-1.37351	0	0
ILMN_1882315	HS.444913	-1.37407	0.0031	0.0164
ILMN_1705244	DNAH11	-1.37573	0	0
ILMN_1700307	ZNF815P	-1.37685	0	0
ILMN_1862737	HS.402146	-1.37907	0	0.0001
ILMN_1732554	ZNF346	-1.38018	0	0
ILMN_1716815	CEACAM1	-1.38184	0	0
ILMN_1682616	IQUB	-1.38184	0.0024	0.0131
ILMN_1750062	PPARGC1A	-1.38239	0	0
ILMN_2206722	FER1L4	-1.3835	0	0
ILMN_2115340	H4C14	-1.38515	0	0
ILMN_1684755	KAZALD1	-1.38571	0	0
ILMN_3244200	LOC729372	-1.38571	0	0
ILMN_3236970	LINC00667	-1.38902	0	0
ILMN_1741971	MYORG	-1.38902	0.0024	0.0133
ILMN_1726199	ZNF594	-1.39067	0	0
ILMN_2212999	KIF5C	-1.39397	0	0
ILMN_1755732	ARMC9	-1.39506	0	0
ILMN_1884750	HS.561735	-1.39506	0	0
ILMN_1665686	PIEZO2	-1.39506	0	0.0002
ILMN_1734611	BDKRB1	-1.39671	0	0
ILMN_1756849	H2AC8	-1.39671	0.0039	0.0206
ILMN_1757099	PLEKHS1	-1.3978	0	0
ILMN_1675325	ENPEP	-1.39835	0	0
ILMN_1708348	ADAM8	-1.3989	0.0036	0.0189
ILMN_1736577	ZNF688	-1.39999	0	0
ILMN_1810191	PLA2G4C	-1.40762	0	0
ILMN_1797776	PRSS23	-1.40817	0	0
ILMN_3243899	TRIQK	-1.40871	0	0
ILMN_1758418	TNFSF13B	-1.40926	0	0
ILMN_3240524	MFSD6	-1.41088	0	0
ILMN_1800590	BBS1	-1.41143	0	0
ILMN_1692020	PRSS16	-1.41305	0	0
ILMN_1692398	CNTNAP1	-1.41359	0	0
ILMN_1746492	IFT27	-1.41522	0	0
ILMN_1762529	SLC12A8	-1.41522	0	0
ILMN_1789909	TBC1D9B	-1.4163	0	0
ILMN_3244314	LOC100132048	-1.419	0.0002	0.0015
ILMN_1745079	TRIM2	-1.42062	0	0
ILMN_1836469	BRAF	-1.42062	0	0
ILMN_1752668	DAAM2	-1.42223	0	0
ILMN_1728107	GNG7	-1.42331	0	0
ILMN_1814315	PBXIP1	-1.42438	0	0
ILMN_1697189	PNCK	-1.42653	0.0002	0.0016
ILMN_1682818	TTLL3	-1.42707	0	0
ILMN_1677402	C11orf96	-1.42921	0	0
ILMN_1840469	HS.539599	-1.43189	0.002	0.0111
ILMN_1743753	IFT81	-1.43349	0	0
ILMN_1802096	ABTB1	-1.43563	0	0
ILMN_3225471	LOC728650	-1.43669	0.0002	0.0016
ILMN_3251327	LOC645307	-1.43776	0.0059	0.0296
ILMN_1736863	TMEM140	-1.43829	0	0
ILMN_1698259	TMEM100	-1.43936	0	0
ILMN_1678939	VNN2	-1.44148	0	0
ILMN_1657749	CYP27C1	-1.44148	0	0
ILMN_3236314	LOC100134173	-1.44255	0.0036	0.019
ILMN_1799725	DOCK2	-1.44308	0	0
ILMN_1736911	TMOD1	-1.44361	0	0
ILMN_1808677	UGT2B17	-1.44467	0	0
ILMN_1707070	PCOLCE	-1.4452	0	0
ILMN_1767351	AR	-1.4489	0	0
ILMN_2326273	CHI3L2	-1.4489	0	0
ILMN_1659543	EXOC3L1	-1.44996	0.0102	0.0483
ILMN_1660357	LOC641825	-1.45049	0	0
ILMN_1813568	TRPV1	-1.45101	0.0002	0.0014
ILMN_1715823	FBXO16	-1.45154	0	0.0002
ILMN_1712798	ZNF608	-1.45207	0	0
ILMN_1789357	DLX3	-1.45628	0.0007	0.0045
ILMN_2371055	EFNA1	-1.45681	0	0
ILMN_1760315	VWCE	-1.45733	0	0.0003
ILMN_1808590	GUCY1A1	-1.45733	0.0042	0.0219
ILMN_1749368	H3C10	-1.45786	0	0
ILMN_1751120	H4C8	-1.45943	0	0
ILMN_1666502	SOBP	-1.46048	0	0
ILMN_1713124	AKR1C3	-1.46415	0	0
ILMN_1812461	CCN5	-1.46676	0	0
ILMN_1712095	FOXO4	-1.46832	0	0
ILMN_1692535	DPP4	-1.46832	0.0002	0.0015
ILMN_3236498	CUTALP	-1.46884	0	0
ILMN_1666932	FCGR2A	-1.47145	0	0
ILMN_2410783	GAA	-1.47249	0	0
ILMN_2178775	ZNF585B	-1.47249	0.0024	0.0133
ILMN_1813139	ANKDD1A	-1.47457	0	0
ILMN_3254666	ZNF737	-1.4756	0.0038	0.0197
ILMN_2054607	CYP4V2	-1.47612	0	0
ILMN_1790317	RAB26	-1.47664	0	0
ILMN_3298400	LOC731954	-1.48543	0	0
ILMN_1902094	HS.371789	-1.48543	0	0.0001
ILMN_1730136	LOC440389	-1.48543	0.0017	0.0098
ILMN_1720710	HSPB3	-1.48646	0	0
ILMN_1739054	CCDC121	-1.49211	0	0
ILMN_2135272	GIMAP2	-1.49211	0	0.0002
ILMN_3309458	SNORD114-7	-1.49313	0.0091	0.0438
ILMN_3256801	ATP1A1-AS1	-1.49467	0	0
ILMN_1661299	TLE6	-1.49672	0	0.0002
ILMN_1720048	CCL2	-1.50029	0	0
ILMN_1706643	COL6A3	-1.50437	0	0
ILMN_1810233	UGT2B11	-1.5064	0	0
ILMN_1651610	LOC730525	-1.5064	0	0
ILMN_1704294	CDH3	-1.5064	0	0
ILMN_1705210	TAMALIN	-1.50691	0.0023	0.0129
ILMN_1766221	B4GALT1	-1.50792	0	0
ILMN_1813386	CORO6	-1.50792	0.0001	0.0008
ILMN_1781626	C1S	-1.50894	0	0
ILMN_1693452	GAL3ST4	-1.50894	0	0
ILMN_1788213	FRAT2	-1.51147	0	0
ILMN_1756685	DEPTOR	-1.51551	0	0
ILMN_1667460	SULF2	-1.51602	0	0
ILMN_2112638	SVEP1	-1.51652	0	0
ILMN_2255133	BCL11A	-1.51803	0	0
ILMN_1719986	PIK3IP1	-1.51854	0	0
ILMN_1758642	BAIAP2-DT	-1.52055	0	0
ILMN_1780334	KCNJ2	-1.52055	0	0.0001
ILMN_2153916	HSPA2	-1.52206	0	0
ILMN_1768940	COL15A1	-1.52356	0	0
ILMN_1658706	ST6GALNAC2	-1.52557	0.0001	0.0006
ILMN_1738684	NRXN2	-1.52907	0	0
ILMN_1912287	SUCNR1	-1.52907	0	0.0002
ILMN_3307729	CXXC5	-1.53157	0	0
ILMN_1811313	SLIT3	-1.53556	0	0
ILMN_2041483	PCDHB10	-1.53605	0	0
ILMN_1775486	SSPN	-1.53605	0.0012	0.0069
ILMN_1739450	NFE2L1	-1.53754	0	0
ILMN_1655748	ZSCAN31	-1.53854	0	0
ILMN_1736704	DIXDC1	-1.53854	0	0
ILMN_1806044	LOC645378	-1.54251	0	0
ILMN_2340259	PDE4B	-1.54794	0	0
ILMN_1718565	CDKN1C	-1.5509	0	0
ILMN_3245410	LINC00638	-1.55139	0.0001	0.0007
ILMN_2159290	AARD	-1.55238	0.0013	0.0073
ILMN_1710859	PCSK1	-1.55336	0.0008	0.0048
ILMN_1762426	DHFR2	-1.55385	0	0
ILMN_3242654	LOC100134654	-1.55385	0.0002	0.0011
ILMN_1911503	HS.443185	-1.55434	0	0
ILMN_1740443	LOC728811	-1.55483	0	0
ILMN_1778523	KLF9	-1.5568	0	0
ILMN_3249064	LOC652291	-1.56023	0.0015	0.0088
ILMN_1811616	EEPD1	-1.56071	0	0
ILMN_1906423	HS.390407	-1.56169	0	0
ILMN_1771688	RAB7B	-1.56316	0	0
ILMN_2172497	PLPPR4	-1.56511	0	0
ILMN_1781010	ARHGEF3	-1.5656	0	0
ILMN_1791905	CCDC103	-1.56608	0	0
ILMN_1744252	TP53TG3D	-1.56706	0	0
ILMN_1756573	NDUFA4L2	-1.56706	0	0.0002
ILMN_1753472	SUMF1	-1.56852	0	0
ILMN_3292990	LOC100131727	-1.56949	0	0
ILMN_1755897	UGT2B7	-1.57046	0	0
ILMN_1673773	GALNT18	-1.57386	0	0
ILMN_1786976	RAB22A	-1.5787	0	0
ILMN_1810891	ZNF629	-1.57966	0	0
ILMN_1674009	TKTL1	-1.58304	0	0.0001
ILMN_1676663	TNFRSF11B	-1.58352	0	0
ILMN_3238233	H4C15	-1.58544	0	0
ILMN_1677198	C1R	-1.58592	0.0054	0.0272
ILMN_2396702	GRIK2	-1.58785	0	0.0002
ILMN_1739496	PRRX1	-1.58832	0	0
ILMN_1663453	H2AC13	-1.5888	0	0.0004
ILMN_1725090	CTHRC1	-1.59264	0	0
ILMN_1659960	IL4I1	-1.59359	0	0
ILMN_2258471	SLC30A5	-1.59455	0	0
ILMN_1665876	EWSAT1	-1.59694	0.0001	0.0006
ILMN_1709399	SLC25A34	-1.59932	0.0008	0.005
ILMN_1695301	C7orf69	-1.60407	0	0
ILMN_1811877	ANTXR1	-1.60644	0	0
ILMN_1673360	BDH2	-1.60739	0.0021	0.0114
ILMN_1674629	AOPEP	-1.60834	0	0
ILMN_3242152	LAMB2P1	-1.6107	0.0012	0.0072
ILMN_1724634	LOC645550	-1.61164	0	0
ILMN_1727671	SSH1	-1.61495	0	0
ILMN_2059357	KLRC2	-1.61542	0	0
ILMN_1786197	NR2F1	-1.6173	0	0
ILMN_1741159	MAP3K8	-1.61918	0	0.0001
ILMN_1842582	HS.579530	-1.61965	0	0
ILMN_1702858	ADHFE1	-1.62059	0	0
ILMN_1719543	MAF	-1.62199	0	0
ILMN_1910948	HS.408455	-1.63134	0	0
ILMN_1727815	CFI	-1.63227	0	0
ILMN_1800078	LMO2	-1.63459	0.0089	0.0426
ILMN_1779071	FEZ1	-1.63923	0.0014	0.0082
ILMN_1733616	TFEB	-1.64062	0.001	0.0058
ILMN_1743103	SH3PXD2A	-1.64201	0	0
ILMN_1756992	MUC1	-1.6526	0	0
ILMN_2117323	PIK3C2B	-1.65444	0	0
ILMN_1709067	SAMD11	-1.65535	0	0
ILMN_1816925	LOC728473	-1.65947	0	0.0002
ILMN_1660732	PPP2R2B	-1.66221	0	0
ILMN_1672591	SCN9A	-1.66312	0	0
ILMN_1745299	FABP7	-1.66357	0.001	0.006
ILMN_1762106	MMP2	-1.66448	0	0
ILMN_1792972	ZNF439	-1.66494	0.0003	0.0017
ILMN_1718771	CCDC24	-1.66539	0	0
ILMN_1761733	HLA-DMB	-1.66676	0	0
ILMN_1719797	MESD	-1.66676	0	0
ILMN_1673805	GIP	-1.66812	0.0009	0.0053
ILMN_2170209	RASD2	-1.66857	0	0
ILMN_1913510	HS.210390	-1.66948	0.0009	0.0056
ILMN_1743219	CA11	-1.67129	0	0
ILMN_1770085	BTG2	-1.67536	0	0
ILMN_2053829	CBLN3	-1.69064	0	0
ILMN_1738552	SLC1A3	-1.69153	0	0
ILMN_1810996	COL24A1	-1.69198	0.0001	0.0006
ILMN_1651343	ITGA11	-1.69332	0	0
ILMN_1758895	CTSK	-1.69466	0	0
ILMN_2175112	KCNS3	-1.69599	0	0
ILMN_1718182	THRA	-1.69911	0	0
ILMN_1710514	BCL3	-1.70044	0	0
ILMN_1656111	MYLIP	-1.70177	0	0
ILMN_1699978	TMEM255A	-1.70266	0	0
ILMN_1790761	POSTN	-1.70266	0.0001	0.001
ILMN_1836958	HS.528873	-1.70399	0.0002	0.0011
ILMN_1766675	CDH6	-1.70576	0	0
ILMN_1765979	VSIG10L	-1.70576	0	0
ILMN_3245564	ARHGAP44	-1.70708	0	0
ILMN_1733515	LOXL3	-1.71017	0	0
ILMN_1758128	CYGB	-1.71501	0	0
ILMN_3241527	LOC100132648	-1.71589	0	0.0001
ILMN_1739441	GANAB	-1.71896	0	0
ILMN_3249291	F2	-1.72072	0.0105	0.0496
ILMN_3307868	CHI3L1	-1.72465	0	0
ILMN_1664089	LINC02878	-1.7264	0.0065	0.0324
ILMN_1677814	ABCC3	-1.72944	0	0
ILMN_1792959	KCNMB2	-1.73031	0.0001	0.0005
ILMN_1807667	CCDC198	-1.73118	0.0101	0.0476
ILMN_1720482	CEND1	-1.73292	0	0
ILMN_1728742	FAXDC2	-1.73552	0	0
ILMN_1807554	EYA1	-1.73855	0	0
ILMN_1684143	NPTXR	-1.74244	0.0006	0.0035
ILMN_1713686	IL34	-1.74287	0	0.0001
ILMN_1733318	TEX9	-1.7433	0	0
ILMN_2352090	GPRC5C	-1.74717	0	0
ILMN_1709348	ALDH1A1	-1.75104	0	0
ILMN_3177532	HDHD5-AS1	-1.75146	0	0
ILMN_1676278	ABCC2	-1.75232	0	0
ILMN_2314244	LRRC23	-1.75403	0	0
ILMN_3256471	FAM87A	-1.75446	0	0
ILMN_1700147	VPREB3	-1.75745	0	0
ILMN_1848374	HS.541639	-1.75745	0.0006	0.0036
ILMN_1808650	CYP39A1	-1.76256	0	0.0003
ILMN_1882248	HS.40061	-1.76299	0	0
ILMN_2225348	ZNF805	-1.76681	0	0
ILMN_1798706	GPR183	-1.76935	0.0034	0.0181
ILMN_3240077	RPL31P57	-1.76935	0.0085	0.0412
ILMN_1797021	TMEM86A	-1.77189	0	0
ILMN_3305563	ZNF205-AS1	-1.77273	0	0
ILMN_1725139	CA9	-1.77821	0	0
ILMN_2389970	TSPAN32	-1.77989	0	0
ILMN_1769633	CTSO	-1.78743	0	0
ILMN_1807689	PKNOX2	-1.78994	0	0
ILMN_3245418	FAM180A	-1.78994	0	0
ILMN_1678705	ENDOV	-1.79244	0	0
ILMN_1747183	GXYLT1	-1.79327	0	0
ILMN_1743340	CHST14	-1.79327	0	0
ILMN_1800160	NR0B1	-1.79369	0	0
ILMN_2307032	OSBPL5	-1.79867	0	0
ILMN_1789464	SERINC5	-1.80157	0	0
ILMN_1689088	COLEC12	-1.80859	0	0
ILMN_1729691	SLC16A6	-1.81065	0	0
ILMN_1751576	TEK	-1.81885	0.0002	0.0012
ILMN_2380237	C1QTNF1	-1.81926	0	0.0001
ILMN_1673177	ISM2	-1.82049	0.0068	0.0337
ILMN_1796497	IPCEF1	-1.82456	0	0
ILMN_1668194	LMTK3	-1.82701	0	0
ILMN_1880062	HS.124250	-1.82985	0.0065	0.0325
ILMN_1769580	PRSS35	-1.83754	0	0
ILMN_1672094	DLX1	-1.84157	0	0
ILMN_1699631	CASTOR3	-1.85479	0	0
ILMN_1676563	HTRA1	-1.8679	0	0
ILMN_1775542	FCMR	-1.86948	0	0
ILMN_1750777	MAGEA5	-1.86948	0	0
ILMN_1814710	PCDHB5	-1.87066	0	0
ILMN_3251383	CCDC74B	-1.87774	0	0
ILMN_2265759	SLC2A11	-1.87853	0	0
ILMN_2373791	ENPP2	-1.87971	0	0
ILMN_1691860	SPRY1	-1.88049	0	0
ILMN_1680344	MYOM1	-1.88908	0	0
ILMN_2094856	RANBP3L	-1.89181	0	0
ILMN_1731745	NINJ2	-1.89297	0	0
ILMN_1738268	IP6K3	-1.89724	0	0
ILMN_3279640	LOC401433	-1.89763	0.0002	0.0011
ILMN_1651496	H2BC5	-1.90381	0	0
ILMN_1788118	SLC23A3	-1.91265	0	0
ILMN_1678086	CCDC74A	-1.91495	0.0005	0.0029
ILMN_3241670	ARIH2OS	-1.92334	0.0005	0.0034
ILMN_1706859	SMDT1	-1.92448	0	0
ILMN_1736539	ALDH1L2	-1.926	0	0
ILMN_1732921	ITGB8	-1.9279	0.0023	0.0125
ILMN_1719579	LOC441081	-1.93471	0	0
ILMN_1733045	RAB36	-1.93621	0	0
ILMN_1741021	CH25H	-1.93697	0.0001	0.0009
ILMN_1689200	DHDH	-1.9381	0	0
ILMN_1732782	SCN2A	-1.94148	0	0
ILMN_1661994	ESRRG	-1.94373	0.0004	0.0026
ILMN_1792389	RNF165	-1.95382	0	0
ILMN_1758213	GPAM	-1.95791	0	0
ILMN_1741404	MSC	-1.9631	0	0
ILMN_2347145	DCN	-1.96495	0	0
ILMN_1877372	HS.554169	-1.96938	0	0
ILMN_1810628	PRUNE2	-1.97453	0	0
ILMN_1730546	GNAO1	-1.98368	0	0
ILMN_1728224	OGFR	-1.98805	0	0
ILMN_1732923	SIPA1L2	-1.98878	0	0
ILMN_1807894	SLC7A8	-1.98914	0	0
ILMN_1688722	IL13RA2	-1.99023	0	0
ILMN_3249487	NUTM2D	-1.99132	0	0.0002
ILMN_1803945	HCP5	-1.99277	0	0
ILMN_1779989	GLI1	-1.99892	0	0
ILMN_3253126	GAS6-AS1	-2.00252	0	0
ILMN_1758281	CALCRL	-2.00396	0.0097	0.046
ILMN_1852159	HS.557431	-2.0072	0	0
ILMN_2183891	PEX5L	-2.00791	0	0
ILMN_1791366	RCOR2	-2.0165	0.0002	0.0012
ILMN_2043079	ILDR1	-2.01935	0	0.0003
ILMN_1795639	MGMT	-2.02219	0	0
ILMN_1775584	ERICH2	-2.0268	0.0028	0.0152
ILMN_1652280	FBXO32	-2.02786	0	0
ILMN_1652940	TUBA3FP	-2.03034	0	0
ILMN_1778924	PDE1A	-2.03562	0	0
ILMN_1783908	B3GNT9	-2.03633	0	0
ILMN_1772848	LINC00898	-2.04474	0	0
ILMN_2083946	TGFA	-2.04649	0	0
ILMN_1653180	TPM4	-2.05311	0	0
ILMN_3226637	LOC728743	-2.05589	0	0.0001
ILMN_1729288	C1QTNF6	-2.05624	0	0
ILMN_1711608	SSBP2	-2.0597	0	0
ILMN_1800697	LDB2	-2.06005	0	0
ILMN_1741960	DGKG	-2.06178	0	0.0002
ILMN_1728923	F2RL2	-2.06626	0	0
ILMN_1870668	HS.435263	-2.07451	0	0
ILMN_1681882	CETP	-2.07963	0	0
ILMN_1723912	IFI44L	-2.08338	0	0
ILMN_1729216	CRYAB	-2.09153	0	0
ILMN_1726809	BHLHE41	-2.09592	0	0
ILMN_1704789	LOC402377	-2.09727	0	0.0001
ILMN_1738989	SYBU	-2.09896	0	0
ILMN_1856480	PPM1L	-2.10333	0	0
ILMN_1690443	FRMD6-AS1	-2.10702	0	0
ILMN_1799204	IDI2-AS1	-2.1107	0	0.0001
ILMN_1758315	SLC9A9	-2.11869	0	0
ILMN_1661599	DDIT4	-2.12928	0	0
ILMN_1802482	LOC152084	-2.13849	0.0015	0.0085
ILMN_1655077	PRDM1	-2.14143	0	0
ILMN_1713744	C14orf132	-2.14209	0	0
ILMN_1663131	LYST	-2.14828	0	0
ILMN_1756937	ST8SIA4	-2.14828	0	0
ILMN_1701454	OR2L13	-2.15316	0.0014	0.0079
ILMN_1713807	MAN1C1	-2.16382	0	0
ILMN_1662587	PNPLA7	-2.16864	0	0
ILMN_1802654	GLT8D2	-2.16993	0	0
ILMN_1691668	LRRC73	-2.17089	0	0.0001
ILMN_1720604	ARSG	-2.17153	0	0.0001
ILMN_1733288	C1RL	-2.17217	0	0
ILMN_2328094	DACT1	-2.17473	0	0
ILMN_1672121	CCDC184	-2.17919	0	0
ILMN_1796074	TYMSOS	-2.18428	0	0
ILMN_1652732	HTR7	-2.18428	0	0
ILMN_3235379	LOC100134265	-2.18523	0	0
ILMN_1668442	LINC00158	-2.20696	0.003	0.0161
ILMN_2162603	SMPX	-2.20883	0.0022	0.0124
ILMN_2306630	SP8	-2.2135	0	0
ILMN_1713182	LOC653879	-2.22095	0	0
ILMN_2115591	KLHDC10	-2.2302	0	0.0001
ILMN_1693119	LYPD6B	-2.23082	0	0
ILMN_1785071	SELENOP	-2.23235	0	0
ILMN_1794818	LHX8	-2.23573	0	0
ILMN_1796288	COL5A3	-2.2397	0	0.0001
ILMN_1757129	TMEM88	-2.25157	0	0.0001
ILMN_1690682	B3GALT4	-2.25792	0.01	0.0475
ILMN_1763891	SSC5D	-2.26213	0	0
ILMN_1761247	PIR	-2.2759	0	0
ILMN_3187210	LOC100129186	-2.28096	0.0039	0.0206
ILMN_2163206	CCDC110	-2.28244	0	0
ILMN_1685052	DNAH1	-2.30334	0	0
ILMN_1679897	IGFL3	-2.30714	0.0042	0.022
ILMN_1723418	CEL	-2.30743	0	0
ILMN_1687971	CAPN3	-2.30743	0	0
ILMN_1745826	KATNAL2	-2.32481	0	0.0004
ILMN_2158003	IQCN	-2.3274	0	0
ILMN_1671263	CACNA1H	-2.33171	0.0092	0.0441
ILMN_3247023	CASC15	-2.34682	0	0
ILMN_1804419	IRAG2	-2.34795	0.0005	0.003
ILMN_1712523	MAP6	-2.35896	0	0
ILMN_1714700	TRIB2	-2.36149	0	0
ILMN_1716859	TDO2	-2.36261	0	0
ILMN_2400644	SRGAP3	-2.37851	0	0
ILMN_1769615	FLRT2	-2.38626	0	0
ILMN_1693431	LACC1	-2.38681	0	0
ILMN_1791423	LOC401052	-2.41007	0	0
ILMN_1745994	GAS7	-2.41116	0	0
ILMN_1843138	LINC01085	-2.41197	0	0
ILMN_1692824	ASPA	-2.42062	0.0001	0.0005
ILMN_1719219	ZNF616	-2.42169	0	0
ILMN_1761425	OLFML2A	-2.43189	0	0
ILMN_1746265	SARM1	-2.44758	0	0
ILMN_1763267	ZFYVE28	-2.45286	0.0047	0.0243
ILMN_3286411	SYCE3	-2.47353	0.0018	0.01
ILMN_3235718	GUSBP11	-2.47638	0.0009	0.0052
ILMN_1701558	MAP1A	-2.4769	0	0
ILMN_1677511	PTGS2	-2.48414	0	0
ILMN_2231051	TCP11L2	-2.50386	0.0028	0.0153
ILMN_1720998	CA12	-2.51904	0	0
ILMN_2111255	VIT	-2.52707	0	0
ILMN_1710303	TTC25	-2.56243	0	0
ILMN_3243924	P2RX6	-2.58424	0	0
ILMN_1664828	APOBEC3H	-2.61871	0	0
ILMN_1735764	HTR2B	-2.66448	0	0
ILMN_1803825	CXCL12	-2.69866	0	0
ILMN_2404688	NUPR1	-2.70509	0	0
ILMN_2316878	PTPRO	-2.71127	0	0
ILMN_1767343	NTN5	-2.72487	0.0006	0.0038
ILMN_2075643	ANKRD29	-2.72988	0	0
ILMN_1788538	NCALD	-2.73335	0.0023	0.0126
ILMN_1784863	CD36	-2.78848	0	0
ILMN_1712082	GCNT3	-2.80178	0	0
ILMN_1664859	ST8SIA1	-2.81127	0	0
ILMN_1808379	PLCD4	-2.83895	0	0
ILMN_1672148	AKR1B10	-2.84258	0	0
ILMN_2087656	SLCO2B1	-2.8482	0	0
ILMN_1695354	BMF	-2.8679	0	0
ILMN_1787186	CCN3	-2.87342	0	0
ILMN_1776157	SEPTIN4	-3.00702	0	0
ILMN_2086470	PDGFRA	-3.03228	0	0
ILMN_1718852	PLCL1	-3.0505	0.0004	0.0023
ILMN_2071809	MGP	-3.09474	0.0081	0.0393
ILMN_2175317	CYP4X1	-3.10568	0.0061	0.0305
ILMN_1711786	NFE2	-3.10836	0	0
ILMN_1727045	RASGRP3	-3.12201	0	0
ILMN_3246065	CCDC151	-3.14519	0	0
ILMN_1701873	C9orf50	-3.17041	0.0067	0.0331
ILMN_1702320	JAKMIP2	-3.2149	0	0
ILMN_1780132	PELI2	-3.2149	0	0
ILMN_1765557	OLFML2B	-3.25942	0	0
ILMN_1769433	IQGAP2	-3.26183	0	0
ILMN_2095273	CCDC191	-3.2857	0	0
ILMN_1715332	TTC21A	-3.33585	0	0
ILMN_2199389	VIPR1	-3.34752	0	0
ILMN_1765990	KCNK2	-3.39972	0	0
ILMN_1709907	B3GALT2	-3.40395	0	0
ILMN_1806533	PDE7B	-3.50602	0	0
ILMN_1736180	FRAT1	-3.56071	0.0046	0.0237
ILMN_2339835	PTGS1	-3.59765	0	0
ILMN_1680367	C10orf90	-3.66971	0	0
ILMN_1668035	CRH	-3.96569	0	0
ILMN_2228938	ECM2	-4.26566	0	0
ILMN_1679391	MAMDC2	-5.32805	0	0
ILMN_1895227	HS.204481	-7.16407	0.0077	0.0375
[truncated: 40 more rows]

## Sheet: Tab 4-MeWo-YAP 5SA genes
Gene	YAP5SA vs. Control	YAP5SA vs. Control
Symbol	Log2FC	Adjusted pValue
GJA5	5.70716	4.49458e-06
AL844908.5	4.57858	0.000184244
CCN1	4.43232	1.45255e-22
ITGB2	4.28929	1.31118e-09
RP11-799O21.1	4.07558	7.52611e-05
SH3RF2	3.62509	0.00162734
S1PR1	3.45786	0.00367997
VGLL3	3.37842	7.26139e-11
RP11-688I9.1	3.37564	0.00247887
RP11-16M8.2	3.32752	0.00506926
RP11-463H12.2	3.23252	0.00346742
NGF	3.23046	0.0139293
THBS1	3.16581	7.23865e-20
KRTAP2-3	3.11906	0.0134569
RP11-320G24.1	3.01633	0.0299066
GREM1	2.95432	0.00647537
ZNF804A	2.93616	7.44298e-08
JUB	2.91786	9.47406e-11
NRG1	2.89663	1.90218e-07
SLC6A11	2.84808	0.0219831
ZNF542	2.79381	2.03708e-09
TGFB2	2.76143	1.77122e-16
WTIP	2.75135	9.26434e-07
BCAS1	2.73667	7.55151e-05
IL6	2.69534	3.1416e-09
CCN2	2.69119	7.59123e-15
FGF1	2.6564	0.0186557
AC079145.4	2.57919	0.0443583
TTC9	2.57919	0.0443583
BDNF	2.56146	1.84945e-07
RP11-224O19.2	2.53031	2.82759e-08
ADRB2	2.47648	3.53987e-05
FST	2.43669	7.42967e-06
WWC1	2.41835	1.05424e-13
RP11-131L23.1	2.40026	0.0100476
ZNF404	2.39619	0.0306812
PLEKHA7	2.37677	0.00495307
ADM	2.36812	2.75402e-12
CDC42EP2	2.33701	0.00280352
HBEGF	2.10701	1.39406e-11
AC009237.1	2.08048	0.0417311
RP3-399L15.3	2.07021	0.0451143
AOX1	2.0591	0.00238954
5_8S_rRNA.3	2.05365	0.000119407
CNN2	2.03534	7.31864e-08
ANKRD30B	2.03084	0.0192235
DDAH1	2.0214	5.22706e-08
ATP6V0A4	2.01689	0.000777816
FJX1	2.005	1.4069e-05
DLC1	1.99163	1.70833e-13
PDCD1LG2	1.96573	0.00909292
SLC8A1	1.85399	0.000369312
IL11	1.85315	6.20079e-17
AC006213.1	1.83693	1.93654e-05
ZNF714	1.83464	0.00226691
CRIM1	1.82784	1.96924e-11
IL7R	1.81374	1.39406e-11
GPR176	1.78997	2.60055e-09
AMOTL2	1.78453	3.05956e-06
PLSCR4	1.78405	1.19773e-05
NAV3	1.77201	5.22706e-08
BEX1	1.7702	4.48499e-11
FAT4	1.76771	0.0476676
DKK1	1.7571	3.52685e-10
CCL20	1.75324	0.00640826
ANKRD1	1.75234	0.000190906
RND3	1.73845	6.97733e-14
SERPINB2	1.71725	0.0401809
NUAK1	1.66668	2.53823e-06
LATS2	1.65994	3.09626e-12
TPM1	1.64136	1.44089e-16
EPHA2	1.63284	4.117e-06
SYNPO	1.62141	0.0192287
SYDE2	1.61439	0.0131944
IRS1	1.5994	1.50298e-09
ZNF620	1.59716	0.0346142
AC069292.6	1.57709	0.0101322
RP5-862P8.2	1.5529	0.044976
JDP2	1.55048	3.14239e-07
MYBL1	1.52323	5.3356e-09
HHEX	1.51745	0.000173695
IL8	1.49607	1.83559e-11
RP11-308N19.1	1.47797	1.62481e-09
TEAD4	1.46022	5.72061e-05
GADD45A	1.45418	2.06986e-08
LOXL2	1.45388	0.00291892
ZNF45	1.44385	0.000214395
TUFT1	1.4369	0.0102981
GADD45B	1.43426	2.24323e-09
SYT1	1.43301	5.64136e-06
NTNG1	1.4132	0.0420717
SLFN12	1.41106	4.78957e-10
LYPD6	1.40638	0.00500837
DNAJC6	1.39953	7.2786e-06
HSD17B7	1.38685	0.045172
PTRF	1.37026	1.44089e-16
SH2D5	1.36985	0.00636982
DSE	1.36411	0.0485189
PRKCA	1.35654	0.019702
CLCF1	1.35309	0.016436
STAMBPL1	1.34539	1.38253e-06
RRAS2	1.32249	4.22466e-06
TSC22D2	1.3217	4.64106e-07
HMGA2	1.31589	1.56022e-09
FSTL3	1.31282	6.76573e-05
CTC-529P8.1	1.29008	0.0194667
RP11-274J7.2	1.28171	0.0419438
RP11-366L20.2	1.27756	1.25882e-11
AC063955.1	1.27307	0.0359913
B3GALT2	1.26263	0.0262822
F2R	1.25179	2.27902e-05
SNAPC1	1.25086	4.299e-10
SMURF2	1.2508	4.10886e-08
AC017002.1	1.24423	2.05074e-05
ARHGAP23	1.23024	9.80802e-05
SMAD3	1.22328	1.31118e-09
LIMA1	1.22126	1.22464e-13
STC2	1.20397	5.06173e-07
PM20D2	1.20144	7.87252e-07
FOSL1	1.20061	2.71974e-08
PAWR	1.19976	2.69063e-06
CTNNAL1	1.19822	9.05136e-09
PALLD	1.19076	7.62012e-11
DUSP14	1.18544	2.71021e-08
WWC2	1.16961	2.04097e-06
FAM53A	1.16192	0.017254
NUDCD1	1.15344	0.00068876
UAP1	1.15333	5.5455e-06
COL12A1	1.14632	0.00047213
CCL2	1.14359	0.00938633
FLRT2	1.13541	0.00044014
PLOD2	1.12524	7.31864e-08
TES	1.12301	4.49988e-06
PLAUR	1.12283	5.31968e-09
BICC1	1.12216	6.72021e-06
MAFF	1.11976	6.06524e-09
ADAMTS1	1.10335	7.61767e-08
RP11-79I23.2	1.0971	0.00247374
ABL2	1.09108	3.44452e-13
CDR2	1.09079	0.00584778
CYTH3	1.08757	1.31118e-09
FMN2	1.0874	0.0187701
PDLIM1	1.08692	0.00222964
BCL9L	1.08424	0.00635203
SYDE1	1.08385	2.06677e-08
PNPLA3	1.07516	0.000574712
DRAM1	1.07446	1.1239e-08
METRNL	1.07131	3.50023e-07
TGM2	1.0701	0.0287998
RFTN1	1.07002	0.00247374
RP11-21M7.1	1.0697	0.00524093
TIGD2	1.06799	0.000452141
FSTL1	1.06722	3.62197e-10
C21orf63	1.06644	0.0354001
ELL2	1.06532	3.84949e-06
RBMS2	1.06361	0.00241245
ARID5B	1.0605	7.71816e-07
NEDD4L	1.06005	2.1767e-14
RAI14	1.05471	4.9309e-11
CHML	1.05121	8.07984e-05
RBMS3	1.05111	0.00257171
MARCH3	1.05031	0.0442631
CD3EAP	1.0496	0.000824024
LIMCH1	1.04385	4.98347e-08
MYO1B	1.03727	2.90124e-09
NCRNA00152	1.0336	2.75402e-12
CNN3	1.02604	4.78766e-07
SRGAP1	1.02593	1.21285e-06
CCDC80	1.02478	0.000107081
EFNA5	1.02326	0.000118338
C1orf133	1.01541	0.00158763
AC068491.4	1.01256	0.000270002
RAB30	1.00897	0.0417531
RDH10	1.00052	0.00659631
ATP10B	-1.00632	0.0151346
CLEC2B	-1.01285	0.0146167
CSGALNACT1	-1.04034	0.0271096
ACACB	-1.04643	5.24e-05
GPSM1	-1.0465	0.034054
WNT9A	-1.05563	6.77e-05
TNFRSF19	-1.06103	7.81e-05
COL6A1	-1.06594	0.00116415
S100A4	-1.06815	0.00591814
C14orf139	-1.08594	0.0100476
TRAF1	-1.09917	0.0497371
COL6A3	-1.12494	0.000653143
RP11-10E18.6	-1.13505	0.0111907
KRT18	-1.18646	0.00932947
C5orf13	-1.1871	0.00735668
COL7A1	-1.19877	0.034054
SPOCD1	-1.2112	0.000308886
NCAM1	-1.21325	0.011905
ABCA1	-1.27698	0.00243416
RP11-480I12.3	-1.27951	0.0283308
STX1A	-1.29066	0.0123915
IFIT1	-1.31479	0.0418239
ADAM8	-1.32687	0.00930122
USP21	-1.32766	0.013923
TPM2	-1.32923	0.0361754
RP4-811H24.6	-1.35769	0.0261349
CCDC124	-1.38199	0.0493411
PDLIM7	-1.43223	0.0265098
SESN3	-1.43903	0.0493879
CHST1	-1.45944	9.41e-06
MAF	-1.46393	3.63e-05
SHROOM4	-1.48185	0.00115528
PLLP	-1.48687	0.0220038
SMOX	-1.51639	0.0375489
CAPN5	-1.52599	0.00259679
APBB3	-1.52888	0.00737125
C1RL	-1.54609	0.0248728
RP11-423O2.5	-1.5483	0.0224134
AL591424.2	-1.54871	0.0317779
TNFAIP6	-1.56085	0.00068876
FBXO2	-1.57918	0.0199246
BATF	-1.60019	0.0198403
PTGES	-1.62528	0.0177371
CARD14	-1.69789	0.0418857
PLCD1	-1.7091	0.0371078
PPIL2	-1.71406	0.0182202
DIRAS3	-1.77112	0.0262822
GBP2	-1.88677	0.00247374
TFF3	-1.90879	0.0464419
GGT7	-1.93943	0.0319159
IGFBP4	-1.97757	0.0410977
NEIL1	-1.98552	0.0444749
DNAJC12	-2.01154	0.00425864
LOXL1	-2.03968	0.0174954
EBF1	-2.0475	0.000833815
JUP	-2.15662	0.0202618
COL3A1	-2.34147	0.00737125
CREB3L1	-2.37722	0.0396409
COL1A1	-2.57295	5.03e-05
KCNJ10	-2.58531	0.0430448
COL1A2	-2.66443	0.0360475
BGN	-2.77986	0.0401809
POSTN	-2.97619	0.000176766
PBX1	-3.18608	0.00775424
DEPTOR	-3.41023	0.00441415

## Sheet: Tab 5-All Significant
Gene	Up in A375	Up in MeWo	Up in SK-MEL-28	Up in WM3248 Up	Down in A375	Down in MeWo	Down in SK-MEL-28	Down in WM3248 Down	Total	Total
Symbol	YAP2SA vs. Control	YAP5SA vs. Control	siControl vs. siYAP/siTAZ	siControl vs. siYAP/siTAZ	YAP2SA vs. Control	YAP5SA vs. Control	siControl vs. siYAP/siTAZ	siControl vs. siYAP/siTAZ	Up	Down
ELL2	1	1	1	1					4	0
EPHA2	1	1	1	1					4	0
CRIM1	1	1	1	1					4	0
CCN2	1	1	1	1					4	0
DLC1	1	1	1	1					4	0
WWC1	1	1	1	1					4	0
ANKRD1	1	1	1	1					4	0
SH2D5	1	1	1	1					4	0
AOX1	1	1	1	1					4	0
DKK1	1	1	1	1					4	0
ABL2	1	1	1	1					4	0
ADRB2	1	1	1	1					4	0
DDAH1	1	1	1	1					4	0
FOSL1	1	1	1	1					4	0
GADD45A	1	1	1	1					4	0
NAV3	1	1	1	1					4	0
PAWR	1	1	1	1					4	0
SMURF2	1	1	1	1					4	0
TEAD4	1	1	1	1					4	0
CCN1	1	1	1	1					4	0
NUAK2	1		1	1					3	0
ETS1	1		1	1					3	0
AXL	1		1	1					3	0
F3	1		1	1					3	0
TNFAIP3	1		1	1					3	0
KRT80	1		1	1					3	0
KRT81	1		1	1					3	0
PCLO	1		1	1					3	0
MPP7	1		1	1					3	0
PKP2	1		1	1					3	0
CPA4	1		1	1					3	0
ESM1	1		1	1					3	0
NPPB	1		1	1					3	0
ACAT2	1		1	1					3	0
ADAMTS6	1		1	1					3	0
ANLN	1		1	1					3	0
ANXA2	1		1	1					3	0
C12orf75	1		1	1					3	0
CEP55	1		1	1					3	0
CLDN1	1		1	1					3	0
DIAPH3	1		1	1					3	0
EPAS1	1		1	1					3	0
EPB41L4B	1		1	1					3	0
EPG5	1		1	1					3	0
GFRA1	1		1	1					3	0
GNGT2	1		1	1					3	0
IL12A	1		1	1					3	0
LAMC2	1		1	1					3	0
LETM2	1		1	1					3	0
MB21D2	1		1	1					3	0
MFAP5	1		1	1					3	0
MPP4	1		1	1					3	0
NLRP3	1		1	1					3	0
OXTR	1		1	1					3	0
PKD1L2	1		1	1					3	0
PRKAG2	1		1	1					3	0
RAB3B	1		1	1					3	0
RAPH1	1		1	1					3	0
RGS7	1		1	1					3	0
RNF144B	1		1	1					3	0
SFTA1P	1		1	1					3	0
SGMS2	1		1	1					3	0
TK1	1		1	1					3	0
TUBB6	1		1	1					3	0
ZNF367	1		1	1					3	0
HBEGF	1	1		1					3	0
FSTL3	1	1		1					3	0
TGM2	1	1		1					3	0
SLC8A1	1	1		1					3	0
ITGB2	1	1		1					3	0
FJX1	1	1		1					3	0
GADD45B	1	1		1					3	0
IL11	1	1		1					3	0
VGLL3	1	1		1					3	0
ADAMTS1		1	1	1					3	0
CTNNAL1		1	1	1					3	0
HHEX		1	1	1					3	0
IL6		1	1	1					3	0
MYBL1		1	1	1					3	0
NEDD4L		1	1	1					3	0
NUDCD1		1	1	1					3	0
PDCD1LG2		1	1	1					3	0
SH3RF2		1	1	1					3	0
UAP1		1	1	1					3	0
RFTN1	1	1	1						3	0
COL12A1	1	1	1						3	0
IL7R	1	1	1						3	0
CNN3	1	1	1						3	0
CYTH3	1	1	1						3	0
WWC2	1	1	1						3	0
FGF1		1	1	1	1				3	1
XAGE2	1			1					2	0
FOXC2	1			1					2	0
DYSF	1			1					2	0
NMT2	1			1					2	0
STXBP6	1			1					2	0
SERINC2	1			1					2	0
NAV2	1			1					2	0
ARHGAP29	1			1					2	0
CDC42EP1	1			1					2	0
NOG	1			1					2	0
KRT8	1			1					2	0
TMEM200A	1			1					2	0
TMEM154	1			1					2	0
BTBD11	1			1					2	0
SOX9	1			1					2	0
C19orf33	1			1					2	0
KISS1	1			1					2	0
BASP1	1			1					2	0
UCA1	1			1					2	0
SH3GL2	1			1					2	0
APLN	1			1					2	0
COL13A1	1			1					2	0
DLG1	1			1					2	0
DUSP5	1			1					2	0
EZR	1			1					2	0
F2RL1	1			1					2	0
FRAS1	1			1					2	0
GLRB	1			1					2	0
HERC4	1			1					2	0
HES4	1			1					2	0
HKDC1	1			1					2	0
HMGCS1	1			1					2	0
KRT18P55	1			1					2	0
LRRC20	1			1					2	0
MET	1			1					2	0
MMP3	1			1					2	0
MYH16	1			1					2	0
MYPN	1			1					2	0
NCEH1	1			1					2	0
OGFRL1	1			1					2	0
PDGFB	1			1					2	0
PLCB4	1			1					2	0
PTPRR	1			1					2	0
RBM24	1			1					2	0
S100A16	1			1					2	0
SEMA7A	1			1					2	0
SIK1	1			1					2	0
SPAG1	1			1					2	0
TMEFF2	1			1					2	0
CAV2			1	1					2	0
TUBB7P			1	1					2	0
ANXA3			1	1					2	0
ACBD7			1	1					2	0
ADGRG6			1	1					2	0
AFP			1	1					2	0
AIMP2			1	1					2	0
ANKRD13A			1	1					2	0
ANXA2P3			1	1					2	0
APOBEC3B			1	1					2	0
APOLD1			1	1					2	0
ARHGAP11A			1	1					2	0
ARHGAP11B			1	1					2	0
ARHGAP27P1			1	1					2	0
ARHGEF39			1	1					2	0
ASF1B			1	1					2	0
ASPM			1	1					2	0
ATAD2			1	1					2	0
ATXN1L			1	1					2	0
AUNIP			1	1					2	0
AURKA			1	1					2	0
AURKB			1	1					2	0
B3GALT5			1	1					2	0
B4GALT6			1	1					2	0
BARD1			1	1					2	0
BCL2			1	1					2	0
BCL2L12			1	1					2	0
BIRC3			1	1					2	0
BIRC5			1	1					2	0
BLM			1	1					2	0
BMPER			1	1					2	0
BORA			1	1					2	0
BRI3BP			1	1					2	0
BUB1			1	1					2	0
BUB1B			1	1					2	0
BYSL			1	1					2	0
C1GALT1			1	1					2	0
C1orf112			1	1					2	0
C4orf46			1	1					2	0
C5orf34			1	1					2	0
C5orf46			1	1					2	0
C6orf99			1	1					2	0
CAVIN2			1	1					2	0
CCDC134			1	1					2	0
CCDC15			1	1					2	0
CCNA2			1	1					2	0
CCNB1			1	1					2	0
CCNB2			1	1					2	0
CCNE1			1	1					2	0
CCNE2			1	1					2	0
CCNF			1	1					2	0
CDC20			1	1					2	0
CDC25A			1	1					2	0
CDC25C			1	1					2	0
CDC42EP3			1	1					2	0
CDC45			1	1					2	0
CDC6			1	1					2	0
CDCA2			1	1					2	0
CDCA3			1	1					2	0
CDCA5			1	1					2	0
CDCA7			1	1					2	0
CDCA8			1	1					2	0
CDK1			1	1					2	0
CDK2			1	1					2	0
CDK6			1	1					2	0
CDKN3			1	1					2	0
CDT1			1	1					2	0
CENPA			1	1					2	0
CENPE			1	1					2	0
CENPF			1	1					2	0
CENPH			1	1					2	0
CENPI			1	1					2	0
CENPJ			1	1					2	0
CENPK			1	1					2	0
CENPM			1	1					2	0
CENPN			1	1					2	0
CENPO			1	1					2	0
CENPQ			1	1					2	0
CENPU			1	1					2	0
CENPW			1	1					2	0
CEP128			1	1					2	0
CEP72			1	1					2	0
CEP78			1	1					2	0
CFAP45			1	1					2	0
CFAP58			1	1					2	0
CHAC2			1	1					2	0
CHAF1A			1	1					2	0
CHAF1B			1	1					2	0
CHTF18			1	1					2	0
CIAO2A			1	1					2	0
CILK1			1	1					2	0
CIP2A			1	1					2	0
CKAP2			1	1					2	0
CKAP2L			1	1					2	0
CKS1B			1	1					2	0
CMTM4			1	1					2	0
CNOT6			1	1					2	0
CNOT6L			1	1					2	0
COMMD2			1	1					2	0
CORO1C			1	1					2	0
COTL1			1	1					2	0
CPA3			1	1					2	0
CPSF6			1	1					2	0
CSF2			1	1					2	0
CTPS1			1	1					2	0
CYB5R2			1	1					2	0
DDIAS			1	1					2	0
DDX21			1	1					2	0
DDX39A			1	1					2	0
DEK			1	1					2	0
DEPDC1			1	1					2	0
DEPDC1B			1	1					2	0
DLEU2			1	1					2	0
DLGAP5			1	1					2	0
DNAJB6			1	1					2	0
DNAJC9			1	1					2	0
DNMT3A			1	1					2	0
DSCC1			1	1					2	0
DTL			1	1					2	0
E2F2			1	1					2	0
EAF1			1	1					2	0
ECT2			1	1					2	0
EDN1			1	1					2	0
EIF2B2			1	1					2	0
EIF3J			1	1					2	0
ELK4			1	1					2	0
EME1			1	1					2	0
ERCC2			1	1					2	0
ERCC6L			1	1					2	0
ESPL1			1	1					2	0
EXO1			1	1					2	0
EXOSC9			1	1					2	0
EXT2			1	1					2	0
EZH2			1	1					2	0
FAM110A			1	1					2	0
FAM136A			1	1					2	0
FAM136BP			1	1					2	0
FAM72B			1	1					2	0
FAM72D			1	1					2	0
FAM83D			1	1					2	0
FANCB			1	1					2	0
FANCD2			1	1					2	0
FANCI			1	1					2	0
FASTKD1			1	1					2	0
FBXO28			1	1					2	0
FBXO5			1	1					2	0
FEN1			1	1					2	0
FGF5			1	1					2	0
FIGNL1			1	1					2	0
FKBP1A			1	1					2	0
FOXD1			1	1					2	0
FOXM1			1	1					2	0
FRS2			1	1					2	0
FUS			1	1					2	0
GAS2L3			1	1					2	0
GCH1			1	1					2	0
GCNT1			1	1					2	0
GCSH			1	1					2	0
GINS2			1	1					2	0
GINS4			1	1					2	0
GNB4			1	1					2	0
GPR137C			1	1					2	0
GPSM2			1	1					2	0
GTSE1			1	1					2	0
H1-5			1	1					2	0
H2AX			1	1					2	0
H3C8			1	1					2	0
H4C3			1	1					2	0
HASPIN			1	1					2	0
HAUS8			1	1					2	0
HCCS			1	1					2	0
HELLS			1	1					2	0
HJURP			1	1					2	0
HMGB2			1	1					2	0
HMGB3P24			1	1					2	0
HMMR			1	1					2	0
HNRNPAB			1	1					2	0
HROB			1	1					2	0
HS.151692			1	1					2	0
HS.184721			1	1					2	0
HS.232649			1	1					2	0
HS.258266			1	1					2	0
HS.436134			1	1					2	0
HS.538933			1	1					2	0
HS.539990			1	1					2	0
HS.568093			1	1					2	0
HS.575583			1	1					2	0
HS.85989			1	1					2	0
HSF2BP			1	1					2	0
HYLS1			1	1					2	0
IL1RAPL1			1	1					2	0
INCENP			1	1					2	0
INHBB			1	1					2	0
INPP4B			1	1					2	0
IPO8			1	1					2	0
ITGB3BP			1	1					2	0
JADE1			1	1					2	0
JKAMP			1	1					2	0
JPH1			1	1					2	0
KCTD14			1	1					2	0
KIF11			1	1					2	0
KIF14			1	1					2	0
KIF15			1	1					2	0
KIF18A			1	1					2	0
KIF20A			1	1					2	0
KIF20B			1	1					2	0
KIF23			1	1					2	0
KIF2C			1	1					2	0
KIF4A			1	1					2	0
KIFC1			1	1					2	0
KLHL42			1	1					2	0
KNSTRN			1	1					2	0
KNTC1			1	1					2	0
KPNA2			1	1					2	0
KRT18P48			1	1					2	0
KRT34			1	1					2	0
KRT8P9			1	1					2	0
KRTAP2-1			1	1					2	0
LBR			1	1					2	0
LIG1			1	1					2	0
LIN9			1	1					2	0
LINC01119			1	1					2	0
LLPH			1	1					2	0
LMNB1			1	1					2	0
LMNB2			1	1					2	0
LMO7			1	1					2	0
LOC100128007			1	1					2	0
LOC100128765			1	1					2	0
LOC100129267			1	1					2	0
LOC100129282			1	1					2	0
LOC100130938			1	1					2	0
LOC100132139			1	1					2	0
LOC100133609			1	1					2	0
LOC100134101			1	1					2	0
LOC100134370			1	1					2	0
LOC100134474			1	1					2	0
LOC440402			1	1					2	0
LOC442597			1	1					2	0
LOC644380			1	1					2	0
LOC645726			1	1					2	0
LOC647150			1	1					2	0
LOC647326			1	1					2	0
LOC649679			1	1					2	0
LOC652595			1	1					2	0
LOC654042			1	1					2	0
LOC727803			1	1					2	0
LOC727967			1	1					2	0
LOC728037			1	1					2	0
LOC728285			1	1					2	0
LOC728934			1	1					2	0
LOC728946			1	1					2	0
LOC729231			1	1					2	0
LOC729768			1	1					2	0
LOC729964			1	1					2	0
LOC729989			1	1					2	0
LOC731314			1	1					2	0
LRR1			1	1					2	0
LRRC8B			1	1					2	0
LYAR			1	1					2	0
MACIR			1	1					2	0
MAD2L1			1	1					2	0
MAP3K7CL			1	1					2	0
MARCHF3			1	1					2	0
MARCHF4			1	1					2	0
MASTL			1	1					2	0
MAT2B			1	1					2	0
MCM10			1	1					2	0
MCM2			1	1					2	0
MCM3			1	1					2	0
MCM4			1	1					2	0
MCM5			1	1					2	0
MCM6			1	1					2	0
MCM7			1	1					2	0
MCM8			1	1					2	0
MCMBP			1	1					2	0
MELK			1	1					2	0
MGAM			1	1					2	0
MIR302C			1	1					2	0
MIS18A			1	1					2	0
MKI67			1	1					2	0
MMS22L			1	1					2	0
MND1			1	1					2	0
MPC2			1	1					2	0
MRS2			1	1					2	0
MTA2			1	1					2	0
MTBP			1	1					2	0
MTFR2			1	1					2	0
MYC			1	1					2	0
MYO19			1	1					2	0
NAB1			1	1					2	0
NCAPD3			1	1					2	0
NCAPG			1	1					2	0
NCAPG2			1	1					2	0
NCF1			1	1					2	0
NCF2			1	1					2	0
NDC1			1	1					2	0
NDC80			1	1					2	0
NECTIN1			1	1					2	0
NEIL3			1	1					2	0
NEK2			1	1					2	0
NEMP2			1	1					2	0
NET1			1	1					2	0
NETO2			1	1					2	0
NF2			1	1					2	0
NOCT			1	1					2	0
NOP16			1	1					2	0
NRGN			1	1					2	0
NSD2			1	1					2	0
NTM			1	1					2	0
NUF2			1	1					2	0
NUP35			1	1					2	0
NUP85			1	1					2	0
NUP93			1	1					2	0
NUSAP1			1	1					2	0
OIP5			1	1					2	0
OLR1			1	1					2	0
ORC1			1	1					2	0
ORC6			1	1					2	0
OSBPL6			1	1					2	0
OTUD6B			1	1					2	0
PA2G4			1	1					2	0
PAICS			1	1					2	0
PARPBP			1	1					2	0
PBK			1	1					2	0
PCLAF			1	1					2	0
PDSS1			1	1					2	0
PEAR1			1	1					2	0
PFAS			1	1					2	0
PFDN4			1	1					2	0
PGM5P2			1	1					2	0
PHLDB2			1	1					2	0
PIEZO1			1	1					2	0
PIF1			1	1					2	0
PIMREG			1	1					2	0
PITPNB			1	1					2	0
PKMYT1			1	1					2	0
PLK1			1	1					2	0
PLK4			1	1					2	0
PLS1			1	1					2	0
POC1A			1	1					2	0
POLA1			1	1					2	0
POLA2			1	1					2	0
POLD1			1	1					2	0
POLE			1	1					2	0
POLE2			1	1					2	0
POLQ			1	1					2	0
POLR1E			1	1					2	0
POLR1G			1	1					2	0
POP1			1	1					2	0
PPIF			1	1					2	0
PPIH			1	1					2	0
PRC1			1	1					2	0
PRIM1			1	1					2	0
PRIM2			1	1					2	0
PRKCH			1	1					2	0
PRR11			1	1					2	0
PRR16			1	1					2	0
PSMC3IP			1	1					2	0
PTPN12			1	1					2	0
PTTG3P			1	1					2	0
PUS7L			1	1					2	0
RAB8B			1	1					2	0
RACGAP1			1	1					2	0
RAD51AP1			1	1					2	0
RAD51B			1	1					2	0
RAD54L			1	1					2	0
RASAL2			1	1					2	0
RB1			1	1					2	0
RBPMS2			1	1					2	0
RDM1			1	1					2	0
RECQL4			1	1					2	0
RELN			1	1					2	0
REXO5			1	1					2	0
RFC3			1	1					2	0
RFC4			1	1					2	0
RFC5			1	1					2	0
RFLNB			1	1					2	0
RFWD3			1	1					2	0
RGMB			1	1					2	0
RNASEH2A			1	1					2	0
RNF138			1	1					2	0
RNF2			1	1					2	0
RPL29			1	1					2	0
RPL34			1	1					2	0
RPL36A			1	1					2	0
RPS15			1	1					2	0
RPS24			1	1					2	0
RPS3AP43			1	1					2	0
RPS7			1	1					2	0
RRAS2P1			1	1					2	0
RRM2			1	1					2	0
RRP15			1	1					2	0
RTL3			1	1					2	0
S1PR3			1	1					2	0
SCML2			1	1					2	0
SERPINA9			1	1					2	0
SERPINE1			1	1					2	0
SGO1			1	1					2	0
SGO2			1	1					2	0
SH2D4A			1	1					2	0
SH3RF1			1	1					2	0
SHMT2			1	1					2	0
SKA1			1	1					2	0
SKA3			1	1					2	0
SKP2			1	1					2	0
SLC25A22			1	1					2	0
SLC35F2			1	1					2	0
SLC35G1			1	1					2	0
SMC4			1	1					2	0
SMIM13			1	1					2	0
SMTN			1	1					2	0
SNHG15			1	1					2	0
SNORA67			1	1					2	0
SNORA73B			1	1					2	0
SNORD12			1	1					2	0
SNORD14C			1	1					2	0
SNORD14D			1	1					2	0
SNORD48			1	1					2	0
SNORD56			1	1					2	0
SNORD57			1	1					2	0
SNORD80			1	1					2	0
SNRNP27			1	1					2	0
SOCS2			1	1					2	0
SPAG5			1	1					2	0
SPC24			1	1					2	0
SPC25			1	1					2	0
SPDL1			1	1					2	0
SSR3			1	1					2	0
SSRP1			1	1					2	0
STARD13			1	1					2	0
STIL			1	1					2	0
STMN1			1	1					2	0
SUV39H1			1	1					2	0
TACC3			1	1					2	0
TAF1A			1	1					2	0
TEDC2			1	1					2	0
TEX30			1	1					2	0
TFAM			1	1					2	0
TICRR			1	1					2	0
TIMELESS			1	1					2	0
TIPIN			1	1					2	0
TMEM182			1	1					2	0
TMEM184C			1	1					2	0
TMEM236			1	1					2	0
TMEM30A			1	1					2	0
TMEM64			1	1					2	0
TMPO			1	1					2	0
TMPO-AS1			1	1					2	0
TMSB15A			1	1					2	0
TOM1L2			1	1					2	0
TOP2A			1	1					2	0
TPX2			1	1					2	0
TRAIP			1	1					2	0
TRIM58			1	1					2	0
TRIP13			1	1					2	0
TROAP			1	1					2	0
TSPAN6			1	1					2	0
TTC19			1	1					2	0
TTK			1	1					2	0
TUBA3D			1	1					2	0
TUBAP2			1	1					2	0
TUBB4B			1	1					2	0
TUSC2			1	1					2	0
UBASH3B			1	1					2	0
UBE2C			1	1					2	0
UBE2T			1	1					2	0
UBR7			1	1					2	0
UCK2			1	1					2	0
UHMK1			1	1					2	0
UHRF1			1	1					2	0
VRK1			1	1					2	0
WDFY1			1	1					2	0
WDFY2			1	1					2	0
WDHD1			1	1					2	0
WDR76			1	1					2	0
WWC3			1	1					2	0
XDH			1	1					2	0
XRCC3			1	1					2	0
YAP1			1	1					2	0
ZBED4			1	1					2	0
ZHX3			1	1					2	0
ZNF271P			1	1					2	0
ZNF286A			1	1					2	0
ZWILCH			1	1					2	0
ZWINT			1	1					2	0
CCL20		1		1					2	0
NGF		1		1					2	0
PLAUR		1		1					2	0
SERPINB2		1		1					2	0
STAMBPL1		1		1					2	0
ZNF804A		1		1					2	0
CSF1	1		1						2	0
ARHGDIB	1		1						2	0
KRT7	1		1						2	0
AJUBA	1		1						2	0
CCBE1	1		1						2	0
PTX3	1		1						2	0
SERPINB7	1		1						2	0
AMPH	1		1						2	0
BID	1		1						2	0
BNC1	1		1						2	0
ELOVL2	1		1						2	0
FAM107B	1		1						2	0
HYI	1		1						2	0
LINC00472	1		1						2	0
MAGEA1	1		1						2	0
MBOAT2	1		1						2	0
PLAC8	1		1						2	0
PLCE1	1		1						2	0
PLK2	1		1						2	0
PRKCE	1		1						2	0
RALGPS2	1		1						2	0
RASGRF1	1		1						2	0
SAMD4A	1		1						2	0
TRIO	1		1						2	0
UGCG	1		1						2	0
ZNF488	1		1						2	0
ADM	1	1							2	0
AMOTL2	1	1							2	0
SNAPC1	1	1							2	0
RBMS2	1	1							2	0
NUAK1	1	1							2	0
PDLIM1	1	1							2	0
STC2	1	1							2	0
IRS1	1	1							2	0
TGFB2	1	1							2	0
WTIP	1	1							2	0
JDP2	1	1							2	0
BDNF	1	1							2	0
NRG1	1	1							2	0
BCL9L	1	1							2	0
BEX1	1	1							2	0
CLCF1	1	1							2	0
CNN2	1	1							2	0
GPR176	1	1							2	0
LATS2	1	1							2	0
LIMA1	1	1							2	0
LOXL2	1	1							2	0
METRNL	1	1							2	0
PALLD	1	1							2	0
PM20D2	1	1							2	0
PRKCA	1	1							2	0
PTRF	1	1							2	0
RRAS2	1	1							2	0
SRGAP1	1	1							2	0
SYDE1	1	1							2	0
SYDE2	1	1							2	0
TUFT1	1	1							2	0
THBS1		1	1						2	0
FSTL1		1	1						2	0
DRAM1		1	1						2	0
FST		1	1						2	0
ALPK2	1		1					1	2	1
F2R	1	1						1	2	1
LYPD6	1	1						1	2	1
PLSCR4	1	1						1	2	1
RAB30	1	1						1	2	1
CCL2		1	1					1	2	1
MEGF6	1			1			1		2	1
RIMS2	1			1			1		2	1
CCDC80	1	1					1		2	1
ENC1			1	1	1				2	1
GPD1L			1	1	1				2	1
MOK			1	1	1				2	1
RCAN1			1	1	1				2	1
SLCO4A1			1	1	1				2	1
WWTR1			1	1	1				2	1
KITLG				1					1	0
MICAL2				1					1	0
STX11				1					1	0
ADAMTSL1				1					1	0
VSTM1				1					1	0
TMEM158				1					1	0
AADAC				1					1	0
AADACP1				1					1	0
ABCB8				1					1	0
ABCE1				1					1	0
ABHD5				1					1	0
ADK				1					1	0
AGPAT5				1					1	0
AKAP1				1					1	0
ALPL				1					1	0
AMD1				1					1	0
ANKRD30BP1				1					1	0
ANKRD9				1					1	0
ANKS1B				1					1	0
AP1S2				1					1	0
ARHGAP27				1					1	0
ARHGEF28				1					1	0
ARID3B				1					1	0
ASAP1				1					1	0
ASPH				1					1	0
ATP10A				1					1	0
B4GALNT4				1					1	0
BAIAP2L2				1					1	0
BCAR3				1					1	0
BCCIP				1					1	0
BEND4				1					1	0
BEST3				1					1	0
BRIX1				1					1	0
BSPRY				1					1	0
BUB3				1					1	0
C15orf48				1					1	0
C15orf54				1					1	0
C16orf92				1					1	0
C19orf48				1					1	0
C1orf116				1					1	0
C2CD3				1					1	0
C2orf69				1					1	0
C3orf80				1					1	0
CACNA1C				1					1	0
CALM1				1					1	0
CAPZA1				1					1	0
CARD8				1					1	0
CASZ1				1					1	0
CAV1				1					1	0
CCDC148				1					1	0
CCDC190				1					1	0
CCDC3				1					1	0
CCDC86				1					1	0
CCL26				1					1	0
CCL3				1					1	0
CCL3L1				1					1	0
CCL3L3				1					1	0
CCND2				1					1	0
CD2AP				1					1	0
CD320				1					1	0
CDH2				1					1	0
CDK5R1				1					1	0
CEBPA				1					1	0
CENPL				1					1	0
CENPP				1					1	0
CFD				1					1	0
CGNL1				1					1	0
CKS2				1					1	0
CMPK1				1					1	0
COA7				1					1	0
COBLL1				1					1	0
COL11A1				1					1	0
COL17A1				1					1	0
CORO1A				1					1	0
CPXM1				1					1	0
CRYBG2				1					1	0
CSTF2				1					1	0
CTSV				1					1	0
CXADR				1					1	0
CXADRP1				1					1	0
CYP11A1				1					1	0
CYTOR				1					1	0
DCLRE1B				1					1	0
DEFB103B				1					1	0
DHFRP2				1					1	0
DHODH				1					1	0
DIRC3				1					1	0
DLL1				1					1	0
DLL3				1					1	0
DNAJC11				1					1	0
DPY19L2P1				1					1	0
DSN1				1					1	0
DUSP1				1					1	0
E2F5				1					1	0
EFR3B				1					1	0
EMC3-AS1				1					1	0
EMG1				1					1	0
ENPP4				1					1	0
EPN2				1					1	0
ERGIC1				1					1	0
FABP5P2				1					1	0
FABP5P9				1					1	0
FAM169A				1					1	0
FAM189A2				1					1	0
FAM207BP				1					1	0
FAM216A				1					1	0
FAM83C				1					1	0
FANCA				1					1	0
FCHO2				1					1	0
FGD2				1					1	0
FOLR3				1					1	0
FRMPD3				1					1	0
FTSJ1				1					1	0
GALR2				1					1	0
GARRE1				1					1	0
GFOD1				1					1	0
GFPT2				1					1	0
GINS3				1					1	0
GLYATL1P2				1					1	0
GMCL1				1					1	0
GMNN				1					1	0
GPATCH4				1					1	0
GPR160				1					1	0
GPR3				1					1	0
GPRC5A				1					1	0
GRPEL1				1					1	0
H2AC17				1					1	0
HDAC9				1					1	0
HMGA1				1					1	0
HMGA1P8				1					1	0
HOMER1				1					1	0
HS.105791				1					1	0
HS.171171				1					1	0
HS.22566				1					1	0
HS.262789				1					1	0
HS.34558				1					1	0
HS.374023				1					1	0
HS.444550				1					1	0
HS.535718				1					1	0
HS.542983				1					1	0
HS.54940				1					1	0
HS.551307				1					1	0
HS.562844				1					1	0
HS.564805				1					1	0
HS.568777				1					1	0
HS.572121				1					1	0
HS.579631				1					1	0
HS3ST3A1				1					1	0
IL1B				1					1	0
IL1RL1				1					1	0
INSC				1					1	0
INSYN2B				1					1	0
IQGAP3				1					1	0
IRAK1				1					1	0
IRF4				1					1	0
ITGA2				1					1	0
ITGA6				1					1	0
KBTBD8				1					1	0
KIF22				1					1	0
KIF24				1					1	0
KRT15				1					1	0
KRT17				1					1	0
KRT18P13				1					1	0
KRT18P17				1					1	0
KRT18P28				1					1	0
KRT18P31				1					1	0
KRT18P59				1					1	0
KRT8P45				1					1	0
KRT8P47				1					1	0
KRTAP9-4				1					1	0
LCE2A				1					1	0
LGALSL				1					1	0
LIF				1					1	0
LINC00161				1					1	0
LINC01812				1					1	0
LOC100128918				1					1	0
LOC100129169				1					1	0
LOC100130179				1					1	0
LOC100130575				1					1	0
LOC100130769				1					1	0
LOC100131223				1					1	0
LOC100131225				1					1	0
LOC100131722				1					1	0
LOC100132425				1					1	0
LOC100133667				1					1	0
LOC100133920				1					1	0
LOC100133984				1					1	0
LOC100134000				1					1	0
LOC100134393				1					1	0
LOC100134728				1					1	0
LOC390712				1					1	0
LOC391555				1					1	0
LOC401317				1					1	0
LOC440180				1					1	0
LOC642103				1					1	0
LOC642148				1					1	0
LOC642684				1					1	0
LOC642853				1					1	0
LOC643319				1					1	0
LOC643501				1					1	0
LOC644058				1					1	0
LOC644334				1					1	0
LOC644860				1					1	0
LOC646155				1					1	0
LOC647954				1					1	0
LOC649604				1					1	0
LOC649801				1					1	0
LOC650274				1					1	0
LOC650832				1					1	0
LOC651751				1					1	0
LOC651816				1					1	0
LOC651850				1					1	0
LOC652657				1					1	0
LOC653110				1					1	0
LOC653580				1					1	0
LOC653874				1					1	0
LOC727761				1					1	0
LOC728612				1					1	0
LOC730302				1					1	0
LOC730427				1					1	0
LOC731049				1					1	0
LONRF3				1					1	0
LRATD2				1					1	0
LRP8				1					1	0
LUZP4				1					1	0
LY6E-DT				1					1	0
MAG				1					1	0
MAN1A2				1					1	0
MANCR				1					1	0
MAP2K1				1					1	0
MAP2K3				1					1	0
MAP3K9				1					1	0
MAP7D2				1					1	0
MARS2				1					1	0
MBLAC2				1					1	0
MCUB				1					1	0
ME2				1					1	0
MED7				1					1	0
MESP1				1					1	0
MGC27382				1					1	0
MICALCL				1					1	0
MIR1243				1					1	0
MIR221				1					1	0
MIS18BP1				1					1	0
MITF				1					1	0
MMP1				1					1	0
MMP9				1					1	0
MRPL47				1					1	0
MT1A				1					1	0
MT1G				1					1	0
MT1IP				1					1	0
MT2A				1					1	0
MTHFD1				1					1	0
MTMR1				1					1	0
MYBBP1A				1					1	0
MYCT1				1					1	0
MYEOV				1					1	0
NACC2				1					1	0
NECTIN3				1					1	0
NIPA1				1					1	0
NIPAL1				1					1	0
NME1				1					1	0
NT5E				1					1	0
NUP155				1					1	0
ODC1				1					1	0
OLFM1				1					1	0
OLIG2				1					1	0
OPA1				1					1	0
OPHN1				1					1	0
OR2W3				1					1	0
OSBPL11				1					1	0
P2RX6P				1					1	0
PAPPA				1					1	0
PAQR4				1					1	0
PARD3B				1					1	0
PASK				1					1	0
PAX8-AS1				1					1	0
PAXBP1				1					1	0
PBX3				1					1	0
PDE1C				1					1	0
PDLIM5				1					1	0
PGAM5				1					1	0
PGM2				1					1	0
PHBP3				1					1	0
PHF10				1					1	0
PHLPP2				1					1	0
PI3				1					1	0
PI4K2A				1					1	0
PKIA				1					1	0
PLAAT3				1					1	0
PLAT				1					1	0
PMCHL2				1					1	0
PMS1				1					1	0
PNO1				1					1	0
PNP				1					1	0
PNPLA8				1					1	0
POLR3G				1					1	0
PPAT				1					1	0
PPP2R3A				1					1	0
PRB1				1					1	0
PRKAA1				1					1	0
PROSER2				1					1	0
PRPS1				1					1	0
PRR32				1					1	0
PSG2				1					1	0
PSG6				1					1	0
PSG7				1					1	0
PSIP1				1					1	0
PSMD2				1					1	0
PTPRF				1					1	0
PTTG1				1					1	0
PVR				1					1	0
PVT1				1					1	0
PWRN2				1					1	0
PXDN				1					1	0
RAB32				1					1	0
RAB38				1					1	0
RAB5A				1					1	0
RABGEF1				1					1	0
RANGAP1				1					1	0
RASA2				1					1	0
RBBP8				1					1	0
RPL12P6				1					1	0
RPL13				1					1	0
RPL13AP20				1					1	0
RPL32P11				1					1	0
RPL6				1					1	0
RPS13P2				1					1	0
RPS4XP17				1					1	0
RRAD				1					1	0
RRP12				1					1	0
RUNDC3B				1					1	0
S100A2				1					1	0
SAMD3				1					1	0
SAPCD2				1					1	0
SBDSP1				1					1	0
SCCPDH				1					1	0
SEH1L				1					1	0
SELENOI				1					1	0
SEMA4D				1					1	0
SERPINB8				1					1	0
SERPIND1				1					1	0
SERTAD4-AS1				1					1	0
SF3B4				1					1	0
SFMBT1				1					1	0
SH2D1B				1					1	0
SHROOM3				1					1	0
SIX1				1					1	0
SIX4				1					1	0
SLC17A5				1					1	0
SLC4A4				1					1	0
SLC9B1P4				1					1	0
SLF1				1					1	0
SLMAP				1					1	0
SMAGP				1					1	0
SMYD3				1					1	0
SNORA4				1					1	0
SNORA73A				1					1	0
SNORA80A				1					1	0
SNORA9				1					1	0
SNORD11				1					1	0
SNORD110				1					1	0
SNRPE				1					1	0
SNRPGP10				1					1	0
SNX24				1					1	0
SOX3				1					1	0
SPATA5				1					1	0
SPESP1				1					1	0
SQLE				1					1	0
SRGN				1					1	0
STAU2				1					1	0
STMN3				1					1	0
STYK1				1					1	0
SYNCRIP				1					1	0
SYP				1					1	0
SYT14				1					1	0
SYTL3				1					1	0
TAGLN2				1					1	0
TCEAL2				1					1	0
TCF19				1					1	0
TEDC1				1					1	0
TFPI2				1					1	0
THOP1				1					1	0
TIMM8A				1					1	0
TLCD4				1					1	0
TM4SF19				1					1	0
TMBIM1				1					1	0
TMEM106C				1					1	0
TMEM217				1					1	0
TMEM245				1					1	0
TMEM40				1					1	0
TMEM71				1					1	0
TNFRSF12A				1					1	0
TNFRSF6B				1					1	0
TNS1				1					1	0
TOMM40P1				1					1	0
TRIM61				1					1	0
TRPM2				1					1	0
UBE2J1				1					1	0
UBIAD1				1					1	0
URB2				1					1	0
USP1				1					1	0
USP38				1					1	0
WDR62				1					1	0
WDR77				1					1	0
WNK4				1					1	0
WSB2				1					1	0
YBX2				1					1	0
YOD1				1					1	0
ZDHHC21				1					1	0
IGFBP6	1								1	0
FTH1	1								1	0
FLNB	1								1	0
PLEKHA2	1								1	0
ROBO4	1								1	0
SH3BP4	1								1	0
ATRNL1	1								1	0
NFASC	1								1	0
TUBB4A	1								1	0
EHD2	1								1	0
ANKRD33B	1								1	0
ZNF703	1								1	0
MGLL	1								1	0
CUFF.13591.1,CUFF.13592.1	1								1	0
PTPRM	1								1	0
HSPB8	1								1	0
SEMA3D	1								1	0
FAM167A	1								1	0
MYO10	1								1	0
LHX4	1								1	0
SEMA3A	1								1	0
TBC1D2	1								1	0
ADAMTSL4	1								1	0
VEGFC	1								1	0
CUFF.4505.1	1								1	0
MAP1B	1								1	0
AK125960	1								1	0
CGN	1								1	0
LPAR1	1								1	0
DAPK1	1								1	0
SUSD2	1								1	0
CUFF.1769.1	1								1	0
FBXL7	1								1	0
PLXDC2	1								1	0
CLU	1								1	0
NID2	1								1	0
AJAP1	1								1	0
AK311497,H19,MIR675	1								1	0
ALCAM	1								1	0
FLI1	1								1	0
FOXP1	1								1	0
PDGFA	1								1	0
ADAMTS12	1								1	0
JUN	1								1	0
C16orf74	1								1	0
NMNAT2	1								1	0
PITPNM3	1								1	0
CUFF.482.1	1								1	0
FOSL2	1								1	0
BCAM	1								1	0
AL832797	1								1	0
PTPRD	1								1	0
MLPH	1								1	0
PTGER4	1								1	0
AX746920	1								1	0
SEMA3F	1								1	0
HHLA1	1								1	0
ACSL5	1								1	0
TSPAN2	1								1	0
NEXN	1								1	0
AK125288	1								1	0
DMKN	1								1	0
CD24	1								1	0
EPS8L2	1								1	0
GDA	1								1	0
AP1M2	1								1	0
TMEM130	1								1	0
LOC100505817	1								1	0
TIE1	1								1	0
UPK3B	1								1	0
PIK3AP1	1								1	0
ESRG	1								1	0
MSLN	1								1	0
CARD11	1								1	0
SCARA3	1								1	0
ABI3	1								1	0
TNNC1	1								1	0
ALPPL2	1								1	0
ALS2CL	1								1	0
CXCL14	1								1	0
GDF6	1								1	0
ALPP	1								1	0
CDH4	1								1	0
PDPN	1								1	0
IL18	1								1	0
UNC13D	1								1	0
TNFSF18	1								1	0
MME	1								1	0
TRPC4	1								1	0
LAMA1	1								1	0
MARCH4	1								1	0
ABLIM1	1								1	0
ACO1	1								1	0
ADAMTS5	1								1	0
ADAMTS7	1								1	0
ADAMTSL1,DKFZp686L03130	1								1	0
ADAMTSL5	1								1	0
ADCYAP1	1								1	0
ADD2	1								1	0
ADORA2B	1								1	0
ADRA1D	1								1	0
AEBP1,MIR4649	1								1	0
AF070569,MIR22,MIR22HG	1								1	0
AF188711,TMOD3	1								1	0
AFF3	1								1	0
AGRN	1								1	0
AK021537,CDH11	1								1	0
AK022793,BC043213	1								1	0
AK024134,PPM1H	1								1	0
AK024998	1								1	0
AK026905,MICAL2	1								1	0
AK055197,TPM1	1								1	0
AK055533,TNNT2	1								1	0
AK055746	1								1	0
AK094342	1								1	0
AK095546,TPM4	1								1	0
AK095988,FBLN1	1								1	0
AK096159	1								1	0
AK097428	1								1	0
AK098303,JPH2	1								1	0
AK123459,LMO7	1								1	0
AK124173	1								1	0
AK124673,GABRA5	1								1	0
AK127555	1								1	0
AK127697	1								1	0
AK309218,AX747739	1								1	0
AK310350,BC033949	1								1	0
AK5	1								1	0
AL833346,PLEKHA7	1								1	0
ALOXE3	1								1	0
ANKMY2	1								1	0
ANKRD2	1								1	0
ANKRD55	1								1	0
ANO2	1								1	0
ANXA2,DJ439519	1								1	0
ANXA6	1								1	0
AP3S1	1								1	0
APBB2	1								1	0
ARC	1								1	0
AREG	1								1	0
ARHGAP28	1								1	0
ARHGAP30	1								1	0
ARHGAP8,PRR5,PRR5-ARHGAP8	1								1	0
ARHGEF17	1								1	0
ARL4D	1								1	0
ARMC4	1								1	0
ARNTL2	1								1	0
ASS1	1								1	0
ATF3	1								1	0
AX746885,NDRG1	1								1	0
AX747393,FLJ23867,QSOX1	1								1	0
AX747516,UBR4	1								1	0
AX747527,MYO5B	1								1	0
AX747544	1								1	0
AX747706	1								1	0
AX747913,LOC344595	1								1	0
BAI2	1								1	0
BC017214,BOK	1								1	0
BC017818,TNFAIP2	1								1	0
BC020196,C11orf9	1								1	0
BC020935,BC026300	1								1	0
BC022313,SRGN	1								1	0
BC030750	1								1	0
BC035125,CNRIP1	1								1	0
BC037321	1								1	0
BC037382	1								1	0
BC043188,PDE1C	1								1	0
BC068010,SLC25A24	1								1	0
BC070093	1								1	0
BC073807	1								1	0
BC073899,LOC283104	1								1	0
BCAS4	1								1	0
BCAT1	1								1	0
BCL2L1	1								1	0
BDNF-AS1	1								1	0
BEND7	1								1	0
BIK	1								1	0
BMP2K,HRIHFB2017	1								1	0
BMP4	1								1	0
BX648455,CCDC165	1								1	0
C10orf114	1								1	0
C10orf35	1								1	0
C10orf47	1								1	0
C10orf54	1								1	0
C11orf45	1								1	0
C11orf68	1								1	0
C12orf39	1								1	0
C12orf50	1								1	0
C14orf135	1								1	0
C15orf59	1								1	0
C19orf21	1								1	0
C1QL4	1								1	0
C2orf89	1								1	0
C5AR1	1								1	0
C7orf10	1								1	0
C8orf58,FLJ00072,PDLIM2	1								1	0
C9orf140	1								1	0
C9orf150	1								1	0
C9orf167	1								1	0
CA9,HV041854	1								1	0
CALB1	1								1	0
CAMK1D	1								1	0
CARD10,MFNG	1								1	0
CAV1,CAV2,DQ656015,EF070117,EF070119,EF070122	1								1	0
CBS	1								1	0
CCDC85C	1								1	0
CCDC88C	1								1	0
CCNA1	1								1	0
CD274	1								1	0
CD33	1								1	0
CD40	1								1	0
CDC42EP5	1								1	0
CDCA7L,DNAH11	1								1	0
CDH24	1								1	0
CDR1	1								1	0
CDR2L	1								1	0
CHAC1	1								1	0
CHKA	1								1	0
CHML,OPN3	1								1	0
CHMP4C	1								1	0
CHRNB1,FGF11,SPEM1	1								1	0
CHST15	1								1	0
CISH	1								1	0
CITED2	1								1	0
CKB	1								1	0
CLEC11A	1								1	0
CLIC3	1								1	0
CLTB	1								1	0
CMIP	1								1	0
COL5A2	1								1	0
COL8A2	1								1	0
CPNE2	1								1	0
CPNE7	1								1	0
CPZ,GPR78	1								1	0
CRY1	1								1	0
CTDSPL	1								1	0
CTH	1								1	0
CTSH	1								1	0
CUFF.10396.1	1								1	0
CUFF.10753.1	1								1	0
CUFF.11003.1	1								1	0
CUFF.11257.1,CUFF.11257.2,CUFF.11258.1	1								1	0
CUFF.11283.1	1								1	0
CUFF.11869.1	1								1	0
CUFF.11905.1	1								1	0
CUFF.11916.1	1								1	0
CUFF.12222.1	1								1	0
CUFF.12225.2,CUFF.12225.3	1								1	0
CUFF.12757.1	1								1	0
CUFF.12758.1	1								1	0
CUFF.13529.1	1								1	0
CUFF.14282.1	1								1	0
CUFF.14744.1	1								1	0
CUFF.15020.1	1								1	0
CUFF.15057.1	1								1	0
CUFF.15156.1	1								1	0
CUFF.15302.1	1								1	0
CUFF.15304.1	1								1	0
CUFF.15844.1	1								1	0
CUFF.15846.1	1								1	0
CUFF.15848.1	1								1	0
CUFF.15878.2,CUFF.15878.3,CUFF.15878.5	1								1	0
CUFF.1830.1	1								1	0
CUFF.1833.1	1								1	0
CUFF.1834.1	1								1	0
CUFF.3012.1	1								1	0
CUFF.4448.1	1								1	0
CUFF.4730.1	1								1	0
CUFF.4735.1,CUFF.4735.2	1								1	0
CUFF.5108.1	1								1	0
CUFF.5271.1	1								1	0
CUFF.5402.1	1								1	0
CUFF.5796.1	1								1	0
CUFF.7211.1	1								1	0
CUFF.7313.2,SLC16A3	1								1	0
CUFF.7377.1	1								1	0
CUFF.7381.1	1								1	0
CUFF.7508.1	1								1	0
CUFF.7536.2	1								1	0
CUFF.7586.1	1								1	0
CUFF.7903.1	1								1	0
CUFF.8723.1	1								1	0
CUFF.9039.1	1								1	0
CUFF.9470.1	1								1	0
CYFIP2	1								1	0
CYP2S1	1								1	0
DBN1	1								1	0
DCAF12L1	1								1	0
DCLK1	1								1	0
DCLK2	1								1	0
DDX60L	1								1	0
DENND3	1								1	0
DOCK9	1								1	0
DPYSL3	1								1	0
DQ580250,RAB11FIP5	1								1	0
DQ592230	1								1	0
DQ593994,ELFN2	1								1	0
DRAP1	1								1	0
DSC3	1								1	0
DSP	1								1	0
DTX4	1								1	0
E2F7	1								1	0
EBI3	1								1	0
ECM1	1								1	0
EFEMP2	1								1	0
EGFR,GU228584	1								1	0
EIF4E3	1								1	0
ELF4	1								1	0
ELOVL7	1								1	0
EMP1	1								1	0
EPB41L3	1								1	0
EXT1	1								1	0
FADS3	1								1	0
FAM101B	1								1	0
FAM105A	1								1	0
FAM131B	1								1	0
FAM155A	1								1	0
FAM160A1	1								1	0
FAM160B1	1								1	0
FAM167B	1								1	0
FAM171A1	1								1	0
FAM176A	1								1	0
FAM181B	1								1	0
FAM196B	1								1	0
FAM40B	1								1	0
FAM64A	1								1	0
FAM65A	1								1	0
FAM70A	1								1	0
FAM75C1	1								1	0
FAM83H	1								1	0
FAR2	1								1	0
FDXR	1								1	0
FGFBP1	1								1	0
FHL1	1								1	0
FIGN	1								1	0
FLII	1								1	0
FLJ20021	1								1	0
FLJ41484	1								1	0
FLJ42709	1								1	0
FLNA	1								1	0
FLOT1	1								1	0
FMNL1	1								1	0
FOLR1	1								1	0
FOXA1	1								1	0
FOXF2	1								1	0
FOXL1	1								1	0
FSTL1,MIR198	1								1	0
FTH1P3	1								1	0
FW339973,RAB32	1								1	0
FZD2	1								1	0
GALNT12	1								1	0
GALNTL4	1								1	0
GAS6	1								1	0
GATA2	1								1	0
GEM	1								1	0
GGT5	1								1	0
GJB3	1								1	0
GJC2	1								1	0
GLIPR2	1								1	0
GLIS2	1								1	0
GNAI1	1								1	0
GOLT1A	1								1	0
GPR126	1								1	0
GPR17	1								1	0
GPSM3,NOTCH4	1								1	0
GRID1	1								1	0
GRID2	1								1	0
GRIP1	1								1	0
GSG1	1								1	0
HBE1,HBG1,HBG2,OR51B4,OR51B5	1								1	0
hCG_1997999,SCN8A	1								1	0
HDAC11	1								1	0
HDAC7	1								1	0
HES2	1								1	0
HMHA1	1								1	0
HMOX1	1								1	0
HRASLS	1								1	0
HRCT1	1								1	0
HRH1	1								1	0
HS3ST3B1	1								1	0
HS6ST1	1								1	0
HSPA4L	1								1	0
HTR1D	1								1	0
HYMAI,PLAGL1	1								1	0
IER5	1								1	0
IFIT2	1								1	0
IFIT3	1								1	0
IL31RA	1								1	0
ILDR2	1								1	0
INF2	1								1	0
ISG15	1								1	0
ITGA3	1								1	0
ITM2A	1								1	0
JUND	1								1	0
KAL1	1								1	0
KCNK1	1								1	0
KCNK6	1								1	0
KIAA1161	1								1	0
KIAA1244	1								1	0
KIAA1324	1								1	0
KIAA1609	1								1	0
KIF17	1								1	0
KIF1A	1								1	0
KLF2	1								1	0
KLF5	1								1	0
KLF7	1								1	0
KLHDC7A	1								1	0
KLHL29	1								1	0
KRT4	1								1	0
KRT86	1								1	0
LACTB	1								1	0
LAMA5,MIR4758	1								1	0
LASP1	1								1	0
LBH	1								1	0
LCAT,SLC12A4	1								1	0
LEPREL1	1								1	0
LGR4	1								1	0
LHFP	1								1	0
LIMD1	1								1	0
LIMS2	1								1	0
LLGL2	1								1	0
LOC100129034,NEK6	1								1	0
LOC100288911	1								1	0
LOC100302640	1								1	0
LOC100499489	1								1	0
LOC100507127	1								1	0
LOC388630	1								1	0
LOC439990	1								1	0
LOC440028	1								1	0
LOC541471	1								1	0
LOC644714	1								1	0
LOC645166	1								1	0
LOC645638	1								1	0
LOC645895,MYBL1	1								1	0
LOC654342	1								1	0
LOC730755	1								1	0
LRP3	1								1	0
LRRC42	1								1	0
LRRC7	1								1	0
LRRC8E	1								1	0
LTF	1								1	0
MAGI2-AS3	1								1	0
MAMLD1	1								1	0
MAOA	1								1	0
MAP1LC3C	1								1	0
MAPKAPK3	1								1	0
MARCKS	1								1	0
MDK	1								1	0
MGAT3	1								1	0
MGC12916	1								1	0
MGC16121,MIR424,MIR503	1								1	0
MGST1	1								1	0
MIR31HG	1								1	0
MIRLET7I	1								1	0
MPP3	1								1	0
MSR1	1								1	0
MSRB3	1								1	0
MST1R	1								1	0
MSX1	1								1	0
MXRA7	1								1	0
MYEF2	1								1	0
MYH9	1								1	0
MYL12A	1								1	0
MYL9	1								1	0
MYLK	1								1	0
MYOF	1								1	0
NALCN	1								1	0
NEGR1	1								1	0
NEK3	1								1	0
NETO1	1								1	0
NFIL3	1								1	0
NFKBID	1								1	0
NKX2-4	1								1	0
NLRP1	1								1	0
NLRP2	1								1	0
NNMT	1								1	0
NOV	1								1	0
NR2F2	1								1	0
NRIP3	1								1	0
NTN1	1								1	0
NTN4	1								1	0
NXPH2	1								1	0
NXPH4	1								1	0
NYNRIN	1								1	0
OBFC2A	1								1	0
ODZ2	1								1	0
OLFML3	1								1	0
OPTN	1								1	0
OR56B1,TRIM22	1								1	0
OSBP2	1								1	0
OSMR	1								1	0
OSR2	1								1	0
P2RX4	1								1	0
P2RX5,TAX1BP3	1								1	0
PADI1	1								1	0
PAQR5	1								1	0
PDE2A	1								1	0
PDE6B	1								1	0
PDGFC	1								1	0
PDGFRL	1								1	0
PDZK1	1								1	0
PEA15	1								1	0
PID1	1								1	0
PIM1	1								1	0
PINK1	1								1	0
PKIB	1								1	0
PKN3	1								1	0
PLAC2	1								1	0
PLCD3	1								1	0
PLXNB2	1								1	0
PNMA2	1								1	0
POU2F2	1								1	0
PPFIBP2	1								1	0
PPME1	1								1	0
PPP1R15A	1								1	0
PRELP	1								1	0
ProSAPiP1	1								1	0
PSAT1	1								1	0
PTGIR	1								1	0
PTGR1	1								1	0
PTH1R	1								1	0
PTPLA	1								1	0
PTPRB	1								1	0
PVALB	1								1	0
PVRL2	1								1	0
RAB15	1								1	0
RAB20	1								1	0
RAB3IL1	1								1	0
RAC2	1								1	0
RAC3	1								1	0
RASSF2	1								1	0
RASSF7	1								1	0
RBP4	1								1	0
RCN3	1								1	0
RFPL4A	1								1	0
RGNEF	1								1	0
RGS10	1								1	0
RHOBTB3	1								1	0
RHOF	1								1	0
RIN2	1								1	0
RNASET2	1								1	0
RRAS	1								1	0
RTN4R	1								1	0
RTN4RL1	1								1	0
S1PR5	1								1	0
SAMD10	1								1	0
SAMD12	1								1	0
SBK2	1								1	0
SCARF2	1								1	0
SCD5	1								1	0
SDC1	1								1	0
SDK1	1								1	0
SDPR	1								1	0
SDR42E1	1								1	0
SGK223	1								1	0
SH2D3A	1								1	0
SH3D21	1								1	0
SIM2	1								1	0
SLAMF7	1								1	0
SLC24A5	1								1	0
SLC24A6	1								1	0
SLC2A4RG	1								1	0
SLC39A4	1								1	0
SLC46A3	1								1	0
SLC4A11	1								1	0
SLC7A1	1								1	0
SLC7A5	1								1	0
SLFN11	1								1	0
SLIT2	1								1	0
SMCR7	1								1	0
SORBS3	1								1	0
SORT1	1								1	0
STARD8	1								1	0
STX1B	1								1	0
SYT17	1								1	0
TBC1D30	1								1	0
TCEAL3	1								1	0
TCF15	1								1	0
TEAD3	1								1	0
TEC	1								1	0
TFAP2A	1								1	0
TFF2	1								1	0
TFPI	1								1	0
THSD1	1								1	0
TIMP2	1								1	0
TLE4	1								1	0
TLR8-AS1	1								1	0
TM4SF18	1								1	0
TMEM139	1								1	0
TMEM171	1								1	0
TMEM27	1								1	0
TMPRSS3	1								1	0
TMSB10	1								1	0
TMSB4X	1								1	0
TNNT1	1								1	0
TOX	1								1	0
TPTEP1	1								1	0
TRIM7	1								1	0
TRIP10	1								1	0
TRIP6	1								1	0
TSPAN5	1								1	0
TWIST2	1								1	0
TXNIP	1								1	0
TXNRD1	1								1	0
TXNRD2	1								1	0
TYRP1	1								1	0
UACA	1								1	0
UBE2QL1	1								1	0
UCP2	1								1	0
UGT3A2	1								1	0
VANGL2	1								1	0
VCL	1								1	0
VGLL2	1								1	0
VLDLR	1								1	0
VOPP1	1								1	0
VRK2	1								1	0
WBP5	1								1	0
WDR66	1								1	0
WFS1	1								1	0
WNT3	1								1	0
WNT7A	1								1	0
XG	1								1	0
ZNF699	1								1	0
ZNF702P,ZNF816,ZNF816-ZNF321P	1								1	0
ZNF711	1								1	0
ZNF853	1								1	0
ZNF98	1								1	0
AASS			1						1	0
ABCC9			1						1	0
ACOX3			1						1	0
ADAM32			1						1	0
ADM5			1						1	0
ADORA2A			1						1	0
AEN			1						1	0
AGPAT3			1						1	0
ALDH1B1			1						1	0
ALOX5AP			1						1	0
AMMECR1			1						1	0
ANKRD16			1						1	0
ANKRD20A11P			1						1	0
ANKRD36			1						1	0
ARHGAP19			1						1	0
ARSJ			1						1	0
ATAD5			1						1	0
B3GALNT2			1						1	0
BEND3			1						1	0
BIN3-IT1			1						1	0
BMP2K			1						1	0
BNC2			1						1	0
BNIP2			1						1	0
BOP1			1						1	0
BRCA1			1						1	0
C21orf58			1						1	0
C2orf27A			1						1	0
C6orf89			1						1	0
C8ORF30B			1						1	0
C8orf37			1						1	0
CALML4			1						1	0
CAMTA1			1						1	0
CBLN1			1						1	0
CCDC14			1						1	0
CCDC18			1						1	0
CCDC185			1						1	0
CCDC6			1						1	0
CCDC84			1						1	0
CCDC88A			1						1	0
CCK			1						1	0
CCN4			1						1	0
CCRL2			1						1	0
CCT5			1						1	0
CD200			1						1	0
CD34			1						1	0
CD53			1						1	0
CD70			1						1	0
CD83			1						1	0
CD84			1						1	0
CDA			1						1	0
CDC14A			1						1	0
CDC7			1						1	0
CDCA4			1						1	0
CDH10			1						1	0
CEMIP			1						1	0
CEP152			1						1	0
CGAS			1						1	0
CHN1			1						1	0
CHST4			1						1	0
COMMD8			1						1	0
COQ2			1						1	0
CPOX			1						1	0
CSE1L			1						1	0
CSMD3			1						1	0
CXCL8			1						1	0
CXorf38			1						1	0
CYP27B1			1						1	0
CYP4B1			1						1	0
CYTL1			1						1	0
DBF4			1						1	0
DCK			1						1	0
DCLRE1C			1						1	0
DDB2			1						1	0
DDTL			1						1	0
DDX47			1						1	0
DDX6			1						1	0
DENND1A			1						1	0
DKK3			1						1	0
DLX5			1						1	0
DMD			1						1	0
DNA2			1						1	0
DNAJB14			1						1	0
DNASE1			1						1	0
DNMT1			1						1	0
DOCK5			1						1	0
DST			1						1	0
E2F4			1						1	0
E2F8			1						1	0
EBF4			1						1	0
EFHD2			1						1	0
ELAVL2			1						1	0
ELK3			1						1	0
ELOVL6			1						1	0
EPR1			1						1	0
ESCO2			1						1	0
EVI2A			1						1	0
EXOSC2			1						1	0
FAHD2A			1						1	0
FAM126A			1						1	0
FAM204A			1						1	0
FAM72A			1						1	0
FANCL			1						1	0
FBXO9			1						1	0
FERMT1			1						1	0
FILIP1			1						1	0
FMNL3			1						1	0
FRMD6			1						1	0
FRZB			1						1	0
GABBR2			1						1	0
GABPB1-AS1			1						1	0
GAGE12D			1						1	0
GAN			1						1	0
GAPDHS			1						1	0
GEMIN5			1						1	0
GEN1			1						1	0
GGCT			1						1	0
GJC1			1						1	0
GLIPR1			1						1	0
GLIS3-AS1			1						1	0
GNG4			1						1	0
GOLGA7			1						1	0
GPRC5B			1						1	0
GRPR			1						1	0
GS1-124K5.11			1						1	0
GSTCD			1						1	0
GTF3C2			1						1	0
H2BC9			1						1	0
H3C11			1						1	0
HAUS1			1						1	0
HAUS1P2			1						1	0
HAUS5			1						1	0
HEATR3			1						1	0
HERC2P4			1						1	0
HHIP-AS1			1						1	0
HMGB1			1						1	0
HMGB1P1			1						1	0
HMGB1P10			1						1	0
HMGB1P37			1						1	0
HMGB3			1						1	0
HMGB3P6			1						1	0
HMGN2			1						1	0
HMGN2P18			1						1	0
HMGN2P24			1						1	0
HNRNPA1			1						1	0
HNRNPA1P10			1						1	0
HNRNPA1P12			1						1	0
HNRNPA1P16			1						1	0
HNRNPA1P35			1						1	0
HNRNPA1P41			1						1	0
HNRNPA1P52			1						1	0
HNRNPA1P53			1						1	0
HNRNPA1P6			1						1	0
HNRNPA1P7			1						1	0
HOOK1			1						1	0
HOOK3			1						1	0
HS.163752			1						1	0
HS.171481			1						1	0
HS.286666			1						1	0
HS.389313			1						1	0
HS.429843			1						1	0
HS.443602			1						1	0
HS.570965			1						1	0
HSPA14			1						1	0
HTRA4			1						1	0
IL27RA			1						1	0
IL32			1						1	0
ILF3			1						1	0
ING3			1						1	0
ITFG2			1						1	0
KCNA2			1						1	0
KCNH1			1						1	0
KCNIP3			1						1	0
KIAA1143			1						1	0
KIAA1586			1						1	0
KIF21B			1						1	0
KLHL5			1						1	0
KNL1			1						1	0
KRTAP1-3			1						1	0
KRTAP1-4			1						1	0
LBHD1			1						1	0
LIG3			1						1	0
LINC01293			1						1	0
LINC01554			1						1	0
LOC100128340			1						1	0
LOC100128485			1						1	0
LOC100128689			1						1	0
LOC100129585			1						1	0
LOC100130224			1						1	0
LOC100130835			1						1	0
LOC100130921			1						1	0
LOC100131247			1						1	0
LOC100131867			1						1	0
LOC100132091			1						1	0
LOC100132119			1						1	0
LOC100132528			1						1	0
LOC100132901			1						1	0
LOC100133056			1						1	0
LOC100133288			1						1	0
LOC148430			1						1	0
LOC148915			1						1	0
LOC283683			1						1	0
LOC389765			1						1	0
LOC390876			1						1	0
LOC392787			1						1	0
LOC401127			1						1	0
LOC441956			1						1	0
LOC641746			1						1	0
LOC642458			1						1	0
LOC642516			1						1	0
LOC643201			1						1	0
LOC643233			1						1	0
LOC643825			1						1	0
LOC643918			1						1	0
LOC643933			1						1	0
LOC643995			1						1	0
LOC644254			1						1	0
LOC644715			1						1	0
LOC644889			1						1	0
LOC644973			1						1	0
LOC645195			1						1	0
LOC646214			1						1	0
LOC647544			1						1	0
LOC648213			1						1	0
LOC649210			1						1	0
LOC649445			1						1	0
LOC650822			1						1	0
LOC651441			1						1	0
LOC651621			1						1	0
LOC651933			1						1	0
LOC652068			1						1	0
LOC652470			1						1	0
LOC652725			1						1	0
LOC652741			1						1	0
LOC653066			1						1	0
LOC653262			1						1	0
LOC653352			1						1	0
LOC653600			1						1	0
LOC728715			1						1	0
LOC728844			1						1	0
LOC728889			1						1	0
LOC729222			1						1	0
LOC729513			1						1	0
LOC729839			1						1	0
LOC730234			1						1	0
LOC730534			1						1	0
LOX			1						1	0
LUZP6			1						1	0
LYSMD2			1						1	0
MAGI3			1						1	0
MAP3K1			1						1	0
MAP3K14			1						1	0
MATN2			1						1	0
MFAP2			1						1	0
MGARP			1						1	0
[truncated: 2,648 more rows]

## Sheet: Tab 6-YAPTAZ Signature
Gene	A375-YAP2SA	MeWo-YAP5SA	SK-MEL-28	WM3248	A375-YAP2SA	MeWo YAP5SA	SK-MEL-28	WM3248	A375-YAP2SA	MeWo YAP5SA	SK-MEL-28	WM3248	Total	Total
Symbol	Up	Up	Up	Up	Down	Down	Down	Down	Log2 FC	Log2 FC	Log2 FC	Log2 FC	Up	Down
ABL2	1	1	1	1					1.00092	1.09108	1.0072	1.3115	4	0
ADRB2	1	1	1	1					2.47107	2.47648	1.99603	1.3978	4	0
ANKRD1	1	1	1	1					4.54779	1.75234	2.89006	4.54504	4	0
AOX1	1	1	1	1					4.55644	2.0591	1.01507	1.70797	4	0
CCN1	1	1	1	1					2.65266	4.43232	2.74717	2.40218	4	0
CCN2	1	1	1	1					2.19711	2.69119	2.7433	3.35149	4	0
CRIM1	1	1	1	1					2.32659	1.82784	1.00863	1.18967	4	0
DDAH1	1	1	1	1					1.45619	2.0214	1.45943	2.16124	4	0
DKK1	1	1	1	1					4.54147	1.7571	2.48877	3.0213	4	0
DLC1	1	1	1	1					2.53228	1.99163	2.06695	1.8528	4	0
ELL2	1	1	1	1					1.96046	1.06532	1.04404	1.48903	4	0
EPHA2	1	1	1	1					1.89054	1.63284	1.41954	1.03844	4	0
FOSL1	1	1	1	1					1.38173	1.20061	1.1903	1.12961	4	0
GADD45A	1	1	1	1					1.12357	1.45418	1.76723	1.31557	4	0
NAV3	1	1	1	1					6.30797	1.77201	1.17887	1.68706	4	0
PAWR	1	1	1	1					1.60741	1.19976	1.04124	1.54992	4	0
SH2D5	1	1	1	1					3.92084	1.36985	1.66857	3.40762	4	0
SMURF2	1	1	1	1					1.03809	1.2508	1.56755	2.17345	4	0
TEAD4	1	1	1	1					1.00382	1.46022	1.20101	1.07998	4	0
WWC1	1	1	1	1					3.33843	2.41835	2.47923	5.7755	4	0
ACAT2	1		1	1					1.07401		1.08338	1.15381	3	0
ADAMTS6	1		1	1					2.41843		3.05415	3.80426	3	0
ANLN	1		1	1					1.11014		2.44758	3.37837	3	0
ANXA2	1		1	1					1.26583		1.53655	1.58688	3	0
AXL	1		1	1					2.02932		1.00144	1.1117	3	0
C12orf75	1		1	1					1.45632		1.21226	1.2969	3	0
CEP55	1		1	1					1.02251		1.89103	3.53182	3	0
CLDN1	1		1	1					1.21384		1.84439	2.0827	3	0
CNN3	1	1	1						1.53785	1.02604	1.13422		3	0
COL12A1	1	1	1						2.35608	1.14632	1.15704		3	0
CPA4	1		1	1					5.63487		1.36289	1.01078	3	0
CYTH3	1	1	1						1.84843	1.08757	1.03351		3	0
DIAPH3	1		1	1					1.17085		2.46545	3.54584	3	0
EPAS1	1		1	1					2.33142		1.79784	1.85559	3	0
EPB41L4B	1		1	1					1.33988		1.82212	1.47768	3	0
EPG5	1		1	1					1.01329		1.3488	1.59932	3	0
ESM1	1		1	1					5.94415		1.42707	3.80797	3	0
ETS1	1		1	1					1.96875		1.4844	1.22466	3	0
F3	1		1	1					3.75132		1.06212	1.70088	3	0
FJX1	1	1		1					1.40087	2.005		1.18269	3	0
FSTL3	1	1		1					2.66072	1.31282		1.12168	3	0
GADD45B	1	1		1					2.1283	1.43426		1.81065	3	0
GFRA1	1		1	1					5.44709		1.90034	1.65901	3	0
GNGT2	1		1	1					6.55666		1.0314	1.64155	3	0
HBEGF	1	1		1					2.52138	2.10701		2.93565	3	0
IL11	1	1		1					1.13531	1.85315		1.59407	3	0
IL12A	1		1	1					1.40314		1.35502	1.98368	3	0
IL7R	1	1	1						4.66102	1.81374	2.05346		3	0
ITGB2	1	1		1					3.90919	4.28929		1.21537	3	0
KRT80	1		1	1					2.79832		3.27172	2.99711	3	0
KRT81	1		1	1					2.01564		1.57095	1.06557	3	0
LAMC2	1		1	1					1.4618		1.6318	1.51197	3	0
LETM2	1		1	1					2.02793		1.20038	1.64847	3	0
MB21D2	1		1	1					1.99397		1.73812	1.3584	3	0
MFAP5	1		1	1					3.40777		1.52356	1.18206	3	0
MPP4	1		1	1					1.33033		2.55115	3.92847	3	0
MPP7	1		1	1					5.5751		2.02998	1.77442	3	0
NLRP3	1		1	1					3.37905		1.09828	1.39451	3	0
NPPB	1		1	1					9.86361		5.8921	5.76686	3	0
NUAK2	1		1	1					2.14657		1.86354	1.01935	3	0
OXTR	1		1	1					1.95543		1.99783	2.36429	3	0
PCLO	1		1	1					3.88616		1.19346	2.35811	3	0
PKD1L2	1		1	1					2.62883		1.79036	1.17696	3	0
PKP2	1		1	1					4.69942		1.51349	1.49978	3	0
PRKAG2	1		1	1					2.32973		2.10903	2.24671	3	0
RAB3B	1		1	1					4.54889		1.30276	1.67356	3	0
RAPH1	1		1	1					1.49453		1.35276	2.05693	3	0
RFTN1	1	1	1						2.77092	1.07002	1.40871		3	0
RGS7	1		1	1					2.63712		2.30772	2.37823	3	0
RNF144B	1		1	1					2.88047		1.25822	1.85519	3	0
SFTA1P	1		1	1					7.85402		2.20633	2.9313	3	0
SGMS2	1		1	1					2.68529		1.34483	1.46624	3	0
SLC8A1	1	1		1					3.63335	1.85399		1.32366	3	0
TGM2	1	1		1					2.52045	1.0701		1.37851	3	0
TK1	1		1	1					1.1223		1.54449	2.77421	3	0
TNFAIP3	1		1	1					3.48476		1.36513	1.59024	3	0
TUBB6	1		1	1					1.37827		1.0229	2.17568	3	0
VGLL3	1	1		1					2.99489	3.37842		1.02928	3	0
WWC2	1	1	1						1.01627	1.16961	1.9092		3	0
ZNF367	1		1	1					1.01487		2.44705	1.96901	3	0
C10orf90					1		1	1	-5.91164		-1.68706	-3.66971	0	3
PELI2					1		1	1	-1.32139		-4.06005	-3.2149	0	3
NFE2					1		1	1	-2.62132		-1.58688	-3.10836	0	3
MGP					1		1	1	-6.43852		-15.1603	-3.09474	0	3
BMF					1		1	1	-3.8451		-3.16816	-2.8679	0	3
NCALD					1		1	1	-3.71298		-11.2371	-2.73335	0	3
GAS7					1		1	1	-5.60874		-3.6332	-2.41116	0	3
TRIB2					1		1	1	-3.59861		-1.93357	-2.36149	0	3
HTR7					1		1	1	-1.32669		-1.0827	-2.18428	0	3
GLT8D2					1		1	1	-1.45324		-1.23879	-2.16993	0	3
MAN1C1					1		1	1	-1.13814		-2.42895	-2.16382	0	3
DDIT4					1		1	1	-1.18745		-1.24367	-2.12928	0	3
FBXO32					1		1	1	-1.70989		-1.43776	-2.02786	0	3
MSC					1		1	1	-4.64386		-1.23205	-1.9631	0	3
HTRA1					1		1	1	-4.64947		-1.45943	-1.8679	0	3
COLEC12					1		1	1	-1.00423		-2.23174	-1.80859	0	3
EYA1					1		1	1	-4.36999		-1.79202	-1.73855	0	3
KCNS3					1		1	1	-2.58411		-1.05311	-1.69599	0	3
CA11					1		1	1	-1.28006		-1.75745	-1.67129	0	3
HLA-DMB					1		1	1	-5.66663		-1.41414	-1.66676	0	3
SH3PXD2A					1		1	1	-1.78734		-1.69332	-1.64201	0	3
CFI					1		1	1	-2.26122		-1.41305	-1.63227	0	3
GRIK2					1		1	1	-3.18887		-2.10869	-1.58785	0	3
ARHGEF3					1		1	1	-2.12437		-1.5864	-1.5656	0	3
KLF9					1		1	1	-2.74127		-1.64478	-1.5568	0	3
PCSK1					1		1	1	-3.98227		-1.42169	-1.55336	0	3
SULF2					1		1	1	-2.69468		-1.62246	-1.51602	0	3
DEPTOR					1	1		1	-3.27029	-3.41023		-1.51551	0	3
FRAT2					1		1	1	-1.15277		-1.43403	-1.51147	0	3
FOXO4					1		1	1	-1.24754		-1.61965	-1.46832	0	3
CHI3L2					1		1	1	-30		-1.20664	-1.4489	0	3
GNG7					1		1	1	-2.68025		-2.82008	-1.42331	0	3
TRIM2					1		1	1	-2.68212		-3.04562	-1.42062	0	3
UST					1		1	1	-1.5412		-1.19787	-1.36905	0	3
DDR1					1		1	1	-1.14639		-2.13422	-1.35671	0	3
BFSP1					1		1	1	-2.20597		-1.45996	-1.32077	0	3
BCHE					1		1	1	-1.18849		-1.4756	-1.30568	0	3
COL6A1					1	1		1	-1.61385	-1.06594		-1.27679	0	3
PCDH7					1		1	1	-4.10585		-1.98185	-1.25278	0	3
TGFB3					1		1	1	-1.31054		-1.42761	-1.20977	0	3
AKR1C2					1		1	1	-3.16693		-2.80447	-1.17313	0	3
LAMA4					1		1	1	-2.86337		-3.53655	-1.17185	0	3
SLC6A10P					1		1	1	-1.4875		-1.43563	-1.16285	0	3
HBP1					1		1	1	-1.11474		-1.54992	-1.10232	0	3
CTSF					1		1	1	-1.0941		-1.0545	-1.09828	0	3
PCDH18					1		1	1	-2.41444		-1.17824	-1.06901	0	3
IGFBP5					1		1	1	-3.8187		-2.23174	-1.0635	0	3
ZCCHC24					1		1	1	-1.97648		-1.38902	-1.04054	0	3
YPEL2					1		1	1	-3.01762		-1.58544	-1.02715	0	3
MEF2C					1		1	1	-1.35759		-2.74889	-1.02503	0	3
MAF					1	1	1	1	-5.37112	-1.46393	-1.31962	-1.62199	0	4
CHST1					1	1	1	1	-3.61595	-1.45944	-1.08134	-1.31208	0	4
