# Supplementary material for: Identification of a Gene Signature That Predicts Dependence upon YAP/TAZ-TEAD
Source: Cancers (Basel). 2024 Feb 20;16(5):852. doi: 10.3390/cancers16050852 (PMC10930532; doi:10.3390/cancers16050852)
Supplement: Supplementary file 1 [file cancers-16-00852-s001.zip › Table S4.xlsx]

## Sheet: Tab 1- DepMap Dependency Scores
DepMap ID	Cell Line Name	Primary Disease	Lineage	Gene Effect (Chronos) CRISPR (DepMap Public 23Q2+Score, Chronos)								log2(TPM+1) Expression Public 23Q2
				WWTR1	YAP1	TEAD1	TEAD2	TEAD3	TEAD4		WWTR1	YAP1	TEAD1	TEAD2	TEAD3	TEAD4
ACH-000070	697	B-Lymphoblastic Leukemia/Lymphoma	Lymphoid	-0.00137598	-0.192227	0.177213	-0.130342	-0.375139	-0.0383052		1.87578	0.214125	0.0976108	0.0703893	1.53605	5.14812
ACH-000905	5637	Bladder Urothelial Carcinoma	Bladder/Urinary Tract	-0.207664	-1.12037	-0.385862	-0.107381	-0.312455	-0.104119		3.52732	6.76686	5.15947	5.69766	3.47638	6.00225
ACH-001270	127399	Synovial Sarcoma	Soft Tissue	-0.00182084	-0.731449	0.265674	-0.357893	-0.284021	-0.103986		3.66448	6.18051	4.43429	5.55244	3.62059	5.42391
ACH-000948	2313287	Esophagogastric Adenocarcinoma	Esophagus/Stomach	-0.116806	-0.595373	-0.12521	0.0238199	-0.308546	-0.111261		1.14405	6.20457	4.06609	2.83188	3.87283	3.89336
ACH-001001	143B	Osteosarcoma	Bone	-0.546819	-0.0848713	-0.259705	0.112709	-0.317703	-0.129342		5.13299	5.6605	4.14486	2.50843	3.2555	5.94462
ACH-002680	170MGBA	Diffuse Glioma	CNS/Brain	-0.562879	-0.227675	0.00636859	-0.200995	-0.148465	-0.0632006		7.05333	5.897	5.15987	4.34625	2.54844	3.05658
ACH-000956	22RV1	Prostate Adenocarcinoma	Prostate	-0.103943	-0.320578	-0.224003	-0.166366	-0.217833	0.244754		2.31904	5.39197	3.84298	5.57289	2.90689	4.32841
ACH-000011	253J	Bladder Urothelial Carcinoma	Bladder/Urinary Tract	-0.747888	-0.125886	-0.580111	-0.0562881	-0.298187	-0.382118		7.45787	4.62819	4.56071	4.80012	2.71149	4.67864
ACH-000323	42MGBA	Diffuse Glioma	CNS/Brain	-0.431307	-0.424468	-0.499952	-0.0714699	-0.293912	0.0813256		4.99594	6.58406	5.39883	5.32876	2.64155	4.36947
ACH-000520	59M	Ovarian Epithelial Tumor	Ovary/Fallopian Tube	-0.364641	-0.302217	-0.108781	0.0667786	-0.225883	-0.210684		5.03298	5.5472	4.20633	3.75168	4.29425	5.4363
ACH-000973	639V	Urethral Cancer	Bladder/Urinary Tract	-0.315871	-0.673078	-0.193706	-0.0537221	-0.212828	-0.290772		4.73444	6.23764	4.90881	4.68032	3.58496	6.33181
ACH-000896	647V	Bladder Urothelial Carcinoma	Bladder/Urinary Tract	-0.618803	-0.529196	-0.298566	-0.064408	-0.256903	-0.262388		4.19535	6.0237	5.26604	1.95233	5.24679	4.92125
ACH-000411	769P	Renal Cell Carcinoma	Kidney	-0.565882	-0.0706495	-0.169194	-0.0525085	-0.198682	-0.177796		7.66156	4.88313	4.31252	2.72028	2.88557	4.22959
ACH-000649	786O	Renal Cell Carcinoma	Kidney	-0.831169	-0.198331	-0.350441	0.0725349	-0.0957144	-0.0704102		6.93463	5.09297	4.89724	0.0703893	2.29278	4.91361
ACH-001306	8305C	Anaplastic Thyroid Cancer	Thyroid	-0.870888	-0.745706	-0.451063	-0.268351	-0.174502	-0.101477		5.57501	6.43246	5.32769	4.14241	3.97636	2.93734
ACH-001307	8505C	Anaplastic Thyroid Cancer	Thyroid	-0.769142	-0.554336	-1.4562	-0.0175793	-0.384451	-0.189712		5.54813	6.56194	6.69363	2.43829	3.60999	4.62936
ACH-000137	8MGBA	Diffuse Glioma	CNS/Brain	-0.835836	-0.211274	-0.12435	-0.148777	-0.407414	0.018332		5.39335	4.75061	5.02281	3.69599	3.39643	3.46074
ACH-001794	93T449	Liposarcoma	Soft Tissue	-0.801687	-0.336668	-0.549372	-0.131299	-0.300773	0.0126339		5.08023	5.01703	5.57259	1.94111	3.98368	3.5373
ACH-001795	94T778	Liposarcoma	Soft Tissue	-0.878485	-1.27939	-1.78581	-0.0687752	-0.348483	-0.379513		5.85599	6.0881	4.94298	1.64616	3.19849	4.58676
ACH-001999	9505BIK	Pancreatic Adenocarcinoma	Pancreas	-0.589397	-0.771403	-0.521663	0.115184	-0.781979	-0.0105441		4.2149	5.10476	3.95327	0.137504	5.29094	2.37016
ACH-001796	95T1000	Liposarcoma	Soft Tissue	-0.684779	-0.918441	-0.937112	-0.104674	-0.364237	-0.389539		4.26679	5.31542	4.33914	4.55029	3.74201	3.5097
ACH-000558	A172	Diffuse Glioma	CNS/Brain	-1.29055	0.0346518	-0.4992	0.174462	-0.406891	0.0536345		7.20359	4.90737	6.01257	4.92884	3.79181	3.52982
ACH-000788	A2058	Melanoma	Skin	-0.720032	-0.157168	-0.373854	-0.0411085	-0.136526	-0.130056		6.59261	5.31325	5.52388	3.62527	2.68706	4.91695
ACH-000740	A253	Head and Neck Squamous Cell Carcinoma	Head and Neck	-0.625276	-0.242471	-0.400724	-0.117256	-0.202556	-0.160168		4.69933	4.71039	3.93074	4.1416	3.63691	3.848
ACH-000657	A2780	Ovarian Epithelial Tumor	Ovary/Fallopian Tube	-0.298661	-0.34313	-0.211575	-0.0280261	-0.262746	-0.216428		4.44824	6.11707	4.37295	5.65821	3.23726	5.65191
ACH-000219	A375	Melanoma	Skin	-1.21173	-0.124119	-0.737886	-0.0421782	-0.375396	-0.56539		7.79448	5.70404	4.58616	3.95513	2.48027	4.65421
ACH-002001	A375SKINCJ1	Melanoma	Skin	-0.804818	-0.111374	-0.705438	-0.0719651	-0.349686	-0.48456		8.51124	5.51096	4.95559	3.86096	2.01436	3.98732
ACH-002002	A375SKINCJ2	Melanoma	Skin	-1.00045	-0.208094	-1.29388	-0.118085	-0.547099	-0.950927		5.72301	5.72574	4.81967	3.32481	2.88362	4.68818
ACH-002003	A375SKINCJ3	Melanoma	Skin	-0.398063	-0.167273	-0.408853	-0.362568	-0.204863	-0.249444		8.23036	5.77926	4.95652	3.8885	2.1375	3.79597
ACH-001442	A388	Cutaneous Squamous Cell Carcinoma	Skin	-0.276209	0.0325476	-0.0594686	0.0326753	-0.255916	-0.115341		4.87036	5.16027	3.21101	3.02148	3.70155	3.30889
ACH-000697	A3KAW	Non-Hodgkin Lymphoma	Lymphoid	-0.146077	-0.335463	0.0120059	-0.12233	-0.293832	-0.235708		0.495695	0.378512	4.63227	0.422233	3.47119	3.49057
ACH-000757	A427	Non-Small Cell Lung Cancer	Lung	-0.203194	-0.795749	-0.0639149	-0.11458	-0.267362	-0.369132		3.65992	7.34038	4.88996	3.19535	3.06695	6.58661
ACH-001328	A431	Cutaneous Squamous Cell Carcinoma	Skin	-0.614396	-0.220962	-0.506823	-0.0589012	-0.391646	-0.126528		4.43763	4.10769	3.20789	1.16993	3.11437	2.9279
ACH-000681	A549	Non-Small Cell Lung Cancer	Lung	-0.729323	-0.0885631	-0.568171	0.0096911	-0.287753	-0.456124		5.67892	4.69377	5.55397	3.65992	1.65076	4.83542
ACH-000052	A673	Ewing Sarcoma	Bone	-0.099563	-0.273336	-0.0137663	-0.0574119	-0.300212	-0.14775		5.32876	6.40548	4.75275	5.89409	3.12433	4.47638
ACH-000528	ABC1	Non-Small Cell Lung Cancer	Lung	-0.0828829	-1.13261	-0.304631	-0.0497282	-1.11849	-0.0796639		3.8268	6.45533	5.52888	0.124328	6.16471	4.89627
ACH-000086	ACCMESO1	Pleural Mesothelioma	Pleura	-0.652431	-0.50394	-0.810478	-0.115215	-0.293914	-0.598192		3.01614	4.71149	4.62644	3.97728	1.58015	4.01614
ACH-000880	AGS	Esophagogastric Adenocarcinoma	Esophagus/Stomach	-0.113869	-0.800717	-0.115908	0.0782351	-0.370061	-0.269214		3.05832	6.36615	5.24108	6.46777	4.25701	5.34092
ACH-000269	AM38	Diffuse Glioma	CNS/Brain	-0.0503585	-1.28938	-0.643636	-0.127925	-0.0965921	-0.0302419		4.25323	5.55275	4.5601	3.62527	2.03914	4.68313
ACH-000557	AML193	Acute Myeloid Leukemia	Myeloid	-0.284771	-0.364535	0.0545117	-0.0396001	-0.249384	-0.341968		0.807355	0.632268	0.545968	0.903038	1.87578	0.400538
ACH-000838	AMO1	Non-Hodgkin Lymphoma	Lymphoid	-0.173804	-0.182704	-0.0632642	-0.0717121	-0.159192	0.00667348		0.286881	0.214125	0.201634	0.137504	0.485427	0.0976108
ACH-001329	ANGMCSS	Diffuse Glioma	CNS/Brain	-0.562038	-0.499947	-0.338134	-0.0250712	-0.403061	-0.0603225		6.54581	6.36877	5.10392	5.0492	4.01881	3.5509
ACH-001443	ASH3	Anaplastic Thyroid Cancer	Thyroid	-0.153702	-0.466723	-0.240493	-0.159617	-0.135675	-0.211798		4.50526	6.38853	5.77558	3.6837	3.73335	3.66676
ACH-000222	ASPC1	Pancreatic Adenocarcinoma	Pancreas	-0.159152	-0.709161	-0.579062	-0.0643316	-0.267261	-0.152932		3.88753	5.61029	4.46793	0.970854	3.24945	3.43429
ACH-000248	AU565	Invasive Breast Carcinoma	Breast	-0.327517	-0.629591	-0.243766	-0.0400565	-0.402197	-0.627234		4.3067	5.75942	4.42895	2.80735	4.2817	5.67976
ACH-000593	BC3C	Bladder Urothelial Carcinoma	Bladder/Urinary Tract	-0.477967	-0.301152	-0.231462	-0.0740144	-0.466552	-0.33502		5.44989	5.43996	3.7301	3.90014	3.488	4.97131
ACH-000456	BCPAP	Poorly Differentiated Thyroid Cancer	Thyroid	-0.5549	-0.189274	-0.312474	-0.187175	-0.165389	-0.0098161		4.60051	5.58886	5.40259	4.27873	3.47897	3.56925
ACH-001016	BECKER	Diffuse Glioma	CNS/Brain	-0.250458	-0.0426392	-0.386185	0.0034563	-0.220162	-0.0900745		4.97131	5.86493	5.85599	5.11853	2.5509	4.61294
ACH-000802	BFTC905	Bladder Urothelial Carcinoma	Bladder/Urinary Tract	-0.55477	-0.21261	-0.231584	0.0394363	-0.526897	-0.357464		5.6241	5.05398	3.60288	1.9782	4.91169	4.60644
ACH-000792	BFTC909	Renal Cell Carcinoma	Kidney	-0.806355	-0.296554	-0.105542	-0.188668	-0.260906	-0.267537		4.30451	4.01346	4.23573	1.774	3.7666	4.78869
ACH-000191	BHT101	Anaplastic Thyroid Cancer	Thyroid	-0.589661	-0.198694	-0.432314	0.060269	-0.379289	-0.704779		5.52074	4.48091	4.26679	1.70487	2.28983	4.30159
ACH-000548	BHY	Head and Neck Squamous Cell Carcinoma	Head and Neck	-0.465698	-1.68562	-0.531124	-0.0480029	-0.521017	-0.038775		4.7301	5.57592	4.42492	2.06695	4.90063	3.77083
ACH-000503	BICR16	Head and Neck Squamous Cell Carcinoma	Head and Neck	-0.813685	-0.268638	0.054261	-0.149256	-0.330875	-0.348072		5.08491	4.54102	3.78764	3.53605	3.60644	4.36527
ACH-000794	BICR22	Head and Neck Squamous Cell Carcinoma	Head and Neck	-0.697961	-0.0962948	-0.427402	-0.0448427	-0.308811	-0.0752172		5.02945	3.89142	3.18903	2.67807	3.85	2.26604
ACH-000228	BICR31	Head and Neck Squamous Cell Carcinoma	Head and Neck	-0.170712	-0.906187	-0.00322952	-0.0144658	-0.127745	-0.125855		3.91073	6.42408	4.31904	3.24489	5.06781	4.40463
ACH-000771	BICR56	Head and Neck Squamous Cell Carcinoma	Head and Neck	-0.40236	-0.582745	-0.344252	-0.0309249	-0.825531	0.00261095		4.05137	4.95606	3.28392	2.97269	3.89045	1.59932
ACH-000415	BICR6	Head and Neck Squamous Cell Carcinoma	Head and Neck	-0.61567	-0.633416	-0.169867	-0.0382605	-0.276698	-0.0119859		2.67582	3.74416	3.75916	2.52356	3.56438	2.88362
ACH-001332	BICR78	Head and Neck Squamous Cell Carcinoma	Head and Neck	-0.739538	-0.0863381	-0.378903	-0.0855969	-0.327198	-0.146342		3.24489	4.49185	3.37573	2.31034	3.74631	4.6094
ACH-001278	BIN67	Ovarian Epithelial Tumor	Ovary/Fallopian Tube	-0.0756943	-0.272125	-0.110355	0.0530988	-0.399329	-0.0320553		5.42324	6.57894	5.08746	5.40497	2.5008	5.15502
ACH-000402	BL70	Non-Hodgkin Lymphoma	Lymphoid	-0.0808657	-0.192209	0.0645181	-0.163357	-0.242463	-0.310517		0.275007	0.31034	0.111031	0.389567	0.137504	0.594549
ACH-001450	BLUE1	Non-Hodgkin Lymphoma	Lymphoid	-0.0640206	-0.281439	-0.0470166	0.0307466	-0.236526	-0.170186		0.0565835	0	0.0426443	0.137504	0	0
ACH-001451	BOKU	Cervical Squamous Cell Carcinoma	Cervix	-0.172167	-0.946478	-0.335573	-0.0580215	-0.0570982	-0.162963		9.41132	6.36054	4.71425	4.71644	4.62585	4.39232
ACH-001453	BPH1	Non-Cancerous	Prostate	-0.679625	-1.26832	-0.437221	-0.0256905	-0.601194	-0.143321		3.94205	5.91169	4.46923	2.61353	4.4614	4.11103
ACH-000160	BT12	Embryonal Tumor	CNS/Brain	-0.611533	-1.19828	-0.553206	-0.151575	-0.134339	-0.311261		2.61589	4.51791	4.40259	0.632268	1.60881	4.86987
ACH-001020	BT16	Embryonal Tumor	CNS/Brain	0.115934	-0.501777	0.0351169	-0.100969	-0.284868	-0.217277		2.92979	5.93546	4.17073	5.36947	1.33914	5.13175
ACH-000288	BT549	Invasive Breast Carcinoma	Breast	-0.819243	-0.439335	-0.0593726	-0.0650201	-0.116794	-0.163396		5.14771	5.86344	5.11894	6.05875	2.69599	4.81198
ACH-000535	BXPC3	Pancreatic Adenocarcinoma	Pancreas	-0.284309	-0.0872703	-0.0661017	-0.0747927	-0.367946	-0.00889136		5.30086	5.76765	3.70487	3.851	4.81762	5.62059
ACH-001454	C10	Colorectal Adenocarcinoma	Bowel	-0.205341	-0.299665	-0.303982	-0.203756	-0.310085	-0.400581		4.1102	5.42425	4.30889	2.17313	4.39849	3.88753
ACH-000009	C2BBE1	Colorectal Adenocarcinoma	Bowel	-0.154125	-0.925766	-0.288151	-0.0452006	-0.439345	-0.555958		4.29646	7.00315	5.75729	1.76977	5.26791	6.01413
ACH-000580	C32	Melanoma	Skin	-0.275775	-0.261529	-0.0249136	0.00445129	-0.300168	-0.251169		6.64241	5.95093	4.50843	4.0063	3.39232	4.71534
ACH-001333	C33A	Cervical Squamous Cell Carcinoma	Cervix	-0.147016	-0.516588	-0.118465	0.106217	-0.229626	-0.245524		2.10434	6.07639	4.66562	4.05658	2.20477	5.28096
ACH-001334	C4I	Cervical Squamous Cell Carcinoma	Cervix	-0.175735	-1.20949	-0.499026	-0.137089	-1.11596	-0.346172		3.87184	6.27761	3.65764	3.79701	4.90448	3.74739
ACH-001335	C4II	Cervical Squamous Cell Carcinoma	Cervix	-0.430363	-0.673955	-0.230485	0.131382	-0.286759	-0.106222		4.1334	6.14507	5.26903	5.01346	4.34056	4.83238
ACH-001458	C75	Colorectal Adenocarcinoma	Bowel	-0.131375	-0.281022	-0.0400505	-0.109917	-0.101827	-0.292501		0.0840643	5.6851	2.0036	0.275007	1.91839	3.85997
ACH-001459	C80	Colorectal Adenocarcinoma	Bowel	-0.185225	-0.942762	0.121082	-0.0462675	-0.0875261	-0.0193044		0.650765	3.87578	2.45154	4.40735	2.94486	3.56071
ACH-000206	C8166	T-Lymphoblastic Leukemia/Lymphoma	Lymphoid	-0.0120157	-0.120434	0.152348	0.010483	-0.0906157	-0.143047		2.65992	0.176323	1.20163	0.0703893	0.124328	1.70929
ACH-001460	C84	Colorectal Adenocarcinoma	Bowel	-0.268367	-0.749623	-0.158047	-0.215251	-0.260991	-0.214502		0.464668	4.18587	2.39506	2.22959	3.02326	4.32265
ACH-001461	C99	Colorectal Adenocarcinoma	Bowel	-0.167809	-0.896513	0.18435	0.103653	-0.424323	-0.297802		0.495695	3.66789	1.58015	2.66903	2.54844	3.43563
ACH-002043	CA922	Head and Neck Squamous Cell Carcinoma	Head and Neck	-0.370531	0.0825258	-0.223637	-0.0769309	-0.206852	-0.136481		3.02857	4.44162	1.58015	3.77189	3.59455	2.51602
ACH-000433	CAKI1	Renal Cell Carcinoma	Kidney	-0.654985	-0.67589	-0.580279	-0.100802	-0.257204	-0.179899		6.62205	4.29425	3.98277	3.37573	2.36737	4.56742
ACH-000234	CAKI2	Renal Cell Carcinoma	Kidney	-0.952169	-0.200164	-0.277513	-0.0968264	-0.330017	-0.172593		7.93493	4.0009	5.0917	5.06178	2.71809	4.25323
ACH-000212	CAL120	Invasive Breast Carcinoma	Breast	-0.527001	-0.932461	-0.748449	-0.150884	-0.356401	-0.440477		4.32121	5.68257	5.49313	5.73877	4.36877	5.22419
ACH-000832	CAL27	Head and Neck Squamous Cell Carcinoma	Head and Neck	-0.359485	-0.126425	-0.506896	-0.103821	-0.308315	-0.115863		4.42828	5.78162	3.90014	2.67129	4.0036	3.7845
ACH-000142	CAL29	Bladder Urothelial Carcinoma	Bladder/Urinary Tract	-0.484633	-0.512456	-0.112567	-0.144358	-0.785153	-0.32982		5.0197	5.16591	4.52982	3.80323	5.05528	4.49953
ACH-000518	CAL33	Head and Neck Squamous Cell Carcinoma	Head and Neck	-0.0941585	-0.248222	-0.126668	0.00646527	-0.416424	-0.122068		5.86691	5.60348	3.59216	4.63981	5.18031	3.31325
ACH-000856	CAL51	Invasive Breast Carcinoma	Breast	-0.42962	-0.698709	-0.03602	0.165509	-0.222829	-0.137858		4.76182	6.44973	4.28096	6.0027	3.69711	5.32912
ACH-000174	CAL62	Anaplastic Thyroid Cancer	Thyroid	-0.980168	-0.52246	-0.459658	-0.0462672	-0.264803	-0.168631		4.61471	5.24641	5.31687	4.86691	3.9279	4.6017
ACH-001715	CAL72	Osteosarcoma	Bone	-0.509473	-0.451873	-0.197055	0.0657853	-0.226872	0.0155016		4.97361	5.58826	4.89724	3.16832	3.59932	4.23879
ACH-000516	CAL78	Chondrosarcoma	Bone	-0.768516	-0.679756	-0.513005	-0.110027	-0.344075	-0.0338972		5.12143	6.22901	6.63662	4.28021	3.4019	4.47184
ACH-000511	CALU1	Non-Small Cell Lung Cancer	Lung	-0.574556	-0.586212	-0.591167	-0.00420346	-0.105842	-0.214656		4.70155	6.54967	6.25153	0.485427	3.94673	5.29572
ACH-000264	CALU6	Non-Small Cell Lung Cancer	Lung	-0.539312	-0.187787	-0.0620444	-0.0393323	-0.258615	-0.121963		6.45631	5.57894	5.53605	3.15056	1.07724	4.75862
ACH-000783	CAMA1	Invasive Breast Carcinoma	Breast	-0.0902448	-0.517189	0.0313184	-0.0728249	-0.133953	-0.129879		2.28688	5.04483	2.98185	5.87529	5.17951	4.17632
ACH-000713	CAOV3	Ovarian Epithelial Tumor	Ovary/Fallopian Tube	-0.273689	-0.520844	-0.210116	-0.070683	-0.096925	-0.21517		4.47184	5.88387	5.18388	3.85798	4.01614	5.24982
ACH-000103	CAOV4	Ovarian Epithelial Tumor	Ovary/Fallopian Tube	-1.08664	-1.16055	0.111352	-0.11163	-0.305996	-0.296532		4.10852	5.08236	4.73064	5.44294	4.29572	3.9542
ACH-000354	CAPAN1	Pancreatic Adenocarcinoma	Pancreas	-0.52618	-1.0252	-0.217936	-0.190053	-0.488397	-0.123305		4.22882	5.24793	3.42761	2.94673	4.17233	3.50462
ACH-000464	CAS1	Diffuse Glioma	CNS/Brain	-0.719651	-0.238195	-0.250864	-0.0114121	-0.432346	-0.109918		5.49538	5.16189	5.12184	4.44692	3.77505	2.66221
ACH-001336	CASKI	Cervical Squamous Cell Carcinoma	Cervix	-0.0998771	-0.485811	-0.558872	0.121185	-0.539687	0.00787728		2.25399	7.60118	4.32912	2.52857	3.68594	3.82477
ACH-002647	CCC5	Intraductal Papillary Neoplasm of the Bile Duct	Biliary Tract	-0.560871	-0.448813	-0.451251	-0.228321	-0.572971	-0.172331		5.99503	6.40378	4.87922	3.77189	3.96809	3.76235
ACH-000329	CCFSTTG1	Diffuse Glioma	CNS/Brain	-0.307246	-0.343493	0.018211	-0.0192567	-0.116362	-0.155008		5.32229	5.74201	5.50716	5.33271	3.853	5.24565
ACH-000963	CCK81	Colorectal Adenocarcinoma	Bowel	-0.0478349	-0.32664	-0.0502527	-0.0183411	-0.232952	0.154165		0.687061	4.80323	2.20477	2.02503	3.96809	3.13093
ACH-001163	CCLFPEDS0001T	Renal Cell Carcinoma	Kidney	-0.362592	-0.186131	-0.131596	-0.0383853	-0.219454	-0.227381		6.25361	5.33557	4.1127	4.24869	1.28688	5.16108
ACH-001164	CCLFPEDS0003T	Undifferentiated Pleomorphic Sarcoma/Malignant Fibrous Histiocytoma/High-Grade Spindle Cell Sarcoma	Soft Tissue	-0.141723	0.00082732	0.090556	0.153149	-0.270429	0.181393		4.93074	4.25475	2.04614	5.08449	1.97453	1.7866
ACH-002446	CCLFUPGI0005T	Esophagogastric Adenocarcinoma	Esophagus/Stomach	-0.0963995	-0.717396	0.0960081	-0.140173	-0.190856	-0.0929665		1.95233	4.31542	2.9982	3.71149	3.12763	4.07639
ACH-001959	CCLP1	Intraductal Papillary Neoplasm of the Bile Duct	Biliary Tract	-0.850302	-0.518782	-0.820292	0.0427392	-0.233303	-0.390894		5.3107	6.43979	5.10643	4.17792	2.33914	4.95884
ACH-001960	CCSW1	Intraductal Papillary Neoplasm of the Bile Duct	Biliary Tract	-0.539076	-0.243533	-0.081745	0.0203548	-0.327423	-0.130388		4.79025	5.57954	3.73877	4.69432	4.01257	4.36247
ACH-000138	CFPAC1	Pancreatic Adenocarcinoma	Pancreas	-0.6892	0.0489579	-0.727397	-0.24103	-0.565791	-0.268939		7.11977	5.63517	4.03034	1.37851	4.19849	3.37295
ACH-000025	CH157MN	Meningothelial Tumor	CNS/Brain	-0.941065	-0.324925	-0.511524	-0.056237	-0.238686	-0.234468		5.28096	5.55213	5.31179	2.46989	3.30743	4.67129
ACH-000867	CHAGOK1	Non-Small Cell Lung Cancer	Lung	-0.197409	-0.189439	-0.132305	-0.0158363	-0.22133	-0.101615		4.31034	5.22149	5.337	3.42358	4.91839	3.83086
ACH-001041	CHL1DM	Melanoma	Skin	-0.816573	-0.575962	-0.584497	-0.0679468	-0.225399	-0.151537		4.853	5.75409	5.54319	3.93357	2.35896	3.8748
ACH-001028	CHLA06ATRT	Embryonal Tumor	CNS/Brain	-0.214715	-0.0110067	0.0841216	-0.00634848	-0.22699	-0.04905		3.96532	3.53605	3.13093	3.5741	1.61353	2.81762
ACH-001029	CHLA10	Ewing Sarcoma	Bone	-0.188237	-0.0250561	-0.0926968	-0.0785697	-0.206789	-0.00383868		5.12557	5.36317	4.98413	6.50414	3.50335	3.8339
ACH-001300	CHLA15	Neuroblastoma	Peripheral Nervous System	0.00443055	-0.210663	-0.369556	-0.145806	-0.387085	-0.283053		0.250962	0.0285692	4.72955	3.2032	3.08576	3.51728
ACH-001031	CHLA266	Embryonal Tumor	CNS/Brain	-0.0869112	-1.169	-0.246825	-0.138223	-0.344448	-0.243994		2.81352	6.06781	3.72901	4.10852	2.31904	4.51159
ACH-001033	CHLA57	Embryonal Tumor	CNS/Brain	-0.754087	-0.192703	-0.0102833	0.0614773	-0.0644803	-0.292859		6.73064	5.17632	5.88142	5.57046	1.51602	3.56925
ACH-001481	CHLA90	Neuroblastoma	Peripheral Nervous System	-0.371488	-0.508054	-0.147091	-0.571354	-0.42044	-0.0408116		3.28244	4.83693	4.76288	1.69599	4.09424	3.80219
ACH-001338	CHP134	Neuroblastoma	Peripheral Nervous System	-0.288009	-0.0767451	0.0110853	-0.0577211	-0.0980878	-0.16776		0.0976108	0.678072	4.80839	2.88362	3.88655	4.64097
ACH-000120	CHP212	Neuroblastoma	Peripheral Nervous System	-0.188126	-0.234203	-0.274431	-0.112972	0.00428453	-0.185575		4.15299	6.05181	5.9472	5.51728	3.11603	4.2765
ACH-000458	CJM	Melanoma	Skin	-0.693415	-0.298485	-0.474216	-0.284658	-0.329286	-0.166028		5.77479	5.94228	5.63749	3.18587	3.92505	4.30743
ACH-000249	CL11	Colorectal Adenocarcinoma	Bowel	0.0591722	-1.17682	-0.0410186	-0.0901412	-0.28511	-0.226393		1.38957	6.45204	6.15239	4.50398	3.5656	5.55059
ACH-001322	CME1	Synovial Sarcoma	Soft Tissue	-0.501433	-0.506637	-0.0672673	-0.0300574	-0.389618	-0.376928		4.61176	5.95954	3.69488	5.70044	3.9279	4.58256
ACH-001036	CMK115	Acute Myeloid Leukemia	Myeloid	0.0546585	-0.151928	0.091541	0.0612799	-0.062122	-0.119056		0.15056	0	0.0840643	0.250962	0.0976108	2.28688
ACH-000920	CMLT1	Myeloproliferative Neoplasms	Myeloid	-0.259912	-0.176481	0.0906517	-0.0718356	-0.331988	0.0911814		0.505891	0.378512	3.32193	0.111031	0.263034	0.124328
ACH-001289	COGAR359	Embryonal Tumor	CNS/Brain	-0.40041	-0.293416	-0.103947	-0.0323456	-0.416852	-0.256167		6.38785	5.83491	4.1235	2.38128	2.44361	4.46989
ACH-001038	COGE352	Ewing Sarcoma	Bone	-0.261208	0.0118593	-0.0128064	-0.0363816	-0.284682	-0.113049		1.22651	2.58015	3.61941	6.67638	2.1375	3.40463
ACH-001301	COGN278	Neuroblastoma	Peripheral Nervous System	-0.206467	-0.153925	0.22284	-0.130244	-0.367101	-0.283266		0.475085	0.0285692	6.75702	5.6792	3.29278	3.36317
ACH-001302	COGN305	Neuroblastoma	Peripheral Nervous System	-0.0802305	-0.259429	0.249428	-0.0703691	-0.278897	-0.179074		0.201634	0.124328	4.80632	1.46467	2.43296	3.45549
ACH-000253	COLO201	Colorectal Adenocarcinoma	Bowel	-0.212921	-0.273305	-0.183763	-0.0650319	-0.067729	-0.174907		4.84046	6.55136	5.52982	1.66448	3.43696	4.59991
ACH-000202	COLO320	Colorectal Adenocarcinoma	Bowel	-0.255982	-0.328618	0.31634	0.106989	-0.190581	0.00732133		4.96578	4.70874	4.63923	4.59335	2.72683	5.38094
ACH-000350	COLO678	Colorectal Adenocarcinoma	Bowel	-0.113751	-1.15708	-0.563338	0.0738813	-0.282183	-0.31323		3.22033	6.83276	6.26828	3.68706	5.53574	5.13258
ACH-000805	COLO679	Melanoma	Skin	-0.188118	-0.178356	0.232619	-0.144063	-0.319584	-0.136724		7.16531	5.32769	6.44593	3.98003	2.90689	4.38681
ACH-000717	COLO680N	Esophageal Squamous Cell Carcinoma	Esophagus/Stomach	-0.0988277	-1.03031	-0.416838	-0.16958	-0.199889	0.0386399		4.26228	6.33842	4.82528	3.04963	5.00944	3.9607
ACH-000864	COLO684	Endometrial Carcinoma	Uterus	-0.0146667	0.0190152	0.0273401	0.0732971	-0.163366	-0.0151631		0.933573	0.485427	3.80735	0.263034	3.38957	3.80219
ACH-000968	COLO792	Melanoma	Skin	-0.347556	-0.262584	-0.26364	-0.0763525	-0.0291846	-0.152531		5.80168	5.11103	5.05788	3.72356	2.08406	5.69516
ACH-000401	COLO800	Melanoma	Skin	-0.471177	-0.064796	-0.293402	-0.0315946	-0.189138	-0.219031		7.56811	5.24982	4.57107	1.70929	3.05832	4.14812
ACH-001820	COLO824	Breast Neoplasm, NOS	Breast	0.0869451	-0.203661	0.0749146	-0.0348836	-0.1781	-0.098964		4.13914	6.00809	4.20477	1.33914	3.50716	4.96763
ACH-000161	CORL105	Non-Small Cell Lung Cancer	Lung	-0.147184	-0.163381	-0.0681712	0.0308667	-0.251965	-0.142166		5.65821	6.13832	5.5741	3.66789	3.85898	5.64068
ACH-000662	CORL23	Non-Small Cell Lung Cancer	Lung	-0.662728	-0.0359696	0.0395694	0.107037	-0.26261	-0.685106		5.95257	5.15704	4.07468	2.81558	3.36597	8.40965
ACH-000257	CORL279	Lung Neuroendocrine Tumor	Lung	-0.150005	-0.122834	-0.503348	0.0496829	-0.42261	-0.139254		2.24793	0.575312	5.97315	0.367371	2.18903	3.30597
ACH-000187	CORL311	Lung Neuroendocrine Tumor	Lung	0.0148547	-0.26375	0.112699	0.050248	-0.0438828	-0.034794		0.214125	0.422233	5.38957	0.0840643	3.70487	4.52105
ACH-000695	CORL47	Lung Neuroendocrine Tumor	Lung	-0.0438346	-0.219752	-0.230586	-0.09169	-0.116481	-0.15171		0.475085	0.367371	5.75676	0.111031	0.275007	3.33628
ACH-000256	COV318	Ovarian Epithelial Tumor	Ovary/Fallopian Tube	-0.475147	-0.849337	-0.43086	-0.115671	-0.374201	-0.558677		3.99277	5.8716	3.83996	4.27426	2.95977	4.16591
ACH-000278	COV362	Ovarian Epithelial Tumor	Ovary/Fallopian Tube	-0.402723	-0.158924	-0.0236948	-0.133657	-0.0861998	-0.19552		5.00405	5.74228	4.59036	4.41278	3.7666	5.38232
ACH-001340	COV413A	Ovarian Epithelial Tumor	Ovary/Fallopian Tube	-0.840367	0.0418083	-0.516374	-0.018429	-0.230834	-0.156771		4.46271	4.76713	4.31615	4.19928	3.73769	4.59335
ACH-000123	COV434	Ovarian Epithelial Tumor	Ovary/Fallopian Tube	-0.335153	-0.176847	-0.078049	0.0690846	-0.434558	-0.283711		5.39951	5.81378	4.49057	5.42861	3.66676	4.68762
ACH-001048	COV504	Ovarian Epithelial Tumor	Ovary/Fallopian Tube	-0.98417	-0.239762	-0.329094	-0.0936467	-0.258273	-0.502288		5.66391	4.53107	4.75435	2.1635	3.53978	5.78005
ACH-000608	COV644	Ovarian Epithelial Tumor	Ovary/Fallopian Tube	-0.382084	-0.577252	-0.493477	0.0860333	-0.325328	-0.0201278		4.30086	5.74201	5.75889	0.176323	4.0781	5.18982
ACH-001737	CTV1DM	Non-Hodgkin Lymphoma	Lymphoid	0.110062	-0.29527	0.383527	0.0364634	0.186273	-0.0206677		0.454176	0.124328	0.0143553	0.0285692	0.485427	1.41684
ACH-001050	CW9019	Rhabdomyosarcoma	Soft Tissue	-1.27344	-0.692961	-0.32177	0.0483953	-1.01485	-0.0121455		4.71644	4.90593	4.12516	4.55582	4.39849	4.28392
ACH-000055	D283MED	Embryonal Tumor	CNS/Brain	-0.06857	0.0794749	0.0957306	0.0381829	-0.0178497	0.135474		4.24945	4.99594	5.59783	5.18982	3.46989	4.30378
ACH-000095	D341Med	Embryonal Tumor	CNS/Brain	-0.280823	-0.111478	-0.0304185	0.100787	-0.294007	-0.243934		3.58376	5.47865	4.62936	4.26379	2.91648	4.48414
ACH-001053	D425	Embryonal Tumor	CNS/Brain	-0.2251	-0.232201	-0.00689367	0.078022	-0.374702	0.201018		2.27501	4.81147	3.99548	2.87971	3.59574	3.56682
ACH-001054	D458	Embryonal Tumor	CNS/Brain	0.101023	-0.29592	-0.0437753	0.0725065	-0.114319	0.0899208		0.918386	4.60822	3.94953	4.33199	3.75809	4.20867
ACH-000243	DANG	Pancreatic Adenocarcinoma	Pancreas	-0.374721	-0.0476426	-0.162323	-0.0919239	-0.26562	-0.107589		7.0881	5.74685	4.08491	4.90497	4.29866	6.29278
ACH-000211	DAOY	Embryonal Tumor	CNS/Brain	-0.698097	-0.179724	-0.165017	0.0754573	-0.346201	-0.180008		5.55704	5.67723	5.3505	5.52325	3.72792	4.60407
ACH-000334	DB	Non-Hodgkin Lymphoma	Lymphoid	-0.0809352	-0.227592	-0.0883615	0.0369448	-0.412407	0.0731918		0.0976108	0.0976108	0.0840643	0.941106	0.85599	3.92695
ACH-000863	DBTRG05MG	Diffuse Glioma	CNS/Brain	-1.15994	-0.0523704	-0.886894	0.0433	-0.157706	-0.110252		6.25927	5.22226	5.23955	3.5373	2.51602	3.45681
ACH-000233	DEL	Non-Hodgkin Lymphoma	Lymphoid	-0.0616061	-0.542623	-0.0171294	-0.217248	-0.331198	-0.207324		1.14405	5.55213	1.89918	0.0840643	6.0036	3.84197
ACH-000207	DETROIT562	Head and Neck Squamous Cell Carcinoma	Head and Neck	-0.133885	-0.547475	-0.237148	-0.0862408	-0.488535	-0.32968		5.30049	8.2764	4.44294	2.90497	3.46336	4.85898
ACH-000244	DKMG	Diffuse Glioma	CNS/Brain	-0.859823	-0.627363	-0.653347	-0.0523846	-0.226112	-0.0155502		6.91552	6.70681	6.16189	4.80168	4.27053	3.50843
ACH-001061	DLD1	Colorectal Adenocarcinoma	Bowel	-0.235977	-0.540864	-0.141597	-0.167904	-0.122054	0.0261795		1.4957	6.01525	4.7339	3.25096	3.79701	4.88899
ACH-000698	DMS53	Lung Neuroendocrine Tumor	Lung	-0.116938	-0.158705	-0.0824849	-0.201539	-0.121393	-0.234522		1.7137	2.25096	4.95047	1.44361	3.05485	5.11478
ACH-001341	DOTC24510	Mixed Cervical Carcinoma	Cervix	-0.258243	-0.129354	-0.0605709	0.0220085	-0.24994	-0.0686115		4.80632	6.73322	5.20555	2.18903	3.9991	4.58496
ACH-000258	DU4475	Invasive Breast Carcinoma	Breast	0.0954937	-0.224342	0.237946	0.0845461	-0.17499	-0.393819		0.367371	0.545968	4.38474	0.0565835	3.33056	3.97545
ACH-000563	EBC1	Non-Small Cell Lung Cancer	Lung	-1.32558	0.208336	-1.12373	-0.149333	-0.279626	-0.339109		7.82509	5.40803	4.45812	5.57894	3.40735	4.81352
ACH-001997	ECC2	Intraductal Papillary Neoplasm of the Bile Duct	Biliary Tract	-0.749663	-1.04188	-0.723252	0.00836679	-0.323673	-0.0870242		4.24184	5.79857	4.68538	0	4.3512	4.78555
ACH-002024	ECC4	Colorectal Adenocarcinoma	Bowel	-0.0956061	-0.238727	-0.146087	0.119823	-0.248418	-0.101437		4.37226	0	4.12184	0	0.111031	2.51096
ACH-000305	ECGI10	Esophageal Squamous Cell Carcinoma	Esophagus/Stomach	-0.565847	-0.247179	-0.158907	0.0347555	-0.198998	-0.094729		4.75702	4.79025	3.10266	3.19849	3.26153	3.94111
ACH-000435	EFE184	Endometrial Carcinoma	Uterus	-0.0498245	-0.182103	-0.0827421	-0.418463	-0.482225	-0.158908		4.86196	4.43563	3.95327	2.42223	2.43829	5.40497
ACH-000330	EFM19	Invasive Breast Carcinoma	Breast	0.408889	0.125277	0.187217	0.149819	0.222675	-0.253633		3.7845	4.2817	4.06437	4.37643	4.95838	4.33056
ACH-000308	EFO21	Ovarian Epithelial Tumor	Ovary/Fallopian Tube	-0.660701	-0.305089	-0.519041	-0.111282	-0.103521	-0.143102		7.62673	6.46923	5.25588	3.49442	3.53232	4.59096
ACH-000936	EFO27	Ovarian Epithelial Tumor	Ovary/Fallopian Tube	-0.135429	-0.142074	-0.602543	-0.122744	-0.195658	-0.0698426		4.08406	5.61235	5.1823	4.95838	3.53481	4.04876
ACH-001494	EGI1	Intraductal Papillary Neoplasm of the Bile Duct	Biliary Tract	-0.428496	-0.596842	-1.03211	-0.0531647	-0.367154	-0.216239		3.56316	4.76924	3.24489	0.0285692	4.50271	2.81147
ACH-000821	EJM	Non-Hodgkin Lymphoma	Lymphoid	-0.250355	-0.348549	0.112602	0.0536969	0.0104844	0.0443183		0.443607	0.189034	0.137504	0.650765	2.66676	0.356144
ACH-000706	EKVX	Non-Small Cell Lung Cancer	Lung	-0.175424	-0.333944	-0.350332	-0.06308	-0.280463	-0.258608		4.36317	7.5588	5.93404	4.89239	2.35614	4.80684
ACH-000295	EM2	Myeloproliferative Neoplasms	Myeloid	-0.172375	-0.290293	0.118653	-0.0268873	-0.344645	-0.288805		0.411426	0.214125	0.124328	0.0565835	1.62761	4.16189
ACH-001495	EMTOKA	Endometrial Carcinoma	Uterus	-0.349664	0.0187575	-0.0110331	-0.107309	-0.269328	-0.317111		6.50255	3.79909	2.55827	3.15866	2.80735	4.10014
ACH-000978	EN	Endometrial Carcinoma	Uterus	-0.216657	-0.206911	0.144937	-0.272605	-0.188532	0.0709766		5.68342	4.59634	4.59335	3.39369	2.98914	4.91934
ACH-000198	EOL1	Myeloproliferative Neoplasms	Myeloid	-0.21246	-0.166343	-0.124064	0.0272325	-0.218681	-0.147677		0.275007	0.124328	0.137504	0.0703893	1.0072	0.0703893
ACH-000585	EPLC272H	Non-Small Cell Lung Cancer	Lung	-0.786638	-0.543883	-0.406527	-0.0962585	-0.415599	-0.124033		5.56194	4.92695	4.65421	2.45943	3.91265	4.55152
ACH-000906	ES2	Ovarian Epithelial Tumor	Ovary/Fallopian Tube	-0.092915	-1.27982	-0.272943	-0.00217738	-0.16506	-0.0907281		4.01703	7.1058	3.76022	1.87971	2.9782	4.90689
ACH-001496	ESO26	Esophagogastric Adenocarcinoma	Esophagus/Stomach	-0.135053	-0.455219	-0.0166514	0.0452089	-0.274849	-0.107705		2.79494	5.87823	4.0365	2.82375	4.6153	4.0505
ACH-001497	ESO51	Esophagogastric Adenocarcinoma	Esophagus/Stomach	-0.492422	-0.0145761	-0.17167	-0.378542	-0.29153	-0.259146		4.42223	4.0063	2.82985	2.18903	2.37851	3.65306
ACH-000913	ESS1	Uterine Sarcoma/Mesenchymal	Uterus	-0.257797	-0.423187	-0.233042	-0.106884	-0.238684	-0.102423		5.64674	6.08852	5.80761	4.31542	4.38612	5.05788
ACH-002650	ETCC016	Non-Small Cell Lung Cancer	Lung	-0.284441	-1.32307	-0.279131	-0.0148175	-0.9288	-0.127734		4.40871	6.70155	3.30305	4.44228	6.19259	2.43296
ACH-000499	EW8	Ewing Sarcoma	Bone	-0.132112	-0.373983	-0.00443289	-0.252961	-0.1234	-0.0520711		4.22882	3.59694	3.21257	5.40667	3.58976	5.17033
ACH-000279	EWS502	Ewing Sarcoma	Bone	-0.109225	-0.247874	-0.0719803	-0.165185	-0.17225	-0.238152		4.55275	4.22188	4.04527	6.74551	3.24945	5.04614
ACH-000487	F36P	Myelodysplastic Syndromes	Myeloid	-0.169391	-0.22198	-0.00352602	-0.0350554	-0.0915999	0.0690666		1.7137	0.250962	0.214125	0.214125	0.790772	0.163499
ACH-001067	F5	Meningothelial Tumor	CNS/Brain	-0.539573	-0.177326	-0.180778	-0.0309677	-0.3369	-0.304647		6.0237	6.32427	5.43996	5.4165	3.01078	4.70708
ACH-000846	FADU	Head and Neck Squamous Cell Carcinoma	Head and Neck	-0.400678	-0.0501182	-0.219762	0.0842814	-0.211627	-0.311701		4.48156	5.95559	3.95233	3.54102	4.26903	4.72301
ACH-001498	FARAGE	Non-Hodgkin Lymphoma	Lymphoid	-0.0248731	-0.125256	-0.0226956	-0.218976	-0.193684	-0.107885		1.43829	0	0	0.0976108	0.0285692	0.111031
ACH-001500	FLO1	Esophagogastric Adenocarcinoma	Esophagus/Stomach	-0.288462	-0.730271	-0.101486	0.0681964	-0.299802	-0.198693		4.72683	6.54473	4.65821	4.51223	3.08746	5.01837
ACH-000903	FTC133	Well-Differentiated Thyroid Cancer	Thyroid	-0.500862	-0.295252	-0.321294	-0.0487825	-0.254182	-0.263275		5.02901	4.78084	4.10434	2.39506	1.93734	4.15137
ACH-000633	FU97	Esophagogastric Adenocarcinoma	Esophagus/Stomach	-0.109922	-0.56126	0.13264	-0.103284	-0.235601	-0.301478		2.19849	4.95093	3.60999	5.61794	4.0018	5.8515
ACH-000082	G292CLONEA141B1	Osteosarcoma	Bone	-0.510867	-0.432367	-0.707293	0.0707116	-0.249441	0.146939		5.81916	6.81429	6.08895	5.02768	4.06953	5.94579
ACH-000375	G402	Renal Cell Carcinoma	Kidney	-0.376777	-0.340772	-0.0941859	-0.0808901	-0.225425	-0.325328		5.63169	5.92576	5.3572	5.32012	4.50843	5.17073
ACH-001850	G415	Intracholecystic Papillary Neoplasm	Biliary Tract	-0.97344	0.071247	-0.0631224	0.0482612	-0.22501	-0.269309		4.96394	5.74766	6.11956	2.85997	3.39643	6.31506
ACH-000098	GAMG	Diffuse Glioma	CNS/Brain	-0.770112	-0.463958	-0.441439	-0.151149	-0.304851	-0.143033		6.23688	5.89458	5.09212	2.82579	3.08406	4.77926
ACH-000738	GB1	Diffuse Glioma	CNS/Brain	-0.851842	-0.464168	-0.891017	-0.0725741	-0.287389	-0.141117		4.18349	5.03166	5.68594	4.75809	3.51854	1.54597
ACH-001961	GB2	Intracholecystic Papillary Neoplasm	Biliary Tract	-0.567315	0.0130749	-0.174364	-0.116477	-0.22103	-0.203251		6.31886	5.09043	3.97911	2.57046	2.81967	4.16832
ACH-000835	GCT	Undifferentiated Pleomorphic Sarcoma/Malignant Fibrous Histiocytoma/High-Grade Spindle Cell Sarcoma	Soft Tissue	-0.647146	-0.581054	-0.674744	-0.111307	-0.332882	-0.265319		5.8711	6.27984	5.36387	2.40599	2.06005	4.95513
ACH-000756	GI1	Diffuse Glioma	CNS/Brain	-0.163052	-0.145442	-0.101954	-0.080919	-0.426352	-0.173954		4.91265	5.8166	5.06695	5.60555	4.08406	3.70929
ACH-001344	GIMEN	Neuroblastoma	Peripheral Nervous System	-0.56132	-0.330157	-0.385963	-0.048837	-0.361875	0.0299475		5.76368	5.55182	5.6011	0.536053	4.46532	4.35896
ACH-001345	GP5D	Colorectal Adenocarcinoma	Bowel	-0.0656267	-0.380778	0.0140836	-0.104467	-0.356906	-0.26485		1.96717	4.26529	2.44361	1.40054	3.40871	4.03034
ACH-000746	GSS	Esophagogastric Adenocarcinoma	Esophagus/Stomach	-0.152751	-0.434831	-0.22995	0.0319995	-0.252952	0.140492		3.17632	6.66775	5.47606	5.25927	2.93357	4.63981
ACH-000485	GSU	Esophagogastric Adenocarcinoma	Esophagus/Stomach	-0.138922	-0.693402	0.0119674	-0.158713	-0.231721	-0.197497		0.0840643	5.5292	3.84499	2.53854	3.66221	4.08321
ACH-001346	H103	Head and Neck Squamous Cell Carcinoma	Head and Neck	-0.0753009	-0.285772	-0.140596	-0.0747492	-0.441297	-0.102986		3.78555	8.12923	3.73227	2.95977	4.1375	3.92125
ACH-001347	H157	Head and Neck Squamous Cell Carcinoma	Head and Neck	-0.199026	-0.73576	-0.491943	-0.0407012	-0.507057	-0.0710701		2.73335	5.39266	3.39917	3.2032	4.74953	3.82782
ACH-001509	H357	Head and Neck Squamous Cell Carcinoma	Head and Neck	-0.529485	-0.77091	-0.11832	-0.142811	-0.348534	-0.179959		2.77821	5.02503	2.65764	1.60881	3.88166	3.32193
ACH-001510	H376	Head and Neck Squamous Cell Carcinoma	Head and Neck	-0.367127	-0.37746	-0.188997	-0.0188551	-0.36928	-0.180723		2.78031	2.65306	1.65992	2.62761	3.10098	3.55336
ACH-000389	H4	Diffuse Glioma	CNS/Brain	-0.303745	-0.486462	-0.174515	0.0485284	-0.4198	-0.332412		5.75355	5.76686	5.56377	5.69209	4.53107	4.98959
ACH-001511	H413	Head and Neck Squamous Cell Carcinoma	Head and Neck	-0.348756	-0.688586	-0.163636	-0.00950716	-1.02062	-0.159821		3.16832	5.48832	3.851	3.76553	5.35931	4.03386
ACH-001310	HA1E	Non-Cancerous	Kidney	-0.36531	-1.13626	-0.219647	-0.0031943	-0.54305	-0.449785		6.4187	6.59395	5.55643	4.82222	5.09085	5.07125
ACH-000843	HARA	Non-Small Cell Lung Cancer	Lung	-0.62399	-0.0641438	-0.20152	-0.0514959	-0.28424	-0.148636		4.55459	4.14975	4.19928	3.34483	3.09761	3.85499
ACH-001736	HB1119	B-Lymphoblastic Leukemia/Lymphoma	Lymphoid	-0.224658	-0.059465	0.0149804	-0.151797	-0.292339	0.0712468		0.0143553	0.0143553	0.0285692	0.0840643	0.970854	0
ACH-001513	HCA1	Cervical Adenocarcinoma	Cervix	0.0149509	-0.117006	-0.126252	0.0525302	-0.0921557	0.024956		2.84398	5.75382	4.57652	3.1635	2.25399	3.96162
ACH-000374	HCC1143	Invasive Breast Carcinoma	Breast	-0.672916	-0.170919	0.0423264	-0.174108	-0.374236	-0.118757		5.8071	5.3147	4.80581	5.38474	4.56803	4.43029
ACH-000111	HCC1187	Invasive Breast Carcinoma	Breast	0.0550458	-0.486777	0.26875	-0.0246844	-0.228715	-0.161605		4.20633	6.95826	5.92624	6.79312	5.04614	4.79961
ACH-000901	HCC1359	Non-Small Cell Lung Cancer	Lung	-0.337198	-0.173873	0.1283	-0.00480021	-0.304211	-0.102117		4.80064	6.07232	4.87676	4.1177	3.08406	5.09212
ACH-000699	HCC1395	Invasive Breast Carcinoma	Breast	-0.184372	-0.275292	-0.118665	-0.0126524	-0.124099	-0.116695		6.5127	5.58015	4.44758	3.59335	3.852	4.86146
ACH-000277	HCC1419	Invasive Breast Carcinoma	Breast	-0.0567403	-0.323883	0.282907	-0.0296545	-0.115396	-0.0349462		2.90111	4.14812	2.40327	1.38405	4.63169	4.03562
ACH-000352	HCC1428	Invasive Breast Carcinoma	Breast	-0.57366	-0.657347	-0.146756	-0.0877968	-0.616494	-0.212999		4.62	5.30488	4.42089	2.31904	4.28096	6.12453
ACH-000878	HCC15	Non-Small Cell Lung Cancer	Lung	-0.26476	-0.312418	-0.156746	-0.0986576	-0.486157	-0.320991		4.83744	6.58586	6.75982	4.26078	2.31904	4.8212
ACH-000624	HCC1806	Breast Ductal Carcinoma In Situ	Breast	-0.258351	-0.265821	-0.346657	-0.0644226	-0.284524	-0.110701		4.23036	5.16832	4.20398	3.66221	4.3427	3.56925
ACH-000223	HCC1937	Invasive Breast Carcinoma	Breast	-0.821813	-0.361409	-0.25496	-0.0128011	-0.500461	-0.442566		5.90593	6.03452	4.28762	3.83895	4.75221	5.09043
ACH-000859	HCC1954	Breast Ductal Carcinoma In Situ	Breast	-0.326857	-0.454092	-0.215415	-0.166426	-0.290218	-0.152112		4.82833	7.42794	4.24413	5.68089	4.83188	4.92505
ACH-000725	HCC202	Breast Ductal Carcinoma In Situ	Breast	0.0077592	-0.30336	0.0522345	0.0141605	-0.413806	0.0402416		3.97728	4.51349	2.97636	5.99977	5.01614	4.66846
ACH-000143	HCC2429	Non-Small Cell Lung Cancer	Lung	-0.120623	-0.104763	0.124197	-0.0129352	-0.182325	-0.220289		2.05658	5.59872	4.19928	4.82579	2.73769	4.37921
ACH-000975	HCC2450	Non-Small Cell Lung Cancer	Lung	-0.777542	-0.441305	-0.276423	-0.0983558	-0.347125	-0.154955		4.43829	5.8711	5.96947	4.87184	3.90689	4.04876
ACH-000150	HCC2935	Non-Small Cell Lung Cancer	Lung	-0.282096	-0.490628	-0.276666	-0.106502	-0.383672	-0.455757		3.89821	6.04439	5.24031	4.90207	5.7385	4.58556
ACH-000840	HCC366	Non-Small Cell Lung Cancer	Lung	-0.348903	-0.67345	-0.76082	-0.0483383	-0.158645	-0.296658		5.4019	7.27342	5.81762	3.08406	2.5435	5.29278
ACH-000276	HCC38	Invasive Breast Carcinoma	Breast	-1.31788	-0.0567404	-0.181585	-0.0591553	-0.225221	-0.123197		7.54489	5.92458	4.56438	6.14241	4.91313	4.53169
ACH-000667	HCC44	Non-Small Cell Lung Cancer	Lung	-0.699489	-0.304815	-0.230063	-0.0353602	-0.163618	-0.417091		4.87283	4.39163	4.15218	3.0321	1.47508	4.16752
ACH-000339	HCC461	Non-Small Cell Lung Cancer	Lung	-0.652136	-0.200818	-0.609075	-0.0610873	-0.248567	-0.154204		4.75862	6.21994	5.60822	3.14568	3.14405	5.76765
ACH-000872	HCC515	Non-Small Cell Lung Cancer	Lung	-0.563159	-0.878622	-0.50838	-0.0237975	-0.251579	-0.0420641		5.21762	4.8885	4.44095	2.46728	2.27202	4.84046
ACH-000467	HCC56	Colorectal Adenocarcinoma	Bowel	-0.109752	-0.460727	0.254769	-0.135002	0.0399863	-0.0798981		2.53356	5.13832	4.73877	5.07211	3.72356	3.79701
ACH-000668	HCC70	Invasive Breast Carcinoma	Breast	-0.0964009	0.0608583	-0.174194	-0.235212	-0.259528	-0.195604		6.42895	5.67044	3.88655	5.55766	4.49442	4.80374
ACH-000562	HCC78	Non-Small Cell Lung Cancer	Lung	-0.423154	-0.112132	-0.2237	-0.154438	-0.44145	-0.169822		5.03166	5.40735	4.43162	3.52607	3.73985	3.99186
ACH-000012	HCC827	Non-Small Cell Lung Cancer	Lung	0.00872898	0.0472151	-0.234233	-0.0769652	-0.188685	0.0459018		5.94579	5.80503	4.46205	3.06867	2.774	5.08704
ACH-000029	HCC827GR5	Non-Small Cell Lung Cancer	Lung	-0.40974	-0.316029	-0.477195	-0.189188	-0.26249	-0.179595		4.75756	5.80349	4.6427	3.94298	3.08576	3.31904
ACH-000454	HCC95	Non-Small Cell Lung Cancer	Lung	-0.536681	-0.303872	-0.200211	0.147596	-0.345988	-0.405886		5.58616	5.4219	4.28688	4.07125	3.61589	5.34696
ACH-001515	HCS2	Cervical Squamous Cell Carcinoma	Cervix	-0.188588	-0.313232	-0.00103689	0.0181474	-0.303895	-0.0138898		4.38681	8.38011	4.83491	4.13996	5.73444	5.54659
ACH-000971	HCT116	Colorectal Adenocarcinoma	Bowel	-0.0258656	-0.219897	-0.294097	-0.00304591	-0.405764	-0.00507233		4.86839	6.13935	5.56041	4.27053	3.60763	5.03474
ACH-000997	HCT15	Colorectal Adenocarcinoma	Bowel	0.00705059	-0.475388	-0.133502	0.133467	-0.348373	-0.0730449		2.54597	6.01837	5.14078	3.43563	3.80116	5.61206
ACH-000190	HDMYZ	Acute Myeloid Leukemia	Myeloid	-0.147944	-0.217286	-0.11119	-0.271632	-0.251548	0.0160102		6.67228	5.64789	5.23649	3.70155	2.48027	4.30012
ACH-001517	HEC1	Endometrial Carcinoma	Uterus	-0.182078	-0.257283	-0.210524	-0.0640194	-0.33418	0.0929747		5.9279	3.95606	3.19849	3.67582	3.03386	5.30706
ACH-001518	HEC116	Endometrial Carcinoma	Uterus	-0.264651	-0.162181	2.54e-05	-0.0899943	-0.414179	-0.0826288		4.47379	4.75328	3.99186	6.16511	3.07211	3.80941
ACH-000941	HEC1B	Endometrial Carcinoma	Uterus	-0.273571	-0.421603	0.0245481	-0.210779	-0.316443	-0.0993463		5.87799	5.57652	3.65764	4.54102	2.72901	4.91552
ACH-000996	HEC251	Endometrial Carcinoma	Uterus	-0.178933	-0.400073	-0.0206534	-0.00967455	-0.359877	-0.308341		4.90448	5.59156	5.61029	3.98185	4.10518	4.5601
ACH-000946	HEC265	Endometrial Carcinoma	Uterus	-0.162564	-0.247357	-0.248282	-0.0229167	-0.490862	-0.167212		6.46663	5.39746	5.2604	3.60288	3.75382	4.98185
ACH-000831	HEC50B	Endometrial Carcinoma	Uterus	-0.232582	-0.119185	-0.205961	-0.0178826	-0.311745	-0.0950434		6.39832	5.99752	4.82629	3.23419	1.76129	4.73606
ACH-000994	HEC59	Endometrial Carcinoma	Uterus	-0.828907	-0.0698059	-0.125351	0.0172171	-0.373458	-0.255134		7.78607	5.77742	6.1235	3.20163	2.41684	4.36387
ACH-000984	HEC6	Endometrial Carcinoma	Uterus	-0.120389	-0.327716	-0.106376	0.0409125	-0.45272	-0.315994		5.22381	6.21723	6.29554	4.01614	3.50716	5.61029
ACH-000004	HEL	Acute Myeloid Leukemia	Myeloid	-0.0801018	-0.262748	0.0280816	-0.0802584	-0.0689124	-0.122975		0.31034	0.15056	0.0976108	0.189034	0.526069	4.69877
ACH-000005	HEL9217	Acute Myeloid Leukemia	Myeloid	-0.288696	-0.438896	-0.0631828	0.0625775	-0.456021	0.0111853		0.687061	0.201634	0.263034	0.0840643	0.536053	5.4614
ACH-000739	HEPG2	Hepatoblastoma	Liver	-0.335119	-0.239794	0.124852	-0.106701	-0.201557	-0.170525		5.1127	5.61235	3.20945	2.99277	4.61941	5.06134
ACH-000542	HEYA8	Ovarian Epithelial Tumor	Ovary/Fallopian Tube	-0.654116	-0.226488	-0.281968	-0.0932074	-0.156417	-0.522839		3.97911	5.68538	3.99548	3.14078	1.73552	5.48896
ACH-001520	HG3	B-Lymphoblastic Leukemia/Lymphoma	Lymphoid	-0.224773	-0.142961	-0.156865	0.192619	-0.202223	-0.268208		1.95233	0.0840643	0.0426443	0.124328	0.0285692	0
ACH-000847	HGC27	Esophagogastric Adenocarcinoma	Esophagus/Stomach	-0.0829474	-0.319665	0.000620266	-0.00236048	-0.20546	-0.127079		3.07553	5.15866	3.9514	4.50271	3.07895	4.9644
ACH-002026	HHUA	Endometrial Carcinoma	Uterus	-0.430062	-0.214988	-0.430411	-0.111667	-0.100612	-0.271144		5.35297	5.36212	4.79805	4.15947	2.74631	4.35685
ACH-001521	HKA1	Cutaneous Squamous Cell Carcinoma	Skin	-0.287683	-0.459675	-0.0864995	-0.000264597	-0.44892	-0.363258		4.6605	5.51065	3.66903	2.28688	3.39917	4.8515
ACH-002070	HKBMM	Meningothelial Tumor	CNS/Brain	-0.591521	-0.223667	-0.304066	-0.138506	-0.492225	-0.234043		6.27854	6.45992	5.52231	3.73552	4.05745	4.7666
ACH-001852	HKGZCC	Intraductal Papillary Neoplasm of the Bile Duct	Biliary Tract	-0.43733	-0.280733	-0.49584	-0.0226955	-0.376993	0.0678272		4.53916	5.58045	3.53978	1.5008	4.37434	4.17073
ACH-000393	HLF	Hepatocellular Carcinoma	Liver	-0.448328	-0.575664	-0.440857	0.0214411	-0.514964	-0.17354		7.22419	6.3837	5.85325	3.99729	4.45943	5.43829
ACH-000721	HMC18	Invasive Breast Carcinoma	Breast	-0.33077	-0.188856	-0.0421622	-0.0482541	-0.198707	-0.129855		6.90761	5.45681	3.96809	4.41954	1.83592	5.22612
ACH-001522	HMY1	Melanoma	Skin	-0.581633	-0.0791119	-0.117315	-0.197932	-0.125696	-0.135522		7.12877	4.66789	4.56377	3.66107	3.52982	3.08406
ACH-002045	HO1U1	Head and Neck Squamous Cell Carcinoma	Head and Neck	0.0459807	0.0666656	-0.121432	0.0224507	-0.0931023	-0.0893026		4.21878	4.66391	3.70819	2.01792	3.22651	4.11353
ACH-002019	HOKUG	Glassy Cell Carcinoma of the Cervix	Cervix	-0.315884	-0.480484	-0.545037	-0.100846	-0.374948	-0.120693		4.89821	6.87615	5.27575	3.22188	3.96993	3.28244
ACH-000861	HOP62	Non-Small Cell Lung Cancer	Lung	-0.596265	-0.427527	-0.150843	-0.0310362	-0.281871	-0.0416781		4.26828	5.43062	5.71094	4.21723	4.01346	4.68313
ACH-002041	HOTHC	Anaplastic Thyroid Cancer	Thyroid	-0.139057	-0.748125	-0.337779	-0.0920274	-0.318208	-0.156569		4.7301	8.42773	4.37226	3.82985	4.07125	2.79494
ACH-002027	HOUAI	Endometrial Carcinoma	Uterus	-0.262472	-0.203968	0.0287141	-0.022479	-0.111441	-0.131922		4.33271	3.75061	3.20163	4.26303	2.75489	3
ACH-000094	HPAFII	Pancreatic Adenocarcinoma	Pancreas	-0.233222	-0.139588	-0.583385	0.12097	-0.451884	-0.210322		5.30195	5.95047	4.14405	1.28688	3.93168	3.40327
ACH-000014	HS294T	Melanoma	Skin	-0.327903	-0.104559	-0.121366	0.0674516	-0.21823	-0.154015		7.29655	6.03078	5.12102	4.52419	3.35332	4.30889
ACH-000148	HS578T	Invasive Breast Carcinoma	Breast	-0.175693	-0.307532	-0.069519	-0.0503616	-0.211056	-0.132705		5.4822	6.56255	5.20242	4.76553	5.15056	3.89627
ACH-000067	HS683	Diffuse Glioma	CNS/Brain	-0.52323	-0.735066	-0.774426	-0.011345	-0.294171	-0.231113		6.39077	5.99254	5.84624	4.70487	3.83794	3.79597
ACH-000799	HS695T	Melanoma	Skin	-0.458205	-0.0071551	-0.0149809	-0.0378137	-0.0844192	-0.227965		8.24907	5.1815	4.79805	3.9782	3.03386	3.8748
ACH-000133	HS729	Rhabdomyosarcoma	Soft Tissue	-0.781117	-0.363947	-0.07049	-0.0886857	-0.759779	-0.10528		5.87012	5.92552	6.0594	3.72247	5.23917	3.79181
ACH-000616	HS746T	Esophagogastric Adenocarcinoma	Esophagus/Stomach	-0.599162	-0.262688	-0.195552	-0.0657161	-0.308285	-0.0926282		6.6642	7.04439	6.22072	3.07211	3.70487	4.22651
ACH-000178	HS766T	Pancreatic Adenocarcinoma	Pancreas	-0.275694	-0.404931	0.00643806	-0.0306136	-0.329193	-0.0957149		4.30961	6.01569	3.69377	1.83188	3.69488	4.86394
ACH-000274	HS852T	Melanoma	Skin	-1.07432	-0.210182	-0.937988	-0.0280056	-0.430174	-0.225672		6.31089	5.25739	4.66846	3.41819	4.03914	4.83996
ACH-000801	HS936T	Melanoma	Skin	-0.125684	-0.138542	-0.25116	-0.0471008	-0.146231	-0.122603		6.39335	5.09255	5.54844	3.22959	3.48027	4.13586
ACH-000632	HS944T	Melanoma	Skin	-1.03897	-0.0762333	-0.429265	-0.131603	-0.264359	-0.101719		7.03606	4.99095	4.48543	4.15381	2.97085	3.80632
ACH-001523	HSC1	Cutaneous Squamous Cell Carcinoma	Skin	-0.351009	-0.425801	-0.368114	-0.0815333	-0.325915	-0.106357		5.23611	6.47314	3.37156	5.16832	4.41075	2.96532
ACH-000472	HSC2	Head and Neck Squamous Cell Carcinoma	Head and Neck	-0.354253	-0.598688	-0.478162	-0.0143552	-0.442752	-0.0838644		4.41075	5.57773	3.22188	2.07039	3.37434	1.69153
ACH-000778	HSC3	Head and Neck Squamous Cell Carcinoma	Head and Neck	-0.330964	-0.880925	-0.363283	-0.098735	-0.26429	0.0331215		4.69544	6.58571	5.66732	2.11103	3.13586	4.46923
ACH-000546	HSC4	Head and Neck Squamous Cell Carcinoma	Head and Neck	-0.327685	-0.0278714	-0.508091	0.0194417	-0.330799	-0.195809		4.59455	5.32048	3.74846	3.75275	4.70708	4.0321
ACH-001524	HSC5	Cutaneous Squamous Cell Carcinoma	Skin	-0.375948	-0.604051	-0.384441	-0.0719548	-0.720027	-0.0768242		4.89482	6.59634	4.57954	2.33056	5.23993	2.5656
ACH-002069	HSOS1	Osteosarcoma	Bone	-0.709212	-0.8436	-0.178235	0.0558362	-0.483069	-0.113833		4.18031	5.69933	3.97728	4.37295	4.50843	3.95327
ACH-002044	HSQ89	Head and Neck Squamous Cell Carcinoma	Head and Neck	-0.243431	-0.132447	-0.0933549	-0.173834	-0.193361	-0.155834		2.96532	4.99277	3.8846	4.60999	3.07382	4.43763
ACH-002066	HSSCH2	Nerve Sheath Tumor	Peripheral Nervous System	-0.752573	-0.11067	-0.166326	-0.0535064	-0.228054	-0.173131		6.83086	4.94017	4.10434	1.60881	3.80632	4.05137
ACH-000914	HT	Non-Hodgkin Lymphoma	Lymphoid	-0.210491	-0.0897621	-0.0443645	-0.0962614	-0.129303	-0.0933644		0.176323	0.443607	0.263034	0.925999	0.918386	0.0976108
ACH-000054	HT1080	Fibrosarcoma	Soft Tissue	-0.727746	-0.206687	-0.15824	-0.147156	-0.260722	-0.274709		6.72833	5.85325	4.87283	1.52607	2.45418	5.12267
ACH-000986	HT115	Colorectal Adenocarcinoma	Bowel	-0.300046	-0.697333	-0.137865	0.0722951	-0.246293	-0.273774		2.65306	4.59753	3.74308	3.06178	3.39643	4.77979
ACH-000547	HT1197	Bladder Urothelial Carcinoma	Bladder/Urinary Tract	-0.208174	-1.33105	-0.462639	-0.260713	-0.52071	-0.153646		3.25852	6.74443	5.75969	2.9241	4.5435	5.22072
ACH-000724	HT1376	Bladder Urothelial Carcinoma	Bladder/Urinary Tract	-0.403343	-1.00145	-0.235667	-0.0849152	-0.955512	-0.144773		5.62205	7.07232	5.72955	3.46205	5.62322	4.41143
ACH-000322	HT144	Melanoma	Skin	-0.0525401	-0.0724958	0.0197955	-0.0585761	-0.0989237	-0.105036		7.94169	5.19495	5.32733	3.6427	2.75061	4.73281
ACH-002458	HT144SKINFV1	Melanoma	Skin	-0.480631	-0.320733	-0.231098	-0.269625	-0.228276	-0.52393		7.62205	5.24413	5.17353	3.86987	3.14078	3.07553
ACH-002460	HT144SKINFV2	Melanoma	Skin	-0.349592	-0.169254	-0.173869	0.0127323	-0.0847732	-0.238825		7.99887	5.19338	4.90737	4.57592	3.30159	3.58736
ACH-002459	HT144SKINFV3	Melanoma	Skin	-0.445084	-0.240092	-0.280228	-0.00774848	-0.312319	-0.0583119		6.15543	5.38543	5.04221	4.09339	3.03386	3.22188
ACH-000552	HT29	Colorectal Adenocarcinoma	Bowel	0.0125391	-0.898384	-0.20014	-0.171734	-0.179429	-0.15477		0.214125	5.19928	4.66732	4.36737	4.28318	4.51602
ACH-001525	HT3	Cervical Adenocarcinoma	Cervix	-0.0801691	-0.599904	-0.159368	-0.208012	-0.424476	-0.279732		2	5.04221	3.22342	3.98641	4.25399	4.42291
ACH-000926	HT55	Colorectal Adenocarcinoma	Bowel	-0.170499	-0.462463	-0.174152	0.0102162	-0.157367	-0.154663		2.84599	6.23821	4.0027	0.495695	3.37434	4.27501
ACH-002046	HTMMT	Endometrial Carcinoma	Uterus	-0.387131	-0.313363	-0.499479	-0.146241	-0.4918	-0.190717		4.70598	5.9814	5.17233	4.04089	4.30524	3.98094
ACH-000976	HUCCT1	Intraductal Papillary Neoplasm of the Bile Duct	Biliary Tract	-0.255344	-0.657347	-0.719043	-0.0221534	-0.381667	-0.137747		5.33056	5.7926	3.56194	0.0285692	2.18269	3.6837
ACH-000475	HUH1	Hepatocellular Carcinoma	Liver	-0.2015	-0.276696	-0.101184	-0.0682513	-0.282302	-0.214861		3.10936	4.3147	3.40871	4.89579	3.6792	4.48864
ACH-000671	HUH6	Hepatoblastoma	Liver	-0.217466	-0.602552	0.108475	0.0305783	-0.0598469	0.10308		2.31325	6.4814	3.34908	2.99095	3.9982	6.16611
ACH-000480	HUH7	Hepatocellular Carcinoma	Liver	-0.23576	-0.490993	0.0111046	-0.190795	-0.0546609	0.121966		3.80426	5.76607	3.88753	5.09297	4.16189	4.78503
ACH-000829	HUNS1	Non-Hodgkin Lymphoma	Lymphoid	-0.110737	-0.186321	-0.0306294	0.0233336	-0.28494	-0.295033		1.02857	0.263034	3.15543	0.0285692	0.0285692	0.0976108
ACH-001526	HUO9	Osteosarcoma	Bone	-0.744875	-0.34149	-0.222304	-0.10973	-0.445434	-0.135687		5.38405	4.31759	3.33342	2.43829	2.35332	3.08406
ACH-000118	HUPT3	Pancreatic Adenocarcinoma	Pancreas	-1.00176	0.00641342	-0.623778	-0.0553412	-0.200621	-0.0271724		5.91313	4.56377	4.67243	3.22188	2.81352	4.81044
ACH-000213	HUPT4	Pancreatic Adenocarcinoma	Pancreas	-0.430836	-1.29405	-0.584208	-0.0193327	-0.266173	-0.202037		4.65992	5.34341	4.37921	0.0143553	4.35826	3.0993
ACH-001834	ICC10	Intraductal Papillary Neoplasm of the Bile Duct	Biliary Tract	-0.481182	-0.519668	-1.73336	-0.0268092	-0.271237	-0.278892		5.19259	5.64933	5.69488	2.11437	3.79286	3.64386
ACH-001835	ICC106	Intraductal Papillary Neoplasm of the Bile Duct	Biliary Tract	-0.150413	-0.33358	-0.334515	-0.0470102	-0.371371	-0.0454717		2.89336	6.09402	4.0365	5.08023	3.75916	3.64616
ACH-001836	ICC108	Intraductal Papillary Neoplasm of the Bile Duct	Biliary Tract	-0.42684	-0.225561	-0.644904	-0.0803251	-0.423575	-0.257668		4.82375	6.23974	5.50906	2.86394	3.91648	4.20945
ACH-001838	ICC12	Intraductal Papillary Neoplasm of the Bile Duct	Biliary Tract	-0.733786	-0.262533	-0.686026	-0.276382	-0.569493	-0.297519		4.53169	5.2426	4.06005	3.12102	3.6241	3.04439
ACH-001839	ICC137	Intraductal Papillary Neoplasm of the Bile Duct	Biliary Tract	-0.291838	0.0780937	0.0175293	0.0132417	-0.407764	-0.159337		7.11987	4.18587	2.52607	2.85798	2.80941	4.37156
ACH-001841	ICC15	Intraductal Papillary Neoplasm of the Bile Duct	Biliary Tract	-0.195716	-0.0515327	-0.18673	-0.106229	-0.493556	-0.26829		3.99729	6.12928	3.56925	2.56071	4.48864	4.7241
ACH-001842	ICC2	Intraductal Papillary Neoplasm of the Bile Duct	Biliary Tract	-0.238191	-0.435751	-0.0878057	-0.0357467	-0.795073	0.0988539		4.73877	5.28059	4.04264	1.97085	5.86592	3.15218
ACH-001843	ICC3	Intraductal Papillary Neoplasm of the Bile Duct	Biliary Tract	-0.30005	-0.506048	-0.345669	0.0757106	-0.338799	-0.266666		5.64962	5.9507	4.34554	5.26679	3.66562	3.96993
ACH-001844	ICC4	Intraductal Papillary Neoplasm of the Bile Duct	Biliary Tract	-0.225773	-0.131625	-0.0685206	-0.223273	-0.280338	-0.0722574		5.46107	5.44659	4.37016	1.92979	3.06867	4.14323
ACH-001848	ICC8	Intraductal Papillary Neoplasm of the Bile Duct	Biliary Tract	-0.504142	-0.191046	-0.789982	-0.0695477	-0.343096	-0.310175		6.08725	5.74953	4.33485	2.26003	3.95977	3.20006
ACH-001849	ICC9	Intraductal Papillary Neoplasm of the Bile Duct	Biliary Tract	-0.274866	-0.526295	-0.317378	-0.144449	-0.554817	-0.282221		2.35332	5.0648	3.07724	0	2.9241	3.88264
ACH-000882	IGR1	Melanoma	Skin	-0.635089	-0.236601	-0.449722	0.0261077	-0.0544143	0.0219806		5.16108	4.2211	5.41752	2.54844	0.831877	4.95745
ACH-000550	IGR39	Melanoma	Skin	-0.839634	-0.549516	-0.777821	-0.150681	-0.104572	-0.207642		6.3127	5.31542	5.40054	4.33342	2.7761	4.87135
ACH-000966	IGROV1	Ovarian Epithelial Tumor	Ovary/Fallopian Tube	-0.403354	-0.441343	-0.283936	0.038629	-0.189644	-0.292326		8.03958	5.7498	4.86196	5.18309	2.57046	5.41177
ACH-001528	IHH4	Well-Differentiated Thyroid Cancer	Thyroid	-0.507523	-0.280283	-0.242229	-0.0886537	-0.193328	-0.245804		4.66789	5.59186	4.27501	4.40395	2.23266	4.30743
ACH-000919	IM95	Esophagogastric Adenocarcinoma	Esophagus/Stomach	-0.0493303	-0.960091	0.103645	0.0327983	-0.314253	-0.179297		0.0426443	4.76235	2.3505	0.176323	4.1102	4.42358
ACH-000310	IMR32	Neuroblastoma	Peripheral Nervous System	-0.0999057	-0.241407	-0.104173	0.0661466	-0.0982045	-0.2705		0.238787	2.43296	4.60466	5.53699	4.38888	4.23343
ACH-000512	INA6	Non-Hodgkin Lymphoma	Lymphoid	0.00694127	-0.336991	0.0524151	0.0583432	-0.288281	-0.213069		2.46989	0.226509	0.321928	0.226509	1.54597	0.0976108
ACH-000915	IPC298	Melanoma	Skin	-0.46766	-0.10051	-0.538861	-0.0143457	-0.160258	-0.0405558		5.13627	5.28281	4.51538	2.87774	2.0036	4.64097
ACH-000961	ISHIKAWAHERAKLIO02ER	Endometrial Carcinoma	Uterus	-0.249258	-0.370174	0.0154327	-0.23292	-0.426101	-0.361565		3.17951	5.29572	2.55582	4.93168	4.56194	5.18666
ACH-000331	ISTMES2	Pleural Mesothelioma	Pleura	-0.464705	-0.46214	-0.647441	0.0200711	-0.117809	-0.229378		5.29352	5.61383	5.84147	0.454176	2.86592	4.9905
ACH-000396	J82	Bladder Urothelial Carcinoma	Bladder/Urinary Tract	-0.667511	-0.543744	-0.0915393	-0.208174	-0.427223	-0.212358		4.62469	5.33378	6.14057	0.201634	3.75596	5.3427
ACH-001529	JAR	Gestational Trophoblastic Disease	Uterus	-0.0805736	-0.380662	0.158507	-0.129234	-0.110542	0.0431622		3.65535	5.20789	3.94205	3.52857	6.13155	5.85574
ACH-001530	JEG3	Gestational Trophoblastic Disease	Uterus	-0.173074	-0.918844	-0.136129	-0.291754	-0.379115	-0.201791		3.65878	6.89797	4.99186	3.488	5.87971	5.83289
ACH-000216	JHESOAD1	Esophagogastric Adenocarcinoma	Esophagus/Stomach	-0.165092	-0.581791	-0.685182	-0.162438	-0.356629	-0.195261		4.69544	8.68513	5.08194	2.78869	4.86146	4.24717
ACH-000620	JHH1	Hepatocellular Carcinoma	Liver	-0.477582	-0.124684	-0.0163949	0.0105714	-0.245798	-0.22203		8.00506	5.68398	5.54442	5.15826	4.27053	5.40054
ACH-000577	JHH2	Hepatocellular Carcinoma	Liver	-0.554935	-0.376283	-0.320276	-0.214781	-0.567696	0.0135849		5.52262	4.9782	4.45154	5.94275	4.08321	2.83188
ACH-000476	JHH4	Hepatocellular Carcinoma	Liver	-0.665663	-0.330713	-0.59892	-0.336709	-0.492201	-0.27057		6.80116	5.61265	4.35966	4.59753	3.35896	4.46858
ACH-000734	JHH5	Hepatocellular Carcinoma	Liver	-0.211246	-0.40416	-0.163967	-0.184749	-0.310628	-0.095738		2.32481	4.73715	3.52231	4.87332	3.43296	2.58256
ACH-000217	JHH6	Hepatocellular Carcinoma	Liver	-0.21014	-0.716841	-0.147806	0.0228863	-0.344688	-0.0416831		4.39575	5.81967	5.56742	3.6241	3.52857	3.90977
ACH-000848	JHH7	Hepatocellular Carcinoma	Liver	-0.166794	-0.176376	0.0344631	0.114482	-0.0981236	-0.156066		3.49825	5.71232	3.68032	4.84348	3.69933	4.75328
ACH-000324	JHOC5	Ovarian Epithelial Tumor	Ovary/Fallopian Tube	-0.327368	-0.153182	-0.205366	-0.00589271	-0.375601	-0.308242		6.3203	5.94533	4.53232	3.68482	2.93357	5.35085
ACH-000237	JHOM1	Ovarian Epithelial Tumor	Ovary/Fallopian Tube	-0.179596	-0.251038	-0.425052	-0.189556	-0.138442	-0.236233		5.66874	7.06091	6.52623	4.57652	3.53232	3.72137
ACH-000132	JHOS2	Ovarian Epithelial Tumor	Ovary/Fallopian Tube	-0.648755	-1.60925	-0.212987	-0.165164	-0.347392	-0.331079		3.6565	5.91862	4.97407	2.50335	3.40463	4.78869
ACH-000584	JHOS4	Ovarian Epithelial Tumor	Ovary/Fallopian Tube	-0.248831	-0.676964	-0.042755	-0.183983	-0.155321	-0.190936		5.76607	6.73796	3.86295	5.16148	4.74631	5.19417
ACH-000928	JHUEM1	Endometrial Carcinoma	Uterus	-0.0564799	-0.642414	-0.00207261	-0.292314	-0.317984	-0.486582		3.06867	5.94486	4.1819	3.31034	3.77189	4.17313
ACH-000993	JHUEM7	Endometrial Carcinoma	Uterus	-0.140333	-0.329874	-0.114418	-0.0718306	-0.258102	-0.246188		7.05431	4.94064	4.41278	4.87283	1.95233	4.18745
ACH-000711	JIMT1	Invasive Breast Carcinoma	Breast	-0.451963	-0.186815	-0.668839	0.0444181	-0.286872	-0.121367		5.13627	5.31506	6.08979	4.67073	4.57531	4.57894
ACH-000653	JJN3	Non-Hodgkin Lymphoma	Lymphoid	-0.179523	0.0133968	0.0612832	0.140711	-0.0619529	-0.132857		0.422233	0.333424	0.389567	0.0703893	0.356144	4.3799
ACH-000645	JL1	Pleural Mesothelioma	Pleura	-0.59007	-0.368495	-0.235098	-0.0358199	-0.188074	-0.255449		4.32841	4.88947	5.02237	4.18903	4.20085	4.52042
ACH-000151	JM1	B-Lymphoblastic Leukemia/Lymphoma	Lymphoid	-0.275288	-0.0772704	0.0346609	0.348078	-0.0109184	0.0505427		0.389567	0.536053	0.137504	0.475085	0.163499	0.495695
ACH-000753	JMSU1	Bladder Urothelial Carcinoma	Bladder/Urinary Tract	-0.865431	-0.555485	-0.403497	-0.0737149	-0.21506	-0.510733		4.83693	6.38957	5.31361	3.91648	3.83086	6.20711
ACH-001532	JMURTK2	Rhabdoid Cancer	Kidney	-0.23903	-0.039807	-0.0128894	0.019249	-0.257201	-0.172271		4.64904	4.86987	4.96855	5.15502	3.01792	3.62293
ACH-001353	JOPACA1	Pancreatic Adenocarcinoma	Pancreas	-0.970772	-0.466036	-0.810373	-0.0499767	-0.367918	-0.142694		4.7137	5.22805	3.41007	1.76553	4.33056	3.6565
ACH-001096	JR	Rhabdomyosarcoma	Soft Tissue	-0.147281	-0.185843	-0.223628	0.091752	-0.297198	-0.289761		4.02237	4.56621	3.69933	5.57803	1.75275	4.59634
ACH-000995	JURKAT	T-Lymphoblastic Leukemia/Lymphoma	Lymphoid	0.0203666	-0.0385669	-0.0328625	-0.0309249	-0.0436584	-0.274167		0.286881	3.0036	2.63459	0.15056	2.14078	4.78241
ACH-000326	JURLMK1	Myeloproliferative Neoplasms	Myeloid	-0.148009	-0.253753	-0.0192728	-0.0817337	-0.104534	0.238159		3.87971	0.250962	1.76553	0.124328	2.63459	4.4614
ACH-002654	JVE015	Colorectal Adenocarcinoma	Bowel	-0.281116	-0.259883	-0.0507058	0.132149	-0.133637	-0.141236		3.61353	6.28854	4.0197	1.74846	3.28244	4.86344
ACH-002659	JVE127	Colorectal Adenocarcinoma	Bowel	-0.268829	-0.2305	0.0125989	-0.0692341	-0.0512477	-0.101068		1.79494	4.97039	2.86196	1.64155	2.9982	3.00899
ACH-002664	JVE253	Colorectal Adenocarcinoma	Bowel	-0.21975	-0.735256	-0.561411	-0.0859922	-0.190769	-0.348295		3.52356	6.11977	5.45845	1.86394	4.68145	4.9486
ACH-000346	JVM3	Non-Hodgkin Lymphoma	Lymphoid	0.0447267	-0.194535	-0.0119312	0.00366629	-0.128102	-0.0231733		1.78241	2.0036	0.0703893	0.879706	0.0976108	3.42223
ACH-000404	K029AX	Melanoma	Skin	-0.542159	-0.189938	-0.391465	0.132343	-0.224346	-0.191832		6.38767	5.24755	5.65735	4.27426	2.18587	3.92315
ACH-000551	K562	Myeloproliferative Neoplasms	Myeloid	-0.129695	-0.225032	0.0943288	-0.0513782	-0.276223	-0.0876432		0.137504	0.0976108	3.33914	3.41007	3.17473	3.8885
ACH-000231	KALS1	Diffuse Glioma	CNS/Brain	-0.66412	-0.295207	-0.259319	-0.0486998	-0.525846	-0.0619294		5.85275	5.62907	5.25852	5.21218	5.26941	3.85
ACH-001533	KARPAS1718	Non-Hodgkin Lymphoma	Lymphoid	-0.0132595	-0.0265985	-0.0314939	-0.0799998	-0.165303	-0.212597		0.15056	0	0	4.99232	0.565597	0.903038
ACH-000053	KARPAS299	Non-Hodgkin Lymphoma	Lymphoid	0.19733	-0.112546	0.0497026	0.0296508	0.0538015	0.0146901		3.93357	0.0426443	1.774	0	6.14098	2.19535
ACH-000315	KARPAS422	Non-Hodgkin Lymphoma	Lymphoid	-0.24939	-0.278125	-0.107786	-0.0447746	-0.122643	-0.182371		0.201634	0.238787	0.0565835	2.13093	0.15056	0.0976108
ACH-000263	KASUMI1	Acute Myeloid Leukemia	Myeloid	-0.340032	-0.25704	0.142992	0.195924	-0.270738	-0.213866		0.389567	0.321928	0.137504	1.52607	0.0565835	4.42761
ACH-000793	KATOIII	Esophagogastric Adenocarcinoma	Esophagus/Stomach	-0.146945	-0.559847	-0.0565444	-0.121671	-0.26281	-0.196973		0.163499	6.48204	4.47314	3.03562	3.81558	5.0492
ACH-001098	KCIMOH1	Pancreatic Adenocarcinoma	Pancreas	-0.844211	-0.129232	-0.131008	-0.228435	-0.531678	-0.254722		4.53854	5.26379	4.1635	3.66448	3.59216	3.95884
ACH-000983	KCL22	Myeloproliferative Neoplasms	Myeloid	-0.0620405	-0.0534787	-0.0608024	-0.046668	-0.213782	-0.426884		2.25701	0.137504	0.0976108	0.0976108	2.20477	5.44493
ACH-001099	KD	Embryonal Tumor	CNS/Brain	-0.523182	-0.210629	-0.0958165	-0.0742021	-0.121424	-0.444774		5.16471	5.49825	3.09085	5.93687	3.45022	4.62819
ACH-000101	KE37	Non-Hodgkin Lymphoma	Lymphoid	-0.0731328	0.000218973	-0.00145739	-0.0995727	-0.306785	-0.285763		0.0426443	0.464668	0	0.15056	0.713696	0
ACH-000507	KE39	Esophagogastric Adenocarcinoma	Esophagus/Stomach	-0.27191	-0.891451	-0.33145	-0.030856	-0.431302	0.0349741		3.00899	7.40914	4.18824	4.10266	4.43829	4.31976
ACH-000259	KELLY	Neuroblastoma	Peripheral Nervous System	-0.219152	-0.150817	-0.123624	-0.144475	-0.196136	-0.0926436		0.176323	0.695994	5.38094	2.17313	2.71809	3.0993
ACH-000773	KIJK	Non-Hodgkin Lymphoma	Lymphoid	-0.143451	0.00887876	0.0587617	0.176749	0.337518	-0.0867814		0.263034	1.22033	2.66903	0	5.13381	0.0976108
ACH-001536	KKU100	Intraductal Papillary Neoplasm of the Bile Duct	Biliary Tract	-0.683819	-0.46858	-0.519766	-0.0283648	-0.279189	-0.322353		4.78607	3.6893	3.6837	4.8505	2.79077	3.48414
ACH-001538	KKU213	Intraductal Papillary Neoplasm of the Bile Duct	Biliary Tract	-0.550743	-0.2502	-0.396976	0.0273587	-0.404779	-0.195933		5.96878	5.5008	4.20633	1.30451	4.27277	3.52857
ACH-000293	KLE	Endometrial Carcinoma	Uterus	-0.362825	-0.213702	-0.350205	0.0648546	-0.43261	-0.304715		5.32048	5.0955	4.67412	3.45943	3.14078	4.60466
ACH-000969	KM12	Colorectal Adenocarcinoma	Bowel	-0.148854	-0.239786	0.044419	-0.0320615	-0.14627	0.0405943		2.02148	4.20945	3.52982	0.0976108	2.91265	3.49442
ACH-000862	KMBC2	Bladder Urothelial Carcinoma	Bladder/Urinary Tract	-0.251511	-0.199303	-0.118923	-0.198131	-0.36736	-0.356892		5.00675	7.03683	4.84599	0.594549	5.36422	4.70266
ACH-001853	KMCH1	Hepatocellular Carcinoma plus Intrahepatic Cholangiocarcinoma	Liver	-0.204099	-0.733853	-0.109817	-0.178096	-0.055405	-0.433134		3.43296	5.9528	3.89336	0.0143553	3.79181	4.64674
ACH-001539	KML1	Non-Hodgkin Lymphoma	Lymphoid	-0.410282	-0.382313	0.229763	0.000246269	-0.0874714	-0.290013		0.0426443	0	0.0143553	0.356144	0.226509	0.189034
ACH-000889	KMM1	Non-Hodgkin Lymphoma	Lymphoid	-0.0868747	-0.267631	-0.0178774	-0.147894	-0.0334603	0.0109293		0.495695	2.28983	1.48543	0.0703893	3.79701	5.19061
ACH-000684	KMRC1	Renal Cell Carcinoma	Kidney	-0.496574	-0.318801	-0.43347	-0.229062	-0.309871	-0.377757		5.78712	4.37851	3.21568	3.42895	1.65535	2.8339
ACH-000709	KMRC2	Renal Cell Carcinoma	Kidney	-0.339757	-0.548992	-0.103886	-0.0821726	-0.553794	-0.143297		6.76195	4.89045	3.2854	0.0703893	2.47508	3.44626
ACH-000250	KMRC20	Renal Cell Carcinoma	Kidney	-0.594683	-0.143543	-0.461973	-0.0528415	-0.334975	-0.367552		7.10748	5.26003	5.28503	0.226509	3.39917	5.21568
ACH-000313	KMRC3	Renal Cell Carcinoma	Kidney	-1.02769	-0.287353	-0.555618	-0.13141	-0.2049	-0.202039		7.13227	6.22246	6.07361	2.90689	3.38543	4.01346
ACH-000714	KMS11	Non-Hodgkin Lymphoma	Lymphoid	-0.12518	0.0431038	0.0873588	-0.00934194	-0.142298	-0.169396		0.978196	2.7761	5.47444	0.0565835	2.16993	4.4522
ACH-000588	KMS26	Non-Hodgkin Lymphoma	Lymphoid	-0.121892	-0.104394	0.110143	-0.0363871	-0.210305	-0.0658406		0.443607	1.70929	4.96901	0.0840643	0.137504	0.485427
ACH-000576	KMS27	Non-Hodgkin Lymphoma	Lymphoid	-0.157605	-0.106349	0.104428	-0.0864138	-0.0181523	-0.287581		0.15056	0.111031	0.0426443	0.0285692	0.333424	0.124328
ACH-000541	KMS34	Non-Hodgkin Lymphoma	Lymphoid	-0.151099	0.0328031	0.120771	0.0189493	0.0828265	-0.240024		0.713696	0.464668	5.22805	0.137504	0.275007	2.98185
ACH-000622	KNS42	Diffuse Glioma	CNS/Brain	-0.502175	-0.222733	-0.241421	-0.144118	-0.0644773	-0.103997		6.67271	5.85624	4.70321	0.137504	2.77821	4.14323
ACH-000445	KNS60	Diffuse Glioma	CNS/Brain	-0.437734	-0.240788	-0.135566	-0.0722579	-0.451966	-0.325787		5.92932	5.41752	5.23879	4.68818	4.13093	4.2426
ACH-000858	KNS62	Non-Small Cell Lung Cancer	Lung	-0.681717	-0.0819203	-0.120321	0.0158243	-0.185843	-0.138033		5.03518	4.93734	3.63807	2.72028	2.76765	3.83086
ACH-000479	KNS81	Diffuse Glioma	CNS/Brain	-0.645703	-0.578599	-0.319644	-0.149307	-0.315173	-0.390777		5.43729	6.06221	5.90545	4.43896	3.5435	4.90063
ACH-001542	KON	Head and Neck Squamous Cell Carcinoma	Head and Neck	-0.598818	-0.179448	-0.614056	0.0739044	-0.406802	-0.0194365		3.74739	3.60644	2.28983	2.96347	3.03738	2.91456
ACH-001543	KOSC2	Head and Neck Squamous Cell Carcinoma	Head and Neck	-0.0893381	-0.846018	-0.54253	-0.243325	-0.341532	-0.507065		3.95327	6.29572	3.21101	3.41278	3.63459	3.88557
ACH-000281	KP2	Pancreatic Adenocarcinoma	Pancreas	-0.479797	-0.792168	-0.423876	-0.086658	-0.410649	-0.462761		4.57773	5.63662	4.40939	1.81558	4.66562	3.79805
ACH-000108	KP3	Adenosquamous Carcinoma of the Pancreas	Pancreas	-0.360638	-0.317705	-0.692403	-0.123584	-0.286	-0.418951		5.91169	6.06523	4.94392	3.20006	2.3505	5.1914
ACH-002669	KP363T	Colorectal Adenocarcinoma	Bowel	-0.896971	-0.0982345	-0.122204	-0.102427	-0.116464	-0.0723718		5.05572	4.55336	4.69599	3.95233	3.37295	5.0343
ACH-000265	KP4	Pancreatic Adenocarcinoma	Pancreas	-0.436281	-0.0526809	-0.117917	-0.0640915	-0.188621	-0.140996		7.4363	5.98778	4.76553	4.60051	3.10266	5.39883
ACH-000028	KPL1	Invasive Breast Carcinoma	Breast	-0.0398816	-0.116179	-0.113191	-0.0307259	-0.370229	-0.155356		3.88069	4.25096	3.51602	5.13422	4.46271	4.26379
ACH-000227	KPNYN	Neuroblastoma	Peripheral Nervous System	-0.193525	-0.22425	-0.122993	-0.104104	-0.309574	-0.222188		0.831877	0.389567	5.64184	1.81967	3.28983	3.50716
ACH-000486	KU1919	Bladder Urothelial Carcinoma	Bladder/Urinary Tract	-0.808275	-0.237235	-0.387532	-0.151921	-0.435825	-0.195777		6.17173	4.23649	4.55275	3.0321	3.6893	4.32769
ACH-000074	KU812	Myeloproliferative Neoplasms	Myeloid	-0.275788	-0.35613	-0.048496	-0.0764667	-0.174631	-0.0939398		1.5008	0.124328	0.0703893	0.0840643	0.536053	0.124328
ACH-000524	KURAMOCHI	Ovarian Epithelial Tumor	Ovary/Fallopian Tube	-0.359235	-0.514309	-0.0213011	-0.033724	-0.24201	-0.153772		5.08279	6.61162	4.95327	4.74846	4.02768	3.6837
ACH-000607	KYM1	Rhabdomyosarcoma	Soft Tissue	-0.338468	-0.176236	-0.121125	-0.168544	0.0234669	-0.0919917		6.78267	5.9798	4.47638	3.61589	0.765535	4.46858
ACH-000604	KYO1	Myeloproliferative Neoplasms	Myeloid	-0.0434858	-0.0369895	0.115155	0.0400802	-0.0460689	-0.155845		0.495695	0.847997	2.24489	3.06523	3.15704	3.904
ACH-000823	KYSE140	Esophageal Squamous Cell Carcinoma	Esophagus/Stomach	0.0340667	-0.11571	0.0636564	0.0263228	-0.182892	-0.108515		3.36457	5.70736	3.51096	4.36807	3.7866	4.58436
ACH-000855	KYSE150	Esophageal Squamous Cell Carcinoma	Esophagus/Stomach	-0.191323	-0.0485488	0.0650593	0.0129965	-0.0587927	-0.0779116		4.30378	6.14262	5.15704	4.21568	4.1811	5.32481
ACH-000693	KYSE180	Esophageal Squamous Cell Carcinoma	Esophagus/Stomach	-0.233409	-0.041361	0.0154033	0.0262349	-0.127045	-0.0313411		5.27352	5.70099	4.17073	4.27575	3.53107	5.07296
ACH-000873	KYSE270	Esophageal Squamous Cell Carcinoma	Esophagus/Stomach	-0.595403	-0.0754813	-0.173416	0.073956	-0.487601	-0.448565		4.44559	4.72846	3.44626	3.87578	3.61235	4.55152
ACH-000777	KYSE30	Esophageal Squamous Cell Carcinoma	Esophagus/Stomach	-0.776483	-0.170202	-0.582046	-0.284938	-0.626801	-0.232957		4.33557	5.12184	3.83592	1.33914	5.07852	3.52732
ACH-000809	KYSE410	Esophageal Squamous Cell Carcinoma	Esophagus/Stomach	-0.260601	-0.364044	-0.401167	0.0641014	-0.40321	-0.21514		5.06134	7.62783	4.93216	1.82782	3.94579	4.44956
ACH-000865	KYSE450	Esophageal Squamous Cell Carcinoma	Esophagus/Stomach	-0.27153	-0.0144636	-0.0769316	-0.124261	-0.143434	-0.120239		5.27053	6.62337	4.41481	3.01614	3.03386	5.44394
ACH-000824	KYSE510	Esophageal Squamous Cell Carcinoma	Esophagus/Stomach	-0.271959	-0.851132	-0.182793	-0.0719385	-0.365067	-0.234411		3.60881	6.43062	3.73227	4.05224	4.11853	4.57713
ACH-000637	KYSE520	Esophageal Squamous Cell Carcinoma	Esophagus/Stomach	-0.19226	-0.0749557	-0.134709	-0.0716192	-0.158563	-0.0513735		3.84197	5.88972	4.72574	3.86096	3.83491	4.54473
ACH-000784	KYSE70	Esophageal Squamous Cell Carcinoma	Esophagus/Stomach	-0.380212	-0.191558	-0.177449	-0.135566	-0.192614	-0.0743161		3.80116	5.87873	4.13914	4.5741	3.04789	3.58015
ACH-000702	L1236	Hodgkin Lymphoma	Lymphoid	-0.208252	-0.209832	0.0389386	0.0245294	-0.170081	-0.227326		3.47897	0.956057	3.7939	0.378512	0.443607	0.0976108
ACH-000685	L33	Adenosquamous Carcinoma of the Pancreas	Pancreas	-0.309406	-0.181638	-0.149632	-0.405351	-0.234977	-0.223116		5.06523	7.15198	3.62761	3.54844	3.21568	4.27575
ACH-000183	L363	Non-Hodgkin Lymphoma	Lymphoid	-0.304215	-0.166591	-0.0798386	-0.0359652	-0.257148	0.0983057		0.422233	0.263034	0.111031	0.0840643	0.879706	1.04963
ACH-000754	L428	Hodgkin Lymphoma	Lymphoid	-0.0627215	-0.310475	-0.0106943	0.266575	-0.1793	-0.388941		0.238787	0.367371	2.91265	0.111031	0.124328	0.0976108
ACH-001354	LAN2	Neuroblastoma	Peripheral Nervous System	-0.0548974	-0.339115	0.122372	-0.138796	-0.17735	0.0208934		0.263034	0.0565835	5.38405	0.0565835	2.40327	3.45022
ACH-002035	LCAM1	Non-Small Cell Lung Cancer	Lung	-0.808773	-0.437015	-0.436463	0.0359736	-0.189491	-0.355047		6.24907	5.90328	6.10601	5.33593	3.2032	4.94767
ACH-000627	LCLC103H	Non-Small Cell Lung Cancer	Lung	-1.13283	-0.47491	-0.179825	-0.00298776	-0.89029	-0.250713		3.9644	4.82069	4.3147	3.23419	4.08746	4.34554
ACH-000596	LCLC97TM1	Non-Small Cell Lung Cancer	Lung	-0.618497	-0.0129559	-0.399848	0.0912656	-0.185628	-0.0675861		6.5306	4.87381	4.30524	4.08151	3.77505	4.23726
ACH-000471	LI7	Hepatocellular Carcinoma	Liver	-0.918599	-0.644726	-0.326277	-0.260996	-0.321082	-0.250061		4.59991	5.615	4.39985	5.00809	3.64731	4.93263
ACH-000769	LK2	Non-Small Cell Lung Cancer	Lung	-0.0883794	-0.0397157	-0.0458992	-0.0548957	-0.291024	-0.179154		4.33199	5.31796	4.26153	4.33485	1.9855	4.82324
ACH-000255	LMSU	Esophagogastric Adenocarcinoma	Esophagus/Stomach	-0.22344	-0.716232	-0.118558	-0.0306649	-0.414305	0.0836444		3.57046	10.0641	5.16189	0.475085	3.43029	4.22574
ACH-000819	LN18	Diffuse Glioma	CNS/Brain	-0.211651	-0.39759	0.0257742	-0.0197964	-0.405913	-0.0522742		5.01614	5.7021	5.03034	3.9607	4.26078	4.20477
ACH-000595	LN229	Diffuse Glioma	CNS/Brain	-1.07259	0.0231409	-0.191983	-0.0366925	-0.122985	-0.187082		6.94977	4.97039	5.53512	3.10936	2.77821	4.87774
ACH-000591	LN235	Diffuse Glioma	CNS/Brain	-0.43219	-0.142017	-0.370062	0.0293496	-0.241972	-0.0686677		6.84109	5.29352	5.23649	5.05441	3.37295	3.1375
ACH-000128	LN319	Diffuse Glioma	CNS/Brain	-0.798447	-0.416374	-0.25577	0.0203981	0.0335204	-0.390207		6.35632	4.86493	5.99232	3.58256	2.90881	3.68257
ACH-000634	LN340	Diffuse Glioma	CNS/Brain	-0.253811	-0.235786	-0.352684	0.0718201	-0.349655	-0.300232		6.32805	5.36072	5.0492	4.27128	3.52607	3.34199
ACH-000215	LN382	Diffuse Glioma	CNS/Brain	-0.603086	-0.428432	-0.470144	-0.0453877	-0.423137	-0.272901		5.6642	5.63285	4.72792	4.99277	3.90111	4.10852
ACH-000455	LN428	Diffuse Glioma	CNS/Brain	-0.278209	-0.118075	-0.261986	-0.101721	-0.197269	-0.18261		4.43229	5.19298	5.1914	3.53481	2.86592	3.78869
ACH-000673	LN443	Diffuse Glioma	CNS/Brain	-0.416071	-0.328025	-0.837161	0.00587104	-0.324956	-0.0380986		4.95884	5.66874	5.85025	5.21023	3.64847	2.50589
ACH-000676	LN464	Diffuse Glioma	CNS/Brain	-0.107636	-0.0991919	-0.363552	-0.0685298	-0.0137932	-0.199672		6.68173	5.02503	4.99095	3.7866	2.48285	3.66562
ACH-000977	LNCAPCLONEFGC	Prostate Adenocarcinoma	Prostate	-0.216126	-0.129152	-0.11954	-0.0877948	-0.321301	-0.308058		1.35614	5.24982	2.82375	2.53605	3.49313	3.47897
ACH-000760	LNZ308	Diffuse Glioma	CNS/Brain	-0.425381	-0.214374	-0.671536	-0.139373	-0.150113	-0.166031		5.72738	5.02547	4.64731	4.87135	2.71809	4.26379
ACH-001547	LO68	Pleural Mesothelioma	Pleura	-0.930187	-1.1296	-0.805641	-0.173927	-0.709716	-0.484264		3.93923	5.28577	4.28021	3.82273	3.84398	4.29278
ACH-000176	LOUNH91	Non-Small Cell Lung Cancer	Lung	-0.433985	-1.94517	-1.07207	-0.00631485	-0.396842	-0.300713		3.24793	5.58015	5.49921	4.29793	4.13422	4.69822
ACH-000950	LOVO	Colorectal Adenocarcinoma	Bowel	-0.12722	-0.498073	-0.0157177	-0.156448	-0.0681946	-0.0633192		2.62059	4.67864	3.89627	1.75275	3.55949	5.49313
ACH-000204	LP1	Non-Hodgkin Lymphoma	Lymphoid	-0.11766	-0.134035	0.256379	0.0851033	-0.20986	-0.00702948		0.863938	2.14078	6.23936	0.111031	1	0.137504
ACH-001799	LPS141	Liposarcoma	Soft Tissue	-0.371062	-0.345294	-0.111499	-0.148181	-0.378568	-0.115527		5.28983	6.47525	4.57046	3.86394	3.1811	3.97545
ACH-001793	LPS27	Liposarcoma	Soft Tissue	-0.490881	-0.256816	-0.17225	-0.185788	-0.263341	-0.179399		5.54782	6.21994	5.11603	4.02768	4.2891	3.77821
ACH-001804	LPS510	Liposarcoma	Soft Tissue	-0.84325	-0.257875	-0.38898	0.0424995	-0.39472	-0.157051		6.85885	6.0197	4.38059	3.20006	4.39163	2.3505
ACH-001791	LPS6	Liposarcoma	Soft Tissue	-0.459002	-0.188886	-0.048484	-0.1075	-0.113682	-0.0641067		5.1035	3.77083	1.71809	1.86394	1.58976	3.11437
ACH-001802	LPS853	Liposarcoma	Soft Tissue	-0.528176	-0.256076	-0.594686	-0.140743	-0.138117	-0.0863898		5.09381	5.38612	6.22651	4.46858	3.37573	5.6091
ACH-001548	LS	Neuroblastoma	Peripheral Nervous System	-0.318687	-0.481309	0.279602	-0.153918	-0.304364	-0.20569		3.39643	4.85848	5.22959	6.24963	2.84599	4.20711
ACH-000252	LS1034	Colorectal Adenocarcinoma	Bowel	-0.163211	-0.735132	-0.0418403	0.153138	-0.189601	-0.429835		0.963474	6.02547	4.63865	1.34483	3.92695	5.71232
ACH-000501	LS123	Colorectal Adenocarcinoma	Bowel	-0.436359	-0.467478	-0.557447	0.0583516	-0.424232	-0.149104		4.13422	6.4872	5.1014	4.774	4.3512	5.0237
ACH-000957	LS180	Colorectal Adenocarcinoma	Bowel	-0.165653	-0.334731	-0.0635357	0.00274781	-0.180597	-0.190886		3.09085	5.47054	3.70598	2.33914	4.00809	4.65535
ACH-000985	LS411N	Colorectal Adenocarcinoma	Bowel	-0.020705	-0.389346	0.115069	-0.156409	-0.230012	-0.173485		3.01614	5.64933	3.5656	2.88753	3.7126	4.87283
ACH-000007	LS513	Colorectal Adenocarcinoma	Bowel	0.0568042	-0.975378	-0.153746	0.000810377	-0.317834	-0.109502		0.0840643	5.32445	4.01614	3.45681	3.46989	3.94579
ACH-002051	LU134A	Lung Neuroendocrine Tumor	Lung	0.00404327	-0.326161	-0.259724	-0.0238881	-0.341745	-0.10407		0.584963	1.28096	4.26903	0.214125	0.214125	2.79701
ACH-001549	LU135	Lung Neuroendocrine Tumor	Lung	-0.15613	-0.222707	-0.667976	-0.0566823	-0.0872939	-0.148909		0.0840643	0	3.97453	0	1.39506	4.28762
ACH-002077	LU165	Lung Neuroendocrine Tumor	Lung	-0.228254	-0.675953	-0.163308	-0.224358	-0.159493	-0.295015		1.1375	1.22651	5.83188	0	0.356144	1.74846
ACH-000438	LU65	Non-Small Cell Lung Cancer	Lung	-0.254326	-0.0198419	-0.200065	-0.0865667	-0.299994	-0.168859		6.99322	5.44626	5.18706	3.90207	3.10601	4.52168
ACH-000444	LU99	Non-Small Cell Lung Cancer	Lung	-0.721559	-0.377482	-0.205743	0.0112717	-0.391401	-0.172221		4.51979	5.21062	5.1643	3.95977	3.26604	5.53387
ACH-000390	LUDLU1	Non-Small Cell Lung Cancer	Lung	-0.714604	-0.0864558	-0.156744	-0.0102618	-0.311059	-0.0583976		6.0036	5.43563	3.63575	3.75382	4.56864	5.06178
ACH-000787	LXF289	Non-Small Cell Lung Cancer	Lung	-1.19122	-0.537136	-0.883271	-0.0836082	-0.402709	-0.20974		5.59694	6.17991	6.30688	3.37712	4.62176	4.66619
ACH-002510	M040416	Melanoma	Skin	-0.303696	-0.296274	-0.321313	-0.357951	0.152661	-0.358483		6.52982	4.48929	3.98094	3.00899	2.66903	3.58616
ACH-000152	M059K	Diffuse Glioma	CNS/Brain	-0.552346	-0.76961	-0.253094	-0.124722	-0.348454	-0.198622		4.97131	6.23649	6.13072	3.87774	4.64847	4.2426
ACH-000602	M07E	Acute Myeloid Leukemia	Myeloid	-0.0965498	-0.0997828	0.0268976	-0.10138	-0.296375	-0.0528405		0.124328	0.189034	0.0840643	2.04614	1.76977	2.80735
ACH-002511	M140325	Melanoma	Skin	-1.28306	0.0284781	0.0359037	-0.0404485	-0.308333	-0.03646		10.1137	4.72465	5.03606	4.29131	3.72247	2.84197
ACH-001119	MAC2A	Non-Hodgkin Lymphoma	Lymphoid	-0.144051	-0.50968	-0.305938	0.0842141	-0.442448	-0.100531		1.1635	1.4957	0.0285692	0	0.263034	3.44361
ACH-000477	MALME3M	Melanoma	Skin	-0.3775	-0.254599	-0.0112995	-0.0420597	-0.12923	-0.341932		7.09698	4.92458	4.75114	3.73227	2.926	4.29866
ACH-002672	MAPACHS77	Pancreatic Adenocarcinoma	Pancreas	-0.814135	-0.506298	-0.749923	-0.0894631	-0.275258	-0.192849		5.41312	6.17393	4.74846	0	3.61941	3.85898
ACH-002485	MAVER1	Non-Hodgkin Lymphoma	Lymphoid	-0.015612	0.0302701	-0.0392878	0.194535	-0.232217	-0.035842		0.0143553	0.0143553	0	0.739848	0.176323	1.07724
ACH-001356	MB1	Anaplastic Thyroid Cancer	Thyroid	-0.650287	-0.638534	-0.164061	-0.00430274	-0.17846	-0.038393		5.43129	6.71932	5.85574	4.62117	3.14241	3.73877
ACH-000796	MCAS	Ovarian Epithelial Tumor	Ovary/Fallopian Tube	-0.646618	-0.229696	-0.690551	-0.0491075	-0.307891	-0.147201		5.91193	4.74631	4.6565	0.298658	3.78869	3.73769
ACH-001550	MCC13	Merkel Cell Carcinoma	Skin	-0.610117	-0.261564	-0.276364	-0.166952	-0.364631	-0.104934		7.90905	6.51885	5.72874	4.60999	4.59276	4.50716
ACH-001551	MCC142	Merkel Cell Carcinoma	Skin	-0.593109	-0.640088	-0.222455	-0.182986	-0.219864	-0.129836		4.36737	5.60822	4.58856	4.83643	3.24641	4.1416
ACH-001552	MCC26	Merkel Cell Carcinoma	Skin	-0.63244	-1.19162	-0.145152	0.0355544	-0.303584	-0.178002		5.03606	5.95791	5.19417	4.25852	4.01525	4.68482
ACH-000019	MCF7	Invasive Breast Carcinoma	Breast	-0.0394251	-0.268325	0.112547	-0.233564	-0.19449	0.0817223		2.72901	3.81865	3.64847	3.37573	3.31615	3.10769
ACH-000621	MDAMB157	Invasive Breast Carcinoma	Breast	-0.61258	-0.592718	-0.41201	-0.0714266	-0.200741	-0.165001		4.7241	5.14445	5.02104	4.0197	3.60999	3.94205
ACH-000768	MDAMB231	Invasive Breast Carcinoma	Breast	-0.468996	-0.376053	-0.218276	-0.00557518	-0.41032	-0.111117		5.30415	6.24241	5.69599	3.60288	4.7866	3.74846
ACH-000934	MDAMB361	Invasive Breast Carcinoma	Breast	-0.168285	-0.388155	0.0331372	0.0605798	-0.330159	-0.0447962		5.31687	5.02901	3.26604	3.64616	6.20945	4.93734
ACH-000876	MDAMB415	Invasive Breast Carcinoma	Breast	-0.331284	-0.396782	0.119652	-0.0599028	-0.364889	0.143236		3.38819	4.2817	4.60763	2.70266	5.04002	3.49953
ACH-000884	MDAMB435S	Melanoma	Skin	-0.229829	-0.0941652	-0.0334374	0.0796246	-0.195012	-0.178573		7.05615	5.81121	4.83794	4.0993	3.42626	5.07596
ACH-000573	MDAMB436	Invasive Breast Carcinoma	Breast	-0.597042	-0.142027	-0.0243567	-0.173605	0.0821633	0.0313884		5.24679	5.87357	3.31904	4.4957	2.78241	6.14771
ACH-000910	MDAMB453	Invasive Breast Carcinoma	Breast	-0.183491	-0.195396	0.0750639	-0.0478687	-0.217007	-0.11506		3.20163	5.11894	0.111031	4.87184	5.61442	5.53916
ACH-000849	MDAMB468	Invasive Breast Carcinoma	Breast	-0.363553	-0.321621	-0.185966	-0.0442267	-0.720314	-0.240487		5.47314	6.1639	4.42895	4.75916	5.45022	4.95
ACH-000935	MDST8	Colorectal Adenocarcinoma	Bowel	-0.232939	-0.783396	-0.430567	-0.0280718	-0.275171	-0.397489		4.90641	6.05788	5.1643	4.71094	2.96532	4.3067
ACH-000405	MEC1	Non-Hodgkin Lymphoma	Lymphoid	0.016444	-0.0781565	0.00650205	-0.130817	-0.179297	-0.107777		0.565597	0.15056	0.0840643	0.201634	0.0840643	0.238787
ACH-001554	MEL202	Ocular Melanoma	Eye	-0.285288	-0.278349	-0.0486309	-0.0905569	-0.292015	-0.20188		3.87283	5.54782	4.4822	4.49506	2.69822	3.78973
ACH-002014	MEL270	Ocular Melanoma	Eye	-0.0150857	-0.00250208	-0.439896	0.0210003	0.000617726	-0.0917999		2.91648	4.65935	4.07639	3.43162	3.59096	3.6241
ACH-002015	MEL285	Ocular Melanoma	Eye	-0.759546	-0.411634	-0.997941	0.0655544	-0.228758	-0.169068		5.81044	5.98618	5.39232	4.05745	1.95606	4
ACH-002016	MEL290	Ocular Melanoma	Eye	-0.969024	-0.615217	-0.965738	-0.0753105	-0.25268	-0.368784		5.02901	5.91934	5.90063	3.80116	2.51602	4.4363
ACH-000450	MELHO	Melanoma	Skin	-0.275494	-0.255179	-0.393181	0.00131682	-0.182986	-0.280029		5.988	4.33128	5.06523	3.03562	1.87971	3.9514
ACH-000881	MELJUSO	Melanoma	Skin	-0.746585	-0.212165	-0.677716	-0.00905878	-0.174397	-0.0463529		7.4417	5.58646	4.86493	2.29866	2.54844	5.07596
ACH-001555	MERO14	Pleural Mesothelioma	Pleura	-0.472988	-0.62724	-0.76618	-0.167877	-0.662559	-0.425122		3.47379	5.08789	5.34092	2.79494	4.05745	3.83693
ACH-001556	MERO25	Pleural Mesothelioma	Pleura	-0.379447	-0.507008	-0.286163	-0.0318418	-0.43546	-0.562375		4.95838	7.31841	6.3799	0.536053	4.07553	5.37921
ACH-001557	MERO41	Pleural Mesothelioma	Pleura	-0.691654	-0.419261	-0.499477	-0.0466768	-0.302793	-0.251663		5.23074	6.07596	6.20614	4.64097	3.77716	4.46205
ACH-001558	MERO48A	Pleural Mesothelioma	Pleura	-0.474055	-0.813579	-0.646824	-0.262439	-0.54931	-0.137297		3.83188	6.16892	5.40905	2.51349	3.85997	3.78973
ACH-001559	MERO82	Pleural Mesothelioma	Pleura	-0.451334	-0.824291	-0.457439	-0.0153045	-0.25489	-0.141985		3.74846	5.76739	5.21684	4.70764	3.7126	4.74201
ACH-001560	MERO83	Pleural Mesothelioma	Pleura	-0.315467	-0.530292	-0.891628	0.0704323	-0.19567	-0.0576887		4.18745	6.33985	5.67835	3.78764	3.26153	3.65191
ACH-001562	MERO95	Pleural Mesothelioma	Pleura	-0.904708	-0.698387	-0.988449	-0.161962	-0.638196	-0.339273		4.7148	6.36457	6.26397	3.42761	4.4019	4.87922
ACH-002486	MESOV	Ovarian Epithelial Tumor	Ovary/Fallopian Tube	-0.655936	-0.160214	-0.385084	0.0500182	-0.16148	-0.345552		6.98459	6.2681	5.15745	4.73606	2.69377	4.84699
ACH-000192	MFE280	Endometrial Carcinoma	Uterus	-0.865563	-0.127936	0.136523	0.0172264	-0.348633	0.0740556		5.36632	4.53045	3.94767	4.94017	3.02326	3.35614
ACH-000879	MFE296	Endometrial Carcinoma	Uterus	0.0722268	-0.256981	-0.267637	0.0289196	-0.460549	-0.150125		4.16108	5.26604	3.43296	5.27798	3.67807	5.29646
ACH-000988	MFE319	Endometrial Carcinoma	Uterus	-0.212073	-0.827753	-0.180214	-0.171234	-0.25259	-0.249753		3.53605	5.70874	5.18547	4.81096	3.79077	4.69432
ACH-001819	MFM223	Invasive Breast Carcinoma	Breast	-0.128506	-0.263464	-0.0700943	-0.0491663	-0.336601	-0.289213		3.46989	5.09424	2.84398	3.62176	5.32265	4.61353
ACH-000359	MG63	Osteosarcoma	Bone	-0.644662	-0.303072	0.00629653	0.0160156	-0.186373	-0.0778086		6.65464	5.41414	5.30743	3.57773	3.95047	4.78398
ACH-000391	MHHES1	Ewing Sarcoma	Bone	-0.136457	-0.203135	-0.0238787	-0.00700675	-0.190882	-0.136693		4.28614	5.29499	4.45088	5.73742	3.81044	5.5245
ACH-000078	MHHNB11	Neuroblastoma	Peripheral Nervous System	-0.052439	-0.183199	-0.153325	0.0118482	-0.1887	-0.271461		0.516015	0.31034	5.25852	0.321928	4.21568	4.78293
ACH-000601	MIAPACA2	Pancreatic Adenocarcinoma	Pancreas	-0.365531	-0.201728	-0.0186411	-0.0589067	-0.203974	-0.112888		5.70515	3.81352	3.18587	4.1235	2.82985	5.60792
ACH-000077	MJ	Non-Hodgkin Lymphoma	Lymphoid	-0.198975	-0.329922	0.0799105	-0.241921	-0.0355607	-0.136695		2.62059	3.25399	0.879706	0.0703893	0.176323	0.0426443
ACH-000356	MKN45	Esophagogastric Adenocarcinoma	Esophagus/Stomach	-0.318629	-0.0151237	0.0819861	0.0244757	-0.423873	0.0807516		5.38474	0.298658	3.56803	2.83188	4.26303	5.32445
ACH-000758	MKN74	Esophagogastric Adenocarcinoma	Esophagus/Stomach	-0.27768	-0.522458	-0.0645346	-0.0100496	-0.569663	-0.140385		3.02857	7.65743	6.86666	2.40054	5.68398	5.44427
ACH-001563	MM127	Melanoma	Skin	-0.997035	0.00828737	-1.19058	0.0794554	-0.229737	-0.187838		6.01235	6.15259	5.78346	2.79494	3.22342	4.15218
ACH-002512	MM160113	Melanoma	Skin	-0.612671	-0.0302863	-0.0297227	-0.0515907	-0.0590127	-0.335785		7.26585	5.09255	6.07831	3.74739	3.24489	4.45352
ACH-000763	MM1S	Non-Hodgkin Lymphoma	Lymphoid	-0.00910507	-0.0399824	0.171926	0.0102317	-0.07797	-0.0546041		1.26303	0.815575	4.24869	0.0703893	1.31615	3.20945
ACH-001970	MM253	Melanoma	Skin	-0.483646	-0.217629	-0.0969516	0.0851007	0.0755385	-0.409958		6.13689	5.16148	4.08406	3.66676	3.47119	3.89918
ACH-001566	MM370	Melanoma	Skin	-0.299941	-0.00548587	-0.3356	0.135541	-0.180756	-0.260748		5.47508	4.08491	3.81762	4.32984	2.75702	3.92695
ACH-001567	MM383	Melanoma	Skin	-0.750836	-0.217538	-0.554678	-0.16566	-0.141164	-0.305497		6.88813	5.17113	4.30305	3.16027	2.7137	3.55827
ACH-001568	MM386	Melanoma	Skin	-0.533394	-0.258968	-0.38541	-0.241103	-0.158111	-0.113724		5.35614	3.90593	3.49825	2.79286	1.93357	2.852
ACH-001570	MM426	Melanoma	Skin	-0.635968	-0.18096	-0.349687	-0.116498	-0.0974359	-0.273618		5.78633	4.98641	5.12887	3.55459	2.45154	3.73552
ACH-001973	MM485	Melanoma	Skin	-0.34739	-0.218643	-0.0294185	0.0356577	-0.300106	-0.304257		7.73586	5.47573	5.53947	2.61824	1.76553	3.56316
ACH-002084	MMAC	Melanoma	Skin	-0.407454	-0.0846343	-0.643083	0.0839552	0.0309253	-0.108391		6.21665	6.28965	5.04396	1.96347	2.70708	4.14323
ACH-000362	MOLM13	Acute Myeloid Leukemia	Myeloid	-0.0333244	-0.097466	-0.0177439	-0.0352509	-0.369362	0.0670589		0.137504	0.0840643	0.137504	0.137504	3.05832	2.9241
ACH-001574	MOLM14	Acute Myeloid Leukemia	Myeloid	0.00902026	-0.150124	0.0590856	0.00122426	-0.143368	-0.0816111		0.124328	0.0976108	0.0143553	0.333424	1.19535	2.28688
ACH-001128	MON	Embryonal Tumor	CNS/Brain	-0.556886	-0.245439	-0.00484478	-0.195084	-0.0230257	-0.346924		7.02547	4.45878	5.28651	5.29609	2.91073	4.28836
ACH-001129	MONOMAC1	Acute Myeloid Leukemia	Myeloid	-0.208399	-0.399276	0.124126	-0.0217767	-0.213974	0.0124905		0.0976108	0.400538	0.0976108	0.443607	0.454176	0.941106
ACH-000851	MORCPR	Non-Small Cell Lung Cancer	Lung	-0.516539	-0.348793	-0.275774	-0.0715809	-0.190369	-0.235463		1.7866	4.57773	3.86096	4.23802	4.29572	4.46271
ACH-002710	MPNST724	Nerve Sheath Tumor	Peripheral Nervous System	-0.370262	-0.620988	-1.24241	-0.0626534	-0.438531	-0.0808237		5.70044	7.39609	5.27165	4.28244	3.42358	3.38957
ACH-000319	MPP89	Pleural Mesothelioma	Pleura	-0.719766	-0.68756	0.0166199	-0.210412	-0.636471	-0.121266		5.17632	5.15299	5.92576	5.3906	4.28983	4.488
ACH-001360	MS751	Cervical Squamous Cell Carcinoma	Cervix	-0.349638	-0.194834	0.0239541	-0.0729583	-0.172694	-0.110592		3.65535	3.851	3.63923	2.75489	3.9991	5.3147
ACH-000335	MSTO211H	Pleural Mesothelioma	Pleura	-0.504479	-0.686773	-0.311218	0.206116	-0.422077	-0.713683		3.72247	5.40701	4.4522	3.04789	3.13258	5.49185
ACH-001577	MUTZ8	Acute Myeloid Leukemia	Myeloid	-0.212254	-0.594864	-0.155573	0.0580772	-0.075106	-0.246268		0.0143553	0	0	0	0.687061	0
ACH-000045	MV411	Acute Myeloid Leukemia	Myeloid	-0.0270166	-0.239913	0.00618516	-0.0557589	-0.151391	-0.186945		0.214125	0.176323	0.0426443	0.124328	3.0197	2.29866
ACH-001134	MYLA	T-Lymphoblastic Leukemia/Lymphoma	Lymphoid	-0.0186973	-0.184118	-0.0710974	-0.0494429	-0.260075	-0.0120431		0.286881	2.5008	0.0143553	0.0285692	0.137504	1.05658
ACH-001993	NALM16	B-Lymphoblastic Leukemia/Lymphoma	Lymphoid	-0.160905	-0.196338	0.0358537	-0.0149557	-0.0902661	-0.000837163		0.238787	0	0.0565835	0.124328	0.263034	2.24184
ACH-000938	NALM6	B-Lymphoblastic Leukemia/Lymphoma	Lymphoid	-0.0178541	-0.307818	0.151084	-0.0495971	-0.215484	-0.0285829		0.189034	0.214125	0.111031	0.201634	1.22651	4.0036
ACH-000944	NAMALWA	Non-Hodgkin Lymphoma	Lymphoid	0.0442271	0.0246602	0.00751366	-0.0867191	-0.39951	-0.281232		0.321928	0.275007	2.26903	0.695994	0.137504	0.111031
ACH-000804	NB1	Neuroblastoma	Peripheral Nervous System	-0.212454	-0.334932	0.0219075	-0.143978	-0.109338	-0.0933014		0.214125	3.35755	5.18428	5.91001	2.58736	4.16189
ACH-001303	NB1643	Neuroblastoma	Peripheral Nervous System	-0.130458	-0.351239	-0.248382	0.010928	-0.165327	-0.0933122		0.378512	0.0285692	4.21956	0	2.4957	4.34979
ACH-000294	NB4	Acute Myeloid Leukemia	Myeloid	-0.0248888	-0.334041	0.0910412	0.0461587	-0.197817	0.110027		0.432959	0.333424	0.163499	0.111031	3	0.400538
ACH-002785	NCCLMS1C1	Leiomyosarcoma	Soft Tissue	-0.944185	-0.274447	-0.291572	-0.0482468	-0.503213	-0.218242		4.85798	4.97499	5.5472	4.45022	3.9855	2.08746
ACH-002799	NCCMPNST1C1	Nerve Sheath Tumor	Peripheral Nervous System	-0.344624	-0.207945	-0.125853	-0.0611732	-0.239384	-0.165283		4.05485	5.42928	4.62527	4.42962	3.27352	4.09508
ACH-002800	NCCMPNST2C1	Nerve Sheath Tumor	Peripheral Nervous System	-0.753528	-0.243452	-0.352828	0.0623391	-0.249482	-0.0702675		5.56071	5.9674	4.75328	4.54473	4.03122	4.57046
ACH-000866	NCIH1048	Lung Neuroendocrine Tumor	Lung	-0.309963	-0.0809366	0.0448643	-0.109816	-0.133399	0.0221936		5.5008	4.51349	4.80478	6.36107	3.89724	5.45121
ACH-000514	NCIH1092	Lung Neuroendocrine Tumor	Lung	-0.296378	-0.453115	-0.137624	-0.144528	-0.253325	-0.00435327		0.757023	0.111031	6.31306	0.0976108	0.0565835	1.98914
ACH-000980	NCIH1155	Non-Small Cell Lung Cancer	Lung	-0.0864772	-0.158405	-0.218565	-0.135492	-0.155843	-0.103819		0.367371	0.389567	4.83693	0.201634	0.773996	3.87086
ACH-000510	NCIH1299	Non-Small Cell Lung Cancer	Lung	-0.547853	-0.227645	-0.185071	0.107204	-0.320407	-0.280882		5.76924	5.51254	3.94298	4.12763	2.80941	5.93334
ACH-000666	NCIH1355	Non-Small Cell Lung Cancer	Lung	-0.728769	-0.117074	-0.357426	0.028513	-0.48229	-0.302543		5.24108	6.37712	4.9331	4.34341	2.58256	5.62439
ACH-000845	NCIH1373	Non-Small Cell Lung Cancer	Lung	-0.244001	-0.077188	-0.566577	-0.12469	-0.30599	-0.114725		7.4031	5.74066	5.28799	3.52857	4.28096	3.24945
ACH-000589	NCIH1437	Non-Small Cell Lung Cancer	Lung	-0.0755961	-0.460857	-0.324927	-0.0797652	-0.183211	0.0713023		4.34625	5.19771	4.20555	3.63923	4	3.53978
ACH-000869	NCIH1568	Non-Small Cell Lung Cancer	Lung	-0.126301	-0.856585	-0.525643	-0.0735859	-0.311441	0.0319385		3.47768	5.98687	6.56301	3.0018	4.86641	4.43363
ACH-000916	NCIH1573	Non-Small Cell Lung Cancer	Lung	-0.369759	-0.309889	-0.153739	-0.100018	-0.41343	-0.509201		4.29646	5.33056	3.48543	2.05311	4.24945	4.15218
ACH-000921	NCIH157DM	Non-Small Cell Lung Cancer	Lung	-0.676437	-0.384978	-0.0498642	0.0196631	-0.23708	-0.0242278		5.58105	5.85699	4.49249	5.12639	3.44361	5.53636
ACH-000015	NCIH1581	Non-Small Cell Lung Cancer	Lung	-0.30383	-0.527177	-0.24774	-0.133139	-0.212229	-0.0127234		2.68032	5.84775	3.28096	3.926	2.72901	4.83542
ACH-000766	NCIH1648	Non-Small Cell Lung Cancer	Lung	-0.56364	-0.229299	-0.644485	-0.109697	-0.389094	-0.31879		5.96047	5.68846	3.87873	2.34483	4.12763	3.98641
ACH-000035	NCIH1650	Non-Small Cell Lung Cancer	Lung	-0.240027	-0.381734	-0.112213	-0.101165	-0.653326	-0.200503		4.47054	6.23898	4.61058	3.96809	4.73118	4.61706
ACH-000448	NCIH1666	Non-Small Cell Lung Cancer	Lung	-0.323781	-0.192823	-0.204493	-0.17877	-0.333082	0.0199428		5.3067	4.75275	4.04002	2.81967	4.13011	3.60999
ACH-000021	NCIH1693	Non-Small Cell Lung Cancer	Lung	-0.556025	-1.73839	-0.282799	-0.0149182	-0.897511	-0.221675		3.29719	6.01302	4.83744	3.30743	4.38267	4.66164
ACH-000431	NCIH1694	Lung Neuroendocrine Tumor	Lung	-0.197907	-0.0390361	0.0796906	0.235116	-0.359261	-0.168702		0.189034	0.163499	4.96625	2.34483	2.99639	4.9855
ACH-000747	NCIH1703	Non-Small Cell Lung Cancer	Lung	-0.561678	-0.165179	0.0644556	-0.0619961	-0.283429	-0.351175		7.12691	6.03826	4.37226	4.93499	3.68257	6.85786
ACH-000282	NCIH1755	Non-Small Cell Lung Cancer	Lung	-0.605434	-0.311535	-0.164067	0.0194432	-0.364054	-0.45872		5.10476	6.08385	5.73308	2.82782	4.0054	5.14812
ACH-000496	NCIH1792	Non-Small Cell Lung Cancer	Lung	-0.950059	-0.260308	-0.376901	-0.129286	-0.166034	-0.249443		5.28207	4.71205	5.02281	3.91934	3.05137	4.90207
ACH-000888	NCIH1793	Non-Small Cell Lung Cancer	Lung	-0.601601	-0.177638	-0.0976563	-0.0705002	-0.173099	-0.0939237		6.14139	5.43229	4.22574	4.78764	2.47768	3.51728
ACH-000559	NCIH1836	Lung Neuroendocrine Tumor	Lung	-0.0744124	-0.141286	-0.538503	-0.317411	-0.0512957	-0.387486		0.731183	0.298658	5.05398	1.25096	1.03562	3.09085
ACH-000894	NCIH1869	Non-Small Cell Lung Cancer	Lung	-0.294016	-0.760129	-0.449933	-0.0304497	-0.197234	-0.141326		4.83542	4.77347	2.82782	1.99277	3.15381	4.26078
ACH-000434	NCIH1915	Non-Small Cell Lung Cancer	Lung	-0.741664	-0.0935997	-0.317166	-0.0309763	-0.245113	-0.235699		5.95954	5.25058	6.18269	3.78346	2.3978	4.39712
ACH-000414	NCIH1944	Non-Small Cell Lung Cancer	Lung	-0.153917	-0.42323	-0.0348727	-0.0581268	-0.22469	-0.243266		3.85499	4.98687	4.84348	4.13586	2.13422	4.71425
ACH-000587	NCIH1975	Non-Small Cell Lung Cancer	Lung	-0.607246	-0.23756	-0.285615	-0.0571585	-0.174612	-0.0195218		5.43696	5.39266	4.66789	4.45088	3.2555	4.01167
ACH-000533	NCIH2004RT	Rhabdoid Cancer	Kidney	-0.17536	-0.20817	-0.0243391	-0.176503	-0.166675	-0.099181		5.23189	5.47346	4.60881	5.14119	3.17951	4.59276
ACH-000886	NCIH2009	Non-Small Cell Lung Cancer	Lung	-0.48164	-0.0497357	-0.114984	-0.0175084	-0.13829	-0.196455		5.98162	4.99865	4.52356	4.10518	3.59455	3.72792
ACH-000781	NCIH2023	Non-Small Cell Lung Cancer	Lung	-0.401672	-0.13099	-0.416208	-0.147024	-0.318819	-0.300604		5.73633	5.04963	5.11061	5.34696	2.59694	4.93876
ACH-000521	NCIH2030	Non-Small Cell Lung Cancer	Lung	-0.900025	-0.736473	-0.896596	-0.0530611	-0.302511	-0.262271		5.84222	6.32625	4.98413	4.67525	3.24489	5.02591
ACH-000153	NCIH2052	Pleural Mesothelioma	Pleura	-0.384714	-1.31563	-0.61958	-0.139424	-0.0878498	-0.217842		2.95791	6.62804	6.0387	3.62994	2.45943	4.8535
ACH-000841	NCIH2087	Non-Small Cell Lung Cancer	Lung	-0.332144	-0.14769	-0.24186	0.039953	-0.23801	-0.0523133		6.60659	5.8953	4.33128	2.60881	3.35473	4.28096
ACH-000290	NCIH209	Lung Neuroendocrine Tumor	Lung	0.00450052	-0.122883	-0.186837	-0.133864	-0.225773	-0.0431071		0.970854	0.201634	6.283	0.176323	3.59216	1.99277
ACH-000639	NCIH211	Lung Neuroendocrine Tumor	Lung	-0.200273	-0.156432	-0.0487344	-0.0322109	-0.157436	-0.0829482		0.739848	1.02857	5.18468	7.08598	3.7148	4.63691
ACH-000929	NCIH2110	Non-Small Cell Lung Cancer	Lung	-0.315224	-0.477528	0.0568627	0.0796562	-0.357142	-0.292778		4.848	5.79727	5.04789	3.57652	4.24336	5.14282
ACH-000311	NCIH2122	Non-Small Cell Lung Cancer	Lung	-0.535861	-0.641044	-0.426147	-0.0173697	-0.402132	-0.146904		4.06523	4.34767	4.79597	0.887525	3.61471	3.52857
ACH-000785	NCIH2126	Non-Small Cell Lung Cancer	Lung	-0.200274	-0.564725	-0.581879	-0.109753	-0.437842	-0.229305		4.0798	5.60703	5.51223	5.40259	4.26978	4.16672
ACH-000481	NCIH2170	Non-Small Cell Lung Cancer	Lung	-0.101528	-0.240719	-0.0754946	-0.0750509	-0.182791	-0.19862		2.08406	5.06005	3.67356	1.92979	3.49313	5.38991
ACH-000525	NCIH2171	Lung Neuroendocrine Tumor	Lung	-0.15632	-0.0564488	-0.126367	-0.14446	-0.167585	-0.188188		0.0840643	0.250962	4.26303	2.93357	2.95233	4.20711
ACH-000924	NCIH2172	Non-Small Cell Lung Cancer	Lung	-0.201671	-0.444605	-0.854403	-0.0776103	-0.247314	-0.0301222		3.86691	5.85748	5.9465	4.64212	3.56194	4.35332
ACH-000367	NCIH226	Pleural Mesothelioma	Pleura	-0.150007	-1.30973	-0.564585	0.202867	-0.312917	-0.017528		2.9241	5.80478	5.48736	1.72683	3.47119	5.60851
ACH-000912	NCIH2286	Lung Neuroendocrine Tumor	Lung	-0.44073	-0.435859	-0.507458	0.0106131	-0.238569	-0.0803776		5.00944	6.47021	7.09096	4.6241	1.72247	6.1179
ACH-000718	NCIH2291	Non-Small Cell Lung Cancer	Lung	-1.10011	-0.439869	-0.379345	0.0702878	-0.114968	-0.368959		6.10224	5.29719	4.765	4.12019	3.57531	4.77873
ACH-000900	NCIH23	Non-Small Cell Lung Cancer	Lung	-0.130255	-0.0386454	0.0276706	-0.0493916	-0.389115	-0.198963		4.34837	5.92244	5.06005	3.42223	2.45418	6.70722
ACH-000092	NCIH2452	Pleural Mesothelioma	Pleura	-0.70536	-0.530769	-0.486245	-0.0631964	-0.242573	-0.178534		5.20633	6.30159	5.92481	2.91265	4.10182	4.95791
ACH-000648	NCIH28	Pleural Mesothelioma	Pleura	-0.294683	-0.251442	-0.104817	-0.0434509	0.00677926	-0.249462		7.74866	4.72792	4.00899	1.33342	1.96717	4.16269
ACH-000700	NCIH2882	Non-Small Cell Lung Cancer	Lung	-0.814899	-0.361693	-0.213952	0.0610182	-0.35467	-0.0299156		6.0936	5.66391	6.0881	2.95233	1.46989	4.01346
ACH-000251	NCIH2887	Non-Small Cell Lung Cancer	Lung	-0.908281	-0.348646	-0.230788	-0.0835022	-0.25865	-0.0971525		8.68321	4.91121	4.44626	3.22805	3.42223	3.82477
ACH-001075	NCIH292	Non-Small Cell Lung Cancer	Lung	-0.218685	-0.695621	-0.215318	0.211029	-0.238345	-0.148559		3.62644	5.98482	5.49729	2.43829	4.19377	3.9855
ACH-000337	NCIH3122	Non-Small Cell Lung Cancer	Lung	-0.157011	-0.0936449	0.00301357	-0.0933396	-0.402841	0.0375329		3.63575	5.20477	4.64616	2.32481	3.44361	3.70266
ACH-000837	NCIH322	Non-Small Cell Lung Cancer	Lung	-0.310721	-0.231671	-0.29668	-0.00462928	-0.248764	-0.0735053		5.88777	6.25437	4.84599	0.0703893	3.5008	4.64904
ACH-000860	NCIH358	Non-Small Cell Lung Cancer	Lung	-0.492487	-0.142259	-0.141073	-0.104079	-0.254952	-0.132931		6.23285	5.69209	4.12516	5.53138	3.79494	3.42895
ACH-000638	NCIH441	Non-Small Cell Lung Cancer	Lung	-0.146857	-0.000547854	-0.171819	-0.0375292	-0.328939	0.113797		5.45976	6.53621	4.86096	3.47379	4.72192	4.55397
ACH-000800	NCIH446	Lung Neuroendocrine Tumor	Lung	-0.650529	-0.0568929	0.0659648	-0.171781	-0.125323	0.0399608		4.70653	0.15056	5.54689	4.74255	3.52105	5.45319
ACH-000463	NCIH460	Non-Small Cell Lung Cancer	Lung	-0.463025	-0.264374	-0.104021	-0.14392	-0.240323	-0.215648		4.9814	4.40599	4.47573	3.42358	1.7866	4.9607
ACH-000871	NCIH510	Lung Neuroendocrine Tumor	Lung	-0.124453	-0.0682488	-0.311544	-0.0287052	-0.160612	-0.16021		1.848	0.15056	4.70155	0.0840643	4.70044	2.9855
ACH-000395	NCIH520	Non-Small Cell Lung Cancer	Lung	-0.558144	-0.24416	-0.185838	-0.173108	-0.237711	-0.191967		4.67243	5.01614	3.13258	2.26003	1.21412	3.32912
ACH-000343	NCIH522	Non-Small Cell Lung Cancer	Lung	0.0161954	-0.505496	-0.0256272	-0.279318	-0.334926	-0.330876		3.53978	6.52654	5.27165	5.36877	4.13668	5.37573
ACH-000767	NCIH526	Lung Neuroendocrine Tumor	Lung	-0.236298	-0.285318	-0.0586955	-0.0234455	-0.257753	-0.225375		0.584963	1.02148	4.62527	0.275007	4.11353	5.15097
ACH-000378	NCIH647	Non-Small Cell Lung Cancer	Lung	-0.311454	-0.279915	-0.0583638	-0.112537	-0.214024	0.111763		5.3726	5.54009	5.16752	3.97269	2.98914	5.15987
ACH-000945	NCIH650	Non-Small Cell Lung Cancer	Lung	-0.768271	-0.265846	-0.190499	-0.133525	-0.264003	-0.195094		6.72069	6.94615	4.89579	4.98687	3.92505	5.25096
ACH-000853	NCIH661	Non-Small Cell Lung Cancer	Lung	-0.304761	-1.12632	-0.622249	-0.0845709	-0.440053	-0.206611		4.15381	6.30579	5.54659	4.48414	3.88753	5.53916
ACH-000491	NCIH716	Colorectal Adenocarcinoma	Bowel	-0.326954	-0.163652	-0.14382	0.069942	-0.164897	-0.137285		1.37851	3.67016	4.66448	1.20789	1.07724	4.0993
ACH-000775	NCIH727	Lung Neuroendocrine Tumor	Lung	-0.37344	-0.137929	-0.102381	-0.0566334	-0.163157	-0.147522		5.17193	3.84499	5.25323	0.124328	2.57046	3.40599
ACH-000403	NCIH747	Colorectal Adenocarcinoma	Bowel	-0.23947	-1.36757	-0.716585	-0.0454368	-0.244413	-0.220904		3.67469	6.30396	6.47411	2.66676	4.49825	5.1102
ACH-000355	NCIH82	Lung Neuroendocrine Tumor	Lung	-0.292745	-0.336537	0.0708523	0.129588	-0.239664	-0.0915838		0.62293	0.201634	4.71425	1.9782	2.96162	5.08916
ACH-000416	NCIH838	Non-Small Cell Lung Cancer	Lung	-0.627876	-0.465837	-0.297684	-0.0850632	-0.287117	-0.105616		4.22497	5.18626	5.38336	5.08194	2.62527	4.57531
ACH-000292	NCIH841	Lung Neuroendocrine Tumor	Lung	-0.126582	-0.94204	0.0198925	-0.17521	-0.283229	-0.288862		2.42223	6.15967	4.72574	5.34873	3.33199	5.54164
ACH-000427	NCIN87	Esophagogastric Adenocarcinoma	Esophagus/Stomach	-0.32616	-0.319119	0.00611581	-0.071215	-0.312172	-0.0938702		4.56864	5.3512	3.80426	4.56499	3.66221	4.79909
ACH-000076	NCO2	Myeloproliferative Neoplasms	Myeloid	-0.114852	-0.277232	-0.05682	0.164701	-0.283635	-0.0137941		1.16993	0.226509	2.86394	0.0565835	2.85	0.757023
ACH-001366	NGP	Neuroblastoma	Peripheral Nervous System	-0.132077	-0.195306	-0.0698844	-0.0410279	-0.152893	-0.0472072		0.124328	0.0285692	4.54473	4.42694	2.93546	3.95327
ACH-001603	NH12	Neuroblastoma	Peripheral Nervous System	-0.240006	-0.216093	0.472436	-0.0867559	-0.287539	-0.261015		0.941106	0.124328	4.59036	0.400538	1.4957	2.88947
ACH-000001	NIHOVCAR3	Ovarian Epithelial Tumor	Ovary/Fallopian Tube	-1.09927	-0.0437642	-0.266876	0.128106	-0.433589	-0.0359906		5.40599	4.98185	5.41684	5.43696	4.25475	4.51979
ACH-001367	NMB	Neuroblastoma	Peripheral Nervous System	-0.0271268	-0.171165	0.00725292	-0.00857156	-0.125919	0.0298666		0.263034	0.263034	5.11728	1.92979	3.86096	4.22959
ACH-000200	NMCG1	Diffuse Glioma	CNS/Brain	-0.886143	-0.216293	-0.629324	-0.0603878	-0.291543	-0.26988		7.76182	6.1914	5.56194	2.80735	2.30159	4.07211
ACH-001605	NO10	Diffuse Glioma	CNS/Brain	-0.32872	-0.181909	-0.391575	-0.133834	-0.250725	-0.0331153		5.05788	5.96047	4.77136	5.48671	4.32912	3.92125
ACH-001977	NO36	Pleural Mesothelioma	Pleura	-0.135328	-0.443643	-0.243815	-0.146306	-0.138183	-0.0818813		4.44692	5.66761	6.0635	0.847997	4.51854	4.96532
ACH-000168	NOMO1	Acute Myeloid Leukemia	Myeloid	-0.233318	-0.203029	0.102065	0.00122996	-0.0196593	-0.288479		0.432959	1.04264	1.65076	0.286881	1.04963	1.39506
ACH-002067	NOS1	Osteosarcoma	Bone	-0.339797	-0.249026	0.0166376	0.147904	-0.138948	-0.00701301		3.74416	6.02901	3.62527	4.4121	3.03738	3.40463
ACH-001607	NOZ	Intracholecystic Papillary Neoplasm	Biliary Tract	-0.76992	-0.2237	-0.899934	-0.0241073	-0.28793	-0.288078		7.63793	6.68874	5.68902	4.22033	3.50843	4.79442
ACH-001608	NP2	Diffuse Glioma	CNS/Brain	-0.2983	-0.439953	-0.14986	-0.0576075	-0.300042	-0.148185		4.09845	5.34979	3.24489	1.5008	3.76129	2.73118
ACH-001609	NP3	Diffuse Glioma	CNS/Brain	-0.325164	-0.262129	-0.15889	0.00347979	-0.205816	-0.168618		5.54226	6.18547	4.45681	3.76765	3.02503	4.33199
ACH-001610	NP5	Diffuse Glioma	CNS/Brain	-0.177557	-0.218381	0.173786	-0.0758549	-0.218382	-0.204853		5.75302	5.13832	5.45088	5.18031	4.32625	3.62059
ACH-001611	NP8	Diffuse Glioma	CNS/Brain	-0.243311	-0.221257	-0.259362	-0.091617	-0.328786	0.0158645		5.78686	5.80168	4.96809	4.09761	4.37851	3.08916
ACH-002291	NTERA2CLD1	Non-Seminomatous Germ Cell Tumor	Testis	-0.0921426	-0.428475	0.0761613	-0.194632	-0.0499695	-0.672271		2.71589	5.20398	4.13668	4.10014	4.12763	5.13175
ACH-000911	NUGC3	Esophagogastric Adenocarcinoma	Esophagus/Stomach	0.0578691	-0.243991	-0.214228	0.0814158	-0.280276	-0.0163766		3.17473	5.45022	4.29719	1.45418	3.51096	3.80632
ACH-001982	NZM3	Melanoma	Skin	-0.382023	-0.0510623	-0.411729	-0.15592	-0.277076	-0.0507554		5.82782	4.68762	4.65535	4.09845	1.99277	3.26303
ACH-001986	NZM42	Melanoma	Skin	-0.869041	0.00762113	-0.241906	-0.113465	-0.0561473	-0.241333		5.70487	3.2854	5.38301	3.22497	1.35614	3.31615
ACH-001990	NZM7	Melanoma	Skin	-0.51739	-0.106219	-0.0669406	-0.0409427	-0.0900534	-0.141741		5.59066	4.14323	5.79597	3.55827	1.91073	2.55582
ACH-001991	NZOV9	Ovarian Epithelial Tumor	Ovary/Fallopian Tube	-0.0109768	-0.153295	-0.0914266	-0.0680358	-0.100184	-0.110582		0.704872	1.07039	3.56438	4.97545	2.63923	0.344828
ACH-001368	OACM51	Esophagogastric Adenocarcinoma	Esophagus/Stomach	-0.18903	-0.199119	0.0780386	-0.0046381	-0.280783	-0.183653		2.84197	3.94767	3.46597	4.63981	2.25096	4.91791
ACH-000704	OAW42	Ovarian Epithelial Tumor	Ovary/Fallopian Tube	-0.673164	-0.167654	-0.0990241	-0.0271335	-0.364714	-0.227854		6.54859	4.99594	4.86938	4.6893	3.41819	4.80116
ACH-000962	OC314	Ovarian Epithelial Tumor	Ovary/Fallopian Tube	-0.121566	-0.507266	-0.313769	-0.057796	-0.230419	-0.445427		5.51412	5.44857	5.27761	4.02768	2.56071	4.47638
ACH-001145	OC316	Ovarian Epithelial Tumor	Ovary/Fallopian Tube	-0.376651	-0.443331	-0.514234	-0.0157033	-0.182522	-0.305238		6.32373	6.11562	5.59425	4.53854	2.69822	5.18982
ACH-000113	OCIAML2	Acute Myeloid Leukemia	Myeloid	-0.0342246	-0.125954	0.0234661	0.0218982	-0.296682	-0.0569878		0.201634	0.505891	0.111031	1.1375	0.62293	4.22882
ACH-000336	OCIAML3	Acute Myeloid Leukemia	Myeloid	0.0794138	-0.0751689	0.120966	0.0702902	-0.174419	-0.144124		1.48027	0.201634	0.807355	0.15056	1.91073	3.63691
ACH-001719	OCIC4P	Ovarian Epithelial Tumor	Ovary/Fallopian Tube	-0.299869	-0.135894	-0.143809	-0.0315925	-0.189906	-0.367315		4.35755	5.13545	4.44758	4.75061	2.40871	5.28725
ACH-001616	OCILY18	Non-Hodgkin Lymphoma	Lymphoid	-0.200336	-0.175554	-0.000590423	-0.108657	-0.166582	0.0556662		0.298658	2.04614	0	0.0976108	1.0072	3.19377
ACH-000124	OCILY19	Non-Hodgkin Lymphoma	Lymphoid	0.00781693	-0.102076	0.135137	-0.0391243	-0.393723	-0.237351		0.124328	0.0840643	0.0426443	0.0143553	1.30451	0.0565835
ACH-001618	OCIM2	Acute Myeloid Leukemia	Myeloid	-0.256236	-0.223682	-0.0641624	-0.125298	-0.244111	0.113742		3.16511	1.02148	1.28688	0.0285692	4.05658	1.91839
ACH-000854	OCIMY5	Non-Hodgkin Lymphoma	Lymphoid	-0.167029	-0.331731	0.163249	-0.162354	-0.275076	-0.238597		0.189034	0.298658	4.63459	0.0285692	1.50589	4.12102
ACH-000436	OCIMY7	Non-Hodgkin Lymphoma	Lymphoid	0.00920698	-0.031237	0.0429678	-0.0227946	-0.251345	-0.123067		0.176323	0.137504	0.632268	0.0143553	0.0840643	0.0976108
ACH-001370	OCIP5X	Ovarian Epithelial Tumor	Ovary/Fallopian Tube	-0.305585	-0.495454	-0.334252	-0.0394251	-0.319709	-0.178273		4.09424	5.39403	3.56071	4.29131	2.41414	3.08916
ACH-001619	OCUG1	Intracholecystic Papillary Neoplasm	Biliary Tract	-0.544456	-0.120874	-0.305431	0.209978	-0.186924	0.0449687		5.05137	3.13258	2.82782	3.85898	3.67469	3.65191
ACH-000247	OCUM1	Esophagogastric Adenocarcinoma	Esophagus/Stomach	-0.302589	-0.613321	-0.585343	-0.124955	-0.265103	-0.105053		3.75809	6.8775	4.35826	0.739848	3.67243	3.65076
ACH-000544	OE21	Esophageal Squamous Cell Carcinoma	Esophagus/Stomach	-0.895493	-0.360302	-0.299375	-0.0663327	-0.447788	-0.19307		3.78136	3.54844	1.91839	2.21101	2.59455	3.92695
ACH-000383	OE33	Esophagogastric Adenocarcinoma	Esophagus/Stomach	-0.37575	-0.232138	-0.814166	-0.0986746	-0.443956	-0.204142		5.67751	5.86938	5.08023	3.77189	4.74953	4.56133
ACH-002018	OMM25	Ocular Melanoma	Eye	-0.524916	-0.152776	-0.206341	-0.00971535	-0.119792	-0.0779452		5.24831	4.39438	5.08491	3.27501	3.02503	4.57833
ACH-000013	ONCODG1	Ovarian Epithelial Tumor	Ovary/Fallopian Tube	-1.00621	-0.252389	-0.185506	0.113348	-0.26536	0.0429018		5.47606	4.4957	5.1469	5.58135	3.58135	4.59694
ACH-001622	ONDA7	Diffuse Glioma	CNS/Brain	-0.330498	-0.392278	-0.523574	-0.0871458	-0.220921	-0.0339567		6.24831	5.06048	3.48929	3.53107	3.13422	3.17153
ACH-001623	ONDA8	Diffuse Glioma	CNS/Brain	-0.588689	-0.157978	-0.112873	0.0596329	-0.213581	-0.308478		6.15137	6.33735	4.43829	5.52262	3.7126	3.57894
ACH-001624	ONDA9	Diffuse Glioma	CNS/Brain	-0.675721	-0.189246	-0.145385	-0.168856	-0.36435	-0.553051		5.45187	4.4363	3.44361	4.53356	3.38543	2.91073
ACH-001992	ONE58	Pleural Mesothelioma	Pleura	-0.951659	-0.758466	-0.847375	-0.0762838	-0.475216	-0.12833		5.35156	5.54381	5.57259	4.18428	4.69544	4.70099
ACH-000776	ONS76	Embryonal Tumor	CNS/Brain	-0.818943	-0.0745201	-0.256815	-0.0381341	-0.197272	-0.332109		5.67044	3.58616	5.3147	3.90689	1.9855	3.59694
ACH-000024	OPM2	Non-Hodgkin Lymphoma	Lymphoid	0.00525932	-0.110049	0.163637	-0.083176	-0.150662	-0.116389		0.214125	0.948601	3.6311	0.0426443	0.963474	1.774
ACH-001814	OS252	Osteosarcoma	Bone	-0.404072	-0.649028	-0.105096	0.0214416	-0.529005	-0.0126535		5.9397	6.63314	5.02459	2.45418	3.01257	3.91648
ACH-001625	OSC19	Head and Neck Squamous Cell Carcinoma	Head and Neck	-1.00189	-1.04573	-0.429379	0.128407	-0.283429	-0.0291505		4.56071	5.44824	4.33271	2.17313	3.68032	4.25852
ACH-001626	OSC20	Head and Neck Squamous Cell Carcinoma	Head and Neck	-0.190687	-1.99788	-1.03257	0.0686856	-0.343811	-0.165712		4.75328	9.21653	4.43229	4.0063	4.25172	4.55888
ACH-000159	OSRC2	Renal Cell Carcinoma	Kidney	-0.333829	-0.212816	-0.0656996	-0.0771456	-0.211443	-0.362944		7.0846	5.33092	5.1534	3.33628	2.76977	4.93734
ACH-000296	OUMS23	Colorectal Adenocarcinoma	Bowel	-0.294756	-0.660247	-0.301571	-0.0401801	-0.581194	-0.18072		4.88899	7.08396	4.97453	5.92125	5.53325	5.71149
ACH-000688	OV7	Ovarian Epithelial Tumor	Ovary/Fallopian Tube	-0.49491	-0.530353	-0.944079	-0.074624	-0.212795	-0.113235		5.75995	6.17273	5.39266	2.80116	1.76553	4.0018
ACH-000291	OV90	Ovarian Epithelial Tumor	Ovary/Fallopian Tube	-0.233783	-0.920938	-0.0511881	-0.146651	-0.338366	-0.138954		4.26978	4.93876	2.35332	5.8339	3.37573	4.79753
ACH-001151	OVCAR5	Ovarian Epithelial Tumor	Ovary/Fallopian Tube	-0.56841	-0.304875	-0.6245	-0.0715498	-0.152411	-0.114049		5.43496	6.19751	5.2891	3.42358	2.78241	4.20006
ACH-000696	OVCAR8	Ovarian Epithelial Tumor	Ovary/Fallopian Tube	-0.36882	-1.03625	-0.363207	-0.104933	-0.322025	-0.263247		3.23879	6.40361	5.66988	3.6311	4.1914	6.22033
ACH-000527	OVISE	Ovarian Epithelial Tumor	Ovary/Fallopian Tube	-0.693892	-0.207015	-0.419817	-0.0767815	-0.297768	-0.278509		7.22381	4.70044	4.80787	3.91169	3.4489	4.4019
ACH-000947	OVK18	Ovarian Epithelial Tumor	Ovary/Fallopian Tube	-0.0305745	-0.113593	0.0531276	-0.0582947	-0.127708	-0.183898		6.93404	5.44493	4.2891	5.39266	3.25248	5.02104
ACH-000646	OVMANA	Ovarian Epithelial Tumor	Ovary/Fallopian Tube	-0.506462	-0.408058	-0.394454	-0.0811165	-0.311908	-0.482303		4.70874	4.31397	2.32481	4.29205	1.67356	3.64731
ACH-000663	OVTOKO	Ovarian Epithelial Tumor	Ovary/Fallopian Tube	-1.19936	-0.486168	-0.222647	-0.196578	-0.118175	-0.27165		6.23093	3.87086	3.71918	3.17473	0.62293	4.0072
ACH-002061	P2URK562	Myeloproliferative Neoplasms	Myeloid	-0.00879845	-0.314738	0.0823315	0.0333648	-0.32094	0.0133153		0.137504	0.0285692	1.89918	2.59694	3.06867	3.09424
ACH-002059	P30OHK	B-Lymphoblastic Leukemia/Lymphoma	Lymphoid	-0.173071	-0.154574	-0.102183	0.0533485	-0.136292	-0.281009		0.0285692	0	0	0.0143553	0.918386	4.59574
ACH-000770	P31FUJ	Acute Myeloid Leukemia	Myeloid	-0.108696	-0.10319	0.0434118	0.0339697	-0.1926	-0.160705		0.275007	0.0976108	0.0703893	1.20789	0.389567	0.111031
ACH-001627	P4E6	Prostate Adenocarcinoma	Prostate	-0.0959407	-0.540167	-0.723891	-0.0592287	-0.118486	-0.259951		3.41954	4.68986	3.03738	1.66903	3.88557	2.94673
ACH-001374	PA1	Ovarian Germ Cell Tumor	Ovary/Fallopian Tube	-0.172459	-0.878772	-0.00372561	-0.0260225	-0.0269986	-0.228491		3.97361	7.44361	4.26228	4.74685	3.60051	5.44394
ACH-001375	PACADD119	Pancreatic Adenocarcinoma	Pancreas	-0.130787	-0.375314	-0.324366	-0.277933	-0.0842469	-0.0813857		3.81967	6.34483	5.54442	3.77083	4.17792	3.34199
ACH-001377	PACADD137	Pancreatic Adenocarcinoma	Pancreas	-0.0751189	-0.415401	-0.00620745	-0.221161	-0.42601	-0.0689333		4.39849	5.14037	3.35191	5.06609	3.89142	3.71699
ACH-001379	PACADD161	Pancreatic Adenocarcinoma	Pancreas	-0.545636	-0.262776	-0.591476	-0.0447032	-0.289663	-0.254525		5.43296	6.10559	5.20633	0.298658	3.33914	4.14568
ACH-001380	PACADD165	Pancreatic Adenocarcinoma	Pancreas	-0.169235	-0.939879	-0.23196	-0.00290982	-0.260669	-0.120774		5.52356	6.55949	4.58676	3.64616	2.67356	4.67016
ACH-001382	PACADD188	Pancreatic Adenocarcinoma	Pancreas	-0.686286	-0.624977	-0.157557	-0.453895	-0.529216	-0.195516		3.80323	5.05788	3.5656	2.24489	2.4489	3.77189
ACH-000042	PANC0203	Pancreatic Adenocarcinoma	Pancreas	-0.696832	-0.373926	-0.649064	-0.134504	-0.299315	-0.086517		5.90641	5.22843	5.08534	1.40054	3.32048	3.45812
ACH-000139	PANC0327	Pancreatic Adenocarcinoma	Pancreas	-0.510959	0.0486032	-0.336848	0.104773	-0.145361	-0.06365		5.6642	5.30998	4.37643	2.6893	3.80941	4.96255
ACH-000235	PANC0403	Pancreatic Adenocarcinoma	Pancreas	-0.515439	-0.816863	-0.740671	-0.0632503	-0.344265	-0.231908		4.89772	5.76288	4.36177	0.432959	3.36317	4.37226
ACH-000093	PANC0504	Pancreatic Adenocarcinoma	Pancreas	-0.537137	-0.214399	0.0662092	-0.0969993	-0.23208	-0.113807		4.74524	5.5043	4.09592	0	3.47768	1.91839
ACH-000417	PANC0813	Pancreatic Adenocarcinoma	Pancreas	-0.845751	-0.0743252	-0.276616	-0.0603169	-0.270259	-0.395196		6.15704	6.4446	5.3733	1.04264	3.851	5.03782
ACH-000164	PANC1	Pancreatic Adenocarcinoma	Pancreas	-0.346663	-0.185838	-0.171117	-0.00122309	-0.187243	-0.274176		7.2031	6.74537	5.35226	3.54473	2.05658	5.14323
ACH-000060	PANC1005	Pancreatic Adenocarcinoma	Pancreas	-0.635061	-0.386442	-0.553201	0.00301862	-0.352101	-0.263548		4.91265	5.88142	5.4266	2.74846	5.02459	4.95745
ACH-000599	PATU8902	Pancreatic Adenocarcinoma	Pancreas	-0.450868	-0.124246	0.0108489	-0.0214069	-0.274183	-1.21975		5.11686	6.1102	2.93734	1.12433	3.55949	7.83573
ACH-000022	PATU8988S	Pancreatic Adenocarcinoma	Pancreas	-0.247344	-0.474866	-0.112895	-0.137739	-0.186532	-0.0203704		3.06867	5.65019	3.65535	3.49057	4.30378	3.47249
ACH-000023	PATU8988T	Pancreatic Adenocarcinoma	Pancreas	-0.263228	-0.59167	-0.525962	0.081111	-0.175183	-0.0646195		3.38405	6.38301	6.52356	3.5435	3.41278	5.12722
ACH-000030	PC14	Non-Small Cell Lung Cancer	Lung	-1.00856	-0.213022	-0.749469	0.0279166	-0.68599	-0.357445		5.21568	5.5373	4.41346	4.80064	4.41954	4.85599
ACH-000090	PC3	Prostate Adenocarcinoma	Prostate	-0.789072	-0.403378	-0.496425	0.0861528	-0.588082	-0.19955		4.62352	5.04177	3.852	5.34056	2.6893	3.50716
ACH-001628	PEA1	Ovarian Epithelial Tumor	Ovary/Fallopian Tube	-0.223187	-0.349983	-0.191296	0.0244711	-0.309395	-0.495114		6.54148	5.84298	4.45878	4.32984	3.57168	4.67356
ACH-000619	PECAPJ15	Head and Neck Squamous Cell Carcinoma	Head and Neck	-1.76869	-0.249477	-0.632489	-0.014653	-0.494104	-0.193672		5.07938	4.80426	4.00988	4.30159	4.15866	3.53232
ACH-000606	PECAPJ34CLONEC12	Head and Neck Squamous Cell Carcinoma	Head and Neck	-0.695501	-0.0158901	-0.181258	-0.0380884	-0.146701	-0.0690434		4.72629	3.77189	3.52982	3.12102	3.48156	3.33771
ACH-000732	PECAPJ41CLONED2	Head and Neck Squamous Cell Carcinoma	Head and Neck	-0.333202	-0.482684	-0.313606	0.0868173	-0.424964	0.19627		2.72465	9.13273	4.04439	2.11103	3.4019	3.41278
ACH-000735	PECAPJ49	Head and Neck Squamous Cell Carcinoma	Head and Neck	-0.426058	-0.135672	-0.765949	-0.0877505	-0.56606	-0.156792		5.06307	5.05875	4.14078	3.72901	3.85898	4.0054
ACH-001630	PEO1	Ovarian Epithelial Tumor	Ovary/Fallopian Tube	-0.972232	-0.775027	-0.424139	-0.0575991	-0.235323	-0.226579		3.54473	4.28392	2.81147	1.07039	2.73335	4.68257
ACH-001632	PEO4	Ovarian Epithelial Tumor	Ovary/Fallopian Tube	-0.315858	-1.05984	-0.0282466	-0.0196278	-0.260073	-0.326367		3.2854	4.14975	2.63459	0.378512	3.73444	3.43029
ACH-000937	PF382	T-Lymphoblastic Leukemia/Lymphoma	Lymphoid	-0.15139	-0.0279099	-0.00202386	-0.138349	-0.325881	-0.320594		0.641546	1.60407	0.31034	0.85599	1.09761	0.356144
ACH-001711	PFSK1	Embryonal Tumor	CNS/Brain	-0.427575	-0.123861	-0.097416	-0.283125	-0.239661	0.318638		4.64616	5.06307	2.70929	3.62527	1.63227	3.46205
ACH-001634	PGA1	Non-Hodgkin Lymphoma	Lymphoid	-0.19866	-0.0659893	-0.0874221	-0.0564127	-0.05401	0.010049		1.91456	0.0143553	0	0.226509	0.0143553	1.70487
ACH-000307	PK1	Pancreatic Adenocarcinoma	Pancreas	-0.4288	-0.589693	-0.332109	-0.012175	-0.287481	-0.293774		5.12226	5.60348	4.72955	1.9782	3.69042	5.01302
ACH-000468	PK45H	Pancreatic Adenocarcinoma	Pancreas	-1.48106	-0.384442	-0.306456	-0.233585	-0.367853	-0.48869		5.9305	6.09719	5.57137	3.29278	2.88362	4.52669
ACH-002039	PK8	Pancreatic Adenocarcinoma	Pancreas	-0.47675	-0.239617	-0.250799	-0.0720159	-0.391469	-0.249247		5.40088	6.01992	4.59634	1.26903	4.36877	4.07125
ACH-001318	PLCPRF5	Hepatocellular Carcinoma	Liver	-0.0570983	-0.464533	0.0886035	0.0145391	-0.265414	-0.174354		4.66789	5.79727	4.30524	5.05224	3.6311	5.4165
ACH-000320	PSN1	Pancreatic Adenocarcinoma	Pancreas	-0.750349	0.000473296	-0.148263	-0.123863	-0.0746596	-0.260591		6.40888	4.26153	4.59395	3.55949	2.14078	5.34376
ACH-002471	PSS008	Osteosarcoma	Bone	-0.391652	-0.181306	-0.216487	0.000414211	-0.143279	-0.230399		4.73715	5.68285	5.12639	3.0036	0.739848	2.76553
ACH-002834	PSS131R	Osteosarcoma	Bone	-1.3181	-0.495638	-0.0670359	-0.0789875	-0.897128	0.0102916		4.8485	5.14975	5.5735	3.7845	6.51633	4.38405
ACH-000654	RAJI	Non-Hodgkin Lymphoma	Lymphoid	-0.136452	-0.153188	-0.0169333	0.186511	-0.238721	-0.109215		0.189034	0.298658	0.137504	0.176323	0.0840643	0.189034
ACH-001856	RBE	Intraductal Papillary Neoplasm of the Bile Duct	Biliary Tract	-0.850103	-0.129892	-0.631779	-0.194422	-0.400218	-0.152765		5.86542	3.89142	3.7845	3.58496	2.22033	4.04614
ACH-000189	RCC10RGB	Renal Cell Carcinoma	Kidney	-0.315537	-0.159151	-0.283419	-0.480354	-0.342462	0.258658		6.97556	6.06738	5.17073	0.659925	2.33056	4.32409
ACH-000922	RCHACV	B-Lymphoblastic Leukemia/Lymphoma	Lymphoid	-0.123375	-0.252691	-0.0192046	-0.134625	-0.206952	0.173901		0.757023	2.75275	0.464668	0.0703893	1.5656	5.21529
ACH-000565	RCM1	Colorectal Adenocarcinoma	Bowel	-0.164456	-0.793754	-0.389133	-0.17017	-0.122271	-0.143649		0.903038	6.16591	4.17153	1.79909	4.07382	3.90593
ACH-000169	RD	Rhabdomyosarcoma	Soft Tissue	-0.135212	-0.223003	0.0123068	-0.152872	-0.371144	-0.0460224		7.00101	6.07082	5.46956	6.15015	3.85798	5.99254
ACH-000041	RDES	Ewing Sarcoma	Bone	-0.154624	-0.15118	0.0338755	0.0194964	-0.335869	-0.464937		2.91648	4.83036	5.21451	6.2891	4.04439	4.96809
ACH-000960	REH	B-Lymphoblastic Leukemia/Lymphoma	Lymphoid	-0.0742953	-0.14787	-0.0257064	-0.0644442	-0.30125	-0.0495205		0.226509	0.189034	0.731183	0.0840643	1.05658	4.28983
ACH-000144	RERFGC1B	Esophagogastric Adenocarcinoma	Esophagus/Stomach	-0.351356	-2.03715	0.0368817	-0.0287602	-0.352571	-0.0266687		4.51538	6.66363	4.37712	4.01078	6.12681	5.02059
ACH-000791	RERFLCAD1	Non-Small Cell Lung Cancer	Lung	-0.283573	-0.13956	-0.634161	-0.030764	-0.28587	-0.00387798		6.04854	6.64659	6.2572	4.89966	4.73281	3.34908
ACH-000774	RERFLCAD2	Non-Small Cell Lung Cancer	Lung	-0.118951	-1.23265	-0.741707	0.0502279	-0.384104	-0.194584		3.02326	6.74645	4.86047	1.72247	3.853	4.55152
ACH-000261	RERFLCAI	Non-Small Cell Lung Cancer	Lung	-0.586736	-0.857208	-0.441956	0.0293055	-0.241837	-0.139128		4.23649	6.18428	6.70446	4.49506	2.99095	4.88069
ACH-000442	RERFLCSQ1	Non-Small Cell Lung Cancer	Lung	-0.189473	0.118401	0.126221	0.0132897	-0.246014	-0.0349594		6.21607	6.06996	4.79494	4.84348	4.75916	3.73552
ACH-001740	RH28	Rhabdomyosarcoma	Soft Tissue	-0.176531	-0.272792	0.122826	-0.00415886	-0.361586	0.208693		4.74147	5.58646	4.42089	5.94883	3.72901	4.97131
ACH-000833	RH30	Rhabdomyosarcoma	Soft Tissue	-0.115583	-0.151422	0.0911659	-0.180252	-0.201877	0.256433		5.11478	5.16792	4.99095	5.21645	4.19928	6.22632
ACH-001765	RH4	Rhabdomyosarcoma	Soft Tissue	-0.0602847	-0.195498	-0.279299	-0.0612767	-0.421811	-0.195295		3.46336	4.68313	4.21645	5.1177	3.45286	3.90111
ACH-001745	RHJT	Rhabdomyosarcoma	Soft Tissue	-0.0692057	-0.0661375	0.124522	-0.00994295	-0.129637	-0.196743		2.9222	5.18269	3.96162	4.79494	4.46074	4.75328
ACH-000398	RI1	Non-Hodgkin Lymphoma	Lymphoid	-0.0167337	-0.0357546	0.0902284	-0.130227	-0.364684	-0.279947		0.321928	0.176323	0.137504	5.7148	0.956057	3.75916
ACH-000505	RKN	Leiomyosarcoma	Soft Tissue	-0.476595	-0.577022	-0.33755	-0.199751	-0.220971	-0.0193072		5.39849	6.03936	5.19022	4.08151	3.2032	4.29131
ACH-000943	RKO	Colorectal Adenocarcinoma	Bowel	-0.0705945	-0.404719	-0.195964	-0.0482112	-0.232233	-0.0721113		3.29278	4.44692	3.84599	3.53978	3.13258	4.17233
ACH-000371	RL	Non-Hodgkin Lymphoma	Lymphoid	-0.257616	-0.127698	-0.00183043	-0.105389	-0.269893	-0.214411		0.111031	0.226509	0.0565835	0.505891	0.176323	0.0840643
ACH-000965	RL952	Endometrial Carcinoma	Uterus	-0.35898	-1.46245	-0.505715	-0.0597556	-0.468689	-0.348732		4.0321	5.85125	5.41346	2.38128	4.85748	5.18468
ACH-000719	RMGI	Ovarian Epithelial Tumor	Ovary/Fallopian Tube	-0.748127	-0.271169	-0.163973	-0.140259	-0.233923	-0.283824		5.84524	3.93168	2.5509	3.14568	2.38128	3.36177
ACH-002048	RMSYM	Rhabdomyosarcoma	Soft Tissue	-0.27946	-0.0204164	0.159652	-0.137911	-0.347319	0.0224422		7.05593	5.30122	4.0321	6.72792	5.19259	5.2384
ACH-000701	RMUGS	Ovarian Epithelial Tumor	Ovary/Fallopian Tube	-0.26439	-0.585294	-0.46542	-0.00900409	-0.408512	-0.232047		3.93734	5.76818	5.6792	1.37295	5.68734	4.77347
ACH-002465	RPE1SS119	Non-Cancerous	Eye	-0.772677	-0.259458	-0.628395	0.00645055	-0.45713	-0.287204		6.87061	6.2075	5.12846	4.72028	3.87578	3.09085
ACH-002462	RPE1SS48	Non-Cancerous	Eye	-0.625414	-0.504157	-0.218034	-0.0112147	-0.337035	-0.177785		6.11707	6.36772	5.27501	4.31397	4.15137	3.94205
ACH-002467	RPE1SS51	Non-Cancerous	Eye	-0.667	-0.381766	-0.577591	0.219589	-0.0430814	-0.494319		5.12639	5.66021	5.01346	4.57289	4.07296	3.50589
ACH-002464	RPE1SS6	Non-Cancerous	Eye	-1.04384	-0.823263	-0.766679	0.00121297	-0.527877	-0.35133		6.20789	6.27873	5.15664	4.71918	4.27501	3.96717
ACH-002463	RPE1SS77	Non-Cancerous	Eye	-1.02178	-0.340431	-1.19549	-0.0534812	-0.359567	-0.426028		5.52576	5.62117	5.08449	5.13463	4.61235	3.30159
ACH-001385	RPMI2650	Head and Neck Squamous Cell Carcinoma	Head and Neck	-0.180902	-0.410604	-0.0209251	0.00204545	-0.272264	-0.261872		3.05137	4.74578	3.10266	4.78503	3.54102	3.49185
ACH-000348	RPMI7951	Melanoma	Skin	-0.485605	-0.536727	-0.366274	-0.0196317	-0.331497	0.0401177		6.67016	5.83643	5.64587	4.57894	3.4019	3.56438
ACH-000817	RPMI8226	Non-Hodgkin Lymphoma	Lymphoid	-0.0383422	-0.107186	0.0226749	-0.0647102	-0.218627	-0.105624		0.238787	0.411426	4.68145	0.0976108	1.11103	4.4822
ACH-000473	RT112	Bladder Urothelial Carcinoma	Bladder/Urinary Tract	-0.335544	-0.356008	-0.242227	-0.11833	-0.345344	0.274588		4.46597	5.68622	5.01302	0.678072	4.78921	3.91361
ACH-001183	RT11284	Bladder Urothelial Carcinoma	Bladder/Urinary Tract	-0.351684	-0.520702	-0.445881	0.0376878	-0.430748	-0.16195		3.84398	5.89385	5.21529	1.37851	3.93546	3.61941
ACH-000614	RVH421	Melanoma	Skin	-0.295611	-0.494742	-0.407145	0.0449996	-0.0202813	-0.434969		7.06674	7.26228	5.36107	3.62527	2.48285	4.20242
ACH-002461	RVH421SKINFV1	Melanoma	Skin	-0.289252	-0.481696	-1.51808	-0.155268	-0.560109	-0.18316		4.89918	7.77492	4.52544	3.68594	3.20633	3.57531
ACH-000037	S117	Sarcoma, NOS	Soft Tissue	-0.29154	-0.223066	0.256112	-0.301079	-0.173426	-0.191787		4.89676	4.67016	5.20867	2.52356	3.30159	3.14405
ACH-002693	S462	Nerve Sheath Tumor	Peripheral Nervous System	-0.378363	-0.294014	-0.106034	-0.0180476	-0.302652	-0.0653767		4.41549	5.14731	4.94673	5.64587	2.60644	3.96625
ACH-000410	SAOS2	Osteosarcoma	Bone	-0.725423	-0.264594	-0.0748647	-0.0451244	-0.153754	-0.0507046		5.12102	5.35579	5.39129	5.73742	5.18587	4.12928
ACH-002029	SAS	Head and Neck Squamous Cell Carcinoma	Head and Neck	0.0290915	-0.754278	-0.18857	-0.13288	-0.326082	-0.194669		3.48929	5.00405	3.15866	3.75916	4.0781	4.58195
ACH-001641	SAT	Head and Neck Squamous Cell Carcinoma	Head and Neck	-0.160937	-0.00399915	-0.214449	0.0675014	-0.227573	-0.0762935		3.57652	6.07852	3.62293	4.41819	3.42089	4.9528
ACH-000839	SCABER	Bladder Squamous Cell Carcinoma	Bladder/Urinary Tract	-0.556279	-1.0395	-0.429157	-0.0180022	-0.623908	-0.255772		4.62293	6.82883	3.95977	3.5097	3.16189	3.69933
ACH-000188	SCC25	Head and Neck Squamous Cell Carcinoma	Head and Neck	-0.511857	-0.53935	-0.300531	0.0405289	-0.326931	-0.0922389		3.65421	5.0027	3.4489	3.08916	3.61471	3.55582
ACH-000238	SCC4	Head and Neck Squamous Cell Carcinoma	Head and Neck	-0.546297	-0.2018	-0.560097	-0.0729001	-0.392632	-0.197564		4.91265	5.17273	4.63227	3.25852	4.32697	3.851
ACH-000181	SCC9	Head and Neck Squamous Cell Carcinoma	Head and Neck	-0.483083	-0.803181	-0.746066	-0.0473021	-0.680033	-0.0252259		3.41414	5.64328	4.59574	2.59694	5.10769	3.09592
ACH-001279	SCCOHT1	Ovarian Epithelial Tumor	Ovary/Fallopian Tube	-0.506084	-0.130089	-0.130532	-0.386316	-0.303573	-0.293574		6.234	6.5818	5.68706	5.42358	3.26604	4.48027
ACH-001386	SCLC22H	Lung Neuroendocrine Tumor	Lung	-0.136723	-0.150849	-0.574768	0.0183464	-0.196494	-0.0605487		0.137504	0.475085	5.34376	0.0703893	0.505891	1.89918
ACH-001184	SCMCRM2	Rhabdomyosarcoma	Soft Tissue	-0.0479347	-0.00960393	0.283855	0.0156234	0.0741039	0.0514691		2.95233	4.53916	3.98277	5.62936	3.17792	4.59156
ACH-001280	SCS214	Synovial Sarcoma	Soft Tissue	0.113281	-1.38156	0.0588718	-0.187676	-0.344125	-0.310288		3.27202	5.81173	4.88411	6.03474	3.69933	5.79546
ACH-001645	SEKI	Melanoma	Skin	-0.628171	-0.0735644	-0.366074	-0.0573708	-0.387583	-0.124661		7.95542	4.56925	5.08194	2.04264	0.31034	2.51854
ACH-000782	SEM	B-Lymphoblastic Leukemia/Lymphoma	Lymphoid	-0.0567315	-0.0702962	0.0307614	-0.0543555	-0.192645	-0.140283		0.495695	0.704872	1.11103	0.189034	1.72683	4.32984
ACH-001735	SEMK2	B-Lymphoblastic Leukemia/Lymphoma	Lymphoid	-0.131945	-0.197645	0.084029	-0.047817	-0.200303	-0.139682		0.367371	0.641546	1.04963	0.137504	2.59455	3.83188
ACH-000195	SET2	Acute Myeloid Leukemia	Myeloid	-0.00401645	-0.143426	0.0861608	-0.0444334	0.110794	0.211253		1.64155	0.176323	0.124328	0.495695	1.12433	3.78764
ACH-000609	SF126	Diffuse Glioma	CNS/Brain	-0.37433	-0.142317	-0.300061	0.00536891	-0.26075	-0.0411015		5.80193	6.13996	5.64875	4.88264	4.60644	4.62585
ACH-000887	SF172	Diffuse Glioma	CNS/Brain	-0.583135	-0.415579	-0.600653	-0.020848	-0.206833	-0.162956		4.85599	5.18706	4.6427	3.76235	3.32193	4.72738
ACH-000655	SF268	Diffuse Glioma	CNS/Brain	-0.0552602	-0.587128	-0.598174	0.069423	-0.181296	-0.212956		3.69822	9.13958	5.97131	3.88166	3.67016	6.16571
ACH-000376	SF295	Diffuse Glioma	CNS/Brain	-0.245292	-0.191347	-0.543107	-0.0779435	-0.117914	-0.0944121		4.43229	5.41785	5.21762	3.34341	2.32193	3.80529
ACH-000273	SF539	Diffuse Glioma	CNS/Brain	-0.678681	-0.416238	-0.18548	-0.0600824	-0.351994	-0.237242		5.32805	4.88215	4.66221	4.24869	3.86691	3.59574
ACH-000490	SF767	Cervical Squamous Cell Carcinoma	Cervix	-0.26478	-0.657163	-0.356013	-0.0532993	-0.353395	-0.158924		4.0197	5.16229	3.53854	4.18428	3.56071	4.06609
ACH-001857	SG231	Intraductal Papillary Neoplasm of the Bile Duct	Biliary Tract	-0.0932819	-0.217208	0.00276373	0.278302	-0.294228	0.042543		4.93168	6.22747	3.96625	2.74846	2.18587	4.11103
ACH-000764	SH10TC	Esophagogastric Adenocarcinoma	Esophagus/Stomach	-0.357359	-0.359326	-0.0807535	-0.223958	-0.482551	0.025607		5.26529	5.40837	5.73715	4.48864	2.43296	6.76341
ACH-000441	SH4	Melanoma	Skin	-0.661392	-0.104118	-0.174204	0.0173933	-0.0743126	0.0143932		7.8759	5.33949	4.94673	3.03738	2.8953	4.48156
ACH-001647	SHI1	Acute Myeloid Leukemia	Myeloid	-0.00228503	-0.306167	0.0529796	-0.088793	-0.242734	-0.181679		0.0426443	0.226509	0	0.286881	0.941106	0
ACH-001648	SHMAC4	Prostate Adenocarcinoma	Prostate	-0.317288	-0.834496	-0.744006	0.018895	-0.336685	-0.179043		3.97728	5.85	3.46597	3.03034	4.40939	3.02326
ACH-001649	SHMAC5	Prostate Adenocarcinoma	Prostate	-0.0888802	-0.0624533	-0.0656349	0.0874502	-0.128811	-0.217644		3.19535	7.06188	3.75702	3.50462	4.49313	2.99277
ACH-000790	SHP77	Lung Neuroendocrine Tumor	Lung	-0.227196	-0.244122	-0.0983168	-0.0266376	-0.31709	0.0795838		1.04264	0.238787	4.29499	0.111031	0.378512	0.137504
ACH-001188	SHSY5Y	Neuroblastoma	Peripheral Nervous System	-0.0198686	-0.0813286	0.267903	-0.0628796	-0.155137	-0.219335		0.214125	0.0143553	4.46205	3.45812	2.33056	3.39232
ACH-000556	SIHA	Cervical Squamous Cell Carcinoma	Cervix	-0.140064	-0.493585	-0.438039	-0.107741	-0.329343	-0.174485		4.0018	6.92505	6.90809	4.28762	3.69711	4.66391
ACH-000099	SIMA	Neuroblastoma	Peripheral Nervous System	-0.234582	-0.117335	-0.23693	0.0240528	-0.237397	-0.127178		0.238787	0.344828	4.22342	0.0976108	3.34625	4.15299
ACH-001650	SISO	Cervical Adenocarcinoma	Cervix	-0.29301	-0.668271	-0.401762	0.0179381	-0.318402	-0.454289		4.41954	6.07682	5.28688	5.07596	3.16511	4.40327
ACH-000748	SJSA1	Osteosarcoma	Bone	-0.702584	-0.154307	-0.481087	-0.0663717	-0.265596	-0.130504		5.58796	4.96901	6.26716	5.02192	4.89482	5.41988
ACH-000017	SKBR3	Invasive Breast Carcinoma	Breast	-0.550467	-0.941966	-0.325761	-0.0841536	-0.458147	-0.824255		2.88753	4.65421	4.3978	2.26303	3.91552	5.84975
ACH-001651	SKGI	Cervical Squamous Cell Carcinoma	Cervix	-0.272198	-0.433872	-0.0777416	-0.163789	-0.375408	-0.439904		3.74093	4.6865	3.60051	4.82985	4.05658	4.21956
ACH-001652	SKGII	Cervical Squamous Cell Carcinoma	Cervix	-0.0516833	-0.766289	-0.750746	-0.107269	-0.278315	-0.453735		3.53481	5.74792	3.18269	2.98368	3.25399	4.51916
ACH-002020	SKGIIIA	Cervical Squamous Cell Carcinoma	Cervix	-0.121976	-0.868079	-0.437219	-0.106664	-0.264299	-0.213704		4.01436	5.56864	4.50016	3.92695	3.6241	4.24945
ACH-001653	SKGT2	Esophagogastric Adenocarcinoma	Esophagus/Stomach	-0.313294	-0.24596	-0.452908	-0.0949346	-0.55405	-0.0530867		4.65363	5.2724	3.12928	0.163499	3.39643	3.16027
ACH-001654	SKGT4	Esophagogastric Adenocarcinoma	Esophagus/Stomach	-0.833609	-0.12767	-0.137339	0.0334952	-0.280123	-0.31708		5.34625	6.43146	4.34483	4.91169	3.06005	3.64155
ACH-000361	SKHEP1	Hepatocellular Carcinoma	Liver	-0.438868	-1.40835	-0.921272	-0.0272009	-0.545825	-0.421976		5.25814	5.67525	4.91934	3.07724	2.9241	5.51854
ACH-000145	SKLMS1	Leiomyosarcoma	Soft Tissue	-0.251017	-0.150079	-0.321911	0.114267	-0.166883	-0.0860286		6.22786	6.61545	5.7301	4.19456	3.97636	4.07382
ACH-002005	SKMEL19	Melanoma	Skin	-0.282225	-0.0953322	0.0389019	-0.23646	-0.423473	-0.142917		5.76607	4.69098	4.9855	2.9241	3.21101	4.64328
ACH-001190	SKMEL2	Melanoma	Skin	-0.63955	-0.121799	-0.552501	0.0501425	-0.295791	-0.0635544		6.17193	4.38405	5.18982	3.19377	2.04963	4.61648
ACH-000822	SKMEL24	Melanoma	Skin	-0.534031	-0.136602	-0.612222	-0.0757526	-0.271282	-0.0204034		7.52129	5.90641	5.68566	1.70044	2.18587	3.89045
ACH-000810	SKMEL30	Melanoma	Skin	-0.362303	-0.55226	-0.259324	0.472457	-0.240676	-0.10157		6.37226	4.86987	5.37712	2.22651	2.84197	4.9397
ACH-000665	SKMES1	Non-Small Cell Lung Cancer	Lung	-1.41453	0.0199972	-0.202905	-0.150028	-0.202403	-0.0708724		6.43446	5.62381	4.98322	4.84046	2.86592	3.53107
ACH-000363	SKMM2	Non-Hodgkin Lymphoma	Lymphoid	-0.123004	-0.190024	0.0321917	-0.0101886	-0.0833335	-0.158566		0.111031	0.111031	1.52105	0.0840643	0.189034	0.226509
ACH-001655	SKN	Uterine Sarcoma/Mesenchymal	Uterus	-0.125302	-0.352001	-0.115276	0.19646	-0.373846	-0.0245371		3.83794	4.47184	3.18587	3.58856	3.03386	3.33914
ACH-000260	SKNAS	Neuroblastoma	Peripheral Nervous System	-0.165082	-0.13615	-0.0711725	-0.078427	-0.261592	-0.170698		4.4121	4.79286	6.11207	5.73145	3.28392	4.23113
ACH-000312	SKNBE2	Neuroblastoma	Peripheral Nervous System	-0.165052	-0.248567	-0.0382471	0.0166643	-0.271424	-0.239598		1.11103	0.565597	5.46532	4.57954	2.58496	3.78031
ACH-000366	SKNDZ	Neuroblastoma	Peripheral Nervous System	-0.206997	-0.0300683	-0.0836254	-0.000227968	-0.238789	-0.252919		0.344828	3.28836	5.84725	5.5741	3.78346	4.64616
ACH-001192	SKNEP1	Ewing Sarcoma	Bone	-0.0835919	-0.354932	0.125518	-0.0754653	-0.0846455	-0.188755		2.40871	5.70708	5.17951	6.3505	3.59694	5.34802
ACH-000341	SKNFI	Neuroblastoma	Peripheral Nervous System	-0.217407	-0.0737686	-0.103017	-0.0728417	-0.160907	-0.0691401		0.321928	0.516015	5.18706	0.111031	1.42223	4.68482
ACH-000039	SKNMC	Ewing Sarcoma	Bone	-0.12737	-0.04428	0.125353	-0.125904	-0.0741561	-0.0204451		4.92647	4.71864	5.29352	7.18854	3.13093	5.06221
ACH-002922	SKNMM	Neuroblastoma	Peripheral Nervous System	-0.361258	-0.0970875	-0.406776	-0.0447808	-0.219546	0.00584718		2.5509	2.04614	4.38612	3.61117	2.95977	1.39506
ACH-001656	SKNO1	Acute Myeloid Leukemia	Myeloid	-0.125466	-0.190984	0.0292233	-0.0710704	-0.202616	-0.0998332		0.226509	0.214125	0.0840643	0.0840643	0.0976108	5.5008
ACH-000149	SKNSH	Neuroblastoma	Peripheral Nervous System	-0.0899968	-0.018906	-0.170054	0.142989	-0.226218	-0.235045		4.5404	5.54226	5.72383	5.46336	3.08406	4.61589
ACH-000811	SKOV3	Ovarian Epithelial Tumor	Ovary/Fallopian Tube	-0.483207	-0.334158	-0.221122	-0.182307	-0.216478	-4.12848e-05		7.12949	6.41109	5.4522	4.96855	3.99548	4.40395
ACH-001193	SKPNDW	Ewing Sarcoma	Bone	-0.111656	-0.340578	-0.0790711	-0.00856339	-0.257464	-0.0697645		4.80064	2.50589	5.32805	4.63749	2.31904	4.2032
ACH-000385	SKRC20	Renal Cell Carcinoma	Kidney	-0.2783	-0.450976	-0.498409	-0.147431	-0.205508	-0.433238		5.91121	5.47086	4.90881	3.34199	4.23343	3.74093
ACH-001194	SKRC31	Renal Cell Carcinoma	Kidney	-0.645531	-0.22291	-0.399492	-0.0444147	-0.13048	-0.247843		6.9438	5.70155	5.07938	4.0063	2.98003	4.08491
ACH-000939	SKUT1	Uterine Sarcoma/Mesenchymal	Uterus	-0.174742	-0.346064	-0.0143123	-0.0736847	-0.0554123	-0.0372874		5.89506	5.85599	5.43729	5.65678	3.80529	5.63923
ACH-000127	SLR20	Bladder Urothelial Carcinoma	Bladder/Urinary Tract	-0.443958	-0.404272	-0.612343	-0.0347841	-0.140324	-0.0361961		4.42559	6.19002	4.72901	3.91839	2.9279	4.41346
ACH-000272	SLR24	Renal Cell Carcinoma	Kidney	-0.242763	-0.348825	-0.234059	-0.0789228	-0.306636	-0.22897		6.60422	4.77347	4.46989	0.333424	2.73552	4.4489
ACH-000600	SLR26	Renal Cell Carcinoma	Kidney	-0.639673	-0.0534525	-0.0462177	0.154013	-0.369551	-0.139178		9.07535	5.26341	4	2.73985	3.0635	4.36667
ACH-002062	SLVL	Non-Hodgkin Lymphoma	Lymphoid	-0.119853	0.0721972	0.0463508	0.274442	-0.0238628	-0.419149		1.46989	0.443607	0.124328	0.0426443	0	0
ACH-001196	SMSCTR	Rhabdomyosarcoma	Soft Tissue	-0.0946909	-0.207535	0.246407	-0.143546	-0.343287	-0.264013		6.31723	5.24869	4.56133	5.99299	2.92979	6.21994
ACH-001197	SMZ1	Non-Hodgkin Lymphoma	Lymphoid	-0.247365	-0.107407	0.0353013	-0.116611	-0.43117	-0.472336		1.17632	2.96162	1.07724	0.0143553	0.0285692	0
ACH-000504	SNB75	Diffuse Glioma	CNS/Brain	-0.697189	-0.446821	0.0013418	-0.0300901	-0.219389	0.0358901		6.63691	6.06199	5.28207	5.05745	3.98641	3.37851
ACH-000974	SNGM	Endometrial Carcinoma	Uterus	-0.268546	-0.285201	-0.318924	-0.0895674	-0.0862761	-0.258082		5.17473	5.2555	4.44029	5.49249	3.49697	4.61648
ACH-000932	SNU1	Esophagogastric Adenocarcinoma	Esophagus/Stomach	-0.114808	-1.03079	-0.144995	-0.0194355	-0.193758	-0.21583		0.895303	5.78005	4.76871	0.0285692	3.43162	5.74604
ACH-000286	SNU1033	Colorectal Adenocarcinoma	Bowel	-0.330558	-0.5794	-0.246197	-0.1491	-0.309	-0.211001		3.7845	5.86617	4.25399	3.17792	3.77926	4.87381
ACH-000618	SNU1041	Head and Neck Squamous Cell Carcinoma	Head and Neck	0.0129131	-0.174091	-0.117411	-0.0850705	-0.215294	-0.0512858		4.98277	8.91713	4.78031	3.21101	4.5292	4.44029
ACH-000682	SNU1066	Head and Neck Squamous Cell Carcinoma	Head and Neck	-0.107543	-0.404542	-0.157421	-0.000220058	-0.570598	-0.430289		4.88118	5.81992	4.39163	3.41549	5.43296	4.56864
ACH-000549	SNU1076	Head and Neck Squamous Cell Carcinoma	Head and Neck	-0.282413	-0.729448	-0.31067	-0.0741241	-0.355454	0.056028		4.47249	5.57622	4.83086	3.30451	4.92315	4.03738
ACH-000302	SNU1077	Endometrial Carcinoma	Uterus	-1.17063	-0.492272	-0.163986	-0.106265	-0.468134	-0.148538		5.76341	4.59753	3.9514	3.87578	3.45286	3.2032
ACH-000209	SNU1079	Intraductal Papillary Neoplasm of the Bile Duct	Biliary Tract	-0.316593	-0.408306	-0.457512	0.0177465	-0.277833	-0.551224		6.55105	6.98083	4.79181	4.90929	3.65878	4.23036
ACH-000368	SNU1105	Diffuse Glioma	CNS/Brain	-0.477273	-0.650527	-0.47042	0.034338	-0.1667	-0.138629		5.08704	5.66959	5.34554	4.37086	4.40735	3.5741
ACH-000461	SNU1196	Intraductal Papillary Neoplasm of the Bile Duct	Biliary Tract	-0.537904	-0.129443	-0.316645	-0.130515	-0.114114	-0.280552		5.51822	4.96901	4.79546	3.42492	3.64731	4.74362
ACH-002526	SNU1327	Non-Small Cell Lung Cancer	Lung	-0.0610961	-0.246588	-0.488608	-0.1221	-0.287392	-0.0473558		3.53107	7.56217	5.08789	0.0565835	4.66221	3.88557
ACH-001786	SNU1544	Colorectal Adenocarcinoma	Bowel	0.0534798	-0.700507	0.203359	0.118599	0.039817	-0.297945		0.799087	6.00068	3.71589	3.01614	3.49697	5.22612
ACH-000581	SNU16	Esophagogastric Adenocarcinoma	Esophagus/Stomach	-0.115415	-1.00464	0.0677973	0.0419643	-0.149165	0.0360295		0.189034	4.29572	3.35332	4.41007	3.7866	4.43962
ACH-000483	SNU182	Hepatocellular Carcinoma	Liver	-0.999221	-1.60067	0.0786255	-0.0834419	-0.216512	-0.0640422		4.68538	5.6094	5.43796	5.21839	5.15745	4.19849
ACH-000623	SNU201	Diffuse Glioma	CNS/Brain	-0.608657	-0.416539	-0.0227977	-0.165669	-0.178967	-0.122462		6.17752	5.59604	4.99548	4.32048	4.06523	3.29131
ACH-000266	SNU213	Pancreatic Adenocarcinoma	Pancreas	-0.574633	-0.83836	-1.02515	-0.0888692	-0.642976	-0.112015		5.21374	5.74362	5.26754	0.344828	4.06867	2.73552
ACH-000466	SNU216	Esophagogastric Adenocarcinoma	Esophagus/Stomach	-0.580549	-0.488366	-0.616468	-0.217621	-0.519033	-0.371823		5.86716	6.45779	5.73688	0.432959	5.17073	4.11103
ACH-002531	SNU2535	Non-Small Cell Lung Cancer	Lung	-0.384641	-0.524377	-0.562752	-0.0542429	-0.15777	-0.187872		4.95606	6.13545	5.21956	0.0285692	3.06867	3.70044
ACH-000141	SNU308	Intracholecystic Papillary Neoplasm	Biliary Tract	-0.687057	-0.906091	-0.457417	0.0457232	-0.529437	-0.217683		5.26003	6.09318	4.62994	4.1177	3.29572	4.14812
ACH-000907	SNU349	Renal Cell Carcinoma	Kidney	-0.967456	-0.512661	-0.626508	-0.0569122	-0.310288	-0.128257		7.44609	5.65076	5.03914	4.10936	3.16672	3.854
ACH-000478	SNU387	Hepatocellular Carcinoma	Liver	-0.306533	-0.627495	-0.685589	-0.179881	-0.601058	-0.117489		6.23458	5.59066	5.10978	3.58135	3.86295	4.34483
ACH-000221	SNU398	Hepatocellular Carcinoma	Liver	-0.234418	-0.258403	-0.0128064	0.0724978	-0.20054	-0.128235		3.86196	6.55336	5.07425	4.79701	2.97453	5.9472
ACH-000517	SNU410	Pancreatic Adenocarcinoma	Pancreas	-1.09544	-0.441497	-0.838928	-0.0440869	-0.372658	-0.198283		5.08023	5.27352	5.0018	2.14731	4.06437	4.16108
ACH-000493	SNU423	Hepatocellular Carcinoma	Liver	-0.690414	-0.369321	-0.330264	-0.0182428	-0.344891	-0.257467		4.45549	5.51728	5.53947	2.32769	4.34837	3.51728
ACH-000420	SNU449	Hepatocellular Carcinoma	Liver	-0.800278	-0.565933	-0.311805	0.00347734	-0.507094	-0.293711		7.32274	5.20242	4.91791	5.24451	3.56803	4.29572
ACH-000500	SNU46	Head and Neck Squamous Cell Carcinoma	Head and Neck	-0.543689	-0.682819	0.0048293	0.169501	-0.363057	-0.230174		5.58946	6.59216	5.44427	4.45088	3.01257	4.89482
ACH-000422	SNU475	Hepatocellular Carcinoma	Liver	-0.49506	-0.497771	-0.245429	-0.166926	-0.142171	0.048937		5.71973	6.14588	5.73227	5.5292	3.83794	3.76129
ACH-000377	SNU478	Ampullary Carcinoma	Ampulla of Vater	-0.277965	-0.756335	-0.249882	-0.0401195	-0.395883	-0.150222		3.5509	5.87431	4.76713	4.22033	4.1177	5.15015
ACH-000303	SNU5	Esophagogastric Adenocarcinoma	Esophagus/Stomach	-0.0183663	0.0264752	-0.245127	0.0882936	-0.0728454	0.0103842		6.9629	6.17273	4.16591	2.31034	3.01436	5.28392
ACH-000683	SNU503	Colorectal Adenocarcinoma	Bowel	0.014263	-0.128868	-6.49e-06	-0.0337759	-0.059171	-0.212115		4.39094	4.68089	3.0268	4.15056	3.40599	4.1152
ACH-000736	SNU601	Esophagogastric Adenocarcinoma	Esophagus/Stomach	-0.0905967	-0.642327	-0.0190526	0.00528359	-0.156818	-0.118139		2.62994	6.00248	3.93263	5.2211	4.51096	4.75702
ACH-000532	SNU61	Colorectal Adenocarcinoma	Bowel	-0.0387854	-0.916598	-0.427694	-0.041283	-0.374363	-0.469079		1.02857	5.28651	2.8953	2.4489	3.01257	4.4489
ACH-000325	SNU620	Esophagogastric Adenocarcinoma	Esophagus/Stomach	-0.296706	-0.393741	0.0598983	0.0224472	-0.0392499	-0.165151		0.201634	5.851	3.76235	4.38819	3.57773	4.47249
ACH-000370	SNU626	Diffuse Glioma	CNS/Brain	-0.240373	-0.433275	-0.126465	-0.532761	-0.239924	-0.16242		4.52544	5.53481	5.79494	4.35826	4.07553	4.73335
ACH-001664	SNU638	Esophagogastric Adenocarcinoma	Esophagus/Stomach	-0.362496	-0.178697	-0.381072	-0.016612	-0.199435	-0.0964928		5.38681	5.99639	4.39025	4.23573	3.32193	4.66278
ACH-000344	SNU668	Esophagogastric Adenocarcinoma	Esophagus/Stomach	-0.887766	-0.253832	-0.416309	0.036254	-0.277256	0.052018		4.25475	4.40735	6.03078	3.60526	2.98003	3.30597
ACH-000407	SNU685	Endometrial Carcinoma	Uterus	-0.558605	-0.533165	-0.0905817	-0.0153927	-0.200688	-0.100172		4.54226	5.14568	5.09887	4.54782	3.70266	5.49057
ACH-000898	SNU719	Esophagogastric Adenocarcinoma	Esophagus/Stomach	-0.110065	-0.306547	0.0584042	-0.152351	-0.199466	-0.131836		0.226509	6.77505	4.96578	3.19219	4.16189	4.90304
ACH-000807	SNU738	Diffuse Glioma	CNS/Brain	-0.206979	-0.465976	-1.04856	0.0318092	-0.208029	-0.193388		4.43696	6.49554	7.00034	3.69153	1.87184	5.02591
ACH-002523	SNU739	Hepatocellular Carcinoma	Liver	-0.575207	-0.629008	-0.186265	-0.00149025	-0.272233	-0.00309294		5.31433	5.99254	5.35297	5.66903	4.94298	3.86888
ACH-000537	SNU761	Hepatocellular Carcinoma	Liver	-1.21069	-0.539266	-0.830749	-0.134551	-0.287331	-0.0862681		5.17672	3.81147	4.82833	4.98732	3.51728	1.79909
ACH-000460	SNU8	Ovarian Epithelial Tumor	Ovary/Fallopian Tube	-0.986436	-1.02302	-0.679465	0.0352349	-0.544745	-0.125401		3.93734	5.06393	4.80839	4.84248	3.46858	4.18428
ACH-000991	SNU81	Colorectal Adenocarcinoma	Bowel	0.0634044	-1.02906	0.0793293	-0.109004	-0.197835	0.0560858		1.03562	5.51854	3.86295	2.1635	4.13258	3.75061
ACH-000280	SNU840	Ovarian Epithelial Tumor	Ovary/Fallopian Tube	-0.740513	-0.53799	-0.302533	-0.109681	-0.209059	-0.0985309		3.83996	5.50589	5.90038	4.12102	4.2502	4.61883
ACH-000182	SNU869	Ampullary Carcinoma	Ampulla of Vater	-0.335177	-0.276962	-0.057904	0.133317	-0.298421	-0.0467907		6.73159	6.05593	4.77083	3.05137	3.32337	3.9486
ACH-000316	SNU886	Hepatocellular Carcinoma	Liver	-1.21097	-0.720715	-0.583414	-0.235765	-0.347959	-0.385104		4.5552	4.87184	5.2211	4.67751	3.03562	4.45615
ACH-000722	SNUC1	Colorectal Adenocarcinoma	Bowel	-0.254845	-0.922052	-0.277466	-0.154671	-0.136754	-0.235579		0.111031	5.17313	3.51096	0.443607	3.76871	4.93404
ACH-000959	SNUC4	Colorectal Adenocarcinoma	Bowel	-0.0132373	-0.598362	-0.0516625	0.138177	-0.110607	-0.216655		0.790772	5.59036	3.65306	4.86196	4.15947	4.89869
ACH-000970	SNUC5	Colorectal Adenocarcinoma	Bowel	0.0246352	-0.12709	-0.000550021	-0.0281133	-0.324819	0.0792996		4.62644	6.28983	5.85375	3.40735	3.91934	5.45746
ACH-001858	SSP25	Intraductal Papillary Neoplasm of the Bile Duct	Biliary Tract	-0.314095	-1.03302	-0.596654	0.0233735	-0.607131	-0.131562		5.0237	5.82985	4.88509	2.05311	4.04527	3.64731
ACH-000567	ST486	Non-Hodgkin Lymphoma	Lymphoid	-0.12503	-0.0498312	-0.00503704	0.0923632	-0.381498	-0.123752		1.04963	0.807355	0.713696	0.238787	0.189034	0.344828
ACH-000114	SU8686	Pancreatic Adenocarcinoma	Pancreas	-0.705567	-0.482531	-0.256552	0.00870747	-0.458355	-0.153463		4.87184	5.21607	4.16269	1.53605	4.47768	3.75382
ACH-000664	SUDHL1	Non-Hodgkin Lymphoma	Lymphoid	-0.0229024	-0.184468	-0.0319309	-0.0713573	-0.138462	-0.113241		0.275007	4.75969	0.367371	0.0565835	4.76182	4.05572
ACH-000271	SUDHL10	Non-Hodgkin Lymphoma	Lymphoid	-0.0360444	-0.0403069	0.196395	0.0552927	-0.401145	-0.122861		0.485427	0.443607	0.226509	0.505891	0.111031	0.0565835
ACH-000365	SUDHL4	Non-Hodgkin Lymphoma	Lymphoid	-0.123335	-0.159695	-0.0627803	-0.013711	-0.291962	-0.00702439		0.15056	0.250962	0.15056	0.847997	0.31034	0.238787
ACH-000660	SUDHL5	Non-Hodgkin Lymphoma	Lymphoid	-0.00184064	0.00931477	0.00554481	-0.0398299	-0.32565	-0.0103583		0.632268	0.925999	0.659925	0.925999	0.250962	0.31034
ACH-000656	SUDHL8	Non-Hodgkin Lymphoma	Lymphoid	-0.0110043	-0.0927264	-0.0738707	-0.122321	-0.126814	-0.239746		0.321928	0.189034	0.238787	0.15056	0.0703893	0.0565835
ACH-000652	SUIT2	Pancreatic Adenocarcinoma	Pancreas	-0.263343	-0.368151	-0.290557	-0.0238913	-0.4369	-0.26573		5.89651	6.61486	4.42828	2.91456	3.85997	5.26604
ACH-001388	SUM102PT	Invasive Breast Carcinoma	Breast	-0.303822	-0.223818	-0.482933	-0.048273	-0.649188	-0.226504		1.37295	2.73769	0.669027	0	1.91073	0.970854
ACH-001389	SUM1315MO2	Invasive Breast Carcinoma	Breast	-0.708186	-0.46024	-0.131883	0.0266878	-0.240348	-0.218145		6.15543	5.48382	4.03474	2.9782	2.64616	4.30961
ACH-001390	SUM149PT	Invasive Breast Carcinoma	Breast	-0.233253	-0.671234	-0.316581	0.0811676	-0.300185	0.108983		3.21257	3.75702	2.45681	2.74201	3.11103	5.24679
ACH-001391	SUM159PT	Invasive Breast Carcinoma	Breast	-0.188281	-0.492284	-0.185161	0.000267168	-0.424809	-0.12643		2.61589	5.5245	4.06091	3.63575	3.25701	4.52231
ACH-001392	SUM185PE	Invasive Breast Carcinoma	Breast	-0.0497237	-0.461667	0.0803401	-0.266519	-0.253508	0.0267413		0.454176	3.1375	0.722466	4.20555	3.84398	2.83794
ACH-001393	SUM190PT	Invasive Breast Carcinoma	Breast	-0.028619	-0.106329	0.0574062	-0.0869038	-0.20222	-0.0176327		1.40599	4.26153	1.20789	3.67129	3.25399	3.49057
ACH-001394	SUM229PE	Invasive Breast Carcinoma	Breast	-0.882193	-0.157735	-0.156597	0.238482	-0.449846	-0.181185		3.61117	4.75221	3.18269	3.28096	4.63401	3.50208
ACH-001396	SUM52PE	Invasive Breast Carcinoma	Breast	-0.720038	-0.491961	-0.101845	-0.126391	-0.313961	-0.0236117		3.56925	3.10769	1.62761	2.82782	4.56255	4.31759
ACH-000226	SUPM2	Non-Hodgkin Lymphoma	Lymphoid	-0.093445	-0.15469	-0.0164335	0.0552353	-0.415255	-0.175939		2.13093	3.81147	3.3147	0.0976108	5.48285	0.0976108
ACH-000953	SUPT1	T-Lymphoblastic Leukemia/Lymphoma	Lymphoid	-0.119417	-0.140828	0.0432043	-0.136809	-0.481791	-0.37855		2.42492	0.378512	3.29572	0.0703893	0.575312	0.201634
ACH-001668	SUSA	Non-Seminomatous Germ Cell Tumor	Testis	-0.229454	-0.522442	0.0488657	-0.191272	-0.115141	0.20006		3.19377	3.41278	1.56071	4.1914	2.22342	5.38578
ACH-000437	SW1088	Diffuse Glioma	CNS/Brain	-0.380158	-0.643955	-0.669341	-0.0699225	-0.368442	-0.172378		4.57471	6.41397	5.36247	4.29499	3.77926	2.95977
ACH-000489	SW1116	Colorectal Adenocarcinoma	Bowel	-0.192466	-0.643066	-0.392714	-0.172108	-0.0617687	-0.0546706		1.44361	5.27128	4.67864	0.31034	3.13258	4.28244
ACH-000890	SW1271	Lung Neuroendocrine Tumor	Lung	-0.380878	-0.72884	-0.532819	-0.0145156	-0.22773	-0.339981		6.10287	7.7241	6.19042	4.48607	2.87381	6.1206
ACH-000470	SW1463	Colorectal Adenocarcinoma	Bowel	-0.258788	-0.409461	-0.535394	0.0893273	-0.137889	-0.269955		1.68257	5.28651	3.58856	1.26903	3.36597	4.58916
ACH-001398	SW156	Renal Cell Carcinoma	Kidney	-0.348021	-0.18891	0.109096	0.0862231	-0.0824019	-0.306406		5.48704	3.90689	3.19061	2.81967	2.67807	4.2032
ACH-000677	SW1573	Non-Small Cell Lung Cancer	Lung	-0.367431	-0.998837	-0.124425	-0.147804	-0.260909	-0.301044		4.33342	6.37747	6.58976	3.99277	3.25399	6.24317
ACH-000155	SW1990	Pancreatic Adenocarcinoma	Pancreas	-0.421763	-0.130713	0.0820214	-0.182246	-0.295875	-0.428903		5.37539	5.85574	4.14323	2.9542	3.12598	6.88277
ACH-000820	SW403	Colorectal Adenocarcinoma	Bowel	-0.604616	-0.0541791	-0.106198	-0.0435834	0.0323539	0.286495		1.26303	5.62059	3.15218	4.16027	4.29793	3.9982
ACH-000958	SW48	Colorectal Adenocarcinoma	Bowel	-0.00033537	-0.716213	-0.0956854	-0.0588023	-0.132977	-0.327452		2.38957	6.12866	4.59813	0.189034	3.19377	5.15826
ACH-000163	SW579	Head and Neck Squamous Cell Carcinoma	Head and Neck	-0.594062	-0.265886	-0.559488	-0.0854836	-0.091343	-0.0176004		7.39206	6.17133	5.34908	4.40803	3.89821	4.30743
ACH-000651	SW620	Colorectal Adenocarcinoma	Bowel	-0.0498008	-0.576097	-0.0268756	-0.0561699	-0.135619	-0.0573861		2.52356	6.25833	5.09972	1.8953	1.94111	5.34127
ACH-001399	SW626	Colorectal Adenocarcinoma	Bowel	-0.277537	-2.42454	-0.903138	0.0960506	-0.0603055	-0.440297		3.59216	6.65277	5.06953	4.93216	3.05832	5.19928
ACH-001402	SW756	Cervical Squamous Cell Carcinoma	Cervix	-0.247376	-0.506314	-0.212235	-0.184998	-0.447919	-0.289806		5.15987	6.96913	5.33092	3.66676	4.11603	5.30961
ACH-000421	SW837	Colorectal Adenocarcinoma	Bowel	-0.0504851	-1.35697	-0.152781	0.0103639	-0.218679	-0.192347		1.54597	6.83238	5.19259	4.01614	4.03034	5.3345
ACH-000680	SW948	Colorectal Adenocarcinoma	Bowel	-0.33217	-0.338108	0.0360186	-0.19337	-0.406757	-0.570083		1.09761	5.68538	4.0635	3.94205	3.79286	4.37086
ACH-001400	SW954	Squamous Cell Carcinoma of the Vulva/Vagina	Vulva/Vagina	-0.723994	-0.0352826	-0.353937	-0.200257	-0.603459	-0.132751		2.28096	1.852	0.739848	1.5656	2.12433	0.773996
ACH-001274	SW982	Synovial Sarcoma	Soft Tissue	-0.761163	-0.225975	-0.788404	-0.106999	-0.0885263	-0.458944		7.1266	6.38905	5.55704	3.66107	3.80941	4.47768
ACH-001275	SYO1	Synovial Sarcoma	Soft Tissue	-0.31225	-0.418192	0.00867993	0.179389	-0.229943	-0.282354		4.80632	6.21121	5.27352	5.6761	3.39094	4.51728
ACH-000018	T24	Bladder Urothelial Carcinoma	Bladder/Urinary Tract	-0.677417	-0.479861	-0.502353	-0.239909	-0.392165	-0.200025		5.88044	6.84411	6.19239	3.83895	3.60407	5.14934
ACH-002021	T3M3	Gestational Trophoblastic Disease	Uterus	-0.728853	-0.651824	0.115866	-0.16031	-0.0132207	-0.102378		3.70155	6.78123	5.83213	4.05832	5.34802	6.83023
ACH-000085	T3M4	Pancreatic Adenocarcinoma	Pancreas	-0.34365	-0.394891	-0.062176	0.0113451	-0.108984	-0.36173		3.94953	6.26847	3.48027	2.64847	3.61471	4.80374
ACH-002042	T3M5	Head and Neck Squamous Cell Carcinoma	Head and Neck	-0.844204	-0.578372	-0.59428	-0.215119	-0.338963	-0.112505		4.86443	4.99503	4.63169	2.80941	2.65535	3.18428
ACH-000147	T47D	Invasive Breast Carcinoma	Breast	-0.139684	-0.566787	0.016547	-0.0817766	-0.460186	-0.0447724		4.16993	5.85025	3.55704	4.32984	4.9397	5.16551
ACH-000381	T84	Colorectal Adenocarcinoma	Bowel	-0.216582	-0.372785	0.0389326	-0.0802918	-0.236123	-0.264135		2.64616	5.70791	4.38543	3.12598	3.6311	5.28207
ACH-000571	T98G	Diffuse Glioma	CNS/Brain	-0.458386	-0.580629	-0.605667	-0.0745468	-0.295198	-0.121863		5.52951	5.79051	5.12805	4.73715	3.52482	4.14323
ACH-001669	TANOUE	B-Lymphoblastic Leukemia/Lymphoma	Lymphoid	-0.220386	-0.081825	0.00597693	0.028538	-0.127047	-0.148214		0.275007	0	0.475085	0.238787	1.01436	0
ACH-001670	TASK1	Embryonal Tumor	CNS/Brain	-0.135418	-0.192745	0.00666154	-0.0118076	-0.032662	0.112709		4.11103	4.81506	3.06523	4.81813	2.85997	4.62702
ACH-001283	TC106	Ewing Sarcoma	Bone	-0.233893	-0.120273	-0.0207824	0.0241786	-0.19851	-0.023781		3.44095	3.88655	3.66676	5.46009	2.93357	4.15299
ACH-001430	TC138	Ewing Sarcoma	Bone	-0.0542836	-0.468644	0.112126	-0.134118	-0.0863748	0.0568273		4.13996	5.92291	4.98003	6.25682	4.80426	4.56742
ACH-001431	TC205	Ewing Sarcoma	Bone	0.0452048	-0.0918589	0.152315	-0.0379275	-0.200205	-0.263195		0.807355	0	3.80323	5.32553	2.52857	3.77294
ACH-000424	TC71	Ewing Sarcoma	Bone	-0.0532199	-0.0536749	-0.0358001	-0.261395	-0.241947	0.00725783		3.97911	4.47184	3.89336	5.52701	2.64616	4.42694
ACH-000502	TCCPAN2	Pancreatic Adenocarcinoma	Pancreas	-0.810873	-0.135945	-0.44526	0.0777717	-0.64889	-0.070266		6.53869	5.0018	4.69711	2.10769	3.85898	3.1811
ACH-000720	TCCSUP	Bladder Urothelial Carcinoma	Bladder/Urinary Tract	-0.290487	-0.256969	-0.14337	-0.0182457	-0.254615	-0.0604229		5.40395	6.07168	5.97292	5.22882	4.2817	3.95047
ACH-000561	TDOTT	Esophageal Squamous Cell Carcinoma	Esophagus/Stomach	-0.1872	-0.0689307	-0.143993	-0.151416	-0.214545	-0.0698104		4.69377	5.71973	2.93357	3.38681	4.65076	3.70487
ACH-000647	TE1	Esophageal Squamous Cell Carcinoma	Esophagus/Stomach	-0.159392	-0.289976	-0.0723183	-0.00845811	-0.399882	-0.471783		4.35403	8.56133	4.59872	3.41143	4.59991	5.20203
ACH-000318	TE10	Esophageal Squamous Cell Carcinoma	Esophagus/Stomach	-0.256579	-0.0340787	-0.0856818	0.0196418	-0.362437	-0.0768872		5.00135	4.85	3.84499	2.07382	4.19692	4.67525
ACH-000488	TE11	Esophageal Squamous Cell Carcinoma	Esophagus/Stomach	-0.516428	-0.149641	-0.30153	0.0145576	-0.374647	-0.239814		5.03298	5.01436	3.48929	3.08236	4.04352	4.05224
ACH-000917	TE4	Esophageal Squamous Cell Carcinoma	Esophagus/Stomach	-0.202847	-0.277736	-0.00334405	-0.110893	-0.22524	-0.0539711		3.59335	4.27947	4.5552	4.49761	3.57046	3.78346
ACH-000408	TE5	Esophageal Squamous Cell Carcinoma	Esophagus/Stomach	-0.665554	-0.411177	-0.146192	0.116724	-0.583675	-0.224195		4.66846	4.84649	3.35614	3.4019	5.38716	3.78869
ACH-000605	TE6	Esophageal Squamous Cell Carcinoma	Esophagus/Stomach	-0.394979	-0.231689	0.03817	0.0669011	-0.228922	-0.442138		6.29609	5.32229	3.56925	1.43296	3.70708	5.19456
ACH-000452	TE8	Esophageal Squamous Cell Carcinoma	Esophagus/Stomach	-0.549988	-0.194206	-0.165409	-0.0411508	-0.266841	-0.052176		5.61206	5.337	5.7366	5.56163	3.85798	4.88264
ACH-000694	TE9	Esophageal Squamous Cell Carcinoma	Esophagus/Stomach	-0.470783	-0.107799	-0.156245	-0.045286	-0.265393	-0.208216		4.37573	4.95791	4.19219	3.60051	4.19535	4.33985
ACH-000397	TEN	Endometrial Carcinoma	Uterus	-0.57615	-0.679079	-0.559598	-0.0562506	-0.179617	-0.0231471		5.3726	6.17672	5.58075	2.31904	3.17153	4.85599
ACH-000387	TF1	Acute Myeloid Leukemia	Myeloid	-0.0960612	-0.128969	-0.00873875	0.0226091	-0.291384	-0.0600637		2.71149	0.238787	0.15056	0.344828	2.6893	4.37782
ACH-001673	TFK1	Intraductal Papillary Neoplasm of the Bile Duct	Biliary Tract	-0.258209	-0.169294	-0.585618	0.0198026	-0.18013	-0.0902656		5.07468	5.1981	5.18309	1.37295	3.11437	4.02591
ACH-002023	TGBC18TKB	Ampullary Carcinoma	Ampulla of Vater	-0.185422	-0.1757	-0.288062	-0.0856837	-0.235759	-0.0796043		5.32625	6.63183	5.09466	3.4489	3.43962	3.92979
ACH-001861	TGBC1TKB	Intracholecystic Papillary Neoplasm	Biliary Tract	-0.0668186	-0.612225	-0.445245	0.0568568	-0.458942	-0.100721		2.83996	5.8515	4.6241	3.07553	5.16752	4.76235
ACH-001862	TGBC52TKB	Ampullary Carcinoma	Ampulla of Vater	-0.915201	-0.143384	-0.859519	-0.110419	-0.249032	-0.449461		5.85624	5.09803	4.45418	0.263034	3.48929	3.54844
ACH-001674	TGW	Neuroblastoma	Peripheral Nervous System	-0.0646896	-0.0256789	0.101765	-0.0143427	-0.152772	-0.10614		0.15056	0.0143553	5.1807	5.62381	2.74201	4.54102
ACH-000146	THP1	Acute Myeloid Leukemia	Myeloid	-0.206439	-0.165797	-0.0144419	0.0846586	-0.107184	0.0766137		2.09761	1.32769	2.72683	1.23266	1.32769	2.79494
ACH-001863	TKKK	Intraductal Papillary Neoplasm of the Bile Duct	Biliary Tract	-0.303925	-0.649023	-0.0774686	-0.0632981	-0.428932	-0.515635		5.09001	6.69558	4.21412	3.22651	3.95233	5.80581
ACH-000592	TM31	Diffuse Glioma	CNS/Brain	-0.554267	-0.336047	-0.396569	-0.245129	-0.337349	-0.179181		5.55213	6.43463	4.99774	3.27202	4.14405	4.04876
ACH-002080	TN2	Neuroblastoma	Peripheral Nervous System	-0.0704436	-0.0746726	-0.20126	-0.141873	-0.0227629	-0.0609207		0.214125	0.226509	4.69877	0.238787	3.39643	0.669027
ACH-001403	TO14	Ovarian Epithelial Tumor	Ovary/Fallopian Tube	-1.26535	-0.35025	-0.317956	-0.216464	-0.352924	-0.341094		4.48027	4.02945	3.89627	5.926	3.03386	2.88166
ACH-000048	TOV112D	Ovarian Epithelial Tumor	Ovary/Fallopian Tube	-0.12626	-0.0382647	0.112343	-0.076392	-0.250077	-0.0593536		4.86542	5.90833	4.41007	4.94251	3.59574	5.62848
ACH-000885	TOV21G	Ovarian Epithelial Tumor	Ovary/Fallopian Tube	-0.498201	-0.423442	-0.530239	0.00693216	-0.221477	-0.115646		5.03386	5.56529	4.66562	5.01525	3.80219	4.63807
ACH-002025	TT1TKB	Colorectal Adenocarcinoma	Bowel	-0.10122	-0.310395	-0.121623	-0.220067	-0.0148872	-0.294362		2.34199	6.25248	3.93452	1.80323	3.85499	3.99005
ACH-000716	TT2609C02	Well-Differentiated Thyroid Cancer	Thyroid	-0.428521	0.0190686	-0.296018	-0.0403963	-0.234682	-0.276573		6.4663	6.09866	5.80349	0.321928	2.62761	5.1534
ACH-001750	TTC442	Rhabdomyosarcoma	Soft Tissue	-0.264123	-0.556432	-0.179019	0.0154177	-0.553165	-0.177296		4.40054	6.73742	5.46336	5.38785	4.52795	4.64155
ACH-001211	TTC549	Embryonal Tumor	CNS/Brain	-0.141493	-0.428291	-0.0226968	-0.0757995	-0.225497	-0.27303		5.97911	6.58721	5.43896	5.54844	3.45681	5.23573
ACH-000597	TTC709	Embryonal Tumor	CNS/Brain	-0.0300566	-0.923771	0.0759501	-0.25242	-0.17838	-0.226269		2.09085	6.32787	5.28281	6.33878	2.34483	5.50716
ACH-000459	TUHR10TKB	Renal Cell Carcinoma	Kidney	-0.339411	-0.208214	-0.366978	0.00795246	-0.468186	-0.0490478		7.72014	6.48527	5.33056	4.34127	2.97085	5.26866
ACH-000317	TUHR14TKB	Renal Cell Carcinoma	Kidney	-1.43973	-0.0981379	-0.162527	-0.119516	-0.0331785	0.0380591		7.69718	4.72356	5.41312	1.07724	1.59455	4.20711
ACH-000495	TUHR4TKB	Renal Cell Carcinoma	Kidney	-0.359137	-0.292761	-0.181	-0.0900808	-0.145368	-0.0208414		7.73112	5.57803	4.7126	0.0703893	1.75275	5.02503
ACH-000430	TYKNU	Ovarian Epithelial Tumor	Ovary/Fallopian Tube	-0.450244	0.00946103	0.121674	-0.0293642	-0.283885	-0.407912		6.16491	5.95954	3.05832	4.67638	1.37851	5.07425
ACH-000040	U118MG	Diffuse Glioma	CNS/Brain	-0.780906	-0.417881	-0.0796488	0.101359	-0.304446	-0.20276		6.2854	6.95373	5.80245	4.31325	4.03122	3.65191
ACH-000232	U251MG	Diffuse Glioma	CNS/Brain	-0.958006	-0.13444	-0.728956	-0.138281	-0.304979	-0.0955197		6.4451	4.7761	4.75809	2.98914	2.19535	1.76977
ACH-001172	U251MGDM	Diffuse Glioma	CNS/Brain	-0.596345	-0.140553	-0.231835	-0.046646	-0.225664	-0.0949763		5.30122	5.03914	4.4489	5.19889	2.84197	2.64616
ACH-001677	U2904	Non-Hodgkin Lymphoma	Lymphoid	-0.351988	-0.0805551	0.000612707	0.102054	-0.190999	-0.0785733		0.124328	1.39506	0.0143553	0	0.0143553	0
ACH-000364	U2OS	Osteosarcoma	Bone	-0.622089	-1.05563	-0.268151	-0.172854	-0.465813	-0.0689375		4.25172	5.82146	5.77321	5.51349	4.32841	5.99639
ACH-000036	U343	Diffuse Glioma	CNS/Brain	-0.521907	-0.126345	-0.438475	-0.0334926	-0.386407	-0.109826		5.80219	4.86443	5.12887	4.75435	3.01436	2.35896
ACH-000075	U87MG	Diffuse Glioma	CNS/Brain	-0.373089	-0.249912	-0.177563	-0.0553912	-0.387167	-0.0429688		5.5735	5.23228	5.05615	1.13093	2.05658	4.58135
ACH-000406	U937	Acute Myeloid Leukemia	Myeloid	-0.226369	-0.188358	-0.0268638	0.0373863	-0.0244447	-0.0568769		0.321928	0.137504	0.0565835	0.214125	2.17313	0.0840643
ACH-000579	UACC257	Melanoma	Skin	-0.221222	-0.134485	-0.169361	0.11275	-0.245735	-0.293173		5.55735	5.99322	4.774	3.38128	2.09424	4.52042
ACH-000425	UACC62	Melanoma	Skin	-0.58453	-0.161254	0.0909898	-0.0376811	-0.264334	-0.101609		8.37426	4.81506	4.94251	3.98641	1.8953	4.51916
ACH-000554	UACC893	Invasive Breast Carcinoma	Breast	-0.360463	-0.031375	-0.106229	-0.100328	-0.3284	-0.048831		4.88557	4.54473	3.69042	2.51854	4.90641	5.74281
ACH-000741	UBLC1	Bladder Urothelial Carcinoma	Bladder/Urinary Tract	-0.206105	-0.394749	-0.498204	0.120796	-0.549453	-0.209499		4.96947	5.08661	4.25626	4.11603	4.30012	3.38128
ACH-001685	UHO1	Hodgkin Lymphoma	Lymphoid	-0.168548	-0.245533	0.051484	-0.0725996	-0.308006	-0.119398		2.61117	3.57046	2.31034	0.0976108	0.83996	2.84398
ACH-001687	UMRC3	Renal Cell Carcinoma	Kidney	-0.68622	-0.308496	-0.308562	-0.0115512	-0.200552	-0.362567		3.61706	3.28983	2.16027	2.17632	2.71149	2.29278
ACH-001688	UMRC7	Renal Cell Carcinoma	Kidney	-0.555558	-0.503339	-0.975283	-0.16935	-0.310936	-0.431967		3.80426	3.63691	2.64155	0.879706	1.91839	2.72465
ACH-000834	UMUC1	Bladder Urothelial Carcinoma	Bladder/Urinary Tract	-0.794167	-0.198471	-0.432127	-0.101435	-0.357974	-0.135641		4.63807	5.16511	4.13586	0.176323	3.74953	3.51223
ACH-001412	UMUC10	Bladder Urothelial Carcinoma	Bladder/Urinary Tract	-0.370371	-0.386682	-0.132016	-0.108153	-0.827139	-0.143521		5.13299	6.73647	5.15421	5.80941	5.70072	4.81762
ACH-001413	UMUC11	Bladder Urothelial Carcinoma	Bladder/Urinary Tract	-0.446371	-0.153093	-0.364114	-0.0241282	-0.232287	-0.224431		4.99322	5.57622	5.87873	1.64616	2.58496	5.34802
ACH-001407	UMUC13	Bladder Urothelial Carcinoma	Bladder/Urinary Tract	-0.169307	-0.226147	-1.08227	-0.179882	-0.774538	-0.649475		4.38474	4.46336	4.61235	4.07468	3.16832	4.46074
ACH-001408	UMUC14	Urethral Cancer	Bladder/Urinary Tract	-0.177	-0.38313	-0.204869	-0.0508695	-0.515376	-0.101421		4.62644	5.96463	4.6837	3.0321	5.11395	4.19849
ACH-001409	UMUC16	Bladder Urothelial Carcinoma	Bladder/Urinary Tract	-0.294342	-0.739527	0.057065	-0.0206615	-0.500006	0.159707		4.56499	6.20574	4.52042	1.9486	4.57773	4.18745
ACH-000522	UMUC3	Bladder Urothelial Carcinoma	Bladder/Urinary Tract	-0.696037	-0.181622	-0.36137	0.00179039	-0.116111	-0.160969		5.89506	6.67652	5.0505	4.16672	1.67807	5.49697
ACH-001411	UMUC5	Bladder Squamous Cell Carcinoma	Bladder/Urinary Tract	-0.267628	-0.307156	-0.0955391	0.169904	-0.534314	-0.577793		3.91934	6.0663	4.17552	3.36877	3.83188	3.9644
ACH-001414	UMUC6	Bladder Urothelial Carcinoma	Bladder/Urinary Tract	-0.406156	-0.586316	-0.763391	0.121224	-0.422153	-0.418792		2.9241	5.26941	3.49825	0.970854	2.774	4.18031
ACH-001415	UMUC7	Bladder Urothelial Carcinoma	Bladder/Urinary Tract	-0.338447	-0.871946	-0.185129	-0.0212074	-0.346383	-0.257007		3.9364	7.14812	5.46728	4.57531	4.44493	5.38336
ACH-001416	UMUC9	Bladder Urothelial Carcinoma	Bladder/Urinary Tract	-0.166163	-0.293035	-0.348978	-0.183518	-0.711933	-0.323759		3.98185	4.66278	4.29278	0	5.25701	4.12681
ACH-000262	UOK101	Renal Cell Carcinoma	Kidney	-0.768373	-0.184305	-0.0635784	0.0818439	-0.196536	-0.282681		7.28512	5.34873	4.92172	0.933573	3.18269	4.32121
ACH-001690	UPCISCC026	Head and Neck Squamous Cell Carcinoma	Head and Neck	-0.148205	-0.549209	-0.907799	-0.0509712	-0.328143	-0.0717949		3.63575	6.46303	3.29278	0.85599	2.43563	2.81147
ACH-001691	UPCISCC029A	Head and Neck Squamous Cell Carcinoma	Head and Neck	-1.0231	-0.688107	-0.138167	0.0568204	-0.271563	-0.138843		5.03694	5.35226	4.60881	3.94579	3.72028	3.13093
ACH-001692	UPCISCC040	Head and Neck Squamous Cell Carcinoma	Head and Neck	-0.877039	-0.463976	-0.404966	-0.101126	-0.398466	-0.0140209		3.37156	4.02237	2.25399	4.04352	4.08576	2.79286
ACH-001694	UPCISCC074	Head and Neck Squamous Cell Carcinoma	Head and Neck	-0.47959	-0.358292	-0.447177	-0.157704	-0.229457	-0.0612113		3.93357	4.90977	4.42559	2.26604	4.69766	2.62527
ACH-001696	UPCISCC111	Head and Neck Squamous Cell Carcinoma	Head and Neck	-0.395014	-0.969317	-0.597775	0.00532236	-1.05761	-0.124002		2.9542	3.53854	1.22651	3.48543	4.5097	2.41414
ACH-001698	UPCISCC116	Head and Neck Squamous Cell Carcinoma	Head and Neck	-0.14645	-0.452494	-0.00409817	-0.166393	-0.0759187	-0.217911		2.45154	3.4489	1.67356	1.9486	1.52607	2.65992
ACH-001699	UPCISCC131	Head and Neck Squamous Cell Carcinoma	Head and Neck	-0.796327	-0.513613	-0.291661	-0.0895202	-0.377262	-0.193684		3.89239	3.99367	3.10601	3.09255	4.28392	3.44361
ACH-001228	UPCISCC152	Head and Neck Squamous Cell Carcinoma	Head and Neck	0.0102422	-0.456496	0.163722	-0.074183	-0.264024	-0.0849168		0.584963	4.72901	3.3505	5.66278	3.86196	3.84599
ACH-001229	UPCISCC154	Head and Neck Squamous Cell Carcinoma	Head and Neck	-0.12185	-0.291959	-0.427705	-0.094448	-0.283918	-0.219847		1.94486	7.09128	3.46728	2.51096	4.45549	3.56071
ACH-001701	UPCISCC200	Head and Neck Squamous Cell Carcinoma	Head and Neck	-0.357211	-1.11296	-0.308059	-0.0421485	-1.30251	-0.192557		3.27501	5.1823	1.848	3.61353	5.02768	2.99277
ACH-002926	UPMD1	Ocular Melanoma	Eye	-0.0714546	-0.195968	0.0691508	-0.109555	-0.263114	-0.178519		3.50208	5.11312	3.99277	4.25701	2.09085	4.11603
ACH-001232	UW228	Embryonal Tumor	CNS/Brain	-0.48276	-0.272862	-0.0259275	-0.111329	-0.227612	0.0243378		6.27333	6.19653	5.50048	5.52576	4.0917	3.67129
ACH-001418	UWB1289	Ovarian Epithelial Tumor	Ovary/Fallopian Tube	-0.675876	-0.948976	-0.709649	-0.119599	-0.404106	-0.175441		3.89045	5.10224	3.47379	3.45022	3.40599	4.26754
ACH-001702	VAESBJ	Epithelioid Sarcoma	Soft Tissue	-0.489209	-0.145391	-0.0308243	-0.0294531	-0.255551	-0.239177		6.07895	4.41684	3.44626	4.35966	3.47897	4.09845
ACH-000115	VCAP	Prostate Adenocarcinoma	Prostate	-0.333677	-0.137621	-0.0146723	-0.0859387	-0.15639	-0.0160545		2.10769	4.44493	4.853	0.970854	3.0268	3.96255
ACH-000545	VMCUB1	Bladder Urothelial Carcinoma	Bladder/Urinary Tract	-0.757733	-0.141713	-0.288805	-0.0752542	-0.405316	-0.144928		4.70708	5.65163	3.7301	2.62761	3.88264	3.78555
ACH-000484	VMRCRCW	Renal Cell Carcinoma	Kidney	-0.334451	-0.390833	-0.457046	0.126633	-0.259767	-0.186701		6.80413	5.36877	5.30305	2.85	3.43563	3.06867
ACH-001419	VP229	Invasive Breast Carcinoma	Breast	-0.151189	-0.237712	-0.0587986	-0.139065	-0.358356	-0.250323		2.04264	3.91934	1.42761	0.0976108	4.29057	4.69265
ACH-001707	WAOSEL	Non-Hodgkin Lymphoma	Lymphoid	0.0467151	-0.0236238	-0.0224602	0.191348	-0.166096	-0.0564981		0.941106	0.0840643	0	0.0565835	0	0
ACH-001421	WERIRB1	Retinoblastoma	Eye	0.000396208	-0.0940462	0.0543502	-0.0836995	-0.113061	-0.349297		0.238787	0.978196	4.19219	4.25626	4.70764	4.54659
ACH-000304	WM115	Melanoma	Skin	-0.246804	-0.408149	0.25997	0.245505	-0.0683143	-0.19432		7.09845	6.59887	5.68173	4.15462	3.68145	3.9542
ACH-000661	WM1799	Melanoma	Skin	-0.168153	-0.270613	-0.35246	-0.164729	-0.398019	-0.137914		7.37112	5.69404	5.95907	2.7761	2.16672	4.35826
ACH-001239	WM2664	Melanoma	Skin	-0.143184	-0.0707433	-0.154713	-0.106352	-0.211744	-0.26477		6.42794	6.06156	5.46597	3.51602	2.14078	3.22033
ACH-002508	WM3211	Melanoma	Skin	-0.842822	-0.646572	-0.984737	-0.0330404	-0.372598	-0.406343		4.47703	6.14078	4.65134	3.59694	3.19377	3.852
ACH-002687	WM3772F	Ocular Melanoma	Eye	-0.00844434	-0.17387	0.19544	0.0964689	-0.0701629	-0.221955		5.53854	5.32048	3.86394	3.72465	2.91839	4.36877
ACH-000827	WM793	Melanoma	Skin	-0.131573	-0.23736	-0.111806	-0.0160241	-0.193379	-0.102531		5.9939	5.89215	5.36562	4.31759	2.92029	4.49506
ACH-000899	WM88	Melanoma	Skin	-0.339476	-0.0601023	-0.0196479	-0.0889238	-0.245935	-0.375776		7.60622	4.69153	6.25701	3.35896	2.83188	3.94298
ACH-000765	WM983B	Melanoma	Skin	-0.981407	-0.210918	-0.487819	0.0106473	-0.311856	0.00434922		6.84235	4.67073	5.72656	2.5656	3.32048	3.61117
ACH-001422	WPE1NA22	Prostate Adenocarcinoma	Prostate	-0.0858802	-0.139404	-0.0397122	-0.0420119	-0.148412	0.00119042		4.01792	6.34784	3.96625	2.78869	4.55888	2.7866
ACH-001709	WSUNHL	Non-Hodgkin Lymphoma	Lymphoid	-0.0818086	-0.150054	-0.0465613	0.0772828	-0.139453	-0.105252		0.286881	2.38681	0.0426443	0.879706	0.263034	0.505891
ACH-001295	Y79	Retinoblastoma	Eye	-0.102065	-0.143708	-0.0102936	0.0511872	-0.315286	-0.266312		0.124328	0.0565835	4.12184	4.7021	4.28983	4.69988
ACH-001277	YAMATO	Synovial Sarcoma	Soft Tissue	-0.223198	-0.296635	0.11876	-0.358528	-0.326178	0.326273		4.36807	4.89918	5.44062	6.58406	3.03738	3.75382
ACH-000332	YAPC	Pancreatic Adenocarcinoma	Pancreas	-0.544653	-0.236054	-0.95185	-0.0592279	-0.300295	-0.371427		6.81558	6.25871	4.89239	3.37434	4.1235	3.24489
ACH-000836	YD15	Head and Neck Squamous Cell Carcinoma	Head and Neck	-0.461166	-0.93164	-0.628481	-0.131188	-0.378542	0.0376024		5.22651	5.79233	4.8475	2.07382	3.9486	4.34056
ACH-000762	YD38	Head and Neck Squamous Cell Carcinoma	Head and Neck	-0.782353	-0.581748	-0.046507	-0.219949	-1.32446	-0.11563		4.1152	5.10936	4.34056	2.14731	8.16616	5.01525
ACH-000630	YD8	Head and Neck Squamous Cell Carcinoma	Head and Neck	-0.978515	-0.515511	-0.726761	-0.156281	-0.523493	-0.253183		5.03782	7.12371	6.23821	5.42156	3.85499	4.20633
ACH-000469	YH13	Diffuse Glioma	CNS/Brain	-0.698528	-0.608028	-0.149145	0.0648621	-0.532588	-0.216075		6.26978	6.6314	5.10601	5.30342	4.60644	4.47638
ACH-000570	YKG1	Diffuse Glioma	CNS/Brain	-0.779066	-0.215107	-0.706786	-0.0586285	-0.211803	-0.330685		6.53869	4.96116	5.92742	5.99322	3.11603	2.82171
ACH-001864	YSCCC	Intraductal Papillary Neoplasm of the Bile Duct	Biliary Tract	-0.156439	-0.229839	-0.22222	0.0204215	-0.426753	-0.113117		4.36317	5.45352	5.0505	5.43363	4.97911	2.05658
ACH-002847	YUHOIN0650	Melanoma	Skin	-0.0868184	-0.692623	-0.31743	-0.224586	-0.346516	-0.0445063		5.17113	9.93099	5.20711	4.36247	5.04963	4.55888
ACH-000097	ZR751	Invasive Breast Carcinoma	Breast	-0.439487	-0.730436	-0.157924	0.0259648	-0.200603	-0.235832		2.67582	4.43563	3.28096	2.76341	3.82375	4.95977

## Sheet: Tab 2- RNAseq Melanoma (TPM)
AchillesID	ACH-000788	ACH-000219	ACH-002001	ACH-002002	ACH-002003	ACH-000580	ACH-001041	ACH-000458	ACH-000805	ACH-000968	ACH-000401	ACH-001522	ACH-000014	ACH-000799	ACH-000274	ACH-000801	ACH-000632	ACH-000322	ACH-002458	ACH-002460	ACH-002459	ACH-000882	ACH-000550	ACH-000915	ACH-000404	ACH-002510	ACH-002511	ACH-000477	ACH-000884	ACH-000450	ACH-000881	ACH-001563	ACH-002512	ACH-001970	ACH-001566	ACH-001567	ACH-001568	ACH-001570	ACH-001973	ACH-002084	ACH-001982	ACH-001986	ACH-001990	ACH-000348	ACH-000614	ACH-002461	ACH-001645	ACH-000441	ACH-002005
Cell Line	A2058	A375	A375SKINCJ1	A375SKINCJ2	A375SKINCJ3	C32	CHL1DM	CJM	COLO679	COLO792	COLO800	HMY1	HS294T	HS695T	HS852T	HS936T	HS944T	HT144	HT144SKINFV1	HT144SKINFV2	HT144SKINFV3	IGR1	IGR39	IPC298	K029AX	M040416	M140325	MALME3M	MDAMB435S	MELHO	MELJUSO	MM127	MM160113	MM253	MM370	MM383	MM386	MM426	MM485	MMAC	NZM3	NZM42	NZM7	RPMI7951	RVH421	RVH421SKINFV1	SEKI	SH4	SKMEL19
Cancer Type	Melanoma	Melanoma	Melanoma	Melanoma	Melanoma	Melanoma	Melanoma	Melanoma	Melanoma	Melanoma	Melanoma	Melanoma	Melanoma	Melanoma	Melanoma	Melanoma	Melanoma	Melanoma	Melanoma	Melanoma	Melanoma	Melanoma	Melanoma	Melanoma	Melanoma	Melanoma	Melanoma	Melanoma	Melanoma	Melanoma	Melanoma	Melanoma	Melanoma	Melanoma	Melanoma	Melanoma	Melanoma	Melanoma	Melanoma	Melanoma	Melanoma	Melanoma	Melanoma	Melanoma	Melanoma	Melanoma	Melanoma	Melanoma	Melanoma
TSPAN6	3.43563	3.38681	3.27947	3.44626	2.96901	2.58736	3.8268	3.03034	3.31179	3.62877	2.55827	5.13011	2.96717	3.07724	4.08576	4.1819	3.91648	2.29572	2.43829	2.90881	2.86196	2.72028	2.91648	2.86196	3.49825	3.35755	3.17153	3.59216	4.0045	3.0054	3.16511	2.60644	3.45286	4.41616	4.26754	2.93923	2.65764	4.09761	2.75702	4.31687	3.77926	4.39917	4.74201	2.95606	4.32193	3.89045	4.19692	3.44758	3.904
TNMD	0	0	0	0.15056	0	0	0	0	0	0	0	0	0	0.0285692	0	0	0	0	0	0	0	0	0	0	0	0	0	0	0	0	0	0	0	0	0	0	0	0	0	0	0	0	0.0703893	0	0	0	0	0	0
DPM1	6.66448	7.66498	7.38767	6.76977	7.46369	7.09677	6.78241	7.00787	6.54952	5.50335	6.47946	6.99288	7.57599	6.25437	6.17333	6.33181	6.77189	7.85798	7.99141	7.86691	7.49929	6.03936	7.03683	6.27705	6.24374	6.33896	7.34642	6.4048	8.16752	6.16692	6.49282	6.60984	6.82985	6.9364	5.63081	6.76938	4.87283	6.66235	6.54597	7.17183	6.44559	6.66803	7.66959	7.23314	7.43296	6.80271	6.42391	6.80529	7.25758
SCYL3	2.62994	2.67582	2.81558	2.51096	2.97085	2.23266	2.52105	1.88753	3.11769	1.76553	2.21101	2.09085	2.38128	2.81762	2.50843	2.87381	2.30159	2.46728	2.37573	2.33914	2.70487	2.20789	1.9486	1.82375	2.47249	1.9222	2.86196	2.60644	2.16672	1.88753	1.91839	1.87578	2.37016	2.65076	1.58496	2.45943	1.04264	2.56803	2.97636	1.97085	2.51602	2.51349	1.64616	2.24489	2.52607	2.16672	2.10434	2.67356	2.34199
C1orf112	4.5735	4.82375	4.45681	3.7761	3.62059	3.31759	4.42223	2.50335	4.22574	3.34625	4.12516	2.76977	3.63923	3.81762	4.08661	5.22149	3.85997	3.89918	3.63227	3.39643	3.2765	3.6565	3.5373	3.81352	4.19219	2.35332	3.92884	3.91552	4.28466	3.81352	3.72356	3.63459	4.11853	3.50589	2.82985	3.96532	1.88753	4.17393	3.8339	4.09592	3.46336	3.15218	2.84398	3.20477	3.43696	3.53481	3.3505	3.59216	3.53481
FGR	0.0285692	0.0285692	0	0.111031	0.0143553	0.422233	0.0285692	0.0285692	0.0285692	0.0426443	0.0285692	0.0703893	0.0565835	0.0426443	0.0426443	0	0	0.0976108	0	0	0.0143553	0.0143553	0.0143553	0.176323	0	0	0.378512	1.21412	0.0840643	0	0	0.0285692	0	0.0285692	0.0703893	0.0143553	0.0285692	0.0285692	0	0.0285692	0	0.0143553	0	0.201634	0.0565835	0.0143553	0.0426443	0.0143553	0.0703893
CFH	3.14731	0.565597	0.286881	4.37295	0.485427	1.90304	0.124328	0.963474	0.263034	0.454176	0.275007	0.15056	0.263034	0.0976108	2.26303	3.74416	0.201634	1.38405	4.0054	3.9991	6.83453	0.333424	3.87971	1.55582	2.24489	1.46989	1.82782	0.9855	0.124328	0.0565835	0.0976108	2.90111	2.97269	0	0.226509	0.238787	0.137504	2.09761	3.81558	4.08831	0.0565835	0.263034	0.536053	2.44095	0.516015	1.21412	0.948601	0.238787	0
FUCA2	6.62498	4.64731	4.11603	4.74792	4.57531	6.36247	0.847997	5.44923	6.4632	5.13873	6.58451	6.11832	6.35067	5.82018	4.41549	6.6175	5.97545	6.03584	6.16048	6.20183	6.25588	6.47654	5.66477	6.20457	7.07874	6.31379	4.67299	5.18269	5.67044	6.85537	6.36772	5.61589	6.71191	6.36194	4.56377	5.9305	5.23879	5.42358	6.44857	6.00921	6.41143	6.61692	7.11155	6.53325	5.06005	5.94017	6.56773	5.4363	4.68201
GCLC	4.20789	4.50526	3.94486	3.89239	4.18666	4.70874	3.03386	5.95536	4.36877	3.61353	4.05572	4.7866	4.29278	3.64731	4.16912	4.48929	5.05137	3.95233	3.52356	4.59515	3.44626	3.61941	3.23113	4.24944	4.13422	3.77189	4.46597	4.19535	4.58014	4.48864	4.12433	3.14731	3.81352	4.94907	3.22342	3.20945	2.19219	3.97085	4.29866	3.77821	3.87971	4.46532	4.69098	3.6017	3.94392	2.56316	3.66789	5.33664	4.21568
NFYA	4.37156	4.20789	3.12763	3.20633	3.2854	3.80323	4.17951	3.38819	4.30889	3.99095	3.83996	4.91313	4.08151	3.59455	3.76871	4.13832	4.47119	4.28392	3.74308	3.59574	3.45022	3.51096	3.30159	4.0781	4.25701	3.83794	3.75275	4.0635	4.36107	4.2817	4.52105	2.78869	4.73498	4.65764	2.85	3.16027	3.37156	3.488	4.1177	4.26003	3.39506	4.11936	4.28466	3.86493	4.64962	3.30159	3.20945	5.12267	3.23266
STPG1	3.16832	3.0197	3	3.40054	2.852	4.23649	1.69599	3.72028	2.99095	2.69153	3.20633	2.41954	2.62994	3.48671	1.70487	3.0635	3.20477	2.79909	2.22959	2.08746	1.62293	3.4019	3.17473	3.02326	3.01257	2.51854	3.80529	2.59694	3.2032	2.85997	3.08236	1.9855	2.84197	3.38267	2.33628	2.57289	2.45154	2.51602	3.73444	3.23266	2.75061	2.31325	2.93168	2.88166	3.17153	2.848	2.65306	3.08406	3.20163
NIPAL3	4.9782	5.19456	5.2902	5.2211	5.45055	5.53356	4.61941	4.25475	4.18824	1.93357	4.15623	4.75702	5.04876	5.34589	4.31397	3.88362	4.77663	4.12598	4.9528	4.45812	3.69042	4.17233	4.28318	4.97407	3.80529	3.58976	5.90135	3.55949	5.45516	4.0009	4.76713	2.68706	3.09761	5.03034	3.23573	4.15381	3.39094	3.22342	4.12516	4.16752	4.07211	3.23419	4.39506	3.65421	4.21257	5.32517	4.24945	4.19849	1.57531
LAS1L	5.31107	5.91001	5.45878	5.86443	5.18309	5.16148	5.14078	5.15664	5.38612	5.35579	4.67807	5.03958	5.42122	4.749	6.09212	5.55305	5.95163	5.05875	4.60999	4.41751	4.08577	5.62936	5.78686	5.31759	5.41616	4.94017	5.47151	4.98322	5.56651	4.6011	5.5601	4.58256	5.59515	5.34979	4.73173	4.56864	4.73335	5.15623	5.15015	5.48349	5.12184	5.35861	4.8268	5.98254	5.54659	5.06048	5.46042	6.0343	5.33771
ENPP4	0.0285692	0.887525	1.23266	2.64847	0.871844	0.0840643	0.0426443	0.0143553	0.298658	0.0285692	1.42223	3.20945	1.24489	1.79909	0	0.0426443	1.81147	0.678072	0.879706	1.09085	0.978196	0.0426443	0.0426443	0.0143553	1.72683	0	0.978196	0.0285692	0	1.04264	0.0143553	0.0143553	0.0285692	2.02857	1.1635	0.62293	0.941106	2.24793	1.66903	1.73118	1.69153	1.23879	0	0.815575	0.0426443	0	0.0285692	0.0426443	0.0143553
SEMA3F	1.10434	1.3505	1.31034	3.84599	1.41684	0.659925	0.250962	2.69822	0.526069	0.275007	0.584963	0.0976108	0.659925	1.43296	0.0426443	1.98914	1.21412	1.43829	1.66903	1.26303	1.42223	1.41684	1.98914	0.464668	0.163499	0.575312	1.99277	0.545968	0.454176	0.650765	0.659925	0	1.5509	0.389567	1.74416	0.344828	0.111031	0.555816	0.400538	0.0143553	0.85599	0.782409	0.263034	1.5509	0.321928	1.12433	0.201634	0.454176	0.495695
CFTR	0.286881	0.0143553	0.0143553	0.0976108	0	2.33056	0.137504	0.0285692	0.275007	0.15056	0.250962	0.367371	0.201634	0.333424	0.31034	0.555816	0.0143553	0.367371	0	0.0426443	0	0.505891	0.722466	0.748461	0.432959	0	0	1.18903	0.485427	0.505891	0.0840643	0.0285692	0	0.333424	0.0426443	0.0426443	0	0.0840643	0	0.189034	0.378512	0.0840643	0	0.0565835	0.910733	0.137504	0.201634	0.214125	0.0840643
ANKIB1	4.90304	4.58857	4.38197	3.84599	4.54659	5.35014	4.4522	4.66334	4.26754	4.18824	4.37016	4.40871	4.90014	4.85947	3.60526	4.27501	3.84499	4.74201	4.29425	4.53792	4.29939	4.51159	4.48929	4.68706	4.12681	3.08066	3.55582	5.37434	4.27799	4.55213	4.2765	3.5097	4.03562	4.32625	3.64039	4.01703	3.31904	3.847	3.58616	4.67299	4.58376	3.66903	3.64961	4.76075	5.00315	4.46663	3.51349	4.66334	4.15462
CYP51A1	5.74819	4.58856	5.37121	5.33842	5.46009	7.03507	6.04023	4.90014	6.09149	6.42928	6.15522	6.42089	5.74766	5.22033	6.64962	6.07682	5.47086	5.20672	4.69321	5.16027	4.52168	5.82883	5.59664	7.02459	5.85823	5.51696	5.26941	6.48382	3.32337	6.45779	4.9542	6.69516	6.35156	5.99367	5.67186	4.15462	5.83996	5.69766	6.43646	6.29076	7.24222	6.73254	6.00023	4.52795	6.15076	6.12143	4.63633	6.78686	5.89845
KRIT1	5.09001	4.9364	4.7115	4.78136	5.04483	5.49889	5.61029	5.09466	5.58946	4.07468	4.56316	4.9991	5.4614	5.39815	4.28392	5.03166	4.13175	4.926	4.61353	4.56925	4.37573	4.84599	5.17153	5.37955	5.28021	4.10098	4.06091	5.65335	4.80323	4.9991	3.92029	4.26003	4.68032	5.65191	4.46597	5.06264	4.02945	4.7021	4.30086	4.71039	5.20711	4.46728	5.13381	4.83086	5.22612	4.5404	3.6311	5.32012	4.93452
RAD52	2.98003	3.35755	2.65992	2.89918	2.54844	2.95047	3.27053	3.65191	3.58496	2.74631	2.33342	2.09085	3.65421	2.90304	2.61117	2.80323	2.30743	3.33342	3.38543	3.34625	4.26978	4.63633	3.90785	3.53481	3.14731	2.83592	2.59216	3.2854	3.7148	3.46467	2.90497	2.31034	3.37712	2.89918	1.70929	2.23573	2.87381	1.848	2.44095	2.19849	2.848	2.31904	1.95233	3.64039	3.23419	3.20477	2.84398	2.72901	3.14568
BAD	5.63488	5.81788	5.41583	5.37608	5.3733	6.17991	4.95699	6.74187	5.34518	5.07125	5.72247	3.90689	5.83137	5.37226	6.57228	5.52951	5.54009	5.59335	5.27053	4.98959	5.08873	4.92077	6.31705	5.36842	5.2149	4.75275	4.77716	4.62994	5.97591	4.62819	6.41447	5.18309	4.23266	2.76128	4.31397	4.77347	4.22882	3.9982	2.83794	4.31179	2.98002	4.36457	2.58976	6.48816	5.71534	5.90111	3.35191	5.60999	5.26003
LAP3	5.90014	5.85922	6.14405	5.74335	5.99005	6.37539	5.27538	4.75596	6.19928	5.28725	5.58376	6.81865	6.05094	5.57592	6.15522	6.26529	6.72833	5.86022	5.39506	5.72192	5.44791	5.62381	5.67271	6.7412	5.56529	4.99005	6.15502	6.66078	6.19476	6.48591	6.3203	5.88435	7.01469	7.19308	3.96809	4.82273	3.25248	5.62965	7.60555	8.64825	6.17233	6.10182	5.78083	6.27594	5.66448	5.59305	4.9331	5.88069	6.24489
CD99	7.86245	5.5008	4.07211	7.48382	4.25701	8.58553	7.5575	7.98043	7.04023	9.07489	9.29609	7.77492	8.27561	8.59492	9.03472	8.3844	7.78129	8.67189	8.61747	8.62917	7.87234	8.93026	9.12846	8.3394	8.34252	7.44584	8.88139	9.78468	7.16571	8.01876	8.44997	8.46041	7.71273	6.46826	8.4709	8.82126	7.69432	8.29687	8.21573	8.51798	8.58699	9.08889	7.47395	8.66864	8.26852	7.96659	6.21801	8.32823	8.99961
HS3ST1	0.731183	0.545968	0.201634	0.389567	0.238787	0.443607	0.0426443	2.50589	0.669027	0.286881	1.48543	0.0426443	0.0976108	0.659925	0	0.411426	0.176323	0.111031	0.0426443	0.15056	0	0.0285692	0.15056	0.62293	0.226509	0.516015	0.495695	0.0426443	0.0143553	0.765535	0.411426	0.0143553	0.0143553	0.604071	0.0426443	0.443607	0.31034	0.214125	0.0285692	0.0976108	0.111031	0.124328	0.0840643	0.275007	0.799087	0.0143553	0.298658	0.124328	0.0703893
AOC1	0.0426443	0.0285692	0.0426443	1.774	0	0.15056	0.0565835	0.0143553	0.0703893	0.0840643	0.0703893	0.0426443	0.137504	0.111031	0.15056	0.0840643	0.137504	0	0.0976108	0.0840643	0.378512	0.0703893	0	0.0143553	0.163499	0	0.0565835	0.0143553	0.0976108	0.0840643	0.0426443	0.0285692	0	0.0703893	0	0	0.0143553	0.298658	0	0	0	0	0	0.111031	0.0426443	0.111031	0	1.19535	0
WNT16	0.250962	0.238787	0.176323	0.0426443	0.163499	0.0703893	0.0285692	0.0976108	0.298658	0.0426443	0.111031	0.0285692	0.226509	1.02857	0.275007	0.0143553	0.226509	0.226509	0.201634	0.0143553	0.226509	0.0565835	0.0285692	0.0285692	0.201634	0.0143553	0.0285692	0.0976108	0.176323	0.0143553	0.15056	0	0.0143553	0.0143553	0.0840643	0.0285692	0.0840643	0.0285692	0.0143553	0	0	0.0143553	0.0143553	0.0426443	0.15056	0.344828	0.0143553	0.124328	0.0143553
HECW1	0.0285692	2.21723	2.09085	2.87381	2.26303	0	0.0143553	0.367371	0	2.05658	0.0143553	0	2.43563	0	0.0285692	0.978196	0.847997	1.62761	0.555816	0.895303	0.516015	0	0.0143553	3.22188	2.9279	0	0.0143553	0.687061	1.23266	0	0	0	1.82375	0	3.04614	0	0	2.5509	0.0143553	0	0.687061	0.823749	0	2.81762	0.941106	2.70708	0	0	0
MAD1L1	5.61324	4.55336	3.65421	3.86394	3.25852	7.25493	4.81916	5.53481	6.33199	6.0217	7.11998	5.22381	6.9991	4.7761	7.17702	8.01586	4.03562	4.81404	3.52857	3.7301	3.36737	6.4441	7.05506	7.75736	7.02203	6.60184	6.64904	7.03771	6.79246	6.88252	7.10758	4.78869	6.02835	6.44973	7.76779	3.37712	6.12949	6.7845	5.23802	5.55612	6.40259	4.70321	4.89142	6.84197	6.70294	6.65335	3.99548	5.40088	6.7879
LASP1	6.93097	6.55873	5.95373	7.06781	5.54782	6.07403	5.58826	6.82158	5.53263	7.3175	6.97097	5.25323	6.47671	6.09592	7.51964	5.31325	6.22226	6.47103	6.18943	6.21296	6.38509	4.82629	7.69982	5.54288	6.49521	5.20828	6.88899	6.56605	6.07146	5.73091	5.96578	7.27668	6.05376	5.91385	5.08831	6.30159	4.76607	4.96255	5.52011	6.29352	5.97499	5.02503	5.7658	6.62103	5.69349	6.82972	6.38647	5.89724	5.01748
SNX11	4.51916	3.848	3.15056	3.02148	3.47119	4.22188	3.76977	4.52231	3.93546	5.61117	4.2149	3.97361	4.53605	2.6893	4.0063	4.55949	4.3792	4.18428	3.40327	3.73118	3.66676	4.19771	4.35544	3.98185	3.98185	3.44493	4.16832	3.87578	3.60407	3.38405	4.43095	3.64616	3.83188	4.04789	3.16993	3.07895	2.78869	3.89239	4.14568	4.59694	3.99548	4.32121	3.29425	3.847	3.90977	2.86196	3.81557	4.74792	4.01792
TMEM176A	0.0976108	0.0703893	0	0.226509	0	0.111031	0.0565835	0.124328	0.137504	0.189034	0.189034	0.201634	0.189034	0.226509	0.604071	0	0.137504	0	0.0143553	0	0.0285692	0.31034	0.124328	0	0.713696	0	0	0.31034	0.0565835	0.124328	0	0	0.226509	0.713696	0.163499	0.0565835	0.238787	0.238787	0	0	0	0.214125	0	0.0285692	0.0285692	0	0.0426443	0.189034	0
M6PR	7.37347	7.26388	6.51144	6.50367	7.0581	6.72751	6.80774	6.41346	7.51704	8.19106	6.79896	8.00141	7.6985	5.93993	7.2465	7.52121	7.30925	7.77096	7.29793	7.59679	8.09149	7.9847	7.91217	7.23429	7.67765	7.23984	5.05181	7.53013	7.50748	7.853	7.04308	6.30012	8.18344	8.10779	6.73755	5.37608	7.25115	6.50303	7.32751	7.98134	7.65413	7.53854	6.61412	7.18458	7.58646	6.39129	7.2879	7.15127	7.63945
KLHL13	2.0072	1.67807	0.731183	1.41684	1.46989	0.536053	0.815575	2.70044	2.88362	0.0426443	0.137504	2.25399	2.42761	0.83996	2.62761	3.47508	2.27501	1.1635	0.790772	1.66903	0.495695	0.0565835	1.15056	2.07382	2.04963	0.536053	0.903038	0.0976108	0.0426443	0.887525	1.70487	0.0143553	0.9855	1.91839	0.321928	1.39506	0.15056	2.53605	0.722466	1.7137	1.1635	1.22033	2.07724	0.0426443	1.09085	1.74416	2.46467	2.15381	0.333424
CYP26B1	0.0565835	1.78241	0.475085	3.41143	0.31034	2.99458	2.98185	2.63459	0.641546	1.75702	1.08406	2.27501	0.545968	2.62293	0.286881	1.09085	1.09085	0.963474	1.8953	1.28688	1.90689	0.0976108	4.19613	0.0565835	1.37851	0.176323	0.0840643	1.69153	0.333424	1.89142	3.27798	3.01792	0.15056	0.389567	0.400538	1.26903	0.15056	3.05832	0.124328	0.15056	1.40054	2.51349	1.03562	2.85	0.0703893	2.61353	2.34767	0.15056	0.344828
ICA1	3.32193	2.70929	3.82985	3.88166	3.53481	2.01078	1.29866	0.15056	2.19849	2.41684	4.05311	3.31325	2.85	2.62994	4.59813	2.81762	0.31034	2.23879	2.1375	3.34199	1.34483	0.250962	0.687061	4.07553	3.22497	2.0635	2.08066	0.275007	0.0703893	0.411426	1.75275	0.992768	0.641546	3.91169	0.176323	3.07039	0.594549	2.70929	3.37156	2.98732	2.87971	3.08576	2.22651	0.545968	3.6893	0.863938	0.0565835	3.52231	1.22651
DBNDD1	4.77873	4.12184	4.63401	4.0321	4.53854	5.37712	2.36177	3.7137	4.11853	3.848	4.39163	3.87578	4.57531	4.89918	3.42223	4.33271	4.35191	4.62469	3.90497	3.36457	2.38957	4.15299	2.58015	2.59932	3.49953	3.12433	3.9364	5.09803	4.33557	3.852	3.46205	3.61471	3.5008	3.24336	5.5735	4.42828	4.52607	4.77347	2.25399	4.29719	5.39403	5.05745	2.06695	3.32048	5.14731	2.41143	4.17153	6.17293	3.98641
ALS2	4.10685	3.74739	2.83188	3.95606	3.28392	5.33235	4.56986	3.88166	5.6985	4.1819	4.37851	4.69933	4.45088	4.65707	4.41819	4.86987	4.40939	4.06781	3.85599	3.92884	4.1035	4.37295	4.24565	4.30743	4.69877	4.14649	4.92505	4.84549	4.1643	4.28466	3.71699	5.19928	4.13586	3.90593	3.45418	4.21956	2.58496	4.15947	3.97545	4.46532	3.97728	4.17712	3.33485	4.59216	5.42559	5.15906	4.20555	4.89918	3.99729
CASP10	1.28688	1.16993	1.36177	2.65535	1.59455	0.910733	0.0285692	1.31034	1.36737	0.731183	0.176323	1.20789	1.48027	0.189034	0.0426443	1.45943	1.66903	0.713696	1.25701	1.86394	2.16027	1.48543	2.25701	1.44361	1.87971	0.15056	0.201634	1.87971	1.35614	2.11103	0.333424	0.0285692	1.70487	1.58496	1.02148	0.0143553	0.815575	1.55582	2.14731	1.60881	1.79909	0.163499	0.163499	2.88947	2.94673	2.18587	2.20477	2.18269	0.0976108
CFLAR	3.98732	2.92029	3.2765	4.20242	2.93734	4.77452	3.81455	3.75489	3.70598	4.82324	4.79753	3.90785	4.41007	3.5509	3.94111	4.01078	4.52982	4.36457	4.1643	4.63749	4.65306	4.16189	4.25248	3.65878	4.15866	3.95233	5.12681	4.5656	5.67356	3.80116	3.7761	4.96578	4.46597	3.33771	2.83794	2.70266	1.31034	3.37156	3.92029	3.49442	4.29646	3.71809	2.64616	5.48027	5.7339	4.83693	3.74739	5.21607	4.24413
TFPI	4.18666	0.9855	2.47768	6.27538	1.65992	2.51349	2.10434	2.16672	2.26604	0.238787	4.02326	3.09761	1.14405	0.176323	0.226509	0.263034	3.84398	1.85997	4.35473	5.30012	5.6011	3.28244	0.970854	2.06005	1.38957	1.41143	3.65764	0.321928	5.72274	0.367371	0.0976108	7.96959	3.20633	2.45681	1.31615	0.871844	0	2.54597	4.65992	1.82782	0.163499	0.189034	2.10769	4.86096	2.15381	6.27705	4.07639	3.13914	0.62293
NDUFAF7	3.87971	4.45352	4.32697	4.35896	4.45746	3.41007	4.69098	3	3.87381	3.30743	3.60763	4.41481	4.18824	3.78973	3.56803	3.21413	3.87971	4.00899	3.65764	3.75168	3.53232	4.27352	3.75061	4.04702	4.02592	4.10769	3.43563	3.41007	4.848	3.95327	3.84298	3.02148	3.97269	4.59932	3.71918	3.66903	3.79701	3.49569	3.34199	4.2032	3.07895	3.53107	3.33914	4.34767	3.67694	2.9542	4.81147	3.97085	4.41075
RBM5	6.30287	6.01369	4.47054	4.57894	4.86047	6.69585	7.18616	5.99345	5.98391	5.74953	6.02636	4.94767	6.14975	6.08937	6.58135	5.79129	6.37626	6.47816	6.26772	6.15178	6.95396	6.23074	6.54551	5.93145	6.42576	4.89045	6.29389	6.52058	6.32373	5.93569	6.22747	5.03694	5.30561	5.14282	4.29204	5.0635	4.27724	4.70487	4.06953	4.32481	4.24489	5.23688	5.51223	6.96578	6.23477	6.27929	5.53325	5.85524	5.08023
MTMR7	0.575312	0.367371	0.226509	0.31034	0.275007	0.713696	1.47508	1.08406	0.910733	0.250962	0.575312	0.526069	0.526069	0.389567	0.422233	0.604071	0.432959	0.389567	0.344828	0.389567	0.505891	0.505891	0.378512	0.443607	0.584963	0.687061	0.678072	0.62293	0.475085	0.400538	0.226509	0.62293	0.475085	0.669027	0.536053	0.704872	0.731183	0.432959	0.545968	0.879706	0.731183	0.831877	0.604071	0.400538	0.526069	0.678072	0.443607	0.613532	0.443607
SLC7A2	4.11936	2.03562	2.49057	2.08406	2.15056	0.565597	6.55413	0.9855	3.84398	1.35614	0.201634	3.16511	1.36177	0.536053	1.02857	3.01078	2.05658	0.545968	0.15056	0.687061	0.298658	4.33342	0.0285692	2.7866	5.17991	1.88753	2.07382	3.25096	0.604071	2.98732	0.659925	4.54782	1.85599	4.1035	3.97361	0.678072	1.07039	1.27501	2.41954	2.22342	1.70487	2.03914	5.28688	0.604071	2.45154	1.24489	3.45812	2.50335	0.910733
ARF5	7.29195	6.77334	6.95594	6.62629	6.84975	8.01061	7.56194	6.52966	7.73403	7.92825	7.29701	6.23515	7.53597	7.82063	7.78529	7.0445	6.81391	6.86666	6.8475	6.71039	6.28188	6.97694	7.40054	6.85125	6.79468	7.09191	5.84172	7.88959	7.01268	7.48527	7.1266	5.82833	6.35491	6.54241	6.96243	7.5238	6.52935	6.78869	5.85922	6.68089	6.94731	6.40854	6.2666	7.09307	7.0975	6.80336	5.465	7.33735	7.16169
SARM1	2.41414	3.37851	2.96901	3.3147	2.84197	2.72901	3.95327	0.9855	3.34199	0.584963	2.58976	2.37573	3.82375	3.13586	3.87971	3.46074	2.48027	3.49442	3.33199	3.59574	4.18982	4.3147	3.58856	3.25248	3.76765	2.08406	2.69822	2.90497	2.63227	1.8679	3.08916	2.67129	2.1177	2.34483	0.713696	2.8339	2.05311	1.94486	2.34199	3.4019	2.30743	2.75061	3.06695	3.53481	3.35191	3.0036	2.95791	2.35332	0.226509
POLDIP2	6.34961	6.43313	6.12122	5.98231	6.1637	5.77795	6.07724	5.78999	5.93946	6.36789	5.91528	5.88996	6.51144	5.5472	6.05832	5.99977	6.29811	6.5938	5.31832	5.70266	5.64501	6.53978	5.90665	5.61353	6.25191	5.76845	5.54102	6.28762	5.81378	6.15846	6.30615	5.62556	6.04111	6.52982	5.68342	5.84649	4.95606	5.77716	6.29572	6.52529	5.80607	5.84599	5.76102	6.0321	5.69794	5.5438	5.68874	6.06134	6.17173
PLXND1	5.66306	5.10266	4.393	4.05658	3.64731	5.61206	4.72247	3.03386	5.53792	8.41274	7.56186	4.32265	6.38905	5.70016	5.20789	4.47832	4.46858	6.62044	5.03782	5.08449	4.64674	6.94334	4.30012	3.29425	6.02348	5.02945	4.58556	7.82075	3.05137	5.7126	6.41903	0.632268	5.53543	5.66619	6.3311	5.52011	4.25399	4.46009	0.659925	2.13093	5.45483	6.34749	1.37295	6.46989	3.6017	1.95606	4.94626	4.28836	5.33342
AK2	7.81564	7.893	7.66903	7.96671	7.83346	8.17647	7.27286	8.08932	8.33673	7.51877	7.8535	8.08475	7.79487	7.12784	8.0305	8.03177	8.03177	7.83156	6.83807	6.84298	6.46401	8.18413	7.80581	7.87209	8.24465	7.72813	7.05647	6.86753	8.05951	8.57232	8.1874	6.95826	7.32867	7.82699	7.72989	6.95617	6.9191	7.82921	8.20114	8.21145	7.56293	7.50875	8.31479	7.99095	8.14695	7.00988	8.6418	7.85854	9.02217
CD38	0.137504	0	0.137504	0.111031	0.201634	0.176323	0	0.0976108	0.0426443	0.111031	0.0703893	0.0285692	0.124328	0.0426443	1.95977	0	0.0840643	0.0143553	0.0285692	0.0426443	0.201634	0.0565835	0.0143553	0.176323	0.0143553	0.0143553	0.0285692	0.0840643	0.344828	0.214125	0.0565835	0.0565835	0	0.0565835	0.0285692	0	0.0143553	0.201634	0.0143553	0.0426443	0.111031	0.0565835	0	0.275007	0.0976108	0.0143553	2.46989	0.0285692	0.0285692
FKBP4	6.44162	6.17273	5.74281	6.07403	5.30524	5.51412	5.70404	6.07874	6.55934	6.65033	5.39985	5.38405	5.74497	4.94626	5.37365	6.17712	6.03518	6.45319	5.02459	5.51602	5.01748	7.62381	6.32805	5.93899	5.393	5.19574	4.30012	5.62848	5.91337	6.12578	6.59813	5.48736	6.79986	6.33914	5.45779	4.97269	4.89142	5.08449	4.39985	5.41346	5.47119	5.74685	5.62059	5.52105	5.05007	5.09466	5.35826	6.23668	5.26228
KDM1A	5.86666	6.46549	6.14731	5.74953	5.84223	5.3906	5.65821	5.58556	6.12495	5.45779	5.749	5.51728	5.80271	5.22149	5.67214	5.49921	6.20261	5.67016	5.1127	5.29094	4.77873	6.19967	5.824	5.67242	7.2427	4.94767	6.03958	5.5292	4.67863	6.80374	5.69516	4.77347	4.73877	6.51775	5.99865	4.84197	5.14649	5.47994	5.92005	6.0365	5.70653	5.61147	5.12391	5.90785	4.8885	4.67863	5.62293	5.41549	6.22304
RBM6	5.79364	5.82375	4.9458	4.66903	4.93074	5.51191	6.74779	5.18626	5.16471	4.54782	4.97865	4.78869	6.01123	5.32157	5.82222	5.40803	5.76368	5.67779	4.81557	4.68145	4.99277	5.67666	5.52701	5.45845	5.43162	4.32984	5.46728	5.75114	5.5157	5.45022	5.44725	4.74362	5.24413	4.97728	4.78555	4.24793	4.43296	4.60466	3.71699	4.19535	2.71589	4.49185	4.69989	6.46352	5.31832	4.13586	5.01168	5.07553	5.24793
CAMKK1	1.43296	1.68706	0.83996	1.4957	0.903038	1.73552	1.37295	2.26604	2.33342	1.58015	2.47249	1.72247	2.0635	0.713696	1.18903	1.52105	1.58496	1.82375	0.757023	1.26303	0.9855	3.09592	2.27501	1.74846	2.44626	1.25096	1.40054	3.66903	2.8339	1.01436	1.69153	1.22033	2.34199	1.10434	1.52105	0.941106	0.62293	0.956057	0.823749	1.36177	1.13093	1.30451	0.454176	2.02148	0.903038	1.60407	1.28688	1.53107	1.41143
RECQL	5.57592	5.8296	6.12412	6.40582	6.15644	5.61883	6.37903	4.92172	5.92029	4.06523	5.07339	5.34341	6.00248	5.23496	5.40803	5.93569	5.33307	5.74335	5.09255	5.71672	5.41718	5.23802	6.61427	5.84046	5.49345	5.35014	4.62819	5.79753	6.04789	4.59335	5.32265	6.05376	6.8166	5.80813	4.10685	5.10852	3.39232	4.75221	6.18011	6.83933	6.51254	5.20124	5.40735	5.72438	6.42021	5.66789	6.62132	5.15664	5.85922
VPS50	3.27202	3.6241	3.71699	3.45154	3.77083	4.95327	4.4489	3.25852	3.77926	2.60881	3.04789	4.2765	3.65878	3.74201	3.0993	4	2.82782	3.25399	3.55336	4.0054	4.0036	3.41954	3.96347	3.34056	4.04701	3.73444	2.90111	4.88509	4.12928	3.67243	2.65076	3.12433	3.9279	4.32337	3.27202	2.97636	2.39232	3.86493	3.38819	4.0505	4.41278	3.09255	3.52607	3.98732	4.09845	4.39712	3.20477	4.31832	4.79857
HSPB6	0.411426	1.03562	0.298658	0.15056	0.0703893	0.475085	0.0285692	1.1375	0.298658	0.0840643	0.389567	0.214125	2.5008	0.978196	0.298658	0.378512	0.400538	0.604071	0.831877	0.333424	0.464668	0.275007	0.847997	0.344828	0.0976108	0.0143553	0.124328	2.82579	0.545968	0.0285692	0.475085	0.124328	4.68426	0.250962	2.16993	0.632268	0.526069	0.238787	0.0285692	0.0565835	0.722466	0	0	0.632268	0.659925	0.0426443	0.378512	0.62293	0.0976108
ARHGAP33	3.98732	3.21257	0.722466	1.8679	0.505891	2.84599	1.65076	1.9222	2.83794	2.31615	3.55459	0.925999	2.73118	4.55888	3.02326	2.14078	3.04264	3.08576	1.83592	1.19535	1.61824	3.50716	4.5601	3.9542	2.37573	0.739848	2.11769	3.52857	3.61941	2.22033	3.10266	1.42223	1.65076	0.536053	0.799087	1.30451	0.83996	0.575312	0.831877	1.74846	1.59455	1.97085	1.04963	3.8748	3.07553	1.9222	1.77821	2.26903	1.79494
NDUFAB1	7.98391	8.31048	8.09766	8.09914	8.21155	7.59857	8.88862	6.66846	7.46695	7.39429	7.11707	7.56621	7.25522	7.26632	7.47946	7.88032	7.09255	7.90551	7.54001	7.12856	6.72233	7.76607	7.31088	7.26641	8.19653	7.53667	6.80736	7.11749	8.14282	7.39738	7.71459	6.92386	7.71218	6.51869	7.93834	7.29637	6.62746	7.37478	5.81378	6.96417	6.4888	7.20398	6.26735	7.11832	7.36177	7.25522	6.73836	7.65098	8.55777
PDK4	4.3147	3.65076	4.15785	1.77821	4.69599	0.0426443	0.0285692	0.0840643	2.04963	0.0840643	0.641546	1.54102	2.20163	1.93357	1.45418	5.49474	0.0426443	1.848	1.76129	2.9542	2.45943	1.36177	0	0.704872	5.37643	0	0.790772	3.03562	0.0426443	0.0976108	0	0.275007	0.250962	5.04396	2.45418	1.99639	0.111031	4.28392	0.31034	1.66903	1.852	0.400538	0.356144	1.07724	3.36457	0.536053	6.07938	2.87774	7.89651
SLC22A16	0.0285692	0.0285692	0.250962	0	0.189034	0.722466	0	0	0	0	0.0976108	0.0143553	0.163499	0.238787	0.0426443	0.0285692	0.0565835	0.0426443	0.0976108	0.0840643	0	0	0	0.0703893	0.0565835	0	0.0426443	0	0	0.0426443	0	0	0	0.0285692	0	0.0703893	0	0.124328	0	0.0426443	0	0	0	0	0.0143553	0	0.555816	0.0143553	0
ZMYND10	0.799087	1.10434	0.475085	0.432959	0.298658	0.695994	0.748461	0.176323	0.286881	0.201634	0.731183	0.321928	1.34483	1.64616	1.29278	0.847997	1.0635	0.731183	0.799087	1.04963	0.823749	0.83996	1.59932	0.367371	0.650765	0.189034	1.43296	1.11103	1.21412	0.333424	1.88753	0.443607	0.0426443	0.176323	0.604071	0.475085	0.799087	0.238787	0.163499	0.263034	0.505891	0.189034	0.83996	1.52607	0.31034	0.933573	0.831877	0.604071	0.731183
ABCB5	0.505891	0.0143553	0	0.0143553	0.124328	0.378512	1.94486	0	0.83996	5.85425	0.918386	3.38267	0.918386	0.0143553	1.36177	3.75702	1.22651	3.41007	0.695994	1.07724	0	5.41549	0.0565835	5.34518	2.82579	5.24222	0.0840643	4.16189	0.0703893	0.9855	0.367371	0.0426443	5.21218	4.22805	4.3799	0.0143553	3.36597	6.92374	4.40122	5.98299	2.95047	5.92386	4.18824	0	7.64616	0	0.137504	3.61353	2.93357
ARX	0.0426443	0.0143553	0	0.0285692	0	0	0	0.0285692	0.0143553	1.56071	0.0703893	0.659925	0.226509	0.0285692	0.0143553	0.0285692	0	0	0.0285692	0	0	0.286881	0.111031	0.0703893	0.0565835	0	0.0285692	0.0143553	0.0426443	0.0143553	0.0285692	0.0143553	0.0565835	0	0.0976108	0	0.137504	0	0.0565835	0.0143553	0	0.0285692	0.0426443	0	0	0	0	0.0285692	0
SLC25A13	5.51822	4.70266	4.32553	4.23802	4.92077	5.897	5.89336	3.89142	6.1416	5.77821	5.17752	5.79546	5.2502	5.00854	4.45878	5.63691	4.32048	5.36982	4.1127	3.9542	3.7148	6.4489	4.47508	5.54936	6.23304	4.42828	3.4019	6.74524	4.0036	6.48543	5.10098	3.37434	5.43929	6.86295	5.29829	4.23496	3.93452	5.48864	4.76394	5.34625	5.88972	6.09149	4.61824	4.40395	5.64645	3.94673	4.28836	5.61353	6.21412
ST7	4.5404	3.849	4.29939	4.10434	4.5741	5.08321	4.63517	4.23573	4.27798	4.49378	4.22419	5.71644	3.59096	4.75114	3.82782	5.55582	4.28318	4.14323	3.78241	3.9644	4.06953	5.38819	4.13422	4.29131	5.59156	4.90497	3.53232	5.74524	3.72356	5.72	4.45154	4.04177	4.47638	5.83061	5.53885	3.95699	4.33414	4.98732	4.67638	5.71562	5.99141	5.05007	5.64731	4.19535	4.15218	4.23802	3.36177	5.14119	5.25965
CDC27	6.08343	5.60585	5.35614	5.63081	5.27389	5.27314	5.84549	5.89942	5.52982	4.41549	5.68426	5.44394	5.79753	5.04745	5.2211	5.93687	4.82579	5.78869	5.56621	5.53667	5.36702	5.58916	6.08895	5.65363	5.47671	5.10936	5.98937	5.5043	4.84348	5.28651	5.65821	5.52168	5.65564	5.15664	4.64443	5.54905	3.3978	5.9404	5.71973	5.83188	5.34163	5.47411	4.97131	5.33949	5.37573	5.45582	6.03012	6.19948	5.18468
SLC4A1	0	0.0143553	0	0	0	0	0	0.0976108	0	0	0	0.0143553	0	0	0	0	0	0.137504	0	0	0	0	0.0285692	0	0.0143553	0	0	0.0285692	0.0143553	0.0285692	0.0285692	0	0	0	0.0143553	0	0	0	0	0	0	0	0	0	0.0143553	0	0	0	0
CALCR	0.0143553	0.0285692	0	0.0703893	0	0.0565835	0.124328	0.0143553	0.0426443	0.0285692	0	0.669027	0.15056	0.0285692	0	0.0565835	0	0.344828	0.176323	0.411426	0.214125	0.0285692	0	0	0.137504	0.0703893	0	0	0	0.15056	0	0.0426443	0.0285692	0.0285692	0	0	0.0840643	0.250962	0.111031	0.137504	0.0143553	0.0840643	0.124328	0.0285692	0.0285692	0	0.0840643	0.0565835	0.0143553
HCCS	5.05181	5.32841	4.89676	5.63285	5.08279	5.21645	3.73877	5.72438	5.11894	5.32265	5.01123	5.30305	5.58586	4.33342	5.81686	5.50589	6.05224	4.97177	4.31976	4.59335	4.12101	5.5601	5.22612	4.92884	5.28133	3.60644	5.337	4.86493	5.91073	5.42995	6.23821	4.42089	5.22997	4.33271	4.24184	4.17233	3.06867	4.62352	4.61589	5.13258	4.25096	4.69655	4.20711	5.24717	5.10434	4.56438	3.74953	5.92932	6.04418
DVL2	5.44493	5.25058	4.81198	4.50653	4.4489	4.92695	5.27947	4.47119	5.47671	5.52638	5.48123	5.15178	5.6014	5.30597	4.66505	5.26228	4.82579	5.1014	4.95513	5.01391	4.96901	5.82858	5.07639	4.07981	5.02148	4.79598	4.0027	5.86295	5.0027	5.20984	4.86047	4.3799	5.65564	4.8485	3.92695	4.46271	3.39369	5.19731	3.81455	5.25663	5.2149	5.02148	4.42626	4.8495	5.2521	4.63575	4.73931	5.16028	5.70846
PRSS22	0.0976108	0.163499	0.0565835	0.214125	0.286881	0	0	4.27947	0.863938	0.163499	0.201634	0.0285692	0.0976108	0.0426443	0.0703893	0.201634	2.73769	0.214125	0.0285692	0	0.0565835	0.0840643	0.238787	0.163499	0	0	0.0976108	1.70929	0.15056	0.0285692	0.0285692	0.124328	0.176323	0	0.124328	0.0840643	0.0703893	0.0426443	0.0426443	0	0.475085	0.250962	0.575312	0.333424	0	0	0	0.286881	0.0565835
UPF1	5.24603	5.58526	4.70321	5.06781	4.90014	5.31615	5.01569	4.94158	5.03166	4.45154	4.47962	3.85499	5.02724	4.80271	5.09761	4.63981	4.89869	5.02281	4.92363	4.91504	5.06005	5.20477	5.30524	5.27015	4.97177	3.48285	4.91169	4.10014	3.77926	4.79598	4.62527	4.07039	3.95606	3.76553	4.66505	4.01168	3.1375	3.65535	3.68706	4.24565	3.904	3.7137	4.06523	4.75542	4.52105	4.47314	2.99096	4.51538	5.01703
SKAP2	4.60763	3.68032	5.30159	4.75275	5.60615	4.18903	3.27501	3.65421	5.1297	2.68032	5.44261	5.84524	4.43896	4.93546	5.65735	4.14649	4.01346	3.84197	4.64847	6.58526	5.38267	3.07039	5.14934	3.70598	4.77083	5.23228	4.73769	4.55582	4.07639	4.29057	4.53045	4.09085	4.43095	4.73335	3.39643	4.32697	1.36177	4.8535	4.55949	4.79753	5.23955	3.83794	3.77926	5.21994	4.25776	4.64386	5.61176	4.47444	4.25248
SLC25A5	9.0345	9.29025	9.21396	9.16611	9.38741	8.82772	7.68811	8.25465	9.78139	9.4311	8.90201	9.36569	8.6691	8.09302	10.0232	10.1195	9.98157	8.54288	7.82934	7.38888	6.86938	8.30131	9.29011	9.51066	9.38448	9.01764	8.32602	9.42834	9.53698	8.96498	9.39902	9.21941	9.48394	8.69387	8.67299	8.02242	6.85761	8.94618	9.17105	9.58177	9.39785	8.90201	9.37621	7.75195	8.64476	6.98083	9.4942	8.91286	9.79994
MCUB	2.50589	3.28244	3.65992	4.0054	3.30305	4.38267	2.79286	3.49825	0.555816	3.43696	3.63343	1.11103	3.21723	4.01703	1.26303	2.40054	3.05137	3.34483	2.82985	2.78869	2.57773	1.54102	3.51728	3.74524	0.594549	1.35614	3.06523	3.39917	4.50462	2.31034	4.0635	2.95606	1.60881	0.823749	1.9782	2.62527	2.01078	2.77821	1.0072	3.43962	1.20163	0.669027	2.11437	3.92029	2.72465	1.70487	2.53605	2.4957	1.73118
HOXA11	2.87184	0.863938	0.604071	0.669027	0.978196	0.176323	0.0565835	1.31615	3.12928	2.28096	0.0565835	0.722466	1.75275	1.1177	3.8166	0.0285692	1.82375	1.31034	0.15056	0.201634	0.0976108	0.632268	1.28688	1.25701	1.38405	0.545968	0.757023	0.678072	0.0976108	1.26903	0.722466	0	1.53605	1.25096	1.7866	1.26303	0.641546	1.38405	1.04963	1.90304	0.765535	0.400538	1.0635	1.36737	1.03562	0.933573	0.0840643	0.0840643	0.807355
POLR2J	7.18349	6.86419	6.49121	6.47638	6.59634	7.83775	6.62395	6.44394	6.81532	7.38948	6.93405	6.12329	7.40965	7.54605	7.14435	7.06523	6.6427	7.05778	6.22362	5.93334	5.42223	6.81288	7.05669	6.75395	6.88105	6.6879	5.55643	7.42442	6.91277	7.33958	6.67384	6.05961	6.50764	6.57909	7.38474	7.34323	7.52505	7.18517	5.61353	6.53029	6.69808	5.91528	6.34163	6.91791	6.7662	6.12722	5.41887	7.49793	6.70805
DHX33	5.0955	4.58916	3.71149	4.09845	3.96809	4.30889	3.66789	3.93263	5.31976	3.76235	4.35966	4.26529	4.4822	4.0072	2.80941	4.6565	3.94017	4.12102	3.37434	3.31034	3.32769	5.13175	3.11603	4.06264	4.98641	4.00809	3.12433	5.65191	4.24413	5.16189	4.2032	3.66448	4.9607	4.41886	3.15381	3.46597	3.46336	4.1235	4.16511	4.86344	5.29352	4.93026	3.854	3.90014	4.79286	3.60644	4.27724	4.37712	4.59813
MEOX1	0.0976108	0.111031	0	0	0	0.0285692	0	0.0285692	0.0426443	0	0	0	0	0	0	0.0143553	0.0703893	0.0143553	0.0565835	0.263034	0	0	0.0285692	0.0285692	0	0	0.226509	0.0143553	0.0426443	0.0285692	0	0	0	0	0	0.0143553	0	0	0	0	0	0	0	0.344828	0.0143553	0	0.0143553	0	0
THSD7A	0.0143553	0.0565835	0.333424	0.604071	0.344828	0.124328	0.333424	0.0976108	0.0143553	0.0840643	0.0143553	0.0565835	0.124328	0.137504	0.298658	0.0426443	0.0426443	0.0143553	0.0565835	0.0703893	0.124328	0	0.124328	0.0143553	0.0143553	0	0	0.0143553	0.0426443	0	0	0	0.0285692	0	0	0.0285692	0	0.0143553	0.0976108	0.0426443	0	0.0143553	0.0976108	0.0840643	0.214125	0.0285692	0.422233	0.0840643	0
LIG3	4.19692	4.48864	3.97085	4.17712	3.9486	4.07211	3.98094	4.0009	4.63923	5.03562	4.20085	3.89433	4.28836	4.09677	4.86394	4.51538	4.13011	4.45418	3.38957	3.37156	3.22188	5.30706	4.64501	3.89918	4.47897	2.84398	3.37016	4.70487	3.72792	4.39506	4.40259	1.96347	3.94486	4.29131	2.926	3.38405	2.02503	3.18903	4.16752	4.1102	3.75809	4.01792	3.53107	4.0054	4.31832	3.2032	3.7126	4.18745	4.29057
RPAP3	4.64443	5.31868	5.31759	4.96625	5.0457	5.10224	5.03782	4.7996	4.6565	2.66676	4.19771	5.84725	4.38405	4.32265	5.28096	4.42694	4.70598	4.67694	3.904	3.8748	3.849	4.76659	4.1235	3.58496	4.854	4.73173	5.00495	4.24336	4.39985	4.53045	4.44956	3.5097	5.0054	5.25172	4.58256	4.5509	3.85499	4.86493	4.22805	6.00607	4.44427	4.10936	4.26303	4.49761	3.56194	3.16993	4.66106	4.33985	4.93876
ACSM3	0.31034	0.695994	2.23879	2.79909	1.81967	0.15056	0.422233	0.137504	0.356144	0.189034	0.226509	0.526069	1.01436	1.07724	0.650765	0.505891	0.604071	0.695994	0.992768	1.35614	0.748461	0.344828	0.201634	1.23266	0.739848	0.536053	0.275007	0.238787	1.69599	0.201634	0.298658	0.555816	0.201634	0.678072	0.378512	0.298658	0.321928	1.38405	0.411426	1.02148	0.687061	0.0426443	0.275007	1.17632	0.895303	0.956057	1.67807	0.678072	0.475085
REXO5	3.01078	3.26903	3.62994	3.09424	3.17792	1.9486	3.0197	1.58496	2.89918	3.04089	2.9982	2.47249	2.67129	3.7666	2.56803	3.34483	2.44361	1.93357	1.76977	2.19219	2.07382	2.10098	2.95233	2.17951	2.3505	1.40599	3.37295	2.38405	4.0268	2.0321	3.19061	3.04614	3.95791	2.53605	0.739848	2.54844	1.5509	1.67807	2.53107	2.82782	2.55582	1.09761	1.43296	2.74846	3.16672	2.88753	3.1635	1.40599	2.79494
CIAPIN1	6.17253	6.27799	5.52701	5.74604	5.60644	6.07596	5.55949	6.42425	6.01436	5.12805	5.47994	5.45943	5.64241	5.4363	5.78372	6.06523	5.6017	6.24736	5.67582	5.55765	5.47216	6.03034	5.93026	6.09339	6.33324	4.43429	5.39506	4.58376	6.48816	5.24527	5.89676	4.49634	5.34412	6.35949	4.33127	5.75622	3.31615	5.89482	6.12598	5.83744	5.30743	5.69571	5.69488	5.54009	5.58796	5.07767	4.56621	5.44526	5.27984
SPPL2B	4.28836	4.47832	2.86592	2.95606	3.49953	5.05745	4.98641	5.26491	5.29425	3.72792	4.97085	2.57773	5.39541	5.25739	5.2075	4.53294	3.78764	5.2149	4.89239	4.56194	4.90111	4.88509	5.45253	4.10936	5.28503	3.02148	3.05658	4.849	5.16229	4.59395	4.2891	2.67129	2.89142	2.29572	1.59932	2.91073	2.63692	2.01078	2.11437	2.15704	2.74416	2.47508	3.81147	5.11228	5.13381	3.89724	2.51349	4.64386	3.5435
FAM214B	3.60526	4	3.90497	4.33985	4.51286	4.66334	2.57531	3.93734	3.43962	4.12102	4.20006	5.14037	4.37573	4.54535	4.11353	4.54473	4.16912	4.09001	4.29499	4.2149	4.49057	3.17951	4.74846	4.78816	4.38681	3.21101	3.26303	4.63633	5.4793	3.20163	4.3799	4.29939	4.75489	3.17313	3.45286	3.27053	3.61353	4.34908	4.6893	3.70266	4.77768	2.91265	4.28244	4.52042	5.49538	4.87922	3.52231	4.86344	4.57773
COPZ2	4.79597	4.09592	4.47444	5.11603	4.7845	3.40735	2.85798	4.03386	5.26716	1.76129	6.42643	2.81558	6.75782	5.7926	6.64918	0.0976108	4.19456	5.53543	5.00495	5.23573	4.57894	4.25248	6.74012	5.24982	4.10685	0.250962	5.40667	6.13114	4.90159	3.16672	5.36247	4.70155	6.01926	5.1807	3.28244	5.65507	4.84197	4.66903	3.01792	6.04067	4.55029	4.70487	2.39232	6.45631	5.43196	5.94509	5.41109	4.56803	0.263034
PRKAR2B	4.44361	3.92979	2.94298	2.80323	3.36737	6.08831	3.38128	0.238787	3.9222	2.44361	4.01436	2.36737	3.93357	3.75916	4.55459	3.08746	3.49442	3.96162	3.04963	3.27352	2.4957	2.90689	3.03034	3.12433	3.66107	2.37295	3.11437	4.65878	3.10434	3.51475	3.52482	0.176323	2	3.09592	2.87578	3.86096	3.60407	3.0054	0.659925	3.5509	4.38405	3.1375	2.49057	1.15704	3.08066	2.94673	2.83794	3.26003	2.61824
MSL3	3.59335	4.78241	3.85	4.63923	3.8748	4.14893	4.03738	4.4121	3.67356	3.88069	3.22188	3.69822	4.25248	4.11437	4.78712	3.85	4.58014	3.54844	3.03386	3.17951	2.73118	3.2854	4.36807	4.09085	3.76128	1.90689	5.05094	3.97361	4.76607	2.87971	3.95327	3.85798	3.82985	3.62877	3.33342	4.05918	3.26604	3.26003	3.47768	4.29499	2.94111	3.42358	3.62644	4.38819	4.2765	3.50716	3.09592	4.06005	3.7845
CREBBP	3.75275	4.20789	2.93546	3.01257	2.96532	4.00899	4.03298	5.59276	3.77083	3.88947	3.70598	4.18745	3.96255	4.47054	4.4614	3.9279	3.70155	5.29131	3.83592	3.92315	4.11437	3.06867	4.50144	3.11769	3.81455	2.5008	4.83137	4.7703	3.26454	3.46074	3.57046	3.59335	3.29278	3.64731	2.25399	2.73552	1.95233	2.74846	3.04439	3.04439	3.12267	3.48414	3.38405	4.06609	3.92979	3.11603	3.52857	4.07296	2.8953
TSPOAP1	0.0565835	0	0	0	0	0.344828	0.0285692	0.321928	0.0285692	0.0285692	0.137504	0	0.823749	0.124328	0.0703893	0.0143553	0.124328	0	0.0565835	0.0565835	0	0.0426443	0.189034	0.15056	0.0285692	0	1.59455	0.443607	0.124328	0	0.0285692	0.0143553	0.356144	0.0285692	0.0426443	0	0.0143553	0.0143553	0	0	0	0	0	1.88753	0.163499	0	0.298658	0.0143553	0
MPO	0.536053	0	0	0	0	1.3505	0	0.321928	0.903038	0.432959	0.432959	0	0	0	0	0	0.83996	0	0	0	0	0	0.226509	0	0.189034	0	0	0.163499	0.201634	0.0840643	0.137504	0	0.0143553	0	0	0	0	0	0	0	0	0	0	0.575312	0.163499	0	0	0.485427	0.0285692
PON1	0.422233	0	0	0.137504	0	0.0426443	0.757023	0	0.0285692	0	0.0143553	0	0.0143553	0.0285692	0.0840643	0	0.0703893	0	0	0	0	0.0285692	0.0976108	0.111031	0.0703893	0	0	0.0143553	0	0.0426443	0	0	0	0.111031	0	0	0	0.0426443	0.0285692	0	0.0976108	0	0	0.0285692	0	0	0	0.0285692	0
GCFC2	3.90014	3.48027	4.46597	4.27575	4.45812	3.78764	4.06867	3.40735	3.71918	2.19535	3.8953	3.49697	3.57652	3.15866	3.64847	3.61353	4.0027	3.49057	3.32337	3.62059	2.57046	3.43962	2.76977	4.01346	3.24031	4.11437	3.851	3.62059	3.65992	3.34341	3.3799	4.01436	3.73769	4.22651	3.52732	4.04439	3.7866	4.80632	3.7761	3.9279	4.06781	3.65878	3.81865	3.7366	3.5097	2.62994	3.93263	3.84197	3.96809
WDR54	4.88704	6.18388	5.71149	6.34713	5.55367	5.7866	4.21179	4.54226	3.94953	3.74953	5.02414	3.19377	5.3147	5.68958	3.904	5.10769	5.12516	5.31506	5.46173	5.8301	5.56773	5.15097	6.07468	4.97269	3.98368	4.12019	4.66448	3.48027	6.17732	3.86987	4.94158	5.10056	3.03386	4.42962	2.62527	4.84499	4.29425	4.82782	4.36877	4.32841	4.07639	3.61117	4.40054	6.25607	4.44493	5.21839	6.53091	4.69877	4.34056
CROT	2.97453	2.83188	2.72901	3.23419	2.69377	5.39541	3.32048	3.17632	4.12681	2.85599	3	3.03738	3.71589	3.81455	2.37573	3.99095	2.66903	3.04789	2.99277	3.1635	3.29131	3.61706	3.70598	3.39232	3.37156	2.99095	2.7845	4.78031	3.06523	3.23266	3.02148	2.82985	2.76765	2.88166	3.27202	3.58015	2.77189	3.83895	2.9222	3.57773	4.02591	2.47249	3.3978	3.2032	2.76977	4.86493	1.36177	3.98368	2.48543
ABCB4	0.0703893	1.01436	3	1.07724	3.85499	1.83996	3.78764	0.0143553	2.86592	3.05832	3.34767	3.3147	3.37851	1.65992	5.16912	0	2.73335	3.79181	4.01792	4.46923	2.10098	3.33628	0.111031	1.42761	0.321928	0	3.488	2.40327	0.0285692	0.918386	0	0	1.27501	1.05658	3.29572	2.26303	3.23573	1.61824	2.91073	0.941106	0.695994	0.632268	5.38232	0.367371	3.78346	3.59813	4.06867	0.238787	2.93357
KMT2E	4.39094	4.07468	4.20398	3.8125	4.27202	5.40769	4.26303	4.81916	4.64039	3.83794	4.38128	4.37782	5.15785	4.50335	4.22188	4.12184	3.68482	4.33557	4.18903	4.41481	4.29278	4.13996	4.57652	4.92315	4.07211	4.36317	3.90207	5.17473	3.69599	4.16832	3.69488	4.10852	4.17553	4.54597	3.33485	3.52356	3.13093	3.27799	4.02768	3.96347	4.29204	4.05224	4.07724	5.06005	4.9397	4.49185	4.77136	5.04614	4.09508
RHBDD2	4.40735	5.12887	5.35191	5.04614	4.96162	6.34713	5.89142	4.9514	6.60392	5.40088	5.18587	5.71918	5.80581	6.7494	5.64731	5.33056	4.66164	4.70432	5.04963	5.30706	5.02015	5.76659	5.95722	5.28688	6.56255	6.11437	3.65535	6.48945	4.50779	5.61412	5.05007	5.02459	4.94252	5.28836	5.00675	6.41414	5.94252	5.19967	5.44725	5.81044	5.27687	5.08916	6.18448	5.45154	4.81096	4.51791	3.96532	6.69919	5.59216
SOX8	3.24031	1.72247	2.05311	0	0.344828	4.82477	3.8125	0	5.41447	1.25096	3.17473	3.18269	0.176323	3.06695	0.0143553	2.51349	0.475085	4.01703	0.887525	2.06005	0.214125	0.516015	0.0565835	0.62293	1.49057	2.9782	2.77189	4.59036	0.0143553	1.51096	0.250962	0.0426443	0.0565835	2.9782	2.63459	6.72697	2.48285	0.333424	0.632268	0.189034	3.26604	2.6893	0.641546	0.0143553	1.48543	0.0426443	0.0143553	0.757023	2.63923
IBTK	4.66789	4.19219	4.32337	4.19062	4.68706	4.61471	5.43229	4.63517	4.09677	2.77189	4.20789	5.11977	4.04963	3.71039	3.36597	3.95233	3.69933	4.41346	4.37573	4.45154	4.08066	4.59216	3.8339	4.23419	4.86245	4.15381	4.53543	4.31615	4.02768	4.83946	4.2149	4.42156	4.74685	4.47573	3.8125	4.74416	4.76394	4.84549	4.14405	4.0321	4.06523	5.05268	4.61176	4.63517	4.05572	3.26303	5.27128	3.33485	4.62585
ZNF195	3.8339	3.83289	3.51601	3.75916	3.52105	4.66789	4.3512	4.76235	4.43296	2.90497	3.50716	3.75809	4.22651	2.97636	3.85	3.41414	3.51475	4.0781	3.54473	3.47379	3.71039	3.92505	3.12928	3.15704	3.76765	4.2426	3.98641	3.45943	4.19377	4.16028	3.80219	3.68482	3.83693	4.83794	3.19849	3.31759	4.29057	4.33199	3.66335	4.18269	3.52356	3.47897	3.22959	3.67016	3.8679	3.54597	4.38612	4.14486	3.65306
MYCBP2	4.63227	3.88753	3.26003	3.50843	3.4343	4.70155	4.9514	4.39506	4.48285	4.46793	4.04527	4.7866	4.67412	3.65076	4.61883	4.29939	4.04527	4.1334	3.76235	3.64039	3.68482	5.15664	4.17632	4.51033	4.61706	4.17153	4.11603	4.06005	3.79909	4.33914	3.86592	3.48543	4.31252	4.54659	2.87971	3.95047	1.50589	3.93074	5.00809	4.34767	3.32481	4.30597	4.85997	4.72738	4.34127	4.08406	2.93168	4.82934	4.46401
FBXL3	4.53294	3.95884	4.23343	3.65421	4.41954	3.97177	4.49761	4.23573	3.53232	3.79181	4.12184	4.50271	4.25626	3.53605	3.48414	3.54597	3.67807	4.02148	3.80838	3.96162	3.67807	3.6565	3.85499	3.99186	3.49314	3.55213	4.98505	3.82884	3.95977	3.50208	3.35896	4.74093	4.18745	3.44095	3.5373	4.96116	1.83188	3.9514	4.15623	4.46532	3.19535	3.80838	4.7939	4.1375	4.1035	3.75382	4.13175	3.92979	4.25096
ITGAL	0.124328	0.163499	0	0	0	0.163499	0	0.238787	0.0840643	0.15056	0.226509	0.0143553	0	0.137504	0.0976108	0.0703893	0.238787	0.0426443	0.0143553	0.124328	0.0143553	0.176323	0.0703893	0.238787	0.0976108	0	0	0.111031	0.238787	0.163499	0.137504	0	0.0143553	0	0	0	0.0285692	0.0565835	0	0	0.505891	0.0285692	0	0.0285692	0.0285692	0.15056	0	0.201634	0.0426443
PDK2	3.04264	3.77294	3.30012	2.81762	3.7666	3.20006	3.01792	4.22805	3.0018	5.86567	3.24641	4.04439	4.69766	6.21374	5.07596	4.49889	3.88753	3.09255	3.52982	3.97545	3.44758	5.59455	5.24603	4.10852	3.84298	3.34341	4.9905	4.8748	4.22265	2.97453	4.65535	3.4957	4.53107	4.08066	4.00988	2.89724	3.65764	4.01881	2.81967	4.24869	2.63459	3.03738	3.34056	3.7148	3.35332	3.93829	3.8125	3.78346	3.46989
ITGA3	7.1416	6.90014	7.23678	8.42295	6.71094	7.82763	1.97085	9.18259	1.85997	7.64118	8.01909	3.24489	8.27891	10.0485	5.69293	4.35473	7.63023	7.50787	9.14282	8.88295	10.2298	6.07874	8.36492	3.39369	3.98277	5.50526	5.07724	7.43912	5.89942	2.37295	8.07125	8.85876	4.69042	3.45943	3.17632	7.72989	5.23458	5.5509	5.5549	5.4446	5.58976	5.67101	4.1177	8.18324	6.7866	9.42987	5.65535	7.09508	4.72247
ZFX	2.93923	3.28096	2.69153	3.13258	2.72028	2.98368	3.68257	4.18428	2.93734	2.51602	2.82375	3.12598	3.42895	2.46989	3.25248	3.17313	3.41414	2.48027	2.41143	2.65306	2.59932	2.95047	3.33628	2.89918	2.84197	2.13422	3.81762	3.06867	2.97636	2.9222	3.32337	2.6893	3.08916	2.96717	2.21101	2.19219	2.04614	2.49313	2.48543	3.69377	2.45943	3.07553	2.69153	3.24336	2.8339	2.03562	2.11769	3.63807	3.50462
LAMP2	6.65835	5.28503	5.34056	5.77083	6.12453	7.23955	6.83668	6.56545	6.89227	6.61603	7.12101	7.7862	7.59193	5.8999	8.07178	7.18666	8.01558	6.60659	6.84925	7.09666	6.75742	6.68342	7.58376	6.5421	7.77952	6.71191	8.17433	7.21247	7.23391	7.02724	6.72233	6.50128	7.41134	6.20535	6.86344	5.63052	5.40122	6.78215	7.53348	7.4154	6.94392	7.03034	8.19491	6.26153	6.58376	5.70321	7.37217	6.8505	7.43788
ITGA2B	0.275007	0.333424	0.0426443	0.0565835	0.176323	0.31034	0.321928	0.286881	0.650765	0.863938	0.333424	0.422233	0.910733	2.33342	0.400538	2.82579	1.46467	0.367371	0.111031	0.163499	0.0840643	0.344828	1.0072	0.632268	0.333424	0.250962	1.38957	0.757023	0.739848	0.124328	1.52105	0.526069	0.378512	0.613532	0.286881	0.176323	0.124328	1.23879	0.0143553	0.15056	0.0426443	0.344828	0	0.831877	0.298658	0.201634	0.0143553	0.0840643	0.0565835
ASB4	0.443607	0.0143553	0.0143553	0	0	0.0426443	0.0976108	0	0.201634	0.238787	0.0143553	0.176323	0.137504	0.0840643	0	0.321928	0.422233	0.0840643	0.0285692	0.0285692	0.0285692	0.0565835	0	0.0703893	6.0635	0	0	0.505891	0	0.516015	0.163499	0	3.01257	0.765535	1.3505	0.0143553	0.0840643	0.669027	0.0703893	4.0036	0.594549	0.0840643	3.27352	0.0143553	0.555816	0	3.926	1.38405	6.05832
GDE1	4.7137	4.82731	4.82629	5.20945	5.35861	5.59006	5.09424	5.13052	5.15218	5.25323	5.11811	5.96671	5.29609	5.39232	5.72137	4.95513	5.12887	4.21179	4.18269	4.74953	4.44956	5.0321	5.51475	4.60585	5.43329	5.81762	5.90087	5.83643	5.37851	5.36667	4.9644	5.44493	5.02414	5.62527	5.56377	5.23343	5.37851	5.70127	5.33235	5.98869	5.17951	5.83668	5.02768	5.32733	5.52168	5.42626	4.0018	5.57561	5.33985
REX1BD	5.35473	5.89676	4.59872	5.10643	4.6893	5.16712	4.14975	4.25475	6.4082	5.81019	5.13093	2.50843	6.08534	6.01257	5.91504	6.11333	5.45681	5.44725	3.04614	2.90881	2.08746	5.39883	6.09677	6.02126	6.10811	2.43296	3.07895	5.73796	5.42626	5.43729	4.95187	2.85798	3.29866	2.31325	4.8334	2.99458	3.88362	3.46467	1.90304	2.78241	1.848	3.78764	2.77821	5.59156	5.79649	3.43829	2.03562	5.71727	5.95093
CRLF1	3.43296	3.8953	6.09022	1.38405	3.0321	1.70044	2.37573	1.48543	4.22574	2.35614	2.42223	1.97453	3.58496	4.84248	2.36457	2.49825	3.28392	4.48414	5.59783	4.5552	4.57531	2.91648	5.29866	3.24031	3.03034	0.765535	2.9241	2.22342	2.27798	2.61117	2.67129	1.20163	2.15381	2.35614	2.05311	1.41143	1.848	1.84398	0.831877	1.88753	1.33342	2.6893	2.47249	2.19849	1.65076	1.46467	1.11103	3.13586	2.08746
OSBPL7	3.55582	3.10434	1.83592	2.38128	2.21101	3.21568	3.22959	1.45418	2.59455	2.87578	2.79909	2.37573	3.41414	2.90497	3.02148	2.72683	2.14405	2.69377	2.63227	2.18903	2.97636	3.3505	2.36737	2.0635	2.64847	1.926	1.9855	2.21101	3.56316	2.32481	2.93923	1.19535	0.687061	1.82782	0.85599	1.67807	1.76977	2.10434	1.79494	1.65076	1.70044	1.43829	1.79494	3.32337	2.64386	2.51854	2.28688	3.19535	1.78241
TMEM98	4.17473	5.64645	4.59872	4.1152	4.79181	5.74792	5.06091	0.400538	6.81801	6.95942	6.14017	6.92896	3.48671	6.24755	6.37816	7.17083	6.01212	6.59962	4.56682	5.11603	3.00899	5.75462	5.85175	6.24527	5.84071	6.84122	6.4446	7.7987	4.20945	7.81147	5.08576	4.31759	6.5452	6.88618	5.80839	6.76673	4.18349	6.99435	6.58856	7.07136	6.38232	5.90905	3.90785	5.15664	6.42055	3.33485	5.73606	6.69363	5.90905
YBX2	1.0635	0.0703893	0.163499	0	0	0.505891	0.344828	0.189034	2.28392	0.111031	0.948601	1.44361	0.799087	4.30012	0.201634	2.95606	1.71809	0.555816	0.411426	0.176323	0.137504	0.400538	0.432959	0.687061	0.748461	0.356144	2.13422	0.31034	0.0285692	0.275007	0.214125	0	0.0840643	0.879706	0.0565835	1.42761	0.659925	0.378512	0	0.0840643	0.739848	0.275007	0.0143553	0.389567	1.02148	0.464668	0	0.536053	0.584963
KRT33A	0	0	0	0	0	0	0	0	0	0	0.0285692	0	0	0	0	0	0	0	0	0	0.0143553	0	0	0	0	0	0	0	0	0	0	0	0	0	0	0	0	0	0	0	0	0	0	0	0	0.0143553	0	0	0
MAP3K14	3.37016	2.95606	2.29572	2.35896	2.36737	2.22651	1.19535	2.51349	1.53605	3.19535	3.47897	1.70487	2.76129	3.01436	4.14405	2.1375	3.06178	3.10098	2.31904	2.37573	3.0197	2.28392	5.02636	1.62293	1.91839	1.62761	4.47379	2.27202	2.90111	1.67807	2.9855	3.80219	2.03562	1.87578	1.18903	2.72683	1.3505	1.36737	1.55582	2.42223	1.55582	1.52105	1.70044	4.15381	1.89142	2.57046	1.58976	2.37851	1.7866
ABCC8	0	0.0565835	1.09085	0	0.0426443	0	0.124328	0.163499	0	0.124328	0.555816	0.0565835	0	0.773996	0	0.124328	0.250962	0.263034	0.356144	0.632268	0.214125	0.0976108	0.0840643	0	0.15056	0	0.765535	0.0426443	0	0	0.0143553	0	0	0	0	0.526069	0.0565835	0	0.250962	0	0.0285692	0.0143553	0.298658	0	0	0	0	0.0703893	0.124328
CACNG3	0	0	0	0	0	0	0	0	0	0	0	0	0	0	0	0	0	0	0	0	0	0	0	0	0	0	0	0	0	0	0	0	0	0	0	0	0	0	0	0	0	0	0	0	0.0143553	0	0	0	0
TMEM132A	5.01167	4.20555	4.09677	5.31723	4.57531	3.3978	2.63227	6.77545	4.85798	6.22052	4.02326	1.52607	6.63677	5.19574	4.0072	2.95606	5.47768	5.23228	6.12887	6.47703	5.97292	3.93452	5.84775	0.871844	4.86493	2.74631	5.48736	4.09001	4.70487	2.6017	3.19219	3.81352	2.87578	3.13093	1.43296	4.40599	5.0635	2.09424	0.176323	0.454176	1.29278	4.57471	3.7148	5.92837	4.24108	4.97591	4.05485	3.90207	1.87184
AP2B1	5.43896	6.22959	6.02325	7.14588	5.7271	6.18428	5.54936	7.18408	5.48188	6.77729	5.69377	5.7879	6.0027	6.00113	5.98231	6.20124	6.08364	5.75862	5.72192	6.17253	6.06329	5.26679	6.38232	5.86443	6.03738	5.91193	6.13031	5.63778	5.96162	5.1981	5.54967	5.97361	6.02768	6.29554	4.75275	5.18943	4.6017	5.20984	6.32787	6.11915	5.55367	6.75087	5.51191	6.2555	6.36964	6.37972	6.49393	6.27146	6.1809
TAC1	0	2.87381	3.66676	3.44626	4.40122	0	0	0	0	0	0.344828	0	3.67807	0	0	0.0703893	0.0285692	4.67016	2.90111	3.17951	0.298658	0	0	8.1811	0.485427	0	0.263034	0.464668	0	0	0	0.0285692	0	0.0143553	0.0976108	0.111031	0.0426443	0.0285692	1.51096	0	0.0426443	0	0	1.03562	0	0	4.78869	0	0
ZNF263	4.18982	4.67356	4.12101	4.34483	4.48671	4.85748	4.87725	5.64588	4.5267	4.3799	4.16671	4.87774	5.02015	4.8505	4.83794	4.3067	4.25626	5.19574	4.65592	4.87135	4.81096	3.82069	4.75275	3.80529	4.5741	4.35473	4.84649	5.45714	4.67976	4.82833	4.07724	3.88166	4.63343	5.05355	3.62644	3.90207	3.66676	4.29352	4.87725	4.25626	4.59872	4.12101	4.61294	4.5404	4.92837	3.72901	4.43962	4.67525	4.08236
CX3CL1	2.15704	0.782409	1.36737	0	1.39506	2.19219	0.0840643	2.39506	2.54844	3.61353	3.848	2.99458	2.35614	4.04089	0.226509	2.20163	2.86987	2.26604	2.22959	2.39232	1.26903	1.73118	2.89142	1.96717	3.25248	3.05137	2.37295	4.04177	0.163499	2.54102	1.70044	0.0143553	1.9855	2.7845	1.23266	3.62176	0.464668	0.0565835	1.10434	3.70819	3.42895	3	1.84398	1.42223	3.73227	0	2.33914	2.35332	0.163499
SPATA20	5.10852	4.94626	5.09845	5.42928	5.0387	5.83188	6.22477	4.96023	4.24945	5.79753	5.19574	4.9528	5.44328	6.5089	4.79338	5.87946	4.87676	5.28133	5.67384	6.0343	6.33396	5.09128	5.62644	4.87086	4.14975	5.07125	4.14405	5.64097	5.86938	5.11145	5.51286	4.73715	5.19456	5.39575	3.18269	4.02945	4.51665	6.28928	2.79286	5.76129	5.76049	5.83086	4.08321	4.70266	6.17772	5.81121	5.25965	6.16591	6.04527
CACNA1G	0.111031	0.0426443	0.0426443	0.0285692	0	0.0840643	0.111031	0.0285692	0	0.0143553	0.0703893	0.0426443	0.15056	0.565597	0.124328	0.111031	0.0426443	0.0285692	0.333424	0.604071	0.956057	0.0285692	1.89142	0	0.0285692	0	0.516015	0.0285692	0.226509	0	0.124328	0.0840643	0.0143553	0.0143553	0	0.0565835	0.0285692	0.0143553	0	0.0426443	0	0.0285692	0	0.62293	0	0.250962	0.0703893	0.0703893	0.0143553
TNFRSF12A	7.80103	7.3505	7.76242	7.81025	7.46744	7.98868	2.7866	9.59557	4.83086	6.64241	6.63764	4.53916	7.70051	8.75559	7.94819	4.82528	7.64126	8.8712	7.08693	7.25039	7.65743	6.86121	8.38111	5.50906	6.63329	4.67976	7.644	8.73522	7.08481	6.47168	8.3884	7.87141	5.60881	3.08746	5.50684	7.95228	7.1126	6.28762	6.85387	6.35773	6.04023	4.63285	5.16027	7.30323	7.42198	7.98533	5.65735	7.73213	6.26285
DLX6	2.06695	1.03562	0.214125	0.0840643	0.782409	1.45943	1.43296	0.0285692	1.69153	0.895303	2.48027	1.774	1.61353	2.53854	2.95047	1.57531	0.594549	1.05658	0.214125	0.464668	0.0285692	0.704872	0.918386	1.1177	0.831877	0.475085	1.28096	0.321928	1.24489	1.08406	1.09085	0	0.678072	2.35896	0.0976108	0.485427	0.250962	0.863938	0.0426443	0.485427	0.201634	1.35614	0.0976108	0.0565835	0.565597	1.12433	0.956057	0.613532	0.584963
MAP3K9	0.31034	1.848	0.722466	1.32193	1.25701	1.98185	1.31615	4.36177	0.731183	2.52857	0.526069	1.52607	1.62761	1.62293	1.04264	1.76553	2.97269	2.51349	2.64155	2.24793	3.79909	1.31615	1.58015	1.64616	1.16993	0.367371	1.27501	2.33056	1.22651	2.14731	2.69599	0.400538	0.963474	1.02857	0.367371	0.15056	0.613532	1.29278	0.124328	1.53605	1.65535	1.58496	0.475085	0.555816	1.1177	0.765535	0.782409	2.26604	1.27501
RALA	4.96809	4.92125	5.30961	5.68958	5.23381	4.74147	5.52105	5.24222	4.72629	3.74308	5.34979	5.44095	5.14731	5.05007	6.37034	4.81506	4.92457	4.76235	4.51286	5.01212	4.11936	5.34625	4.96717	4.51475	5.36001	5.46663	6.7662	4.32481	4.89869	5.02148	5.27277	5.15056	5.19574	5.61088	5.2211	5.51223	4.36107	5.39985	4.77452	5.31723	5.26941	4.87283	6.0217	5.59515	4.86592	4.59096	4.8525	4.10182	5.30378
BAIAP2L1	3.91456	3.76022	4.34199	4.19771	3.83895	6.3658	3.59216	5.9241	5.11728	4.08406	3.43696	4.48543	3.01792	5.68229	2.81762	4.58376	2.91073	3.853	3.27053	3.28688	3.22651	2.90689	3.59932	4.42492	3.40327	3.52105	1.41684	5.44394	4.51223	5.35403	4.03298	3.88947	4.19613	3.55582	4.76871	3.24031	3.16993	4.75969	2.05658	5.22959	4.57289	3.06523	2.19219	2.68032	5.29866	4.78398	3.13586	4.30012	3.79077
KDM7A	1.20789	1.76129	2.92029	2.59455	2.6893	1.94486	2.85798	3.88362	1.68706	0.799087	1.1635	2.02503	2.35614	1.63227	1.43829	1.22651	0.978196	1.18269	1.44361	2.04264	1.33914	1.16993	0.782409	0.782409	2.12763	1.32193	2.926	1.54102	1.17632	1.37851	1	0.31034	1.04264	3.51602	0.757023	1.37295	1.20163	0.970854	1.85997	1.37295	1.88753	1.98185	2.07039	1.51096	2.61589	1.04963	1.74846	2.40054	2.06005
ETV1	4.40667	4.50208	5.15947	3.64847	5.33842	5.84398	1.90689	0.0565835	3.852	2.90689	5.24413	5.02015	4.28392	4.86641	5.90641	4.74362	4.00988	4.16108	5.25437	5.8009	6.09972	3.24641	5.50875	5.23955	3.73985	3.15704	5.63807	4.53294	5.63198	2.82171	4.62819	4.44692	3.854	4.36947	3.66221	5.47476	2.6893	4.87184	4.32625	4.7703	4.98596	3.8125	5.27984	6.20984	5.52293	5.18943	4.90014	4.14649	3.95327
AGK	5.43563	5.20828	5.6311	5.66789	5.75489	6.10497	5.36177	4.41954	5.96993	4.80529	4.97407	5.29057	6.19692	5.44989	4.1819	4.93168	5.35544	5.59246	4.83491	5.1918	4.27128	6.30469	4.39985	5.17233	5.48027	5.56163	4.99186	6.02614	5.33271	5.5435	6.13031	4.5735	5.42794	6.00921	5.07852	5.88069	4.60466	5.27501	5.55182	5.49825	5.96947	4.82477	5.19338	4.42291	5.27612	4.9855	6.24774	5.73308	5.73335
ALDH3B1	3.57894	3.16993	2.94298	4.20945	2.57531	3.01436	2.3978	3.69599	2.72028	5.64818	2.74631	0.863938	3.55582	3.14078	3.71039	2.60407	2.66903	3.54102	4.23955	3.76341	5.26828	2.68032	3.853	3.12928	3.2765	0.545968	4.18507	3.52105	4.85549	1.70487	2.86394	3.06867	3.33056	0.713696	1.90304	3.17153	1.14405	2.0072	1.59455	1.79909	2.99095	3.22959	1.89142	5.15462	2.56316	3.35896	2.1375	1.70487	2.01792
TTC22	0.0143553	0.0143553	0	0	0	0.0143553	0	1.31034	0.0285692	0	0.0143553	0.0143553	0	0	0	0.0285692	0.0143553	0	0	0	0	0.0143553	0	0	0.0143553	0	0	0.0703893	0	0	0	0	0	0	0	0	0	0	0	0	0.0143553	0	0	0.0143553	0	0	0	0.0565835	0
PHTF2	3.22959	3.6311	3.59455	3.82579	3.10601	5.13914	4.69655	3.40599	5.03342	3.94298	4.5097	4.07468	4.23266	4.39506	4.72301	4.93074	4.12928	4.21101	4.21179	4.12019	3.84197	4.45549	4.27352	4.50526	4.66562	3.60763	3.80838	4.93452	3.22959	4.9814	4.49889	4.85898	4.40054	3.98459	3.78031	3.39232	3.06178	4.25927	4.26828	4.6153	5.11977	4.23879	3.81352	3.73877	3.69377	4.16511	3.42223	4.79077	4.62469
CCL26	0.0976108	0.250962	0.163499	1.31615	0	2.75275	0.0976108	0.903038	0	0	0.176323	0.137504	2.57531	0.748461	1.36737	0	1.41684	0.367371	3.27501	1.81147	3.3505	0.111031	4.15785	0	0.238787	0	0.176323	0	0.594549	0	0	0.111031	0	0	0	0	0.31034	0	0	0.0703893	0	0	0.298658	1.04264	0	5.03474	0.15056	0.238787	0
FARP2	5.42593	4.49442	5.00045	4.10518	5.25927	5.41346	5.74685	3.92505	6.337	6.04854	5.72274	6.1469	4.96901	3.05137	3.6017	6.11749	5.5043	5.76845	5.46467	5.13175	3.60051	5.9364	3.10098	6.19948	6.34837	6.55213	6.0387	6.54303	4.59036	5.96301	5.31615	4.36947	6.60615	6.53714	4.46205	4.56986	4.81404	4.50526	6.84147	6.04745	5.9798	6.61102	5.23189	4.2854	7.24451	3.4957	6.05094	6.36545	6.40548
USH1C	0.0143553	0.0565835	0	0	0	0.0143553	0	0.0565835	0.0426443	0.124328	0.0285692	0	0	0.124328	0.0285692	0.0703893	0.0565835	0.0143553	0	0	0	0.0426443	0.0285692	0.176323	0.0426443	0	0.0143553	0.0143553	0	0.0285692	0.0426443	0	0	0.111031	0	0	0	0	0.0285692	0	0	0	0	0.0840643	0.0285692	0	0.0285692	0.0976108	0.0426443
GGCT	7.34056	6.43879	6.7699	5.9905	6.59708	6.57833	6.99005	5.29793	6.85362	5.99616	7.51617	6.7654	6.33967	6.91013	6.5435	6.59291	6.11998	6.7654	5.49025	5.57531	4.38819	6.46614	5.68004	6.49601	7.30624	6.1979	6.09318	6.38232	5.60555	6.7126	7.6708	6.18249	6.69544	7.0177	6.97671	7.352	5.83289	6.88338	6.32894	6.35896	6.43229	6.07211	6.87971	6.2765	6.34323	4.20555	6.13853	6.0376	6.15826
DBF4	5.30049	4.50589	4.24489	4.05224	4.47962	6.0387	4.71039	4.28983	6.00023	3.69042	5.03518	4.15056	4.35403	4.96486	4.49442	4.26604	4.99639	4.93121	3.5741	3.38128	2.9855	4.98641	4.81404	4.74039	4.94017	3.42089	3.54226	5.13791	4.03122	5.6014	4.62234	4.62936	4.64731	4.45286	4.852	5.01881	3.41549	5.15218	4.93876	4.9542	4.62	3.47508	4.68257	4.21412	4.8846	3.68818	3.44626	5.0237	4.78293
TBXA2R	0.956057	1.02148	0.687061	0.831877	0.411426	2.23879	0	0.163499	3.60051	0.925999	1.89142	0.298658	2.37573	1.28688	0.871844	1.55582	0.659925	2.0635	1.5008	0.83996	1.22651	0	1.19535	0	1.8679	2.14405	0.739848	1.99639	2.16993	0.739848	1.72683	0	2.52356	0.941106	2.09424	0.124328	1	0.226509	0.464668	0	1.07724	0.124328	0	2.62527	2.71149	2.29278	0.695994	0	0
IFRD1	5.5738	4.34412	5.80349	5.30086	6.031	6.98219	5.23802	6.58692	5.59276	3.58737	5.53263	4.38474	4.80271	5.40769	4.72629	5.04745	5.09635	5.00135	3.71918	3.88069	4.12184	4.32841	4.30159	4.59932	5.89142	4.51096	3.74524	5.31506	4.87135	5.66277	5.72928	3.94204	4.853	5.76102	5.16912	5.2211	5.21762	4.84348	5.47444	5.19889	4.95559	3.65535	4.13175	4.96532	6.80671	4.05918	4.71425	6.75809	6.37365
LGALS14	0	0	0	0	0	0	0	0	0	0	0	0	0	0	0	0	0	0	0	0	0	0	0	0	0.0840643	0	0	0.0840643	0	0	0	0	0	0	0	0	0	0	0.389567	0	0	0	0	0	0	0	0	0	0
COX10	4.12846	4.08066	3.74739	3.66903	3.74201	3.8268	2.52857	3.04614	3.94673	3.36877	3.60288	3.93074	3.48414	2.98003	2.17951	3.1375	3.05485	3.88947	3.29425	3.25399	3.07553	4.15137	3.04089	2.80323	4.09845	3.31615	2.11437	3.87676	3.45549	3.10266	3.42089	2.97636	3.80426	3.38267	2.80116	3.14731	2.55582	3.63459	3.27053	3.41007	3.01257	3.60999	2.75916	3.42626	3.30305	2.58737	4.20477	3.59932	4.25777
GTF2IRD1	4.04789	3.91648	3.57894	3.81967	3.25852	4.34979	4.24793	4.94064	3.89045	3.77716	3.34767	3.39917	3.74308	3.85898	3.72901	3.80323	3.35896	3.44758	2.97453	3.51979	3.43029	4.28466	4.12598	3.33628	4.14975	2.66448	2.68482	3.67129	3.32048	4.02591	3.83086	3.59694	2.99458	3.92505	3.6241	3.36177	4.31976	3.39232	3.04264	3.50462	3.63575	2.89142	4.46336	3.75596	3.27352	2.64847	2.35896	4.71699	3.60644
PAF1	5.57471	6.01636	4.92363	5.06609	4.64731	5.41312	4.74578	5.83744	4.99729	4.42895	5.59902	4.38681	6.0119	6.03188	6.15704	5.32517	6.12391	5.66931	5.33664	5.32912	5.02724	5.59723	6.07724	5.10056	5.28836	4.27947	5.70901	5.40327	5.0148	5.61912	5.63052	4.41887	4.70487	4.79494	4.57894	4.61117	3.6311	3.70155	4.2032	4.76977	4.73118	4.74147	4.91839	5.97797	5.08321	5.10014	4.29057	5.57924	4.87381
VPS41	4.63227	4.21101	4.39643	4.55152	4.2854	4.8334	6.21762	3.96809	5.35085	4.39849	5.37851	5.615	4.96901	5.98003	5.36982	5.49313	4.31397	4.68032	4.3978	5.17433	4.13504	4.64443	5.07039	4.96301	5.43663	5.05832	6.82464	5.63372	4.65363	4.73823	5.28318	3.56072	5.18626	5.38094	4.26529	4.35403	2.75916	4.96717	5.06996	4.81557	6.18289	4.90207	4.74201	5.33593	5.15178	3.26903	5.24336	5.29352	4.31107
ARHGAP44	0.15056	0.918386	0.85599	2.31904	0.505891	0.485427	0.321928	0.0703893	0.201634	0.0426443	0.163499	0.0703893	0.739848	0.565597	0.389567	0.773996	0.15056	1.32193	1.20163	1.87971	2.01436	0.201634	0.111031	0.0703893	0.443607	0.250962	0.0426443	0.400538	1.18269	0.0976108	0.15056	2.53356	0.0840643	0.0976108	0.0565835	0.124328	0.250962	0.250962	0	0.0703893	0.918386	0.189034	0.367371	0.344828	0.0426443	0.0285692	0.0703893	0.31034	0.189034
ELAC2	6.11832	5.94743	5.12887	5.74712	4.88509	6.06846	4.8212	4.79181	5.32265	5.42358	5.38853	5.60288	5.9697	5.38301	4.32481	4.64846	5.28429	5.81121	5.48317	5.43296	5.59036	6.28725	5.04832	4.84097	5.95791	4.98505	4.29499	5.32661	5.02813	5.19889	5.74497	4.9331	4.92172	5.31796	3.91073	4.58014	3.26003	4.84398	3.78136	5.55305	4.47119	5.1811	4.2149	5.20594	4.77136	5.25437	3.59096	5.15866	5.10936
SCIN	0.124328	0.333424	0.0703893	0.443607	0.176323	0.263034	0.201634	0.111031	1.4957	0.575312	1.07039	4.96209	0.0976108	0.0143553	5.0505	0.464668	0.422233	0.526069	0.201634	0.263034	0.214125	4.35755	0.0565835	0.526069	0.632268	3.85499	0.411426	2.54844	0.0143553	0.321928	0.286881	0	6.17293	0.731183	6.01212	0.0976108	2.56071	7.06361	0.124328	5.37816	1.02857	5.10559	0	0.0703893	0.356144	0.250962	0	0.0426443	0.0840643
ARSD	3.02503	2.854	3.21101	4.03914	2.62761	3.56194	2.93546	4.57713	0.565597	2.80323	2.84197	3.5008	3.33771	3.64616	4.09339	3.03386	2.12102	1.53605	2.56316	2.11437	2.16993	2.24184	3.31759	2.72683	3.46858	3.31759	3.87578	3.79701	4.25399	2.37573	2.31904	1.9486	2.85599	3.20006	1.9782	2.23879	2.50589	3.26303	3.08916	3.74093	3.36317	3.41143	2.57773	3.4489	3.85699	3.79494	0.0426443	4.33771	2.7137
PNPLA4	3.14731	0.0565835	0	0	0	4.33128	0	5.779	4.64212	3.46597	2.04614	3.74416	4.13996	3.62761	4.31179	3.9222	3.44626	3.13586	3.14241	2.94298	2.59932	3.75275	4.40667	3.59335	3.64847	3.83289	3.85699	4.42492	2.98003	4.32625	2.93734	2.41143	3.24184	3.94298	3.55704	1.848	3.31904	3.61824	3.34341	4.5373	3.66903	3.54473	3.5472	1.81147	4.51349	3.70377	0.0143553	4.46923	4.04002
MYH13	0.0426443	0.124328	0.0285692	0.0703893	0.0565835	0	0	0	0	0	0.0285692	0	0.275007	0	0	0	0.0426443	0	0	0	0	0	0	0	0	0	0	0	0.111031	0.189034	0.0703893	0	0	0.0565835	0.0143553	0	0	0.0426443	0	0	0	0	0	0.0143553	0	0	0	0	0.0426443
ADIPOR2	5.44592	5.43196	5.36597	5.47314	5.50779	5.61235	5.84373	5.22419	6.38595	6.59619	5.55704	6.28244	5.74443	4.71918	5.81865	5.73281	5.19417	5.69683	5.04089	5.5267	5.3837	6.95989	5.69349	5.46956	5.7498	6.24926	5.83415	5.92576	5.42459	5.73118	5.41176	5.33127	6.58075	5.96947	5.36142	4.44559	4.42626	5.37539	5.97016	6.64068	6.5008	6.82934	5.15623	5.03782	5.93899	4.73823	5.5549	5.88435	6.16872
CDKL3	1.15704	0.389567	1.75702	2.12102	1.67807	1.92979	1.61353	1.3505	1.91456	0.773996	1.05658	0.823749	1.42223	1.5008	1.5509	1.926	0.584963	1.42223	0.807355	1.33914	0.584963	1.8953	1.7866	1.56071	0.799087	2.14405	1.852	1.54597	2.03914	0.739848	1.0072	1.07039	0.748461	0.495695	1.31034	2.64155	0.575312	0.847997	1.81147	2.32769	1.20789	1.04963	1.12433	2.09085	1.31034	0.555816	1.9855	1.42223	1.42761
UPP2	0	0	0	0.0285692	0	0.0285692	0	0	0	0	0	0	0	0	0.0285692	0	0	0	0	0	0	0.0426443	0	0	0	0.0143553	0	0.0426443	0	0	0	0	0	0	0	0	0	0	0	0.0143553	0.0143553	0	0	0	0	0	0	0	0
PRSS21	0.15056	0.0703893	0	0	0	0.0840643	0	0.124328	0.0565835	0.163499	0.111031	0	0.0426443	0.0426443	0.111031	0.0285692	0.0840643	0.0565835	0	0	0	0	0.0840643	0.0840643	0.0840643	0	0	0.0703893	0.189034	0	0.0703893	0	5.3147	0	0	0	0	5.9939	0	0	0	0	0	0.0565835	0	0	0	0.0565835	0
MARK4	3.6017	3.16027	3.90111	4.11603	3.69488	4.18745	3.19692	4.75221	3.28836	2.89142	3.49697	4.05658	4.10518	4.65821	4.57046	3.62293	3.56803	3.31904	3.89821	4.0072	3.68818	3.24184	4.54844	3.19692	3.02857	3.09761	4.72083	3.22497	3.47508	2.57046	3.45022	3.80839	3.80839	4.18031	4.11853	3.48671	3.50843	3.40054	3.851	3.80735	3.31325	4.18666	3.42626	4.55336	3.97728	3.89918	4.20085	3.81147	3.31904
PROM1	0.214125	0.454176	0.137504	0.226509	0.201634	0.863938	4.68874	0.0840643	0.516015	0.713696	0.526069	1.80323	0.367371	1.0635	0.0840643	0.765535	0.226509	0.613532	0.226509	0.0703893	0.163499	0.505891	0.111031	1.0072	0.124328	0.31034	0	0.790772	0.111031	0.823749	0.0840643	0.263034	0.659925	1.20163	0.536053	0.0703893	0.464668	2.01078	0.333424	1.1635	0.823749	5.0197	2.9241	0.189034	1.774	0.0976108	0.815575	0.536053	1.75702
CCDC124	6.95292	7.69752	6.09824	6.83289	6.24317	7.32859	6.36877	6.8098	7.13853	7.56362	6.92517	4.40122	7.41498	7.12516	7.44543	7.05094	7.48671	7.38836	6.19928	5.58346	5.23573	7.39197	7.59947	8.30081	7.16942	5.55428	4.97728	6.61692	6.8525	7.01223	7.45088	5.0054	5.92101	3.65191	6.72206	5.50176	4.98231	5.14771	3.75382	4.97407	4.43829	5.28355	5.41244	7.1807	7.17373	6.19889	5.05918	7.42291	7.18487
CEACAM21	0	0	0	0.0285692	0	0.0285692	0	0	2.82171	0.111031	0.0565835	0.831877	0.0565835	1.61353	0	0	0.111031	0.0565835	0.0703893	0	0.0143553	0.0285692	0	0	0.275007	0.226509	0	0	0.0565835	0	0.0285692	0.0426443	0.176323	0.545968	0	0	0.0285692	1.94486	0.321928	0.863938	0	0.0840643	0	0.0285692	0	0	0	0.748461	0.137504
PAFAH1B1	6.25588	6.26641	6.07168	6.39592	6.05007	6.14323	5.86913	5.88411	5.82706	5.26191	6.63314	6.10014	5.96601	6.19436	5.33163	5.25588	5.56163	6.0881	5.32805	5.61117	5.36982	6.19259	5.60081	4.76818	6.07275	4.76607	5.50843	6.03144	6.15704	5.16551	5.3799	5.53761	6.27836	5.39917	5.29057	5.45121	5.20046	6.02237	4.90689	6.04636	5.43095	5.79857	5.85624	6.06781	6.3311	5.88313	6.20633	5.89821	5.83466
NOS2	0.0285692	0.137504	0	0.0285692	0.0143553	0.0565835	0	0	2.38681	0.0285692	0.137504	0.275007	0.432959	1.27501	0.15056	2.91265	0.632268	0	0	0	0.0285692	0.0285692	0.0143553	0.367371	0.111031	0.0143553	0.713696	0.704872	0.0143553	0.0143553	0	0	0.214125	0.124328	0.454176	0.0703893	0	0.565597	0.0285692	0	0.163499	0.0703893	0	2.40871	0.189034	0.226509	1.18269	0.0285692	0.0426443
DNAH9	1.18269	3.86394	4.34199	0.163499	3.37295	4.18428	0	0	2.50589	0.163499	0.641546	1.43296	4.7339	4.87922	0.757023	0	2.69153	2.72683	3.28096	3.19219	0	1.71809	0.0840643	0.286881	3.14078	2.72901	0.124328	3.85699	0.757023	0.226509	1.1635	0	0.678072	0.0703893	0.356144	3.77926	0	0	0.659925	1.25701	1.85599	1.82375	0.226509	0	1.82782	0	5.1416	0.847997	0.298658
KIAA0100	6.35297	5.94228	4.87676	5.22381	5.04177	5.91217	5.35262	5.65335	5.71644	6.5373	5.87381	5.54813	6.224	5.20945	5.1918	6.04418	6.15704	6.00158	5.4363	5.74685	6.18705	6.17891	5.10476	5.61147	5.9855	4.44361	5.20124	6.09951	4.99413	5.67271	5.4941	5.25474	5.40224	5.84323	4.47379	4.29793	3.5373	5.07938	5.63778	5.38128	5.17033	5.84574	5.75596	5.6946	5.17592	5.73985	4.6565	6.18626	5.75649
SLC13A2	0	0.0143553	0	0.163499	0	0	0	0	0	0	0.0285692	0	0	0	0	0	0	0	0	0	0	0	0	0	0	0	0	0	0	0	0	0	0	0	0.0143553	0	0	0	0	0	0	0	0	0	0	0	0.0285692	0	0
GAS7	6.51806	6.36001	5.55796	0.0426443	5.65764	7.05159	4.72192	0.176323	6.94498	6.06932	7.9397	5.30232	8.20051	7.64342	6.08343	4.24031	6.07468	7.37234	6.7286	7.29333	0.823749	5.8382	1.62293	5.91433	6.67285	5.67497	7.78895	7.44973	5.52356	5.21023	6.06242	0.0143553	6.64097	5.61589	3.93074	6.67793	3.43162	4.46989	6.86282	5.84599	6.48623	7.25974	7.74658	4.69488	6.28983	0.454176	6.76421	4.62644	4.63169
TRAPPC6A	2.80941	2.62994	3.72901	3.07553	3.85599	4.47897	4.7252	5.21529	3.75275	4.58436	3.94486	4.30232	4.17951	5.41887	5.42626	3.69377	2.18269	3.66448	4.76553	4.84046	4.46401	3.25248	5.20085	4.94486	3.9486	5.53543	5.00988	5.05528	3.853	3.7666	4.35544	3.57289	5.20633	3.60051	4.30305	3.89433	3.35473	4.29425	4.52168	4.14812	3.62644	4.63633	4.00809	4.65878	5.12309	3.43962	4.12681	5.16068	3.07211
MATK	0.0143553	0	0.0703893	2.13422	0	0.0703893	0	0.238787	0.0840643	0.111031	0.214125	0.443607	0.0565835	0.111031	0.0426443	0	0.163499	0.321928	0.0840643	0	0.0285692	0.163499	1.28096	1.852	3.20789	0.0426443	0.0703893	0.432959	0.31034	0.0143553	0.0285692	0.263034	1.07039	0.678072	0.584963	0.0565835	1.60881	0.15056	0	0	0.505891	0.0703893	0	0.0426443	0.189034	0	0	0.669027	2.02148
CEACAM7	0	0	0	0	0	0	0	0	0	0	0	0.0703893	0	0	0	0.0143553	0	0	0	0	0	0.0143553	0	0	0	0	0	0.0143553	0	0	0.0143553	0.0143553	0	0	0	0.0840643	0	0	0	0	0	0	0	0.0143553	0	0	0.0426443	0.0703893	0
CD79B	0.15056	0.189034	0.0703893	1.37851	0.0285692	0.0976108	0.0426443	0.189034	0.238787	2.08746	0.400538	0.0976108	1.41684	1.02857	0.85599	0.565597	0.0840643	0.495695	0.0143553	0.0840643	0	0.757023	0.137504	0.226509	2.82171	0.765535	0	3.47119	0.124328	0.31034	0.400538	0.124328	2.87774	1.1375	5.35544	0.0703893	0.464668	5.84875	0.464668	0.389567	0.454176	0.298658	0	0.62293	0.0703893	0	0.613532	0.443607	0.748461
SCN4A	0.0703893	0	0	0	0	0.0143553	0	0	0	0	0.0143553	0.111031	0.0143553	0.0143553	0.124328	0.0285692	0.0143553	0	0	0	0	0	0	0	0.15056	0	0	0	0.0703893	0	0	0	0.0143553	0.344828	0.15056	0	0	0.0976108	0.0143553	0	0	0.0285692	0	0.0285692	0	0	0	0.0143553	0.0976108
ST7L	4.19928	4.31615	4.19219	3.83996	4.36457	4.5509	4.16752	3.78031	3.58015	4.06523	4.20633	4.24108	4	3.94205	3.92315	3.71699	3.67807	3.90207	3.926	3.82069	3.90304	4.02503	3.97085	4.43363	3.35614	3.62877	3.57046	3.52732	4.52419	4.34056	3.926	4.21568	2.69822	2.83188	3.74524	4.24717	3.18269	3.82477	4.81506	4.69877	2.44095	3.65764	5.76102	4.26604	4.33342	4.13011	4.78346	3.87086	3.82985
TKTL1	0.0143553	0.367371	0.389567	0	0.263034	3.89433	0.422233	0	0.695994	1.5008	0.400538	3.52857	0.201634	0.823749	2.02503	0.356144	1.08406	0.748461	0.321928	0.111031	0.0565835	2.25399	0.0285692	0.0143553	0.344828	0.31034	0.678072	1.04264	0	0.933573	0.250962	0	0.903038	0.0143553	1.32193	0.0285692	0.238787	0.400538	0.565597	1.88753	0.659925	0.526069	0.189034	0	0.475085	0	0.0840643	1	0.0703893
PAX6	0	0.163499	0	0	0	0.137504	1.02148	2.9241	0.0426443	0.0976108	0.189034	0.0565835	0.0565835	0.124328	0.15056	1.25701	1.22033	0.111031	0.0976108	0.111031	0.443607	0	2.14731	1.36737	0.0840643	0	0.275007	0.124328	0.0143553	0.0703893	0.485427	0	2.18903	0.0285692	0.0143553	0.0426443	0	0	0	0	0.823749	0	0.863938	3.70708	0.933573	0.0426443	0.137504	0.124328	0
RPUSD1	4.74201	4.80323	3.3978	3.96809	3.87283	4.9905	4.29499	4.37782	5.0063	4.51979	4.21179	3.20006	4.851	4.65134	4.91025	4.51916	4.6837	4.36807	3.02148	2.80116	2.98003	4.51223	5.42761	4.51349	4.91073	3.03914	3.29719	3.45154	5.05788	4.9782	5.44692	3.8748	3.99367	3.04963	3.91073	3.85798	3.72574	3.16027	1.73118	3.52356	2.53854	3.40327	2.90111	4.17233	4.35826	4.1819	2.19849	5.13914	4.21179
RHBDF1	5.50843	5.69377	4.9982	4.0197	5.04352	5.05572	3.81044	4.91361	4.78136	4.84449	5.90014	4.88899	6.54736	6.41498	5.7952	3.42761	4.7021	5.31832	4.85599	5.17513	5.03386	5.9241	5.849	5.23534	3.67807	5.01212	5.55152	5.52042	5.10182	5.69321	5.12805	4.26228	4.765	2.64386	5.55059	6.04308	4.7939	3.40327	4.20242	4.04789	4.86641	4.09508	4.40395	5.76553	5.08023	4.76075	4.58556	4.17473	3.46467
LUC7L	5.53543	5.35403	4.26828	4.38128	4.13586	4.82579	5.75756	5.2709	4.71149	3.97361	4.47573	5.03914	5.49025	5.37851	5.26716	4.98914	4.55643	4.89772	4.38128	4.08151	4.61648	5.34767	5.09677	4.63517	5.00675	5.23764	5.32157	3.98732	4.92695	4.8674	4.43829	3.76129	4.82629	4.42358	4.64616	4.88996	5.62994	5.06091	3.11936	4.14078	3.41954	4.82171	4.04264	5.12391	5.15299	3.92505	4.50271	4.69988	4.04177
CACNA2D2	0.250962	0.321928	0.263034	0.137504	0.201634	0.263034	4.03474	0.400538	0.275007	0.124328	0.137504	0.575312	0.669027	1.0072	0.0976108	0.263034	0.15056	0.238787	0.298658	0.321928	0.536053	0.333424	0.956057	0.0565835	0.464668	0	1.83996	1.09761	1.41143	0.124328	0.263034	0.0285692	0.0840643	1.07724	3.1127	0.137504	0.823749	0.0703893	0	0.0565835	0.189034	3.49185	0.0143553	0.389567	0.0840643	0.0840643	0.0426443	0.389567	0.378512
BAIAP3	1	0.613532	0.799087	0.545968	0.400538	1.09761	0.757023	0.400538	0.454176	0.201634	0.176323	0.422233	0.903038	3.38819	0.111031	0.286881	0.400538	0.226509	0.298658	0.15056	0.201634	0.722466	1.31615	0.286881	0.731183	0.516015	0.978196	0.823749	0.863938	0.176323	0.176323	0.0285692	0.137504	1.63691	0.321928	0.214125	0.333424	0.31034	0.0285692	0.0426443	0.713696	0.400538	0.0285692	0.632268	0.189034	0.526069	0.773996	2.96162	0.163499
TSR3	5.78634	5.53045	4.97223	5.1639	4.75916	5.46042	5.21335	6.0813	5.43829	5.75462	5.36947	4.27873	5.774	5.72955	6.25493	5.49857	5.4614	5.35826	4.22574	3.94767	3.98094	5.76739	6.26679	5.36212	5.72738	4.88801	4.43496	4.38957	5.96162	5.93334	6.00742	4.64616	5.18309	3.50208	5.50176	4.50208	4.06695	4.36036	2.98185	4.7301	4.18666	4.23879	3.81352	5.72819	5.65048	5.00854	4.44427	5.84825	5.13504
PIGQ	4.97911	4.81198	3.72137	4.02592	3.58014	4.8212	4.15704	5.08916	4.89191	4.64501	4.62761	3.51223	4.90448	5.62088	5.51665	4.99549	4.44758	4.36737	4.09424	4.10266	4.08746	4.79233	5.75302	3.93168	4.83441	3.97545	3.93734	3.73769	4.72301	4.21568	4.99367	4.29719	3.71699	3.21101	3.18587	4.03474	4.06091	3.54844	2.8339	3.92505	2.75489	3.1811	3.57894	4.74953	4.18349	3.38819	2.9542	4.97682	3.68482
CRAMP1	3.41954	3.95606	3.01614	3.08916	3.24336	3.21257	3.0321	4.04963	3.0054	1.78241	2.774	2.72901	3.25701	3.72137	3.40054	3.25399	2.59694	3.87676	3.33771	3.32193	3.87774	3.50589	3.73335	2.69153	3.34483	1.97453	3.37712	2.0036	3.20006	2.66676	2.84398	2.33914	2.88557	2.76129	1.7866	2.50589	1.52105	1.774	2.71809	2.26303	2.38128	2.28983	2.63227	3.29425	3.24336	2.69377	2.45418	3.08576	2.56803
TEAD3	2.68706	2.48027	2.01436	2.88362	2.1375	3.39232	2.35896	3.92505	2.90689	2.08406	3.05832	3.52982	3.35332	3.03386	4.03914	3.48027	2.97085	2.75061	3.14078	3.30159	3.03386	0.831877	2.7761	2.0036	2.18587	2.66903	3.72247	2.926	3.42626	1.87971	2.54844	3.22342	3.24489	3.47119	2.75702	2.7137	1.93357	2.45154	1.76553	2.70708	1.99277	1.35614	1.91073	3.4019	2.48285	3.20633	0.31034	2.8953	3.21101
SELE	0	0	0.0143553	0	0.0143553	0.0143553	0	0	0	0	0.0426443	0.0143553	0.137504	0.0143553	0	0	0.0143553	0	0.0143553	0.0703893	0	0	0	0	0.0285692	0.163499	0.378512	0	0	0	0	0.0143553	0	0	0	0.0285692	0	0.0143553	0.0143553	0.0285692	0	0.0840643	0	0.0143553	0	0.0143553	0.0285692	0	0.0426443
DNAJC11	5.71012	5.77373	4.76394	5.11228	4.83643	5.4941	5.36632	5.34625	6.17453	5.15218	5.50938	5.27389	5.43363	4.70653	5.31325	5.64818	5.55949	5.49249	4.73118	4.57531	4.63865	5.13422	5.38301	5.36492	5.92386	4.50016	4.70266	5.06566	4.49442	5.54535	5.50271	4.17951	4.82782	5.30852	4.53605	4.14241	3.32049	4.43162	5.52105	5.16872	5.13791	5.13463	5.19062	5.13504	4.91504	4.75114	4.74685	5.64818	5.75382
FMO3	0.0565835	0.0976108	0.0285692	0.15056	0	0.0703893	0	0	0.0143553	0.0143553	0.0143553	0.0143553	0.0840643	0.0143553	0.124328	0	0	0.298658	0.214125	0.0565835	0.0976108	0.15056	0.0143553	0.0143553	0	0	0	0.0565835	0.214125	0	0	0	0.0285692	0	0.0143553	0.0143553	0	0.0143553	0	0.0143553	0	0	0	6.43879	0.0143553	0	0.344828	0.0703893	0
MYLIP	3.73877	3.24641	2.74201	1.79077	2.99277	4.60585	5.06178	2.93734	3.04963	4.96532	3.19061	4.39712	3.22805	3.45418	4.18031	3.75596	3.53107	4.07296	4.07039	3.75061	3.14405	4.85499	3.01614	3.57168	3.34056	1.80735	6.21839	3.78764	3.31759	4.07125	3.34056	1.83996	3.81455	3.25852	4.2211	2.89918	1.42761	3.16189	3.26454	3.88069	3	3.7148	4.89191	3.49442	3.22033	2.3505	3.73335	3.9607	3.96717
NOX1	0.0143553	0.0840643	0.0143553	0.0143553	0.0143553	0.0143553	0	0.137504	0.0285692	0.0703893	0.0143553	0.0143553	0.0285692	0	0	0.0565835	0	0	0	0	0	0.0285692	0.0285692	0.0840643	0	0	0.0285692	0	0.0285692	0	0.0143553	0.0143553	0.0143553	0.0285692	0.0143553	0.0840643	0.0143553	0	0	0	0	0.0426443	0.0143553	0	0.0143553	0	0	0.0143553	0.0143553
E2F2	2.37851	2.47508	1.27501	0.344828	1.01436	3.14405	1.81558	0.555816	2.67807	2.76977	2.80116	1.59455	1.774	3.13093	1.81558	3.45549	3.21568	2.19535	1.4489	1.51602	1.36737	1.42223	3.3505	2.75275	1.774	0.443607	3.16189	2.69153	2.10098	1.65076	3.18745	1.9222	1.12433	1.28688	1.98914	1.70929	1.18903	2.14731	1.34483	2.7761	1.24489	0.918386	1.46467	1.39506	1.92979	0.871844	1.14405	2.06005	1.85997
PSMB1	8.42391	8.51625	8.26374	8.439	8.10051	8.29925	8.38543	7.71335	8.06458	7.48228	8.86663	7.87271	8.22028	7.57304	7.65592	8.25181	8.29627	8.25758	8.28799	8.47021	7.71211	7.63786	7.64588	8.27905	8.55949	8.88713	8.67804	7.69188	8.15896	8.67147	8.45471	8.26285	8.68636	8.33338	7.69523	8.41553	7.21975	8.50128	7.35975	8.17872	8.16174	8.02137	8.41287	8.48683	7.51357	7.48301	8.88597	6.94778	7.95762
SYN1	0.189034	0.238787	0.250962	0.0976108	0.0840643	0.333424	0.176323	0.0976108	0.286881	0	0.15056	0.565597	0.879706	0.956057	0.432959	0.124328	0.613532	0.275007	0.378512	0.298658	0.0285692	0.0565835	1.45943	0.0840643	0.62293	0.0976108	0.831877	0.333424	0.137504	0.0703893	0.250962	0	0.0426443	0.0703893	0.189034	0.378512	0.321928	0.176323	0.0143553	0.495695	1.82375	0.163499	0.773996	0.555816	0.0976108	1.5008	0.0143553	0.495695	0.137504
JARID2	4.23419	3.44228	3.25852	2.61353	3.43962	3.66107	3.20477	3.70044	4.34554	5.18626	4.40599	4.13011	4.49889	3.55213	3.82375	3.78346	4.62644	4.32841	4.06523	4.488	3.28392	4.60881	2.62761	3.32048	3.4957	3.18903	4.94017	4.4522	1.9782	4.849	3.41278	1.67356	3.73335	3.96532	3.64501	2.16993	3.30159	3.13258	3.37851	3.63807	3.15704	4.95233	3.5435	3.88362	4.48607	3.35332	4.1416	4.53792	4.17871
CDKL5	0.516015	0.669027	0.454176	1.01436	0.454176	1.1635	1.07039	0.765535	0.454176	0.575312	0.687061	1.37851	1.10434	0.948601	1.39506	1.22651	0.941106	0.575312	0.613532	0.565597	0.443607	0.641546	0.879706	0.748461	0.815575	0.378512	2.29572	1.29866	0.978196	0.333424	0.687061	0.62293	0.669027	0.659925	0.124328	0.495695	0.163499	0.454176	0.495695	1.1375	0.773996	1.45418	0.356144	1.1635	1.41143	1.0635	0.214125	1.18269	1.37851
CAMK1G	0.0565835	0.0285692	0.0285692	0.584963	0.111031	0.0143553	0.226509	0.485427	0.0285692	0.176323	0.0285692	0.163499	0.137504	0.0143553	0	2.29866	0.526069	0.0565835	0.176323	0.0565835	0.411426	0.650765	0.0976108	0	0.432959	0	0	1.24489	0.298658	0.201634	0	0	0.0976108	0.516015	0.333424	0	0.111031	0.526069	0.137504	0.678072	0.650765	0.0703893	0.0143553	1.66448	0.137504	3.9991	0.275007	0.0285692	0.111031
CDK11A	5.40497	5.38163	3.78136	3.91265	3.96162	4.88362	5.13422	5.64961	5.00675	4.61176	5.59783	3.50843	6.01881	5.20203	5.51507	5.24451	5.08661	5.06221	4.5435	4.52857	4.82934	4.85499	5.20281	5.05311	5.1206	3.39232	4.49634	4.51853	2.35896	4.89821	5.21839	3.34625	3.63227	4.04614	3.79077	3.70155	4.13914	4.03386	3.74416	3.10434	3.90014	3.26604	4.08831	5.08151	4.79338	4.18031	3.1635	5.37295	4.79701
NADK	5.65105	5.61324	4.19535	4.48349	3.95233	5.69711	5.1631	6.19081	5.87995	5.02414	5.45253	4.41819	5.82451	5.30816	5.83845	5.90231	5.37782	5.23649	4.2032	4.337	4.49825	5.39197	5.22651	5.81992	5.69599	3.96532	4.6017	5.37817	4.45812	5.72819	5.59485	4.49249	4.11103	4.9279	4.87135	3.67807	3.7866	4.78816	4.71204	4.68257	4.84097	4.64328	4.89482	5.21645	4.9644	4.39438	3.66789	5.48446	5.29094
TFAP2B	0	6.11103	6.07189	0	6.832	0.263034	0	0.0143553	0.163499	0.0143553	0.0703893	0.0143553	0.286881	0.0285692	0	0.0143553	0	0.201634	0.0285692	0.389567	0	0	0	0.137504	0	0	0.799087	0.432959	0.111031	0.0143553	0.0285692	0	0	0	0	0.0143553	0	0	0.0143553	0.0976108	0	0	0	0.0565835	0.0285692	0	0	0	0
TFAP2D	0	0	0	0	0	0	0	0	0	0	0	0	0	0	0	0.111031	0	0	0	0	0	0	0	0	0	0	0	0	0	0	0	0.0143553	0.0143553	0	0	0	0	0	0	0	0	0	0	0	0	0	0	0	0
DLEC1	0.0976108	0.124328	0.0426443	0.0565835	0.0565835	0.189034	0.15056	0.0703893	0.263034	0.137504	0.124328	0.163499	0.201634	0.0426443	0.0143553	0.0840643	0.15056	0.176323	0.15056	0.111031	0.0703893	0.124328	0.163499	0.0840643	0.263034	0.0703893	0.15056	0.163499	0.176323	0.275007	0.238787	0.0285692	0.0285692	0.0565835	0.111031	0.0840643	0.356144	0.0976108	0.0285692	0.163499	0	0	0.0285692	0.226509	0.0976108	0.0976108	0.0565835	0.238787	0.0703893
CYTH3	4.05224	3.59932	3.12433	3.89045	3.23266	4.84499	4.04963	4.26679	5.91815	5.70293	5.2502	5.06221	5.26754	3.37573	5.6372	6.94404	3.59096	5.09424	4.60051	4.37851	3.97177	5.66761	5.11478	5.51159	5.90038	5.44095	6.20398	6.53154	3.87086	5.92671	4.95931	5.60674	5.81967	4.25096	5.54751	3.65878	3.31759	5.2709	4.92457	5.05875	6.30706	4.69822	4.4489	5.3302	5.05007	3.83996	3.72683	4.56316	4.67525
ADAM22	0.641546	1.91456	2.09761	1.81967	2.33342	1.51096	1.48027	0.0976108	1.58496	1.58015	0.879706	1.23879	2.52607	2.62761	1.62761	1.848	1.31034	2.0036	2.10098	2.4489	1.96347	0.201634	0.807355	1.91456	0.495695	1.22033	0.765535	0.15056	2.1375	0.124328	1.5509	0.948601	0.0840643	1.05658	0.0703893	0.641546	0.201634	1.0072	0.565597	0.731183	1.36737	0.863938	1.16993	1.79494	1.22651	1.1177	1.39506	2.40599	0.226509
SYPL1	6.63677	5.90424	6.44012	6.63967	6.62877	8.29274	6.83971	6.56788	6.21975	6.12122	6.04549	7.35341	6.61117	7.43513	5.91552	6.54859	6.12433	6.374	6.67497	6.59917	6.47232	6.48961	6.67497	6.8268	6.59559	6.10539	6.73037	7.20701	5.95582	7.15137	6.26566	7.22352	6.93781	6.86419	6.42694	6.58466	4.88704	6.76766	6.89579	7.30424	7.32021	6.70639	7.1152	5.89627	6.79598	7.5575	5.926	7.01056	6.92279
CYB561	5.03386	5.58256	4.53667	4.66278	5.1014	4.80116	0.344828	6.011	5.06221	2.81352	3.10769	2.02857	5.22226	6.12557	5.09339	4.34625	4.94439	5.5404	5.37295	5.60674	6.39369	3.46336	6.01391	4.64962	3.43029	0	5.18269	4.30451	5.41853	1.66448	5.71836	1.22651	3.36317	2.66221	4.1914	4.97269	3.0197	3.51223	3.30012	3.55949	3.77716	3.6427	3.13586	4.75275	3.34908	4.15218	3.46858	4.79909	0.454176
SPAG9	5.74147	5.54009	5.4219	5.45088	5.8268	6.07489	6.63561	5.88289	5.64241	5.21801	5.27501	6.05159	5.71589	6.5575	5.27015	6.56316	5.59485	5.81224	5.71891	5.75168	5.63575	5.68257	6.63735	6.1373	6.09677	5.39506	6.33324	6.52497	4.83946	5.65764	5.5373	5.32409	6.00877	6.35562	4.01792	4.6427	3.55213	5.9493	5.58796	5.55612	6.01212	6.44526	5.27426	5.43996	6.1235	5.17313	5.43496	5.84248	5.4002
CELSR3	1.79077	2.83592	1.40599	2.37016	1.72247	2.57773	4.08321	2.9241	0.757023	2.55336	1.04963	0.632268	2.75916	2.68482	1.9486	1.36177	1.12433	2.21723	4.15137	4.04089	5.18507	1.34483	4.1914	1.62293	0.555816	1.76553	0.565597	1.53107	3.43296	0.722466	3.34483	1.29278	1.8679	0.536053	0.687061	1.14405	1.16993	1.09085	0.238787	0.62293	2.06005	2.56071	0.748461	2.89142	2.35896	3.9241	3.55459	1.83996	0.887525
AASS	2.83996	3.56803	3.27352	3.66903	3.8953	2.9982	5.27836	1.48543	2.98003	1.39506	2.9241	3.62527	3.41819	2.17313	3.01078	3.19849	2.26003	3.17792	3.05658	3.4957	2.89336	3.70708	1.95606	3.34341	3.46336	2.95606	2.75275	3.58736	3.24489	3.23419	2.59694	3.16832	1.67356	3.39369	3.03386	2.99458	3.06695	3.10434	3.02503	3.14568	3.26754	2.31325	3.49185	4.22959	4.20163	3.63807	2.21101	3.09424	4.50462
PLEKHG6	0.226509	0.910733	0.321928	0.516015	0.286881	0.201634	0	2.35332	0.176323	0.137504	0.176323	0.176323	0.536053	0.124328	0.214125	0.238787	0.286881	0.411426	0.31034	0.454176	1.0072	0.31034	0.201634	0	0.111031	0.0840643	0.678072	0.695994	0.584963	0	0.263034	0.0285692	0	0.0565835	0.678072	0.201634	0.0840643	0.31034	0.0426443	0.0426443	0.464668	0.163499	0	0.201634	0.15056	0.0565835	0.0703893	0.464668	0.0565835
SS18L2	4.67129	5.04308	4.81813	4.65592	5.16752	4.1152	4.88117	3.72465	4.24413	4.37434	4.08151	4.25852	4.42559	3.54967	4.38543	4.46401	5.07895	4.55398	4.26153	3.70819	3.69933	3.64961	4.55398	4.14731	4.34127	4.45418	4.68986	4.50144	4.50208	4.13832	4.80374	4.11103	4.85549	3.89336	4.8485	4.78503	4.75542	4.98505	3.80012	6.49073	4.59216	4.19062	4.41007	4.63285	3.92125	3.80219	4.67469	4.48156	3.33628
MPND	3.78555	2.76553	3.64386	3.04963	3.09424	3.43962	3.79805	3.0268	3.64731	3.64501	2.99639	3.43962	3.80529	2.10098	4.3799	3.60407	2.90111	3.69488	2.91265	3.24489	2.36177	3.15866	4.40463	2.96347	3.51475	4.25777	2.68482	3.39643	4.00809	2.93923	3.05832	2.22342	3.26754	2.29278	3.08746	2.13422	3.05658	2.926	2.60881	3.32337	3.02503	2.81762	1.5008	3.43162	3.93263	3.3799	2.59216	3.93546	4.12267
MGST1	7.88484	6.37243	5.77847	8.99701	5.9493	1.46989	4.29719	0.505891	7.4763	6.36036	1.22033	5.15785	4.2854	0.604071	6.77597	4.23802	5.9028	2.60881	6.95222	7.09265	8.62892	8.40841	8.56388	5.74255	9.21395	0	4.95745	0.555816	7.46491	4.88069	0.516015	0.704872	8.58946	6.48446	8.44369	0.389567	3.74308	7.0705	6.45187	0	0.0426443	6.851	9.83317	7.50684	4.5404	8.61158	4.37851	0.613532	1.56071
CRY1	3.30012	3.48285	3.21257	3.64616	3.30451	4.07553	4.25096	3.92979	3.76022	3.49057	3.0635	3.22651	3.22188	3.43829	4.0197	4.13996	3.15381	3.56316	2.64847	3.2032	2.68482	3.38405	3.15218	3.35755	3.71039	3.10769	4.58556	3.83491	2.69153	3.68032	3.3147	3.44095	3.19061	2.96901	2	2.65535	1.0072	3.28096	4.12598	4.38336	3.5509	3.49057	3.22805	3.17153	3.46858	2.12433	1.87184	3.74631	3.60407
PGLYRP1	0	0.298658	0	0	0	0.0703893	0	0.0426443	0.0426443	0.0426443	0.0976108	0	0.0565835	0.0976108	0.0565835	0.263034	0	0	0.0703893	0.0285692	0.111031	0.286881	0.286881	0.214125	0.0703893	0	0	0.176323	0.238787	0	0.111031	0	0	0.0285692	0	0	0	0	0	0	0	0	0	0.0565835	0.0565835	0.201634	0	0.0426443	0.0703893
NFIX	4.35332	5.07468	4.32984	5.26266	4.36877	4.96532	4.12184	3.76765	2.81558	4.77873	4.54967	3.70708	5.41886	5.0505	5.89893	3.33771	4.89142	5.12846	4.98687	4.91361	5.08151	3.47897	6.25946	4.97682	4.06091	2.41414	6.07296	3.48414	5.54319	3.28096	4.06695	4.55827	3.86394	2.69599	2.29278	3.47897	1.63691	2.34767	4.36737	3.88069	2.66903	3.5008	4.58496	5.91767	4.67976	5.0045	4.24945	3.74308	3.41684
ST3GAL1	3.28983	4.23419	3.53978	2.72247	3.12763	5.41278	2.33914	5.27575	1.40054	3.46858	3.62994	5.0917	3.46074	4.54535	4.04089	4.70266	3.38819	4.12763	3.58856	3.35755	3.2854	2.22959	3.75916	3.53854	3.94298	3.45549	4.94486	3.9607	4.49378	2.44626	4.55336	3.54967	2.94486	3.52982	2.54102	4.30086	2.30743	2.73552	3.93452	3.02503	2.70708	1.70044	4.8846	2.46728	4.02326	2.80116	5.62088	5.78895	3.03386
MMP25	0.765535	0.516015	0.367371	0.575312	0.286881	0.137504	0.748461	0.545968	0.526069	0.0976108	0.263034	0.15056	1.37295	1.59932	0.356144	0.189034	0.275007	1.48543	1.9486	1.80735	2.21412	0.641546	1.45943	0.0840643	0.632268	0.0426443	0.432959	0.575312	0.941106	0.400538	0.163499	0.0285692	0.516015	0.910733	0.137504	0.731183	0.250962	0.0285692	0	0.0426443	0	0.454176	0.163499	0.650765	1.14405	1.8953	0	0.286881	0.432959
IL32	2.57289	0.485427	2.91456	4.97499	2.87774	0.475085	0.15056	2.90111	0.695994	1.23879	1.32769	0.432959	2.98732	2.70929	1.78241	0.0565835	4.2817	0.941106	2.88362	2.49313	3.41819	1.38405	0.992768	0.201634	0.422233	0.650765	9.04974	1.51096	1.45418	0.604071	0.757023	0.516015	0.400538	0.0565835	0.604071	0.815575	0.238787	0.516015	1.40054	0.238787	0.454176	0.226509	0.201634	4.50144	0.321928	0.748461	2.34767	0.695994	0.0565835
PKD1	5.70984	5.2724	4.07724	4.60822	4.56377	6.11353	4.41481	7.10842	5.09424	4.44559	5.27165	3.26903	5.31433	5.89918	5.70044	4.87627	4.61706	5.75649	5.02148	5.04045	5.9241	5.42089	6.63662	4.53232	5.03034	3.18428	4.56682	6.70722	5.80142	4.74308	4.94907	4.3799	4.22959	2.78869	3.36036	4.21723	2.98914	1.9782	3.16993	2.90304	3.03562	2.98368	4.28836	7.14282	6.28891	5.27798	3.73985	5.42861	4.35544
MAPK8IP2	0.847997	0.0426443	0.0285692	0.0143553	0.0285692	2.30743	3.76022	0.0976108	1.38405	4.36036	1.23879	1.58496	1.38405	2.82985	0.464668	1.74416	0.526069	2.04264	1.35614	1.30451	1.0635	0.201634	4.36667	1.42761	1.04963	2.17313	1.31034	3.54967	1.57531	0.333424	2.82171	0.0565835	2.22651	0.0565835	1.33342	0.400538	0.250962	0.389567	0.0565835	1.07039	0.111031	1.19535	1.774	0.321928	0.970854	0.485427	0.137504	0.214125	0.963474
MED24	5.90689	5.50589	4.76818	5.15299	4.78712	5.5345	5.16712	9.02716	5.47865	6.66818	5.73227	5.06134	5.40565	5.37817	5.23534	5.49857	5.76208	5.39815	5.01837	5.06005	5.27202	5.92908	5.8936	5.6017	5.53916	4.76818	5.20359	5.82502	4.53854	5.81813	5.47184	4.26303	5.06953	5.25777	4.70376	4.45549	4.46074	4.07468	4.61294	4.926	4.63865	5.14037	4.44029	5.63807	5.10098	4.26529	5.25134	5.76871	5.23649
RHOBTB2	3.82273	3.42761	2.77189	2.08746	2.69377	2.9241	3.37156	5.50144	3.48027	3.8679	3.78136	3.62761	3.18903	3.7301	3.67469	3.8125	3.08916	3.14078	3.92029	3.67016	2.36737	3.93263	4.17792	3.19061	3.57652	2.15704	2.6893	4.62644	3.47508	2.73985	3.63807	2.37295	3.10936	3.23879	2.854	3.20477	2.16672	2.27798	2.51349	3.27501	2.63923	3.37295	3.17153	3.26454	3.39369	3.43029	2.11103	3.94017	3.0635
HEATR5B	3.01436	3.33914	3.39094	3.20945	3.50589	3.23573	3.66448	2.61824	2.99277	2.49825	2.68032	3.54473	3.35896	3.18428	2.50589	3.66789	2.75489	2.78031	2.926	3.02148	3.45812	3.88362	2.77189	3.64386	3.44095	3.25399	2.58976	3.44361	3.33771	2.96347	2.65535	2.5008	3.22651	3.84499	2.01078	2.32481	2.01078	2.48285	2.81147	3.13258	3.28392	3.36036	2.42223	3.41278	3.18428	3.33056	3.76765	3.9514	3.33914
SEC62	5.80245	5.32841	5.94252	5.65277	5.9528	5.83137	6.49474	6.77847	6.1633	3.68706	6.31832	6.45434	6.28891	6.14343	6.06846	6.20065	5.94767	6.50112	6.64443	6.68804	6.40735	5.88411	5.9241	4.68032	6.01992	5.72574	6.72096	6.13299	5.8212	5.90207	6.23611	5.87184	6.53138	6.23036	5.52356	5.67327	7.44907	5.73688	5.87971	6.94369	6.13052	6.35103	6.8711	6.46369	5.90135	6.23228	6.76368	6.74967	6.28947
RPS20	11.5323	11.7842	12.3972	12.3044	12.3877	11.3165	12.5032	11.2495	10.3763	10.4369	10.473	11.3982	10.7555	11.1279	11.108	11.1332	10.8848	11.2148	11.3714	11.2378	10.9736	10.6684	11.1942	11.1313	10.5471	11.7802	11.1499	10.2695	12.0193	10.9848	10.7832	12.1393	12.5788	12.5625	11.4952	12.4484	11.6012	11.7243	11.9778	11.2972	12.0413	11.1551	12.1123	10.9771	11.3541	11.7193	12.2193	11.6738	11.5092
CSDE1	7.57894	8.12019	8.04379	8.29071	8.0068	7.75282	7.42652	8.34141	7.09614	6.56621	8.1921	7.03034	7.73883	7.02647	7.80096	7.54357	8.08937	7.3482	7.26856	7.32526	6.97694	7.34447	7.22699	8.54176	8.19549	6.37834	7.70252	7.01134	7.36054	8.13914	7.26012	7.57713	10.8988	7.68937	6.53543	6.6761	4.95	7.04996	8.4245	7.73356	6.73579	7.89203	7.87535	7.92802	7.52199	7.60244	8.35601	7.53776	7.01268
UBE3C	5.77584	5.64068	5.42324	5.28318	5.39094	7.33002	5.44758	5.53792	6.2902	5.92718	5.41312	5.46336	6.32373	5.67469	5.01837	6.05897	6.04614	5.89263	4.92267	4.99186	5.00675	5.72874	5.62176	5.98891	6.30998	4.88557	5.21374	6.43896	4.45812	6.399	5.82018	5.36877	5.48382	5.89579	5.17792	5.00225	4.26828	5.22265	5.45319	5.59126	5.83137	5.69794	5.30998	5.374	5.76447	5.76871	4.96671	6.29297	5.96093
REV3L	3.97911	2.91073	2.29866	2.63227	2.54844	4.64501	4.28466	2.64155	3.56925	2.44361	4.66732	4.21723	3.26153	3.81352	2.68257	4.33771	3.30889	3.74739	3.61941	4.10266	3.43829	3.35755	2.63459	4.50208	4.81353	5.09972	2.87184	3.68594	3.5509	5.29903	3.83693	2.65764	4.42694	4.96717	2.62527	3.66106	4.40667	4.53854	3.78346	3.87873	4.19456	3.27053	3.73877	3.72247	4.59455	2.63459	4.67976	2.75061	3.13422
TENM1	0.214125	1.02148	1.40599	0.344828	1.80735	0	0.400538	0.454176	0.137504	0.0143553	0.0143553	0.0285692	0.565597	0.0565835	0.238787	0	1.29866	0.485427	0.111031	0.263034	0.356144	0.111031	0.0143553	0.918386	0.124328	0.0143553	0.0976108	0.0426443	2.19535	0.176323	0.0840643	0	0	1.03562	0.111031	0.0426443	0.594549	0.505891	1.09085	0.0143553	0.0143553	0.176323	0.799087	0.584963	0.432959	0.137504	1.43296	0	0.238787
PAX7	0	0	0	0.0565835	0	0	0	0	0	0	0	1.5656	0.0143553	0.0426443	0.0285692	0	0.0143553	0	0	0	0	0.0143553	0	0	0.0565835	0	0	0	0	0	0	0	0.0143553	0	0	0	0.0285692	0.0840643	0	0	0.0565835	0	0	0.0285692	0	0	0	0.0143553	0
MASP2	0.887525	0.344828	0.0840643	0.0703893	0.0976108	0.925999	1.77821	0.799087	1.04963	0.286881	1.31615	0.275007	0.903038	0.604071	0.443607	0.475085	0.613532	0.782409	0.678072	0.613532	1.04963	0.505891	0.863938	0.903038	0.815575	0.31034	0.748461	0.687061	0.584963	0.871844	0.83996	0.0426443	0.111031	0.356144	0.15056	0.250962	0.189034	0.137504	0.226509	0.432959	0.298658	0.286881	0.250962	0.731183	0.613532	0.604071	0.443607	1.01436	0.333424
IYD	0	0	0	0	0	0	0	0	0.111031	0.0143553	0	0	0.0143553	0	0	0	0.0143553	0.0840643	0.0143553	0	0	0.0976108	0	0.0565835	0.0143553	0	0	0.0143553	0	0	0	0	0	0	0	0	0	0	0	0	0	0	0	0.0840643	0	0	0.0703893	0	0
FAM76A	2.01078	2.27798	1.67807	2.10434	1.77821	2.09085	2.5656	2.27501	2.24793	2.01436	2.22959	1.99277	2.16993	2.15056	3.60288	2.5008	2.65076	1.40599	1.38957	1.76977	1.4489	2.61353	3.17473	2.74846	3.24945	1.46467	3.11437	1.87184	2.31615	2.59694	2.25096	1.78241	1.4957	1.94111	2.28983	1.22033	1.73552	2.15704	2.28096	2.24793	2.61353	2.10434	1.77821	2.85798	2.01078	2.31325	1.32769	2.19849	2.94298
TRAF3IP3	0.124328	0.298658	0.0143553	0.0426443	0.0565835	1.49057	0.0840643	0.189034	0.238787	0.0976108	0.356144	0.584963	0.378512	1.21412	0.464668	0.15056	0.201634	0.575312	0.378512	0.111031	0.15056	0.464668	0.163499	0.613532	0.526069	0.0976108	0.432959	0.250962	0.111031	0.163499	0.214125	0.201634	0.344828	0.0426443	0.925999	0.333424	0.0976108	0.863938	0.176323	0.0285692	0.0426443	0.0143553	0.0143553	0.0565835	0.189034	0.111031	0	0.748461	0.400538
POMT2	4.59036	3.92884	2.95233	2.60881	3.21257	4.62469	3.85499	4.63517	4.19219	4.32193	4.59515	4.54597	4.12019	4.69153	5.12681	4.20085	4.6837	4.19692	3.91743	3.95513	4.39712	5.21335	4.45943	3.95233	3.58857	2.70929	3.86295	4.38128	4.90448	4.76659	4.64328	3.09424	4.08406	3.78031	4.31976	3.41819	3.40599	3.67356	3.82069	3.24793	3.61824	3.79285	3.76977	4.29131	4.4822	3.83592	3.77716	4.26754	4.04352
VTA1	5.94345	5.45154	5.38991	5.19062	5.28873	5.42257	5.96878	5.03034	5.18349	4.11187	5.86938	5.95908	5.07682	4.64328	4.21801	5.33807	5.05224	5.30961	5.04483	5.17193	4.88362	5.20711	4.74792	5.36492	5.75248	5.84699	4.94298	5.04352	5.44128	5.62585	5.25852	5.22149	5.465	5.34837	4.8802	5.11603	3.50843	4.53356	5.64386	5.11228	4.9486	5.06393	5.59783	5.78529	5.05311	4.5435	6.13175	4.33199	4.97545
MLXIPL	0.163499	0.226509	0.650765	0.163499	0.432959	0.124328	0	2.14731	0.226509	0.0840643	0.0565835	0.176323	0.201634	1.05658	0.201634	0.807355	0.604071	0.275007	0.163499	0.31034	0.201634	0.111031	1.29866	0.15056	0.201634	0	0.124328	0.189034	0.15056	0.0426443	0.0143553	0.0143553	0	0.0976108	0	0.201634	0.263034	0	0.137504	0	0.189034	0	0.0703893	0.495695	0.0143553	0	0.0143553	0.176323	0.0703893
BAZ1B	6.12908	5.63198	5.0917	5.34447	5.09929	6.69655	5.81147	6.01324	5.96625	4.55275	5.43729	4.97636	5.8125	6.07489	5.16832	5.89942	5.04221	5.80787	5.24793	5.32193	5.05441	5.57016	5.75355	5.65163	5.78816	4.14975	4.78764	6.39025	4.41278	6.16128	5.36422	5.27426	5.19062	5.65134	4.52795	5.45154	3.74201	4.99277	5.12226	5.48414	5.76527	4.89093	5.95768	5.27984	4.88509	4.62994	4.24413	6.18884	5.70929
RANBP9	5.02813	4.01525	4.16912	3.7137	4.1127	4.94767	4.45549	4.92363	4.77189	4.77136	5.32553	5.37121	4.82934	4.11936	5.32157	4.94064	5.05137	4.49953	4.45878	4.80581	4.42694	4.5472	3.83086	4.39917	4.5404	4.87086	5.04832	5.08661	3.58256	4.81198	4.41481	4.63807	5.32481	4.80323	4.65076	4.52105	4.26078	4.66391	5.12516	5.14323	5.06437	5.25777	5.64184	4.64386	5.64184	4.21801	4.70044	4.91504	5.17832
ETV7	0.0285692	0.0703893	0.0976108	0.0703893	0.0565835	0.0703893	0.0703893	0.0703893	0.344828	0.83996	0.124328	0.111031	0.443607	0.584963	0.594549	0	1.09761	0.176323	0.0840643	0.111031	0.0143553	0.0565835	0.344828	0	0.214125	0.0285692	3.29425	1.1177	0.0565835	0.163499	0.0840643	0.0426443	0.367371	0.0285692	0.641546	0	0.250962	1.08406	0.687061	0.613532	0.321928	0.0285692	0.0565835	1.58496	0.15056	0.0285692	0.201634	0.0565835	0.111031
SPRTN	3.50843	3.58135	3.07211	3.37434	3.39643	3.25096	3.04789	3.28836	3.09085	2.774	3.49697	2.91456	3.52857	3.38128	3.91073	2.91456	3.37712	3.41143	3.25096	2.82375	2.96347	2.91648	2.9542	3.2032	3.70155	3.03738	3.6837	3.61471	2.82375	2.87774	3.34767	2.93168	3.19377	3.09592	2.95791	3.56316	2.35332	3.76977	3.35896	3.44493	2.5509	3.27798	2.67356	3.13914	2.68032	2.37851	2.6017	3.59813	2.93546
EEF1AKNMT	5.81429	6.15137	5.04396	4.89821	5.15502	5.17991	5.36492	4.30889	5.87012	5.27501	5.1177	4.3505	5.60229	5.26754	5.47054	6.01659	5.27724	5.58225	4.97774	4.31687	4.44626	4.97728	4.46205	4.83744	5.69627	4.10601	4.75382	5.50303	5.00899	4.83693	5.34021	4.31179	5.79233	5.23573	4.37226	5.06695	2.53605	5.42257	5.25852	5.16269	4.49313	5.39129	4.03298	4.8885	4.71315	4.1643	4.40259	5.46009	4.21101
DYRK4	4.27426	4.44162	4.7252	5.38716	4.46597	4.75007	4.02945	4.92267	4.88655	4.45549	4.50144	4.56925	4.62293	4.84348	6.11894	4.2426	4.42694	3.83592	3.58976	3.72574	3.50462	5.31433	5.1819	4.10685	4.22497	5.29499	3.45418	4.80632	4.59694	4.1102	4.86245	4.70598	5.25588	4.68986	4.9607	4.28466	5.73037	4.75328	5.2589	5.03606	5.98208	4.81506	4.43563	5.25852	4.90593	3.3978	5.36947	4.45418	4.92267
ZNF207	7.1207	7.26191	6.91862	6.91145	7.05203	6.83756	6.56986	7.05257	6.89942	6.59455	6.93298	6.979	6.86022	6.38111	6.39695	7.09793	7.15431	7.26163	6.78581	7.07329	6.9438	6.35931	7.16621	6.76858	7.1335	6.87688	7.23141	6.73958	6.64947	6.83403	6.53247	6.80465	7.15462	7.2878	6.18646	7.30998	5.34234	7.19495	6.94755	7.02824	6.71603	6.48043	7.01469	6.82921	6.69836	6.60229	7.09508	6.90785	6.61765
UQCRC1	8.1915	7.71431	7.30113	7.95687	7.00529	7.8173	7.59597	8.61802	8.57894	8.87649	8.23127	7.70542	7.99367	7.55987	8.08778	8.9859	8.76394	8.06636	7.23965	7.0677	6.68846	8.41777	8.52113	8.24127	8.91232	7.97499	7.90935	8.21135	7.60933	8.61069	8.89715	7.1814	8.34096	7.65871	7.06026	7.19101	7.01134	7.99882	6.91397	7.53978	7.62286	8.35782	6.77413	8.48466	7.84499	7.53559	7.71418	8.22858	8.44824
STARD3NL	5.51286	5.21374	5.43329	6.02636	5.12516	5.77373	5.8387	3.63459	6.20301	5.1981	6.57561	6.72874	5.64212	6.0321	6.21374	5.89579	5.36142	5.38301	5.02059	5.46434	4.77768	5.24146	5.35544	5.21878	5.87652	6.43813	7.31061	5.49378	5.19889	5.73037	6.27929	5.85025	6.02237	5.65019	6.03584	6.6575	4.28096	5.99639	6.21199	6.55213	6.44245	5.24451	4.9982	5.79286	5.2891	5.62322	6.04898	5.48864	5.04876
CD9	4.28688	7.11114	7.76514	7.29066	7.85437	8.49233	5.38716	7.85137	8.17852	7.16812	7.95373	6.95942	8.37077	9.07422	6.75796	6.88362	7.34261	7.36519	7.1468	7.56354	5.58616	4.49633	7.90995	8.41929	8.55447	6.27966	9.54278	8.48204	8.54585	5.72219	8.26327	8.94685	7.10014	6.8732	7.52058	7.9782	7.64681	7.20731	5.68734	8.41202	7.34855	7.34705	6.5656	6.60585	6.34145	8.19648	6.43379	4.10769	6.84323
HHATL	0	0	0.0143553	0	0	0	0	0.0565835	0.0426443	0	0.263034	0	0.111031	0	0	0	0	0	0.214125	0.0426443	0	0	0.176323	0	0	0.0565835	0	0.163499	0.0703893	0	0.124328	0	0.0143553	0.378512	0.137504	0	0	0	0.0976108	0	0.250962	0	0	0.0426443	0.0565835	0	0.321928	0	0.15056
NCAPD2	6.779	7.05886	6.16772	5.84172	5.87209	6.59604	5.67016	5.98846	6.74416	6.44112	6.49857	4.53854	6.49057	6.31958	6.29627	5.89506	6.57334	6.63081	5.87701	5.8622	5.98003	6.5127	7.29902	6.43513	6.13812	4.12928	6.11249	5.94134	6.75582	5.96139	6.61102	5.71589	6.04221	6.11894	4.3505	5.54473	3.64039	4.96855	5.32876	5.75649	4.78816	4.97728	4.69822	5.79129	5.65907	5.19967	6.15279	5.18626	5.57077
IFFO1	4.22342	4.07895	2.78869	3.05832	3.16672	5.54195	3.13586	0.201634	4.52544	4.33771	5.10434	3.78869	5.07895	4.69377	4.69655	4.91886	3.17632	4.52231	3.69377	3.42895	4.00899	4.56194	5.42928	5.10769	4.88899	3.95513	3.03386	5.05224	0.475085	4.86839	3.904	3.32048	4.36527	3.03914	3.45681	3.36177	4.20163	3.54967	2.55336	3.61706	3.5008	2.75916	2.37016	4.75969	4.60703	3.56925	3.13258	4.42223	3.99729
GIPR	0.687061	0.956057	0.594549	0.250962	0.584963	0.214125	0.189034	0.389567	0.815575	0.823749	0.695994	2.01078	2.19219	0.678072	0.895303	1.02857	0.963474	0.422233	0.526069	0.555816	0.713696	2.37295	1.87971	1.29278	2.01436	0.226509	0.895303	0.687061	2.42492	0.704872	0.765535	0.214125	0.992768	1.37295	0.687061	0.163499	0.333424	0.739848	0.0976108	0.124328	0.189034	0.0565835	0	0.970854	0.505891	0.659925	0.432959	1.91839	1.01436
PHF7	3.32048	2.99458	3.80941	3.20945	3.53107	2.52105	2.43829	2.07724	2.36177	4.10014	2.72465	2.45418	2.78869	3.08236	2.23573	4.27575	4.11353	3.03914	2.8339	2.87971	2.0036	3.45943	3.47119	2.44361	3.41007	2.26903	3.16189	3.46074	3.92029	3.3147	4.20398	1.90689	2.55582	3.70929	1.95977	2.07039	0.887525	2.59932	1.89918	2.65535	1.87578	2.65076	2.73335	3.42761	3.21101	1.74846	2.48543	2.03914	4.04963
SEMA3G	0.356144	1.48027	3.10434	0.0285692	0.695994	0.15056	0.0703893	0.0426443	3.66789	0.226509	0.298658	0.214125	0.641546	0.201634	0.0426443	0.356144	0.815575	0.298658	0.238787	0.163499	0.111031	0.250962	0.0703893	0.0840643	0.201634	0.0143553	0.111031	3.93546	0.0565835	0.0285692	0.485427	0	1.01436	0.263034	2.13093	0.400538	0.0143553	0.333424	0.0840643	0.0285692	0.0703893	0.0285692	0	0.124328	0.0426443	0.0143553	1.36737	1.14405	0.189034
NISCH	4.97315	4.81967	3.88166	4.12763	4.02592	5.05181	5.80349	4.854	4.81916	4.38267	4.81147	3.12763	5.01078	4.83794	4.916	4.50906	4.53605	5.09592	5.02192	4.91791	5.46891	4.76553	5.35896	4.22574	4.79753	3.60763	4.51475	4.91839	5.46728	4.24793	4.87184	3.45154	3.60051	3.04614	2.90881	3.35473	3.30451	3.10769	2.37574	2.45418	2.94111	3.39506	3.72683	5.72356	5.0063	4.53978	3.64961	4.74362	3.9279
STAB1	0.298658	0.0143553	0.0143553	0	0.163499	0	0	0.0565835	0.238787	0.201634	0.124328	0.0285692	0.344828	0.333424	0.0565835	0.0143553	0.263034	0.0840643	0	0.0426443	0.0143553	0.111031	0.0565835	0.0426443	0.124328	0	0	0.298658	0.0426443	0.163499	0.344828	0.0565835	0.0565835	0.189034	1.38405	0.275007	0.163499	0.0565835	0	0	0.0976108	0.0565835	0.0840643	0.536053	0.238787	0	0.0565835	0.0143553	0
FUZ	5.07468	5.73363	5.58796	4.49378	5.61088	3.95977	3.51602	1.09085	4.24336	4.14893	3.79286	3.43029	5.51159	4.80684	3.75168	3.52356	5.32229	5.15906	5.6094	5.51791	5.36702	4.59813	3.78869	3.88947	3.13422	3.20945	3.69488	3.88947	5.13627	3.83794	4.83188	3.31325	3.62176	4.06178	3.69711	3.49825	3.39917	3.85699	2.65076	3.37295	2.16993	2.63227	3.40463	5.63778	4.67582	4.12516	4.09424	4.20477	3.25852
SLC6A13	0.275007	0.0426443	0.15056	0.189034	0	0.378512	0	0.137504	0.124328	0	0.0840643	0.0285692	0.650765	0.0703893	0.137504	0	1.28096	0.887525	0.356144	0.516015	0.400538	0.799087	1.32769	0.0426443	0.250962	0.189034	0.0703893	0.0565835	0.356144	0	0.250962	0	0.0565835	0.378512	0.189034	0.0703893	0.411426	0.659925	0.0840643	0.189034	0.124328	0.0426443	0	0.0703893	0.298658	1.54102	0.0285692	0.238787	0.604071
IDS	3.51223	4.70155	4.53107	5.55305	4.55888	4.88655	3.18587	5.98482	5.20163	4.26529	4.11437	4.55397	5.15299	6.75074	5.64328	4.92505	5.35297	3.69822	3.96717	4.93546	4.7126	3.96809	5.45615	4.51538	4.74792	4.95699	5.31759	5.50938	5.18507	3.66334	4.69488	4.73769	4.11603	4.19928	4.12681	4.63517	3.26003	4.35403	4.62761	4.90063	6.69919	4.97545	4.07553	5.09339	5.13011	3.68818	5.93168	5.08449	5.01703
PRSS3	0.124328	2.93923	0	0.0703893	0	0.263034	0	8.11296	0.0426443	1	0.0840643	0	4.74039	0.15056	0.807355	0.0976108	1.23266	0.176323	0	0	0	0.15056	0.226509	0.485427	0.0565835	0	4.43496	0.15056	0.111031	0.0840643	0.0565835	0.124328	0.0840643	0	0	0.176323	0.0143553	0	0.0426443	0.669027	0.432959	0	0	3.85499	1.49057	0.604071	0	0.526069	0
ZNF200	3.17153	3.854	3.30159	3.43696	3.73552	3.06523	3.55582	3.49825	2.92029	2.17313	2.92979	3.76977	2.9782	3.95606	3.31759	2.58496	3.15866	3.66562	3.62293	3.59694	4.04876	2.80529	3.10266	2.40327	3.53232	2.69153	3.55827	3.7301	2.76977	3.20945	2.39232	2.59216	2.90111	3.53854	2.34767	2.67807	2.25701	3.51349	2.67356	2.60407	2.10098	2.83592	2.94486	3.16672	3.14568	3.11936	2.23573	2.24793	3.41007
CD4	0.333424	1.10434	0.475085	0.555816	0.526069	0.0703893	2.08406	0.0426443	0.137504	0.0285692	0.226509	0	0.613532	0.163499	0.163499	0.0426443	0.111031	0.378512	0.111031	0.250962	0.15056	0.214125	0.464668	0.15056	0.214125	0	0	0.83996	0.333424	0.0426443	0.0703893	0.0565835	0.0840643	0.275007	0.263034	0	0	0.124328	0	0	0.0285692	0.226509	0	4.07211	0.124328	0	0.0976108	0.0703893	0.189034
LRRC23	2.14078	3.46205	3.92979	3.8166	3.83592	2.93734	2.08066	3.18428	3.41549	3.96255	3.01436	3.33628	3.50716	3.21568	3.47379	4.22419	2.80941	3.61235	3.11936	3.51096	2.81147	4.46532	3.93452	2.78031	3.57046	4.8953	3.80632	3.95884	3.36737	2.62527	3.80839	2.5509	3.04089	4.82018	3.55704	3.14078	3.46205	3.80941	3.40871	4.13504	3.7126	3.60407	2.52356	3.73444	3.55459	2.37851	4.59455	3.22188	3.98368
BTK	0.163499	0.0143553	0.0285692	0.0703893	0	0.0840643	0.0143553	0.321928	0.250962	1.79077	0.137504	4.19061	0.422233	0.176323	0.0976108	1.16993	0.111031	0.0976108	0.0285692	0.137504	0.0703893	1.16993	0.111031	0.443607	2.88557	0.124328	0.214125	0.765535	0.505891	0.298658	0.0703893	0.0143553	1.65535	3.20633	0.214125	0.0426443	0.432959	1.61824	0.333424	3.58135	1.23879	1.61824	0.111031	0	0.298658	0	0.713696	0.748461	0.704872
HFE	4.8475	2.79909	2.38957	2.46205	2.44095	1.70929	2.31034	1.53107	3.07895	0.0565835	4.02059	1.42223	5.02015	2.92029	2.90111	2.9542	2.79909	3.97911	4.91409	4.97774	5.30451	4.46271	3.72683	2.49825	3.86888	3.78555	2.92979	4.16027	3.65764	2.9241	3.04789	2.12433	2.73552	3.75061	2.53854	2.99458	2.09761	3.25399	2.35896	3.45812	3.57168	3.84699	0.963474	3.72574	2.26903	2.926	3.09085	3.32193	3.61824
SCMH1	4.30159	3.81762	4.04527	4.38267	4.02768	4.00899	4.82477	4.39575	4.02237	3.80219	4.51854	4.22033	4.27053	4.42358	4.63401	3.98003	4.19456	3.91265	3.30889	3.64386	3.33771	3.62293	3.98003	4.15381	3.60999	3.7301	4.02945	3.76129	4.1643	3.8268	4.0197	3.89821	3.00899	4.52982	3.56803	3.28983	2.41684	3.14405	4.33128	3.88264	4.35403	3.14893	4.16993	4.37295	4.66164	3.50843	3.82883	3.81558	4.25399
FYN	6.33771	5.27314	4.92932	4.78816	4.74362	6.83327	8.0607	3.24793	7.90779	6.27352	7.40608	5.9782	6.0648	4.60526	4.58856	6.55628	5.24869	5.52544	3.86196	4.57168	3.23726	6.87098	2.91265	6.94848	5.57682	6.81442	5.3067	6.82706	4.63285	7.44849	6.63764	5.81121	6.80864	6.10518	5.35156	5.27798	4.59395	6.14017	6.47427	5.16631	6.40854	5.03474	6.52873	5.93782	6.49506	4.24565	6.04614	5.65764	5.59126
HIVEP2	2.43829	1.852	2.04963	2.68706	1.95233	3.40599	2.02148	3.94673	2.85798	1.69599	2.78241	2.67129	2.59694	1.72683	1.57046	3.03034	2.69153	1.848	1.77821	2.07382	2.31325	2.46205	1.8679	2.24184	2.42761	2.34199	2.37016	2.8339	2.08746	3.14893	2.35332	2.08746	2.62293	2.28392	1.63691	1.07039	1.59455	1.81558	3.12102	2.26903	3.10434	2.22342	1.75275	3.04264	2.15381	2.98368	3.6241	2.56071	2.38405
FMO1	0	0.0143553	0	0.0285692	0	0	0	0.124328	0	0	0	0	0	0.0143553	0	0	0	0.0143553	0.0285692	0.0426443	0.163499	0	0	0	0	0	0	0	0	0.0143553	0	0	0.0976108	0	0	0	0	0.0143553	0	0	0.15056	0	0	2.53605	0.111031	0	0.0143553	0	0
ELOA	5.66931	5.84172	5.21413	4.9855	5.47897	5.47735	5.1102	4.91695	5.25134	4.46989	5.56255	5.22843	5.29536	4.61589	4.8748	4.98732	5.45746	5.19062	4.68426	4.60763	4.53232	5.52419	4.4019	5.14078	5.25096	4.12928	5.09508	4.39575	4.29719	5.41176	5.10559	4.0054	4.88801	5.90905	4.38059	3.55949	3.24489	5.35403	5.904	5.09128	5.52857	5.25512	5.38163	4.96717	4.5735	4.50716	4.74578	4.67016	5.42928
LYPLA2	6.35085	7.10465	6.44609	6.2182	6.3894	5.92481	5.33307	5.25626	6.0387	5.80297	6.15805	5.83086	6.86666	5.94275	5.81788	6.21082	6.62775	6.39112	6.20085	6.42038	6.38007	5.97613	6.05983	6.43763	6.43962	5.41684	5.45055	5.30451	6.1469	5.61971	5.75034	4.34837	5.39369	5.95233	5.55643	5.24565	4.27947	6.06587	5.79051	5.64126	6.19672	5.8743	4.81711	6.26059	5.1981	5.41853	5.3906	6.46728	6.15299
CLCN6	3.17951	3.37573	2.3505	2.21412	2.59694	3.01436	3.81147	3.54226	2.95233	2.79909	4.06609	3.48671	3.64731	2.73985	4.23649	3.4019	3.41684	3.28688	2.47508	2.69377	2.92029	3.78973	4.08831	3.58737	3.69265	2.96717	4.07895	3.49825	2.67129	3.77294	2.90304	2.33342	2.22342	3.11103	2.42492	1.63691	3.04614	2.44095	3.7148	2.80323	2.62293	2.86196	2.95047	3.63807	3.0072	2.12102	3.32912	3.9364	3.93168
MRC2	4.77663	4.7447	4.33342	4.89724	4.27873	1.59455	0.263034	2.35896	4.65421	0.485427	4.51538	0.389567	5.05918	5.74658	2.79909	0.321928	4.21412	5.3726	6.04264	6.89166	7.14231	0.739848	3.78031	1.70487	0.632268	0.0143553	4.25172	1.81967	0.367371	0.0565835	1.48027	0.695994	2.42761	0.111031	2.25701	5.32265	1.16993	0.757023	0.275007	0.0840643	0.250962	0.250962	0.871844	7.25597	2.53854	1.73552	5.82018	1.19535	0.137504
NME1.NME2	4.45483	4.62293	4.17632	5.30232	4.37643	5.46173	4.98413	3.31179	2.85	4.92077	4.75862	4.88069	4.64443	4.765	4.91839	4.77294	4.21801	5.31578	4.75435	5.50016	4.31397	4.75756	5.36807	5.78712	4.32912	5.19219	4.70819	3.28983	4.67976	6.4143	4.06178	5.48414	5.34305	3.9222	7.09371	4.20085	3.92125	6.73998	3.60288	5.13134	4.07039	3.90111	4.71149	5.00495	3.41278	3.57046	3.27501	3.70819	5.25475
SLC6A7	0	0	0	0.0143553	0	0	0	0.0703893	0	0	0	0	0.0143553	0	0	0	0.0285692	0	0	0.0285692	0	0	0	0	0	0	0	0	0	0	0	0	0	0	0	0	0	0	0	0	0	0	0	0.137504	0	0.0285692	0	0	0
TSPAN9	2.64155	3.08576	3.05658	3.0635	2.88947	3.94017	2.88557	2.79494	3.8679	5.05355	2.91648	4.28836	3.27202	3.55213	4.04177	3.91361	1.76129	2.78869	3.91552	3.99095	6.26209	3.95513	5.40701	1.91456	4.58075	4.26754	2.93357	5.31615	4.78293	4.91695	2.79286	3.39917	3.854	4.22959	3.56194	1.90689	2.28392	3.04789	2.4957	4.79442	4.46336	3.55704	2.28983	6.59664	3.2765	3.84097	1.15056	3.16993	3.35896
BTBD7	3.29719	2.58737	2.17313	2.51349	2.26003	3.65992	3.08916	5.44195	2.75275	2.88753	2.64616	3.15381	2.87971	2.7137	3.25701	3.10434	3.3978	2.96717	3.03386	2.97453	3.24489	2.84599	2.8953	3.0321	2.38681	1.852	3.60999	3.15543	2.19535	2.97636	2.16027	3.28688	3.27202	2.87971	2.10769	2.27501	1.5656	2.96162	2.9855	2.6017	3.46074	2.96532	3.03386	3.43162	2.94673	3.12267	2.51602	3.33342	2.46728
APBA3	3.75809	3.24489	2.71149	2.72901	2.58496	2.82985	3.3978	4.0045	3.59813	3.85699	3.08916	2.11437	4.31107	3.36317	3.56072	3.63227	3.42089	3.51349	3.1375	3.20633	3.24336	3.22342	3.80323	3.34199	3.27798	2.18903	3.32481	2.926	3.96255	2.71809	3.51096	2.52857	2.72683	2.33056	2.03562	2.3505	2.07039	2.84197	2.53107	3.21568	2.83188	3.15866	2.852	4.09001	3.30012	2.85599	2.47508	3.87578	3.19061
MKS1	3.8268	3.7366	3.62877	3.72137	3.23419	3.62877	3.95977	3.81455	2.77189	4.14893	3.07553	3.10601	3.56682	4.15704	3.37712	4.20085	3.43162	3.25701	3.18428	3.48285	3.48543	4.09424	4.19849	3.66562	2.90111	3.44493	3.44095	3.74739	3.94205	3.45022	3.63923	2.51602	2.83996	4.42694	3.04439	3.28244	3.14078	3.95327	3.47379	3.90881	3.37016	3.37851	2.86592	3.88069	3.38681	2.91648	3.73227	3.65992	4.06264
ABHD5	3.89724	3.83086	3.52231	4.37295	3.43696	4.37086	3.30451	4.60526	3.31615	4.10685	3.32481	3.46336	3.6427	3.26303	4.12763	4.01078	4.46009	3.73444	4.02768	3.27501	3.28096	3.52482	3.89724	3.44361	3.72792	2.96901	3.88655	4.1235	3.68145	3.848	4.38474	4.37504	3.74524	3.14893	3.62994	2.90689	2.91456	4.03562	2.65535	5.57016	4.11353	3.88947	2.66448	3.67582	3.64039	4.27947	2.07039	3.56316	3.96532
ANOS1	0	0	0	0.189034	0	0	0	0	0	0.575312	0	0.0976108	1.09761	0.918386	2.08406	0.0143553	0.678072	0.0143553	0.0285692	0.895303	0.669027	0.0285692	0	0.0143553	0.0285692	0	1.27501	0.0143553	0	0	0	0	0	0	0	0.0565835	0.0426443	0.0143553	0	0.871844	0	1.57046	0	0	0	0	0.0143553	0.0703893	0
AKAP8L	5.3906	5.00764	5.18666	5.34412	4.9855	4.97591	4.96162	6.11437	4.96993	4.46009	4.81813	4.94158	5.43062	5.32589	5.47865	5.08873	4.9222	4.70598	4.94017	5.19298	5.3733	5.05441	5.36247	5.29057	5.01391	4.42761	5.73985	4.7866	4.51286	5.03254	4.76924	4.05137	5.23879	5.60199	5.31179	4.13258	4.17473	4.71864	6.01725	5.05702	5.13052	5.09043	5.86369	5.23074	4.42291	4.89724	5.01659	4.79129	5.05398
MBTD1	2.92979	2.65764	2.70487	2.36737	2.69822	2.50843	4.39369	2.9855	2.10434	2.29278	2.45154	2.73985	2.7845	3.03386	2.02148	2.38681	1.852	2.57531	2.66676	2.87971	2.95233	2.79909	2.49825	2.22959	2.23573	2.26303	2.91839	2.35332	2.14405	2.06005	2.08746	2.03562	2.28983	3.90304	1.74846	2.20163	1.96347	2.45154	2.46467	2.17632	2.15056	3.29131	3.24031	2.61117	2.84197	1.78241	3.45022	2.56316	2.53356
UTP18	6.62249	5.89651	5.87308	5.7021	5.76368	5.80607	6.05463	6.29039	5.34625	6.01992	5.79598	4.93923	5.67101	5.94181	5.77742	6.59291	6.0018	5.98755	5.08916	5.09085	4.62644	5.66306	5.62205	6.41701	5.69766	5.6094	5.25323	5.85848	5.28355	5.74551	6.25531	5.18547	5.972	5.91097	5.21801	5.72601	4.63749	6.39626	5.66164	5.98299	5.21062	5.64616	5.41583	5.39403	5.88215	4.60466	6.19613	5.92125	6.41768
RNF216	4.81813	4.0798	3.52857	3.59574	3.5741	4.43563	4.47054	4.26078	4.34696	3.51854	4.97774	4.23879	4.6837	4.99458	4.88606	4.49185	3.49185	3.80941	3.75596	4.39985	3.4957	3.92505	4.25323	4.24031	4.78346	4.22033	4.60526	4.12433	4.05832	4.09424	4.63401	3.40054	3.61589	4.5601	3.59096	4.05485	2.488	3.52231	3.50208	3.43563	4.42021	3.9364	3.83794	4.42828	4.43162	4.03298	3.55213	3.96625	3.60644
TTC19	4.66676	4.56742	5.20477	5.28096	5.15866	5.83769	4.57652	4.95	5.1416	3.5656	5.93923	5.24222	4.07382	5.58165	3.29131	4.1375	3.63227	4.8953	4.99095	5.02192	4.74147	5.14609	4.55765	3.75489	4.5008	4.89045	4.87036	5.22535	4.6094	4.26754	4.70929	7.01992	4.72301	4.4822	3.23113	4.9364	2.70044	4.95931	4.33127	4.98505	4.42828	4.51916	4.10434	4.15462	5.24641	3.5509	5.21684	4.80323	4.53605
PTBP1	7.99588	8.06507	6.75649	7.12825	6.91934	7.65678	7.14098	8.05322	7.86053	7.33851	7.39729	6.41024	7.21393	7.35226	7.39609	7.69676	7.80678	7.6893	6.87541	6.72288	6.7366	6.8999	7.15482	7.60792	7.58459	5.4522	7.0814	7.14558	6.91205	7.45812	7.52042	6.7237	7.22217	7.0493	5.99549	6.82005	5.38612	6.83719	6.93723	6.91492	7.26585	6.89942	7.87295	6.89312	7.23726	6.65635	6.76102	7.70977	6.90147
DPF1	1.72683	2.72465	1.85997	1.40054	1.46989	2.59694	1.56071	1.47508	2.36457	1.45418	1.52607	1.23266	2.44095	1.81967	2.49057	1.71809	2.84599	2.38128	1.70929	1.45418	1.26903	2.49057	2.6017	2.02148	1.57531	0.941106	1.90304	1.89918	1.38957	1.91839	2.81967	0.823749	1.45943	1.29866	0.238787	0.765535	0.201634	1.17632	1.18903	1.80323	1.28096	0.321928	0.659925	1.88362	1.70044	2.41143	0.992768	1.85599	1.87578
SYT7	0.0565835	0.275007	0.226509	1.97085	0.176323	0.378512	0.485427	4.17153	0.847997	0.111031	0.163499	0.925999	0	1.14405	0.189034	0.454176	0.226509	0.286881	0.321928	0.286881	0.422233	0.0703893	0.871844	0.0143553	0.321928	0.163499	0.356144	0.286881	0.111031	0.111031	0.389567	0.189034	0.15056	0.713696	0.0285692	0.0285692	0.111031	0.111031	0.0703893	0.0565835	2	0.641546	0.83996	1.58015	0.201634	0.238787	0.275007	0.863938	0.201634
LARS2	4.31976	3.76235	3.36737	3.851	3.15866	4.20398	4.01703	3.21101	4.39712	4.65478	2.86394	3.80839	3.53605	2.88947	3.42895	4.32481	4.31397	4.16108	4.06867	4.18587	4.26529	4.94345	3.75061	3.32337	4.45943	3.0321	3.85	4.30961	2.69822	5.08831	4.48864	3.15704	4.30451	3.99186	3.09255	2.7845	2.15381	3.4957	2.65535	3.44758	3.11936	3.73227	3.01436	4.05832	3.88264	3.91073	3.87676	4.42962	4.44626
PIK3C2A	3.59813	3.50335	3.63807	3.9991	4.3427	4.63459	4.81711	5.00809	3.94204	2.55336	3.14078	5.01792	4.24793	3.41684	3.70929	3.50462	3.3799	3.60881	4.15623	4.37226	4.35614	3.96717	3.79805	3.61706	4.21179	3.0321	4.50399	3.32912	4.42559	3.17473	3.21723	4.30305	4.40463	4.2149	3.0072	2.63923	2.99096	3.2342	4.51538	4.40122	4.37434	4.69822	5.53761	3.70044	4.07211	3.68482	4.23036	4.1177	4.16912
PLAUR	6.03606	5.28836	6.59201	8.0451	6.60452	3.80426	1.47508	5.6585	4.33485	2.47768	5.62147	4.21335	5.60644	4.35262	4.8485	2.5509	6.76885	5.92267	5.98208	6.09402	6.66874	4.77716	6.69014	5.70044	5.08279	4.83289	7.70922	7.22535	4.70487	4.45418	6.02525	6.2737	5.18349	1.92979	6.76924	5.37921	2.62761	4.13011	7.66071	4.57228	5.78372	2.78031	2.51349	7.59216	4.50144	7.52583	4.76765	5.38543	4.21878
ANLN	6.9689	6.21742	5.00944	5.90761	4.72356	6.36247	5.69933	5.22497	6.19535	4.45681	7.20838	4.72247	5.96278	7.38802	5.81711	5.82248	6.78346	6.63764	6.05593	5.83996	5.59006	5.98322	6.97177	5.94883	6.36527	2.57773	9.30248	6.12412	6.69599	6.00315	7.09149	7.07756	6.07553	3.40735	5.11478	7.14415	2.77821	5.50589	5.21412	5.95791	5.6605	4.22342	4.05485	6.01725	4.87922	6.283	4.24793	4.65478	5.34483
WIZ	4.63169	4.38336	3.53107	3.78031	3.47249	4.06091	3.93074	4.19849	4.17792	3.65421	3.61706	2.69153	4.48478	4.70432	4.78398	4.01257	4.0063	4.22188	3.49442	3.18428	3.37573	3.81967	4.83592	4.59932	4.14323	2.74416	3.41143	3.82171	3.64962	3.76235	3.91456	2.89142	3.06867	2.15704	3.5656	2.72028	2.69377	3.13914	2.22959	3.16027	2.93168	3.41143	3.15056	4.12598	4.17073	3.56682	2.51854	4.1102	3.43962
RABGAP1	4.29352	4.16511	3.96901	4.10434	4.1102	4.50906	4.23343	4.92029	4.04439	4.1152	3.854	3.92884	4.10518	3.93452	4.12433	3.46467	4.2149	3.96255	4.35685	4.30232	4.57894	3.54597	4.94673	3.57289	4.05398	2.88362	4.28836	4.16832	4.38543	3.13422	3.62176	4.12846	3.52857	3.15381	2.44361	4.03034	2.34199	3.24184	4.30816	4.02768	2.32769	2.06005	3.42223	4.25172	4.01525	3.76977	3.30159	4.07639	4.04002
DCN	1.31615	1.01436	0.0285692	1.20789	0.0703893	2.68032	0.333424	0.0426443	4.26679	0.298658	0.516015	1.07724	1.08406	0.782409	0.9855	0.367371	0.189034	1.78241	3.6017	1.12433	6.77597	1.11103	0.831877	0.669027	0.659925	0.0840643	0.15056	2.28688	0.0426443	0.321928	0.298658	0.575312	2.34767	0.111031	2.20477	2.5008	0.454176	1.21412	1.38405	1.11103	0.650765	2.79701	0.970854	5.95443	1.21412	0.790772	1.18903	0.85599	0.111031
QPCTL	3.99005	3.82069	3.46858	3.33628	3.61941	4.91552	2.84197	3.34483	3.58976	3.72465	4.02325	3.61471	4.59872	4.06178	4.852	4.14568	4.3505	4.54411	4.33557	4.2211	3.63575	5.17752	3.60051	4.78346	4.33914	2.99458	3.55336	4.90352	3.56803	4.55949	4.96855	2.88947	3.66448	3.39506	4.69655	2	5.00225	3.50335	4.14568	4.62585	4.33127	4.12598	4.70376	3.92125	3.85898	3.12928	3.9222	4.56255	4.59455
PPP5C	6.43563	6.40259	5.59036	5.70984	5.47994	6.41109	4.83289	5.23419	6.48462	6.12309	5.97659	4.96625	6.08044	6.65993	6.41312	5.6097	6.58391	6.23112	5.56438	5.36807	4.90737	6.24907	6.29554	6.00518	6.23573	4.73877	5.89312	6.09445	5.41041	6.4851	6.73769	5.4851	6.15381	5.95489	5.35509	5.13217	3.61941	5.16591	5.57228	5.21762	5.14037	5.19338	5.66818	6.17911	5.71094	5.28725	5.12143	6.24127	5.75649
CEP68	2.29866	2.28688	2.62761	2.47508	2.52857	2.79701	2.66676	2.14731	2.26003	2.53356	2.58496	3.15543	2.18269	2.72465	2.54102	3.05658	2.34767	2.60644	2.69377	2.59455	2.24793	3.10266	2.57046	2.57046	2.12102	2.25399	2.77821	3.29866	2.80941	2.86196	2.22033	2.67807	2.97269	3.0036	2.19535	2.08406	1.47508	2.88753	2.31615	2.63923	2.65764	2.87971	2.63459	2.93357	2.76765	1.79077	2.67807	2.88557	2.72683
MAP4K3	3.41414	3.29719	3.24793	3.98277	3.54844	4.22497	5.27575	3.97911	3.56194	3.04789	0.0840643	4.72738	3.6792	3.31615	3.6792	4.39232	3.63343	3.96625	3.62877	4.10266	4.1819	4.20945	4.2032	4.0993	3.98094	3.18428	3.88264	4.17632	3.5509	3.53481	3.07382	4.90159	4.6893	3.59096	4.05745	3.14405	4.08916	4.91504	4.44626	4.42223	4.40531	4.77558	4.03914	4.21801	4.73606	3.83996	4.28983	4.3978	3.55827
ZBTB32	0.201634	0.485427	0.464668	0.545968	0.432959	0.0426443	0.0976108	0.15056	0.0976108	0.298658	0.0143553	0.0285692	0.454176	0.356144	0.238787	0.367371	1.26903	0.454176	0.565597	0.189034	0.275007	0.321928	0.978196	0.137504	0.111031	0	0.250962	0.650765	0.815575	0.238787	0.214125	0.0703893	0.0426443	0.765535	0.0143553	0	0.111031	0.0565835	0.0976108	0.0840643	0.0143553	0.0703893	0.189034	0.669027	0.124328	0.124328	0.432959	0.275007	0
TYROBP	0.137504	0	0	0	0	0.163499	0	0	0.176323	0	0	0	0	0	0	0	0.238787	0.111031	0	0	0	0	0.0840643	0.124328	0	0	0	0	0	0	0	0	0	0	1.26903	0.238787	0	0	0	0	0	0	0	0.124328	0.0840643	0	0	0	0
TMEM159	3.57289	1.95233	2.7866	3.85997	3.23879	4.16912	3.82477	4.08066	4.04701	5.89845	3.21568	5.21412	3.59932	4.9982	3.43429	4.72955	4.60999	3.56682	3.04789	3.44758	3.21568	4.33271	4.39643	4.41075	4.393	4.09592	3.70487	3.50716	5.2292	3.52857	3.81865	4.30961	5.0268	4.58376	3.45812	3.27798	2.45943	4.26003	4.0018	5.48768	3.6017	3.91934	3.09255	4.08321	4.01703	3.90497	4.8748	4.36036	4.15785
GABRA3	1.61353	2.26303	2.13422	1.78241	2.48285	0.163499	1.29866	2.36737	1.93357	0.0143553	1.98185	2.96347	3.26303	2.80529	0.137504	2.08746	2.24184	1.36737	1.83592	2.24793	1.69599	1.45418	2.64155	0.765535	1.96347	2.71149	0	0.201634	2.99095	0.400538	1.85599	0	0.0426443	2.45154	0	0.226509	0.773996	1.1635	0.286881	0.0426443	2.25096	2.57046	0	3.0054	1.87578	2.69822	3.38819	0.0976108	1.9222
BRCA1	5.0197	5.02547	4.08661	4.03474	3.64962	4.50335	4.39025	4.02945	4.64443	4.26604	4.36947	3.99095	4.24641	4.31542	4.16672	5.27352	4.86542	4.89385	3.78136	3.58135	3.38543	4.79597	5.20046	4.61648	4.02591	3.40871	4.20242	4.99322	4.97591	5.04439	4.36107	3.95233	4.55275	4.53419	3.14405	4.36947	2.9486	4.16832	4.30524	5.39541	4.12516	3.13914	4.34908	3.6017	5.41785	2.94486	3.64386	4.72901	4.79338
ERCC1	6.08044	6.96405	8.67765	7.67969	7.92979	6.62848	5.10894	5.37712	5.68145	6.04155	6.87701	5.20438	6.00675	6.19081	6.39661	5.20007	6.65793	6.78005	6.64544	6.96371	5.74308	5.36947	6.40531	6.48446	5.69544	6.16972	6.48446	5.4446	5.81992	5.30488	6.6703	6.49889	6.34394	6.2034	5.81198	7.0387	6.15056	5.97499	6.7849	6.05333	5.43529	5.61353	5.63023	6.76062	6.79519	6.22843	8.51932	6.71589	6.06889
CD22	2.04963	2.90497	2.81762	3.72137	2.57289	3.23879	0.111031	1.44361	3.81762	5.58135	2.78241	2.76765	4.45286	2.64847	2.64155	3.0268	2.1375	3.68818	4.61058	3.60526	5.56468	3.81558	1.42223	2.39506	2.5656	2.6017	1.5509	2.76341	1.69599	1.28096	1.39506	3.851	2.05311	1	1.26303	1.81558	1.69153	2.68482	5.65621	2.18903	2.41684	2.05311	1.28688	1.40054	3.60526	2.17313	6.57213	2.8953	1.93734
SEMA3B	7.75007	6.94287	5.87603	4.37643	5.75569	8.12381	4.73444	4.28318	2.35614	4.76182	7.78457	0.0976108	8.87449	6.13114	6.66832	1.01436	7.3137	6.82248	6.1807	5.85549	5.4165	6.58301	3.07382	1.18903	1.26903	1.74846	5.73688	9.11424	3.32193	1.97085	6.33539	1.72683	1.33914	0.669027	4.96809	5.9191	3.67582	0.765535	0.516015	1.62761	1.7866	3.49185	4.24565	2.20163	4.30305	3.7666	5.23496	4.18507	1.67807
MBTPS2	4.06005	4.12928	4.81096	4.9542	4.99774	3.50589	3.59335	4.79025	4.18666	3.66789	3.58256	4.5292	4.56194	4.12846	4.79961	4.83238	4.38336	3.7366	4.31542	4.68874	4.44095	4.21645	4.23496	4.12267	4.1152	5.09085	4.76977	4.74255	3.98914	3.47638	4.29646	4.393	4.96993	4.71315	3.05137	3.34341	1.82782	3.38957	4.83238	4.66676	4.48027	4.81558	4.27724	4.21878	4.81147	3.3978	4.47119	4.6017	5.56834
PRICKLE3	3.06178	2.86987	2.80529	3.21723	3.0072	2.7866	1.87578	4.38336	2.52105	3.08236	2.37851	3.5097	3.42492	2.32193	3.55582	4.44427	3.43696	2.25399	2.24489	2.35332	2.4489	3.04439	3.88166	3.21878	3.38405	1.96717	2.84197	3.10098	3.60881	2.88362	2.64847	0.389567	3.63227	2.51349	2.76977	1.85997	2.0072	3.28392	2.80735	3.01257	3.29719	2.72028	1.28688	3.6241	3.04089	2.22959	2.09424	4.09424	3.99277
LTF	0.0143553	0	0.15056	0.485427	0.0426443	0	0.0426443	0.0840643	0	0.0143553	0	0.0143553	0.422233	0.163499	1.59932	2.56803	0.485427	0.0565835	0.286881	0.286881	0.863938	0.201634	0.0143553	0	0	0.124328	0.422233	0	0.214125	0.356144	2.19219	1.03562	0	0	0.0565835	0	0.0285692	0	0.250962	0.124328	0.545968	0.0976108	0	0.250962	0	0.0840643	0	0	1.32193
EXTL3	4.24793	3.72028	2.8339	3.07724	2.95047	2.83794	4.31542	4.95699	4.20398	4.97131	4.14078	3.42089	4.43696	3.78136	4.01881	4.28836	4.18745	3.68818	3.64962	4.13504	4.06178	4.66789	3.80941	4.20398	4.13504	3.12928	3.853	4.23266	3.56438	4.25323	3.87184	2.88557	4.12928	3.34056	3.26003	2.75702	1.91456	1.99639	3.76553	3.84097	3.5472	4.31759	4.0268	5.47216	4.27798	4.19377	2.40599	3.75275	3.56072
NR1H4	0.0143553	0.0143553	0	0.15056	0.0426443	0.286881	0	0.0143553	1.09761	0.0840643	0.0565835	0	1.33342	0	0.0426443	0.0143553	0.0426443	0.485427	0.0285692	0.201634	0.0703893	0.0285692	0.111031	0	0.214125	0.0426443	0	0.0426443	0	0.0703893	0.0143553	0.0285692	0	0	0	0	0.389567	0	0.0565835	0.454176	0.111031	0.0426443	0	0	0.0565835	0.0565835	0	0.0565835	0.0285692
ELOVL5	6.40837	5.91049	5.94837	6.20926	6.0798	6.57652	6.59186	5.24108	6.16048	5.29793	6.56071	6.7366	6.34056	5.72	6.56362	6.08937	6.90497	6.44178	6.55873	6.84637	6.43746	6.52058	5.71973	6.7286	6.62585	6.14893	6.7896	6.32175	6.05181	6.62469	5.99232	6.58045	6.81198	6.48382	5.92267	5.60615	4.66846	5.972	6.61956	5.30706	6.50494	6.40344	6.25456	5.99887	5.45582	5.4121	7.25371	7.16561	7.01848
ALOX5	0.0143553	0.0285692	0	0.650765	0	0.0143553	0	0.163499	0.0703893	0.321928	0.0285692	0.0840643	0.0703893	0.201634	0.124328	0.584963	0.0285692	0.15056	0.0143553	0	0	0.0143553	0.0703893	0.0565835	0	0	0	0.201634	0.124328	0	0.0426443	0	0	0.0565835	0	0.0143553	0	0	0	0	0	0	0	0.15056	0.0143553	0	0.250962	0	0
KDM5D	3.53356	0	0	0	0	3.99458	0	3.852	0.15056	3.52607	4.53169	3.7761	0	3.81352	3.41954	4.45418	2.91456	0.0565835	0	0	0	4.11187	3.6792	0	0.0143553	0	0	3.92315	0.0143553	0.0426443	0.137504	2.45943	0.0703893	0	3.0635	3.71039	3.29866	3.31615	2.90881	0	2.854	0	2.60881	0.0143553	3.6837	2.71589	0	0.0143553	0
CALCOCO1	3.80426	4.86888	5.79805	6.1469	5.75007	4.65592	5.57289	4.87283	4.05224	4.55398	4.1914	5.55367	5.50303	5.31107	4.33342	4.17233	3.82477	4.34837	5.19613	6.22323	6.02481	4.99684	4.8495	3.73769	4.26454	5.3875	5.83162	3.98732	5.31904	2.91839	3.26604	4.53232	4.75916	5.05355	3.23573	4.52419	3.64039	4.56742	5.86443	5.23726	4.15785	3.80116	5.31832	5.80245	5.06996	5.82756	6.1637	4.59694	5.23496
UBR7	5.30122	5.0365	4.65134	3.96993	4.27501	5.42492	4.66164	3.74201	4.10182	4.34127	4.32841	3.91552	4.52293	4.37434	5.07553	5.30086	5.11936	4.73769	4.69599	4.48091	4.42358	4.44029	4.56682	4.78188	3.65764	3.21723	4.96717	4.41007	4.76713	4.76447	4.45549	4.98277	4.61176	4.09255	3.84197	4.16591	2.73552	4.7845	4.21801	4.48543	4.79494	3.99548	4.14078	4.53356	4.04527	3.71918	3.15543	4.67864	4.62585
MAP4K5	4.30889	3.7301	3.03914	4.08831	3.08066	4.61706	4.54597	5.53481	3.71149	2.71589	3.7126	3.8339	3.93168	4.2765	4.41278	3.19061	4.5741	4.66619	4.14078	4.01792	3.75168	4.27501	4.0063	3.96255	3.53978	3.01078	5.87848	4.39575	4.31687	3.64039	4.01525	4.5552	3.57773	3.5656	3.81762	4.28244	2.51854	3.03386	3.71699	2.99095	3.52857	3.66903	4.94533	4.46597	4.1635	3.78973	3.83289	3.01614	2.54102
EHD3	1.62293	4.23343	3.12267	3.29719	3.94767	3.42358	0.0426443	0.485427	2.98914	0.748461	4.94111	3.33628	5.18666	5.00225	4.05485	0.0565835	3.42761	4.21568	3.91552	4.23573	3.06695	3.59216	3.02503	1.03562	1.32193	1.26903	3.10434	3.76871	2.45154	0.226509	3.48543	3.71589	0.411426	2.70487	2.03562	3.58496	0.189034	2.57773	0.378512	3.41414	3.79805	3.01614	0.189034	4.99232	0.411426	1.48027	1.61824	0.0426443	0
PSMC4	7.41625	8.01842	6.8018	6.39883	7	6.9528	5.65735	6.52199	6.98071	6.62702	6.91946	6.5509	7.82451	6.95803	7.21587	6.8282	7.89324	7.87012	7.29416	7.22226	6.72492	6.95664	6.91767	6.54566	7.23621	6.73227	6.96012	6.4165	6.73525	7.33941	7.70335	5.84624	6.6978	6.72765	6.62352	6.26379	6.6893	7.10622	6.76646	6.42475	6.59619	6.56285	6.00225	7.47581	6.11249	6.54303	6.21956	7.05647	6.64961
MAN2B2	3.0018	2.32769	2.52105	3.55704	2.38405	4.70487	2.15704	2.81558	3.69822	2.04963	3.72028	3.43696	4.27798	4.24793	2.42761	2.7137	3.24793	3.1375	3.86987	4.24489	4.60763	3.44626	4.17871	3.01436	3.65764	3.31325	3.28096	3.89821	3.24489	2.79494	2.45154	3.87578	2.95977	3.32193	2.57773	2.79701	2.848	3.05311	2.55336	3.68032	2.97085	3.45022	3.12928	4.32625	3.95606	5.06738	2.8339	3.33056	3.08576
SLC7A14	0	0	0	0	0	0	0.0143553	0	0	0	0.0565835	0	0.0143553	0	0	0	0.0976108	0	0.0143553	0.0143553	0.0143553	0.0143553	0	0	0	0.15056	1.20163	0	0.124328	0	0.124328	0	0	0	0	0.0143553	0	0	0	0.0143553	0	0	0	0.0565835	0	0	0	0.0143553	0
CLDN11	0.344828	0.0703893	0	0	0	0.250962	1.38405	0.15056	1.32769	2.04264	1.58015	1.43296	2.90304	0.555816	3.8679	0.111031	4.7126	0.344828	0.411426	0.555816	0.485427	2.04614	0.422233	0.526069	2.62994	4.41346	2.70044	2.61117	4.40395	0.411426	0.0703893	0.0976108	0.575312	0.411426	4.70653	0.15056	0.356144	0.333424	0.0143553	0.124328	0	0.0143553	0.0143553	4.96394	0.124328	0.0703893	0.0285692	0.176323	0.163499
SLC25A39	6.85686	6.07361	5.3512	6.66931	5.32661	6.64746	6.00023	7.8775	6.79779	7.64198	6.32966	6.62322	6.57168	6.22593	7.16219	7.77195	6.50032	6.5552	5.85773	5.9148	5.97682	7.10035	7.3147	6.74282	7.07393	5.88069	5.61206	6.59186	6.38025	7.27836	6.71328	6.36001	7.1373	6.05376	6.72219	5.61235	6.67863	7.34713	6.01569	6.53434	6.30433	6.91169	5.76871	6.25096	6.80012	6.17752	5.70957	7.83118	7.07746
MVP	4.12846	4.84499	5.57743	6.59723	5.25058	6.41143	3.45549	4.91313	5.09297	5.58767	5.74846	6.08385	6.27128	6.83908	6.66164	5.05007	5.82477	5.51602	6.91588	7.17532	7.20212	2.70929	7.99808	6.26379	5.61235	6.26134	6.46189	5.00854	6.70058	4.20242	5.97246	5.57803	6.80077	4.39917	5.56864	5.83289	4.68706	5.93475	6.36702	5.972	4.60822	5.04002	1.87971	7.30195	5.75114	7.87523	6.0027	4.33557	5.26341
NUB1	5.5744	5.68089	6.30816	5.37191	6.22574	7.03639	5.83592	5.72819	5.03694	4.62819	4.77241	5.31723	6.37903	6.13935	5.39985	5.1981	5.93758	5.27501	5.07682	5.47411	5.21723	6.22014	5.36247	5.2075	5.39712	5.2902	5.18349	6.01391	5.92742	5.45582	5.3505	5.05181	5.11228	6.25286	4.49761	4.95233	4.32841	4.95373	5.10518	5.88728	6.12577	4.50906	5.26604	5.79181	5.70874	5.27501	5.3466	5.88606	5.8296
PGM3	4.78921	4.29719	4.85699	4.851	4.66676	4.64846	4.74792	5.87701	4.50335	2.76977	5.21723	4.72955	5.10727	4.32337	4.10936	4.67356	4.53169	4.57289	4.09001	4.82426	3.96347	4.59634	4.45615	5.46728	5.04876	4.48285	5.02768	4.46271	5.17911	4.78031	4.72683	4.19062	5.03958	4.02148	3.24336	4.30159	4.57894	4.33342	5.74524	4.22651	6.12557	5.3565	6.34394	5.78816	4.81609	4.53916	5.64616	3.12598	4.8339
RWDD2A	1.41684	1.22033	1.81147	1.8953	1.95233	1.82782	2.04264	2.03562	1.37295	0.773996	1.4957	2.12102	1.7137	1.22651	1.43296	1.7137	1.25701	1.22651	1.39506	2.03914	1.47508	1.89142	1.33342	1.33342	1.24489	2.05311	2.33914	1.63691	2.16993	1.32769	1.25701	1.4957	1.18903	1.80323	1.11103	1.54597	2.41143	1.66903	1.88753	2.07724	2.10098	1.80735	2.61117	2.16672	1.65076	1.4489	2.05658	0.970854	2.0072
CLK1	5.44791	5.07938	4.31832	4.63807	4.55888	6.22709	6.283	6.17433	5.01033	4.72247	5.33521	5.478	4.85549	5.61971	5.4219	4.81506	5.42995	5.49217	5.67158	5.80632	6.2151	5.34234	6.0332	5.1177	5.0063	5.41988	6.14119	4.854	6.20926	4.57652	4.87774	5.76262	5.0237	5.04308	5.28503	5.32769	6.11374	5.15947	4.93405	3.66106	4.79598	4.34483	5.53169	6.60748	6.62732	6.28133	5.56377	6.90677	4.9644
POLR3B	2.78241	3.56194	2.76129	3.15704	2.98914	2.75275	3.54102	2.96717	2.61589	2.07039	2.10769	2.488	2.71589	2.13422	2.62994	2.71149	2.53107	2.86394	2.10769	2.35614	2.44626	3.0321	1.89918	2.68257	3.08916	2.08746	2.28983	2.94111	2.32193	3.07382	2.41143	2.34483	3.10601	3.11769	2.68257	1.36737	1.03562	2.45418	2.65764	3.3505	3.58976	2.8339	3.09255	2.54597	2.99639	2.35614	2.40871	2.87578	3.23113
ANGEL1	3.0018	2.78869	2.81352	2.58976	2.60881	3.16511	2.81147	3.92315	3.57773	2.81352	3.03738	3.22959	3.49185	3.41954	3.46467	4.09424	3.10266	2.96532	3.62644	3.86987	3.46467	3.62644	2.99458	2.79494	2.37851	2.48027	3.28836	3.99458	2.88557	3.07724	2.73985	1.66448	3.14405	3.49057	2.24489	1.774	1.28688	2.59694	3.10266	2.23879	3.80219	2.75489	3.33628	3.1811	3.34341	3.30743	1.92979	3.17951	3.07895
RNF14	5.51065	5.7137	5.02547	5.81992	4.85449	6.60036	5.81813	5.41447	6.22824	5.97613	5.48639	6.74766	5.41109	6.20065	5.61706	6.55566	5.76368	6.07724	5.06264	5.20672	4.29572	6.1821	5.97888	6.10811	6.4446	6.17732	5.9743	5.41515	5.61883	5.91815	6.38232	4.95606	5.43563	5.44659	5.46532	5.45483	4.21179	5.79572	5.86839	6.82222	5.10601	5.89821	4.82934	5.12516	6.606	4.83794	5.01033	6.83491	6.32085
DNASE1L1	4.01436	4.17073	4.43162	5.04789	4.48929	4.10769	2.55827	3.44758	3.80941	5.79546	4.27352	4.01346	5.65535	6.50303	4.89142	4.43162	4.59634	4.04789	4.81711	4.87234	4.08746	3.35896	4.58496	4.22574	4.04177	4.04614	4.02768	5.4266	5.26679	3.37434	3.46467	4.10266	4.56803	3.5373	4.11853	3.82883	3.15866	4.3067	3.2765	4.10434	3.74524	3.31615	2.80735	4.25701	4.43763	3.81967	4.16672	4.41143	4.26454
DDX11	5.50875	5.50557	3.99096	4.15704	3.91073	5.16792	7.64429	4.92979	6.07189	5.49345	4.87086	2.91073	5.02325	5.07724	4.73118	5.08066	5.13873	5.12598	3.65306	3.99096	4.37712	6.05637	5.78895	4.8089	4.68089	3.02503	5.03914	5.24336	5.07767	6.13668	5.62994	3.88557	4.59276	4.17951	3.38957	3.63343	2.95606	3.97085	4.0321	4.42291	4.32048	3.08236	4.27873	4.76607	4.57228	3.41954	4.27352	4.97131	4.35544
HEBP1	4.97682	3.56682	4.59694	5.53636	4.2211	4.96023	4.52168	4.8515	5.77189	5.34199	4.39643	4.41549	4.45352	3.9279	4.36527	5.83264	4.52293	4.61294	4.01881	4.51602	4.48285	5.74147	5.68594	5.77215	5.30342	7.22217	2.93923	5.44857	4.68594	6.25833	4.39438	5.75355	6.59081	6.25927	5.38301	4.65019	4.51602	3.91265	5.82706	5.9331	5.68173	5.41718	4.39506	5.09635	6.46891	5.86567	5.94556	5.18785	6.82082
GPRC5A	5.41481	6.30177	6.23764	6.89373	5.5404	5.22882	1.24489	5.56346	1.86394	2.28096	2.38405	1.74416	3.1375	6.12081	3.80839	0.321928	4.69488	4.1819	4.68538	6.3466	6.87799	4.12928	7.34997	3.42895	4.04352	0.0703893	3.37434	3.44758	3.28392	3.75809	5.55059	1.58015	2.32481	3.22497	2.96717	3.75489	0.176323	2.4489	3.56803	3.97269	4.79546	3.34341	2.24793	2.27501	5.749	6.08598	6.06415	2.41414	4.48736
MAMLD1	2.1635	1.55582	1.25096	1.57046	1.23266	2.80116	2.68482	2.27798	2.03914	3.6792	2.18587	1.64155	2.11437	3.80426	3.45943	1.01436	2.39506	1.9782	1.46467	1.23266	0.933573	1.93734	3.37016	2.15056	2.47249	1.82782	2.73769	2.53605	3.48156	1.61353	2.39506	4.95606	3.20477	0.137504	2.55582	2.05658	2.79909	1.28096	2.40871	2.08066	2.53854	1.90304	4.80064	2.82985	2.0635	2.53356	1.54597	0.31034	0.495695
CD6	0	0	0.0143553	0	0	0	0.0143553	0.137504	0.0143553	0.189034	0.0143553	0	0.238787	0	0.15056	0	0	0.226509	0	0	0.15056	0.0565835	0.0143553	0.0285692	0.263034	0	0.0285692	0.0143553	0.0285692	0.0143553	0.15056	0	0.163499	0	0.0143553	0.0143553	0	0.124328	0	0.0143553	0	0.0143553	0.0976108	0.0285692	0	0	0	0	0
TACC3	6.68103	6.23016	5.01569	5.21374	4.70764	6.27761	5.13299	5.40565	5.81967	5.94439	6.43446	3.90881	5.70321	6.13935	8.9741	6.05137	6.65978	6.04045	5.15502	4.99095	4.90977	6.08874	5.97568	6.11956	4.96209	3.20163	5.23496	5.40905	5.80426	6.29939	6.43229	6.13914	5.3512	4.35755	4.80839	5.60555	4.43962	5.4002	4.50208	5.32553	5.04177	3.79701	4.20085	5.39985	5.03738	4.99503	3.46728	5.19495	5.20555
UFL1	3.73552	2.92029	3.17632	3.49697	3.36457	4.11187	4.42694	4.37851	3.89433	1.38405	3.39232	4.28983	3.26303	3.39917	2.42761	3.84298	3.37434	2.98732	3.35755	3.6565	3.34199	3.86592	3.5008	3.97085	3.98002	4.45286	3.40599	3.93074	4.1035	4.17233	3.66448	3.66106	3.92315	4.20711	3.16511	3.74201	2.82782	4.26454	4.19298	3.69933	4.57592	3.49314	4.71918	4.21645	3.39232	2.95791	4.82731	2.58496	3.88166
POLA2	4.96855	4.71754	4.0268	3.82375	3.72356	4.50016	4.60881	3.74201	5.00135	4.6017	4.57652	3.83289	3.92125	4.59932	5.24982	4.41481	4.70819	4.59634	3.96162	3.67356	3.54102	3.93263	4.58676	4.62	4.55582	3.08406	5.30852	3.79701	4.58015	4.35332	4.91934	4.82375	3.61589	3.27352	4.04614	4.48993	3.37712	4.22959	3.52857	4.78346	2.57046	2.79077	2.39232	4.09508	4.6565	4.36247	2.9222	4.05918	4.42761
ZC3H3	3.13258	2.92029	2.64155	2.94486	2.46728	3.70929	3.43029	3.47638	3.0268	2.69377	2.69377	2.46728	3.04963	3.23266	3.69153	2.93546	2.83188	2.69822	2.42223	2.27798	2.31904	2.79909	3.57168	2.93923	3.21412	2.43029	1.83996	2.59694	3.38267	2.79286	2.99095	1.76553	3.45022	2.53107	2.46989	2.93168	1.73118	2.29572	1.64616	2.50589	1.66448	2.26303	2.33628	3.05658	3.28688	2.93734	2.31034	3.64155	2.75061
CAPN1	5.65821	5.35262	5.6565	6.03078	5.83365	6.04133	5.72083	7.50263	5.804	6.29793	5.72629	6.12619	5.84424	5.21218	6.2114	5.70155	5.3799	5.41718	5.93946	5.66903	6.08958	4.7761	6.39729	6.07125	6.27463	5.81992	7.10476	4.83238	6.02215	5.2211	5.68285	6.08343	5.83618	5.02325	4.19849	4.45943	4.32481	5.24413	5.30378	5.72656	4.37573	5.96555	3.39643	6.19259	6.32535	7.27426	5.61353	6.19672	6.35403
ACP3	1.15056	2.05658	4.78083	1.32769	3.00899	0.526069	0	0.124328	0.669027	0.0565835	1.97085	1.23879	2.32193	0	2.08746	0.275007	1.926	0.941106	1.35614	2.53854	1.70044	0.0976108	0.62293	0.545968	0.555816	0.0143553	0.238787	0.565597	0.0840643	0.0143553	0.0143553	0.0703893	3.40599	0	0.0426443	0.15056	0	0.298658	0.189034	0.0565835	0	0.238787	0.124328	1.4957	0.137504	1.79077	4.63227	0.124328	0.0976108
MDH1	7.60073	7.72976	7.65385	8.13924	7.73457	8.09851	7.59403	6.00988	8.43559	8.05246	7.78927	9.90636	7.75435	7.26106	7.6125	9.4315	7.97545	7.89233	7.74463	7.74786	7.28188	8.04018	7.97154	8.28508	8.58312	9.42589	7.61618	8.49141	8.06118	8.83564	7.62205	7.87934	9.11801	8.45742	8.44952	8.16957	7.31886	9.52211	8.06167	9.28979	8.88087	8.52853	6.87738	7.74369	8.08412	7.54365	9.08677	8.06221	8.88215
SLC30A9	5.05658	4.91791	5.34908	5.47281	5.27761	5.0321	4.71809	4.53045	5.08661	4.07296	4.31615	6.10056	5.30342	4.61176	5.53263	4.74953	4.94017	4.51979	4.50016	4.72955	4.32265	4.64039	4.41616	4.93357	3.9982	4.33771	5.35755	4.77768	5.01302	4.88655	4.87036	5.19653	5.29315	5.67242	3.8846	4.29131	3.55459	4.70542	4.73606	5.36422	4.99774	4.73985	4.848	5.00135	5.21956	4.62117	4.53792	4.98869	4.87381
MTMR11	2.63691	2.58736	1.48027	4.22497	1.18269	2.80323	1.76553	5.32229	2.01792	1.50589	2.0635	1.57531	2.71809	3.85798	1.52105	1.92979	2.30451	2.65535	3.28688	3.24793	4.02857	2.05311	2.93734	1.96347	1.83592	1.66448	2.25096	2.88947	3.15056	1.5656	1.92979	3.9222	1.91839	1.02148	1.37851	1.75702	1.52105	2.93734	0.807355	1.56071	1.9782	1.90689	1.11103	4.10518	2.31615	3.46074	3.20945	2.51349	0.659925
COX15	4.18903	4.62819	4.2211	4.49249	4.47054	4.12928	4.41075	4.37156	4.23649	3.52482	3.53854	3.95327	3.85	3.74631	3.72028	4.03562	4.09761	3.63343	3.87381	4.03738	3.99729	3.98277	4.1035	4.2032	3.76447	3.24641	3.80941	3.37712	3.9279	3.847	3.86691	3.60051	4.48543	4.57894	3.20633	3.37295	2.98732	4.20633	4.27053	3.97728	4.27277	3.99277	4.1811	3.88947	3.71589	3.04439	4.60999	3.96347	4.34341
CCDC88C	0.298658	0.536053	0.659925	1.41684	0.31034	0.400538	2.22342	3.89821	1.45943	1.55582	0.176323	1.11103	0.176323	1.82375	1.28096	1.4957	1.86394	0.356144	0.545968	0.604071	2.11103	0.275007	0.163499	0.85599	0.443607	0	0.443607	2.0635	0.124328	1.49057	0.378512	0.0143553	0.669027	1.70929	0.400538	0.0703893	0.31034	1.26903	0.238787	0	1.76977	1.10434	1.04963	0.189034	0.536053	1.97085	0.0143553	2.21101	0.925999
YAF2	3.50462	3.94486	3.63343	3.48156	3.5741	3.33342	3.37434	4.43429	3.88557	3.488	3.89336	4.6241	3.27202	2.94111	3.8679	3.35755	2.97453	3.41007	2.3978	2.9542	2.80735	3.62994	2.87774	2.96901	3.38819	3.10936	3.16832	3.19377	3.32337	3.73444	3.06178	3.27202	4.0197	3.31034	2.76129	2.90689	2.77189	3.21878	3.12763	4.19613	2.89724	3.20477	2.73769	3.71809	3.5741	2.852	2.94111	3.78973	3.53232
ZMYND11	4.8885	4.37295	4.23726	4.23036	4.17792	4.66334	3.80426	5.75596	4.13504	3.60999	4.68426	4.29646	4.38474	5.10098	3.98185	4.74739	4.0321	4.49121	4.21101	4.32481	3.93829	4.20711	5.02636	4.5097	3.87283	3.85997	5.47054	4.86641	4.916	4.15785	4.80426	5.02768	4.94111	4.63459	3.5509	4.58556	3.33914	4.13258	5.07938	3.49825	4.56986	4.48736	5.09972	5.6744	4.10098	3	4.48671	4.92362	3.86295
WAS	0.189034	0.189034	0.137504	0.0565835	0.201634	0.526069	0.124328	0.389567	0.226509	0.356144	0.124328	0.176323	0.286881	0.863938	0.722466	0.594549	0.176323	0.214125	0.321928	0.0426443	0.0703893	0.275007	1.31034	0.344828	0.344828	0.0285692	0.111031	0.344828	0.526069	0.0426443	0.604071	0.0565835	0.0285692	0.0565835	0.0976108	0.344828	0.0976108	0.0703893	0.111031	0.0976108	0.201634	0.214125	0.15056	0.344828	0.214125	0.0565835	0.0976108	1.07724	0.378512
DPEP1	0.0143553	0.226509	0	0.0565835	0	0	0.0285692	0.0285692	0.163499	0.0840643	0.0840643	0.0426443	0.0285692	0.0565835	0.0976108	0.0565835	0.137504	0.0285692	0.0565835	0	0.263034	0.0703893	0.111031	0.0426443	0	0.124328	0.176323	4.41278	0.137504	0.124328	0.0285692	0.0840643	0.201634	0.124328	0.275007	0	0.0143553	0.0976108	0	0.137504	0.0976108	0	0	0.176323	0.111031	0.286881	0.0143553	0.214125	0.0285692
BID	5.81378	4.35966	4.33414	4.51602	4.11936	4.25096	5.70598	5.87332	5.97888	4.3505	5.49378	2.60644	5.56955	3.62293	3.02857	4.82629	4.97039	5.11187	4.31976	4.7241	4.68986	4.25626	4.86344	4.26604	5.26866	3.7666	3.72137	4.93923	5.39746	4.91456	4.86245	3.92029	3.36877	3.93923	5.07724	3.64501	4.15218	4.06091	2.46467	3.92505	2.98732	3.65076	3.71699	5.59216	4.71039	3.77505	0.356144	5.64357	4.82528
MATR3	7.39189	7.70383	7.0751	7.31488	6.7305	7.52716	7.75749	7.22468	6.72574	5.32876	7.15725	7.33851	6.66277	7.20124	7.35112	7.44095	7.27062	7.35103	7.39189	7.36457	7.1471	7.01915	7.46883	6.99424	6.96081	7.01145	7.82413	6.5281	6.9542	6.96705	7.11176	7.60607	6.71521	7.4088	6.66334	7.5338	5.17553	7.21772	6.97292	7.66021	6.84712	6.77386	7.0881	7.19663	7.1644	6.74873	7.39926	7.36711	6.83655
NPC1L1	0	0.111031	0	0.0565835	0.0143553	0	0.0143553	0.0840643	0	0.0143553	0.0703893	0	0.176323	0.0143553	0.0143553	0.0426443	0.0285692	0.0143553	0.0426443	0.0426443	0.124328	0.0143553	0.0565835	0.0143553	0	0.0565835	0	0.0143553	0.0565835	0.0143553	0.0285692	0	0.0143553	0	0.0285692	0.0143553	0.0565835	0.0143553	0.0143553	0.0143553	0	0.0143553	0.0285692	0.0426443	0	0	0.0565835	0.0285692	0.0285692
XYLT2	4.45943	4.09339	3.47249	3.96532	3.22497	3.62527	3.69711	4.75221	4.17073	4.60051	4.32121	3.28836	4.73444	5.2114	3.63459	4.80478	4.28836	4.43696	4.59395	4.8505	5.36982	4.74739	4.78712	3.69265	3.90977	2.43563	3.65992	4.03298	3.30012	3.82782	4.63052	3.08916	2.9982	3.06695	2.76553	2.8953	2.8339	3.64039	2.72028	3.36177	2.83794	4.02148	2.57773	3.9279	3.6837	4.40667	2.92979	4.63692	4.27575
RGPD5	2.89724	4.2765	2.78031	2.71589	2.70708	4.46009	5.17233	4.17632	4.15623	2.26604	3.7761	3.04789	2.51349	2.79701	3.26903	4.43429	2.75916	3.09592	2.7761	3.34625	3.52482	3.24641	3.02503	3.96532	3.904	2.50843	2.55827	3.66448	3.60051	3.71039	3.26754	2.22342	2.37016	2.75275	1.26303	2.88362	1.76553	2.58496	2.82579	2.774	2.96901	2.59932	2.0072	3.17313	3.74524	3.56682	3.92029	3.47897	3.11936
STMN4	0	0	0.0426443	0.0565835	0	0	0.0285692	0.0426443	0	0	0.0426443	0.0285692	0.0426443	0	0.0565835	0	0	0	0.0143553	0	0.0285692	0.0285692	0.0565835	0	0	0	0	0.111031	0.0840643	0.0565835	0.0285692	0	0.0565835	0.0143553	0.0143553	0.0565835	0	0	0	0.0565835	0.124328	0	0	0.0143553	0	0.0285692	0	0	0.0285692
NUDCD3	5.81992	5.0009	4.31832	4.61706	4.16028	5.02768	4.94111	6.05463	5.89966	5.51191	6.09824	5.33056	6.22284	6.90641	5.53667	5.25058	5.32409	5.46728	4.68314	5.47411	4.79494	5.48414	6.08513	5.17513	5.3107	5.22458	5.08916	5.36562	5.42223	5.93617	6.38025	4.16832	5.14405	4.78136	3.9644	4.62819	3.42358	4.78293	4.79129	5.24907	5.73091	4.01525	4.49889	6.37608	5.17233	4.41143	3.6792	5.66221	3.80529
ISL1	0	2.33342	0.933573	1.9222	2.13422	0.765535	1.4489	1.70044	0.9855	1.35614	0.0143553	0.505891	0	1.1177	2.62761	0.669027	1.24489	1.13093	1.28096	1.31034	1.13093	0.298658	1.72683	0	0.275007	0	1.34483	0.0285692	0.757023	0.0976108	1.58015	0.485427	0	1.63227	0.0143553	1.30451	0.516015	0	1.10434	0.0143553	0.333424	0	0.226509	0.0840643	0.0285692	0.0285692	0.584963	1.20789	0.807355
CHDH	0.400538	0.0285692	0	0	0	0.0840643	0.0285692	0.0143553	0.0426443	0.0285692	0.0426443	0.0703893	0.0565835	0.0285692	0.111031	0.0703893	0.238787	0.124328	0	0	0.0143553	0.0143553	0.0143553	0	0.163499	0	1.08406	2	0.0143553	0.0143553	0.0426443	0	0	0.0426443	0.321928	0.0565835	0.0143553	0.0285692	0	0	0	0.0426443	0.0426443	0.0285692	0.0426443	0	0.0143553	0.0285692	0
IL20RA	0	0.0426443	0	0.0143553	0	0.0426443	0	2.69153	0.0426443	0.0285692	0.0565835	0.0143553	0.0143553	0.0143553	0.0143553	0.545968	0.0426443	0	0	0	0	0	0	0	0.0143553	0	0	0.0285692	0	0.0143553	0	0	0.0143553	0.0565835	0	0	0	0	0.0565835	0	0	0	0	0	0	0	0.0143553	0	0
CLCA1	0.0143553	0.0285692	0	0	0	0.0426443	0.0565835	0	0	0.0143553	0.0285692	0.0143553	0.0565835	0.0143553	0.0143553	0	0.0143553	0.0285692	0.0143553	0.0285692	0	0	0	0	0	0	0.0703893	0	0.0285692	0	0.0285692	0.0143553	0.0565835	0	0.0143553	0.356144	0.0143553	0.0143553	0	0.0565835	0	0	0	0	0.0426443	0.0285692	0.0285692	0	0
CLCA4	0	0	0	0	0	0.0285692	0	0.0840643	0	0	0.0143553	0.0565835	0	0	0	0.389567	0	0	0	0	0	0	0	0	0	0	0	0	0	0.0143553	0	0	0	0	0	0.0426443	0.0143553	0.0143553	0	0	0	0.0285692	0.0143553	0	0	0	0.0143553	0.0143553	0
GLT8D1	5.69544	5.80736	5.91504	5.68482	5.74416	5.67976	6.10894	4.7137	5.76898	4.94158	5.60021	5.2211	6.626	5.83794	6.01391	5.40156	6.2426	6.26303	6.17333	6.51207	6.16712	5.9644	5.69377	4.83036	5.52576	5.03342	6.50446	6.10287	6.14139	5.21179	5.99209	4.56682	4.6605	5.63343	5.39232	5.89166	5.00988	5.06264	4.43696	5.02325	5.29829	5.11187	6.44012	6.70805	5.56834	6.0217	6.37695	5.23726	5.55305
ATP2C1	5.78869	5.21218	4.87627	5.37747	4.65592	5.8515	6.36685	6.19101	5.05485	5.64357	6.36859	5.48993	5.79468	5.29389	5.79986	5.72247	5.63227	6.0864	5.97131	6.15401	6.13996	5.36387	5.43262	5.20163	5.94486	4.72465	5.74846	6.13217	5.61383	5.79519	5.46042	5.74739	5.39849	5.41447	5.41515	4.56742	5.01525	5.21994	5.09761	6.05983	5.0197	5.69125	6.02192	5.96047	6.13175	5.91695	5.01078	6.0321	5.69042
IGF1	0.0285692	0	0	0	0	0.956057	4.84599	0.0976108	0.226509	3.52857	0.214125	0	0.15056	0.0565835	3.17632	0	0.0703893	0.238787	0	0.176323	0.0565835	4.46989	0.0976108	0	3.70044	0.367371	2.45154	0.0703893	0.15056	3.27352	0.333424	0	0.189034	0.189034	3.66448	0	0.111031	0.0426443	0.604071	0	2.46205	4.40054	1.31615	0	4.0993	0.0143553	0	0.0703893	4.31179
SLC38A5	0.485427	0.31034	0.0840643	0.0703893	0.298658	0.286881	0.378512	6.38922	0.378512	0.344828	0.333424	0.389567	0.250962	0.275007	0.641546	0.0426443	0.641546	0.111031	0.0703893	0.0426443	0	0.389567	0.475085	0.485427	0.15056	0.124328	0.31034	0.286881	0.275007	0.163499	0.298658	0.189034	6.61603	0.0565835	0.62293	0.15056	0.137504	0.111031	0.0976108	0.0565835	0	0.111031	0.15056	0.773996	0.31034	0.356144	5.24031	0.378512	0.238787
RALBP1	4.8802	4.39163	4.25927	4.43829	3.77189	4.79494	5.20359	4.42425	4.66278	4.62234	5.10224	5.14649	4.25323	4.51412	5.16068	4.43429	4.56377	4.6017	3.78869	3.81044	3.43162	4.71809	4.18507	5.35438	5.18388	4.14975	5.00495	4.4822	5.20163	4.61589	4.91504	4.44294	4.23113	4.51412	3.59216	3.74846	3.2555	4.67525	4.61648	5.07639	4.87036	4.56438	4.27501	4.4822	4.71809	4.26679	4.46467	4.93782	4.62117
RUFY3	3.58256	2.62527	2.79286	2.85997	2.5008	4.59813	3.67016	4.43896	4.24184	3.27501	3.47638	3.16511	3.7137	2.62059	3.71149	4.30451	3.86691	3.04439	2.61117	3.19535	3.70819	4.16832	4.31179	4.78136	3.30305	3.9855	3.08576	4.55704	3.95047	5.12184	3.67469	2.56803	3.59813	4.91552	3.7939	1.97085	4.56255	4.23343	4.32841	4.37295	3.20945	3.54597	3.07553	4.90063	5.10643	3.30451	4.29425	3.74846	3.96809
CNTN1	2.6893	0.948601	3.14241	2.35614	0.526069	1.01436	7.59753	1.83188	0.863938	0.0840643	0.871844	2.33914	0.124328	2.10098	0.238787	3.29278	0.298658	1.15056	1.12433	1.80323	0.137504	1.76977	0.0143553	2	1.15704	2.19219	0.333424	0.782409	0.0143553	0.978196	1.54102	0	1.35614	2.07724	2.67582	0.831877	0.918386	1.35614	0.757023	2.34199	1.64155	3.22805	0.847997	0.15056	0.933573	1.95606	2.22342	1.91456	2.32481
SLC11A1	0.0703893	0.0703893	0.189034	0.422233	0.0565835	0.226509	0.0976108	0.124328	0.0840643	0.15056	0.0703893	0.575312	0.464668	0.464668	0.0840643	0.0426443	0.226509	0.286881	0.176323	0.298658	0.31034	0.238787	0.432959	0.0840643	0.15056	0.0426443	0.137504	0.111031	0.879706	0.0840643	0.189034	0.0976108	0.137504	0.176323	0.214125	0.176323	0.0840643	0.250962	0.0703893	0.15056	0	0.0285692	0.0143553	0.669027	0.0565835	0.111031	0.505891	0.137504	0.15056
WWTR1	6.59261	7.79448	8.51124	5.72301	8.23036	6.64241	4.853	5.77479	7.16531	5.80168	7.56811	7.12877	7.29655	8.24907	6.31089	6.39335	7.03606	7.94169	7.62205	7.99887	6.15543	5.16108	6.3127	5.13627	6.38767	6.52982	10.1137	7.09698	7.05615	5.988	7.4417	6.01235	7.26585	6.13689	5.47508	6.88813	5.35614	5.78633	7.73586	6.21665	5.82782	5.70487	5.59066	6.67016	7.06674	4.89918	7.95542	7.8759	5.76607
AGPS	5.67073	5.24907	5.28725	5.17552	4.75221	4.88313	4.52293	5.05918	5.6279	4.16027	5.11187	4.55459	5.01881	4.09677	5.89191	5.03122	5.84524	5.24146	4.85947	4.73606	4.42895	5.66107	6.05572	5.06307	5.98982	5.17792	4.30305	5.28318	5.74551	5.14241	4.96532	4.89821	5.20867	5.17592	5.02059	4.63633	3.56438	5.34021	5.02989	4.60407	5.15421	4.73444	4.53232	5.82043	5.81967	4.14486	5.30415	5.16792	5.39746
CXorf56	3.40463	4.40531	4.09255	4.54782	4.17951	4.1334	4.64501	4.56803	4.51853	4.21645	3.7148	4.64904	4.11853	3.56803	5.35403	4.46009	4.72738	3.42895	3.39643	3.43696	3.02325	2.94486	4.18745	4.13093	4.19692	3.08916	4.7761	3.87086	4.749	4.1235	4.36737	3.6565	3.67243	4.26903	3.45549	3.16027	2.25096	4.02325	4.19456	4.88509	4.36317	4.07639	4.36527	3.92029	3.90207	2.81352	4.56133	3.86394	4.30889
ATP1A2	0	0.0285692	0.0285692	0.0285692	0	0.31034	0	0.0285692	0	0	0	0.0426443	0.226509	0.0285692	0.0840643	0	0.0426443	0.0143553	0.0426443	0.0426443	0.0426443	0.111031	0	0.275007	0.0143553	0	0.0143553	0.0143553	0	0	0	0.0426443	0	0	0.163499	0.298658	0.0285692	0.214125	0.0565835	0	0	0	0.0285692	0.111031	0.0285692	0	2.34767	0.163499	0.0285692
TTC27	3.68257	3.93829	4.20398	4.53419	3.80012	3.50208	3.42761	3.03562	3.02148	2.88753	2.98914	3.7845	3.47638	2.52857	3.08406	3.37712	3.57652	3.26454	2.80941	3.34056	3.08916	3.24945	3.36177	3.97453	3.49953	3.64155	3.80941	3.42895	3.48285	3.31759	3.28688	3.82579	3.85	4.46532	3.12928	3.29572	2.58496	3.35473	3.38405	3.6427	4.11187	3.23726	4.14486	4.29131	3.74308	3.16189	2.47249	4.24641	3.38681
ZNF582	1.54102	1.24489	1.43296	1.96347	2.04614	0	0	0.0143553	0.948601	0	0.565597	1.65076	1.58496	2.67129	0.918386	0.0143553	1.63227	2.02503	1.45418	1.73118	1.45943	0.807355	0.0976108	0.757023	1.9222	0.0565835	1.48543	0.565597	0.0426443	1.45943	0	1.02148	1.47508	1.96347	0.669027	0.0426443	1.62761	1.53605	1.45418	0.575312	0.238787	1.58496	0.604071	1.28096	2.52356	2.774	0.15056	1.18903	1.57531
VSIG2	0.0285692	0.31034	0	0.0703893	0.124328	0.0976108	0	0.0285692	0.0703893	0.0426443	0.0976108	0	0.0840643	0.807355	0.298658	0.137504	0.263034	0.176323	0.0285692	0.0976108	0	0.0285692	0.15056	0.0703893	0.0285692	0	0.263034	0.15056	0.0285692	0	0.464668	0.286881	0	0.0565835	0	0.176323	0	0	0	0	0	0	0	0.0565835	0	0.0143553	0	0.201634	0
PHLDB1	5.57622	5.53667	6.10098	4.35896	5.68594	6.45236	4.44029	3.98823	6.07703	5.02547	5.69988	4.60703	6.11041	5.94111	5.37191	4.89676	4.60822	5.53574	5.31179	5.0343	5.15664	4.43363	6.02724	5.05615	5.48993	5.70404	4.86938	5.02104	5.6879	4.02148	4.85499	4.04439	4.11603	4.29352	3.6893	5.72083	3.58135	4.78031	4.22882	4.50716	4.41075	2.23573	3.63459	5.70708	5.45582	4.93782	4.98732	6.72288	4.37643
MARCO	0	0	0	0.298658	0	0	0	0.15056	0	0	0	0.0976108	0	0	0	0	0.15056	0	0	0	0	0	0	0.111031	0.201634	0	0	0.0840643	0.0976108	0	0.0143553	0.0143553	0	0	0.0426443	0.0143553	0	0	0.0840643	0	0.0143553	0	0	0.0143553	0	0	0	0.163499	0
CYP24A1	0.0285692	0.0426443	0.584963	0.201634	0	0.422233	0.111031	1.89918	0.163499	0.0426443	0.111031	0.286881	0.443607	0.111031	0.0285692	0.0976108	0.731183	0.669027	0.263034	0.0840643	0.356144	0.0426443	0.189034	0.238787	0	0	0	0	0.111031	0.0703893	0	0	0	0.0703893	0.0143553	0.0143553	0	0.0143553	0.250962	0.15056	0	0	0	0.344828	0.545968	2.13093	0.286881	0.31034	0.0143553
PRDM11	0.879706	1.52607	1.05658	1.22651	1.04264	1.58015	1.60881	3.44626	0.432959	1.46989	1.54597	1.90689	1.73552	1.75702	1.77821	0.62293	1.18903	1.20789	1.31034	1.41143	1.4489	0.475085	1.7137	0.475085	0.731183	0.321928	1.81967	0.925999	2.20789	0.970854	1.11103	1.0072	1.54597	1.47508	0.604071	0.695994	0.565597	1.20163	0.344828	1.73985	0.9855	1.78241	1.10434	2.10434	1.29866	1.38957	0.137504	0.432959	1.54102
SYT13	0	0.0143553	0	0.0285692	0.0143553	0	0	0.0565835	0.0143553	0.201634	0.0565835	1.02857	0.263034	0.575312	0.0426443	0.863938	0.641546	0.0143553	0.0565835	0.0143553	0.0565835	0.0976108	0	0	0.0285692	0	0.0285692	0.0285692	0.0426443	0.0565835	0.0143553	0	0.0840643	0.176323	0.0426443	0	0.0143553	0.137504	0	0.0143553	0.0143553	0.367371	0	0.0703893	0	0	0.0840643	0.378512	0.263034
SNAI2	2.67807	2.06005	1.47508	1.76553	1.926	6.8505	7.29793	5.32481	4.8515	5.21762	5.04089	6.25229	4.1035	4.51538	6.45796	7.34643	4.18745	4.61117	3.66448	3.36877	4.20006	4.66903	4.30961	5.0387	6.14975	5.84021	3.58616	5.01391	3.26754	4.67694	5.12267	0.443607	7.27882	4.94626	4.77136	3.82171	2.774	5.65678	6.05572	6.12164	3.18745	5.36036	5.32805	5.62907	6.69891	6.89178	4.0054	5.70736	5.24146
CD74	6.80594	10.4751	9.50084	8.58729	10.0872	11.0172	0.0840643	5.73254	3.59932	5.04658	9.14799	11.8044	8.5691	11.3731	12.2008	1.78241	10.1483	11.2671	12.0532	11.7586	10.0278	5.478	4.34412	10.4785	4.02768	0.62293	13.4489	6.66306	10.1462	1.09085	11.9929	5.50716	7.90671	0.250962	3.88069	12.6176	8.33284	8.99274	8.29591	9.76823	1.96347	3.38128	0.941106	2.04264	9.57869	10.7526	3.8953	1.8953	0.0703893
HGF	0.263034	0.344828	0.575312	0.0565835	0.695994	0.422233	0.124328	0.0143553	0.0143553	0.0143553	0.0703893	0.298658	0.163499	0.0285692	0.0565835	0.124328	0.214125	0.0565835	0.0143553	0.124328	0.0285692	0.0426443	0	0.0703893	0.0565835	0	0	0.0703893	0.0703893	0.0143553	0.0840643	0.0426443	0.0426443	0	0.0143553	0.0143553	0.0426443	0.0565835	0	0.0143553	0.0285692	0	0.321928	0.201634	0.124328	0	9.87698	0.0703893	0.0143553
ZRANB1	2.68032	3.31615	3.0197	2.75489	2.93546	3.10936	3.40871	3.9607	2.51602	1.90304	2.72683	2.8339	2.82375	2.83592	3.31904	3.19061	3.18745	2.54102	2.46989	2.88753	2.76977	2.5435	3.39506	2.53107	1.91456	1.45943	3.45286	2.68482	2.31325	2.4489	2.67582	3.25096	2.54102	2.75916	1.40599	1.65992	0.895303	2.09085	3.18903	2.44361	2.76553	2.67582	3.07895	2.95606	2.73552	1.87184	2.37851	2.91648	2.854
NCDN	4.76818	5.24184	4.26228	4.3792	4.82731	4.80581	4.04614	4.76713	4.98231	4.89821	5.04439	4.41278	5.58045	4.1914	4.75649	4.40327	5.22766	5.06005	4.40122	4.20242	4.21878	4.6893	4.3799	4.62235	4.81301	3.25701	3.61235	4.13011	4.60585	4.70376	4.78869	3.55213	4.03474	3.73227	3.42492	3.1811	3.09255	3.49825	3.46467	4.51033	4.4121	3.69153	4.22959	4.97682	4.59634	4.4019	3.56438	5.47444	4.1416
ADGRA2	2.96162	1.76129	1.52105	0.669027	1.31615	0.807355	3.18903	0.594549	2.59455	0.695994	3.13258	0.422233	2.54102	3.36877	2.37851	3.48671	1.48027	2.20789	2.1177	2.59455	1.68706	1.31034	4.23955	2.73335	2.86592	2.0072	1.63691	3.32769	1.25701	1.43296	2.0036	0.641546	3.0993	1.63227	2.17313	2.79077	1.03562	0.731183	0.411426	1.11103	1.20789	1.04264	0.687061	5.45746	3.51602	1.92979	2.77821	2.86394	1.25096
ZFP64	3.03562	3.9222	3.29719	2.90689	3.22959	4.09001	3.42492	5.3466	3.26153	2.8679	3.92029	3.2555	3.83895	4.05398	3.66676	3.79181	3.8166	4.50589	4.04439	3.89724	3.57894	3.6427	3.96532	3.28688	3.55213	2.55827	3.58976	3.82883	4.91409	3.42358	3.88947	2.57773	3.30159	3.49057	2.55827	2.1375	1.62761	2.43296	2.68032	3.14241	3.11769	3.63227	3.45681	4.13996	3.96901	2.54102	2.6017	4.01881	3.79597
MNAT1	5.22651	5.02015	5.33342	5.66676	5.35191	5.20007	4.61765	6.82756	4.45812	3.91073	4.70819	4.62059	4.62761	4.90833	5.74524	5.15056	5.31361	4.87381	4.79753	4.49506	4.41075	4.94017	4.91934	4.56255	3.86592	4.39438	5.80736	4.76341	5.28244	4.57107	5.12143	5.81941	4.79649	4.65764	4.69933	5.09677	3.77505	5.39815	3.63692	4.76182	4.22497	3.83188	4.79649	5.45121	5.33842	4.56803	5.37156	5.06134	5.01212
SAMD4A	2.26003	1.9782	0.941106	3.46989	1.87184	4.40735	1.32769	5.46336	2.85	1.1177	4.32984	3.49697	3.926	4.34908	3.43962	4.87135	3.07382	4.6094	4.26303	4.51854	3.91169	2.53605	2.9486	4.07125	2.94486	2.96901	3.6241	4.10014	3.83996	3.68482	3.6427	3.51096	4.44029	2.87578	2.09424	2.80116	1.79494	3.86987	3.67016	3.28244	3.21257	2.66221	2.54102	3.78031	5.27538	3.92695	3.25852	4.5601	3.37295
RUNX3	4.98459	3.89336	3.25852	0.918386	3.07211	4.37365	1.24489	0.85599	3.75489	4.07039	3.04439	4.12102	3.12928	2.86592	5.97016	5.88996	5.20359	3.68818	2.42492	1.9855	2.69377	5.35579	4.56377	4.27798	5.27873	3.68818	2.852	4.98823	0.226509	5.57531	4.6017	2.9241	4.37156	1.41684	5.27016	0.83996	3.16027	4.34979	5.0635	4.96301	4.7866	2.53356	1.83592	3.48543	2.62293	0	0	5.80813	5.21257
MRE11	3.849	4.29499	5.19022	4.79546	4.81865	2.79286	4.06781	2.83592	3.42223	2.7866	3.37434	3.23113	3.37434	3.52607	4.36036	3.34625	3.51854	3.01078	2.9241	2.82579	2.75702	3.32048	3.89239	3.94953	3.65764	3.55827	2.27501	3.10434	4.70764	2.854	3.36457	4.13996	3.1635	4.0018	2.93923	3.0036	2.79286	4.17233	4.26153	3.97636	2.9241	1.83996	2.84599	4.03914	5.62848	4.77241	3.71809	3.22497	3.69377
PLEKHB1	2.61353	3.39232	2.31325	0.321928	2.37016	3.49697	2.15704	0.495695	6.36807	3.51096	2.85997	5.18824	6.86282	2.61824	7.90845	1.98185	5.30634	2.53356	1.9782	1.90689	0.0565835	2.94111	0.464668	3.04789	5.86121	5.98982	2.5509	5.46271	3.80323	1.31615	1.88753	0.0703893	2.50335	5.87012	4.86839	5.89797	2.61589	4.66164	1.40054	4.61353	5.17273	5.43062	3.78555	0.0426443	4.15866	0	7.13514	2.69822	3.56071
SERPINB1	3.95047	4.27053	5.70487	4.73335	5.04789	3.9855	4.9364	5.57016	5.99503	5.06523	5.07468	5.93239	4.14893	3.08406	4.68201	4.97865	4.81865	4.39917	5.2555	5.37156	5.02059	4.05832	5.21607	3.87676	4.58976	5.50239	3.19849	4.488	5.46336	3.89142	4.01614	4.62644	4.1035	3.37851	3.31904	4.80632	3.88362	0.111031	4.55459	4.93782	4.36737	4.54782	4.53854	4.93168	4.26828	4.29205	7.10915	5.42291	0.0143553
CYP3A43	0	0.0285692	0	0	0	0.0703893	0	0	0.0565835	0	0	0	0.0285692	0.0285692	0	0	0	0	0	0	0	0	0	0	0	0	0	0	0	0	0	0	0	0	0	0	0	0	0	0	0	0	0	0	0	0	0	0	0
SLC7A9	0.0426443	0	0	0.137504	0.0426443	0.226509	0.137504	0.163499	0.0426443	0	0.0565835	0	0.163499	0.176323	0.163499	0.0703893	0.0143553	0.124328	0.0426443	0.137504	0.163499	0.0840643	0.389567	0.0565835	0.137504	0.0285692	0	0.214125	0.0703893	0	0.0426443	0	0.0285692	0.0565835	0.0426443	0.0143553	0.0285692	0.0285692	0	0.15056	0	0.0285692	0.0426443	0.250962	0.226509	0.0143553	0.0143553	0.0565835	0
SPAST	2.83794	2.96347	3.25248	3.10936	3.22959	2.62293	3.70819	2.58976	2.15056	2.10098	2.45154	3.63691	3.12598	2.50335	2.34199	2.56316	3.02503	2.56072	2.44626	3.10434	2.46205	2.62293	2.66903	2.66221	2.57773	3.10434	3.08746	2.78031	2.71809	2.26303	2.30743	2.60881	2.7845	3.94767	2.3505	2.54844	2.04963	2.78869	2.69599	3.22805	3.53232	3.7137	2.94486	2.81352	3.1811	1.93734	3.48543	2.9241	3.40327
NRXN3	2.63227	1.07039	1.29278	1.64616	0.83996	3.60051	0	0	1.26303	0.0565835	2.75916	1.84398	4.1914	1.7137	3.74201	0.263034	4.43029	2.66448	3.08406	2.57289	0.201634	1.0072	0.963474	2.09424	0.695994	1.26903	4.71973	2.71149	0.0426443	1.41143	2.95606	0.275007	0.895303	0.0565835	0.214125	2.96347	0.238787	0.263034	0.799087	1.83996	3.65878	1.99277	0.516015	0.111031	0.298658	0.389567	0.0565835	0.124328	0.0976108
OSBPL5	3.7137	2.96901	2.68706	2.06695	3.08576	3.64501	3.69153	2.34767	2.84599	2.96347	2.97085	1.76129	1.93357	3.62877	2.75489	2.7137	1.3505	3.26303	2.84197	2.7845	2.29866	3.83086	3.94486	3.49313	3.22497	1.926	4.54473	3.54597	4.29866	3.64731	3.39917	2.86592	3.09592	1.56071	1.9855	2.42492	1	1.16993	1.59455	2.0635	2.53605	2.15381	1.25701	4.1635	3.12763	2.37573	2.22959	3.18269	1.80323
AQR	4.01436	3.97269	3.63575	3.56438	3.59335	3.79909	3.27799	4.32337	2.85798	2.95606	4.53481	2.91839	3.19849	2.96717	4.0505	3.58376	3.47508	3.78764	3.49697	3.44626	3.52482	3.5472	3.84599	3.10601	3.6017	4.0321	3.27799	3.60526	3.35332	3.49569	3.31759	3.17792	3.20945	3.75168	4.43896	3.926	4.09845	3.80735	3.17473	3.08066	2.79285	3.13422	3.71589	4.50906	3.38267	2.98914	2.80323	3.39643	3.01257
CPS1	3.81044	2.44095	2.43029	2.49057	2.40599	4.29278	3.63459	0.992768	2.38957	3.2032	3.63923	1.58496	2.51602	2.43563	3.27053	3.0018	2.32769	3.16993	2.88362	3.27053	1.80735	2.84398	2.13093	3.37295	0.831877	3.53481	2.54597	3.39369	3.08066	3.08576	3.48027	3.76765	3.70044	2.89724	4.05137	0.695994	1.87184	2.89918	3.52482	3.28983	2.88557	2.33342	0.815575	4.0268	3.71149	2.29278	3.36317	3.83996	0.344828
C8B	0	0	0	0	0	0.0143553	0	0.0285692	0	0	0	0	0.0426443	0	0	0	0	0	0	0	0	0	0	0	0.0143553	0	0.0143553	0	0	0	0	0	0	0	0	0	0	0	0	0	0	0	0	0	0	0	0	0	0
FHL1	3.0268	2.32769	3.68706	5.32012	2.91839	2.14078	4.02237	7.54982	0.739848	1.926	1.76977	3.93168	4.48349	4.70653	3.49953	4.81865	3.22959	3.42358	3.58856	4.43363	5.03958	0.963474	4.46597	2.40327	0.83996	0.0426443	2.93546	0.83996	3.05485	0.505891	1.43296	3.41684	1.5656	3.77083	1.46989	3.39643	0.9855	1.1375	0.275007	1.73118	1.07039	0.632268	2.07724	6.1235	2.41414	4.94907	5.1807	3.40327	3.13422
RTF2	5.92955	6.73525	6.60199	6.35368	6.46972	6.21548	6.42828	6.36562	6.53714	7.27361	6.97373	7.62417	7.06652	7.33476	6.34696	7.90044	6.26472	7.63045	7.47994	7.43221	7.04429	6.51901	6.62863	6.16128	6.20359	6.3107	6.72683	6.78542	7.09424	6.58901	6.52341	5.87995	7.03397	6.74483	6.66931	6.53169	5.71754	6.73376	6.1809	7.48623	6.6851	6.86134	7.14507	7.26566	7.17183	6.72724	6.19081	6.69377	7.21325
GABRA1	0	0.0143553	0	0.9855	0	0	0.176323	0	0	0	0	0.815575	0	0.0143553	0	0.0143553	0	0	0.0143553	0.0143553	0	0	0	0	0.0976108	0	0	0	0	0	0.0143553	0	0	0	0	0	0	0	0	0	0	0.0143553	0	0.0143553	0	0	0	0	0
NLRP2	0.0703893	1.43296	0.250962	1.20163	1.02148	0.201634	0	4.69488	0.0703893	0.0565835	0.0840643	0.344828	3.57652	0.0840643	0	0.214125	1.1375	0.111031	2.60881	1.29278	3.29866	0.226509	0.0565835	1.51096	3.70819	0.0565835	1.73118	0.163499	0.0703893	0.0426443	0.0840643	0	0	4.33128	0	0.0840643	1.45418	0.176323	0	0	0.0143553	0	0	0.214125	0.163499	0	0	0.0565835	1.57046
SLC45A4	1.86394	1.63691	1.45943	1.28688	1.65535	1.90304	1.9222	2.5435	1.92979	1.25096	1.64155	1.89142	2.32193	2.0321	1.52105	1.72683	1.79077	1.852	1.91073	1.99639	1.97085	0.970854	1.51602	1.29278	2.01436	1.55582	1.19535	1.86394	2.1635	1.56071	1.9782	1.02148	1.91073	2.46989	1.31034	1.14405	0.659925	1.09085	1.08406	1.26903	1.38957	2.22342	1.26903	1.82782	2.16027	1.51602	0.464668	2.26903	1.85599
RNF10	6.17433	5.82528	5.64961	5.88679	5.63343	6.58135	6.31107	7.46189	6.26772	6.10748	6.24565	5.95396	6.1014	6.53636	6.37104	6.26716	5.99774	5.8846	5.28799	5.66249	5.92979	6.39421	5.90328	6.34376	6.37834	6.10497	5.33163	6.32894	5.61442	6.50716	5.67525	5.52576	5.80736	5.56651	6.86555	6.03276	6.26435	6.25229	5.851	6.32876	6.70294	6.2538	5.54566	6.49362	6.05745	4.8339	5.67807	6.47573	6.32787
ZNF839	4.22497	2.65535	2.0036	2.68032	1.95233	1.87184	2.56803	4.50716	2.96162	2.11437	2.70487	2.32193	2.25701	3.29131	3.65878	3.14893	2.89918	2.05311	2.14078	1.774	2.47249	3.63923	2.57289	2.31615	1.83592	1.5008	2.80116	3.28244	2.13093	3.10769	2.07039	2.57531	2.57773	2.91265	2.41143	2.09085	2.16027	2.4489	2.5435	2.12763	3.58856	2.68032	3.03738	2.18903	3.2032	2.01436	2.25701	2.90881	2.28096
ZDHHC6	5.42559	4.81762	3.94111	4.25248	4.06695	4.43229	6.21529	4.32553	4.97774	4.35685	4.83643	4.78555	4.43095	4.31179	4.97499	5.32193	5.07981	4.66505	4.38405	4.15462	4.0365	4.70044	5.43396	5.24944	4.26379	3.61471	4.56682	4.74578	4.75702	4.96116	5.11562	4.93074	5.08831	3.58737	4.26003	4.45418	4.16269	5.04177	4.58256	4.26604	3.71039	3.72792	4.93216	4.92884	4.5656	3.67469	4.14078	4.91839	5.07553
GRAMD1B	7.57221	5.67497	7.2363	4.65878	4.51475	0.0840643	0	0.773996	0.0703893	0.0703893	0.0565835	0.650765	0.992768	4.30597	0.978196	7.1103	4.00899	0.443607	1.63691	1.79494	2.80529	2.854	0.632268	0.0703893	5.57501	0	0.895303	0.0285692	0.704872	2.29572	0.0143553	0.0285692	0.432959	0.411426	2.33342	0.0285692	0.731183	0.475085	0.356144	0.189034	0.0976108	0.124328	0	2.78031	0.189034	2.89724	4.96394	2.40599	6.79246
RNH1	6.45385	6.40463	6.21276	6.39712	6.57153	7.0765	6.24241	7.72062	6.83048	7.00394	6.55367	6.24944	7.40701	6.55964	7.10518	6.59111	6.41971	7.07232	6.58767	6.62322	6.65277	6.76142	7.1235	7.11114	7.31079	6.54952	6.4368	6.00607	6.25984	6.64717	7.23343	6.01814	7.11364	5.32121	5.63546	4.86888	4.44956	6.02813	5.75649	6.1811	5.92837	5.75302	6.40242	7.41895	7.14037	7.29765	5.63459	6.99921	6.58165
NDUFS1	6.64501	5.84449	5.80116	6.17513	5.36842	6.48236	5.09761	6.15137	7.24098	5.80219	6.26285	6.36597	6.23496	6.3014	5.75462	6.6512	6.53652	6.14119	5.60822	5.46173	5.12763	6.44741	5.76208	6.234	7.00135	6.14873	5.62585	6.47037	6.77241	6.52152	6.23554	6.04242	6.87332	6.24336	5.63227	5.97613	4.45154	5.52262	6.3894	6.20477	6.39008	6.15036	5.61206	6.41278	7.42987	6.74551	6.18646	6.74591	6.1416
RB1CC1	4.14078	3.95977	4.32841	4.22651	4.43095	4.55398	4.5404	5.3978	3.32337	1.03562	3.17632	4.65076	3.87381	4.06437	3.03034	3.55949	3.57773	3.93357	4.40599	4.53481	4.1819	3.85997	4.15704	3.76235	3.63459	3.67356	4.53916	3.49185	4.92029	3.15056	3.18903	3.88947	4.91552	5.09381	3.42626	3.9644	3.36177	4.20477	4.51853	3.9644	4.25096	3.93263	4.76447	4.47379	4.75168	3.65306	4.87971	4.83643	4.55213
ERP44	4.35614	3.65306	4.48091	4.45615	5.14975	4.37851	4.56621	4.98778	4.36877	3.65535	4.27798	5.40497	4.30159	4.12598	4.99186	3.71809	3.95606	4.51854	5.26003	5.52857	5.35544	3.41549	4.82528	3.488	4.71039	4.4489	4.24489	3.85499	3.79597	3.60526	3.83592	4.18903	3.6241	3.51223	4.16993	5.615	4.27724	4.57107	4.28983	4.33771	3.46597	3.74953	5.22458	4.96809	4.27128	4.48027	5.01078	4.19061	4.15137
ALAS1	5.64443	5.95722	6.59291	6.35808	6.29664	5.53419	5.00899	5.38681	5.78083	5.88117	5.59544	5.63865	5.62264	5.82833	4.96394	6.40122	6.1532	5.55182	4.97407	5.56621	4.16269	5.6879	5.31868	5.06178	7.56765	5.69766	5.50239	6.62965	4.60466	6.65263	6.69738	4.45615	6.06803	5.26454	4.96347	4.82528	4.3427	5.90231	4.96809	5.49217	5.72165	5.56621	5.01659	4.62235	5.16752	5.13093	5.69042	5.88509	6.37903
BIRC3	2.82782	0.613532	5.01123	3.28244	3.97636	0.565597	0.0565835	1.59455	0.475085	0.485427	1.19535	0.15056	3.6893	1.81967	2.78241	0.411426	4.38059	1.08406	2.22651	4.0009	2.15381	1.25096	2.35896	0.871844	0.321928	0.411426	6.10413	1.58496	3.47119	0.250962	2.38128	4.96301	0.124328	0.189034	0.992768	1.35614	0.632268	1.1635	2.83794	1.76553	0.443607	0.298658	0.111031	3.66221	0.731183	3.07382	3.73877	3.90689	0.15056
AKAP11	3.3505	3.55459	3.73985	3.1635	3.90014	3.62293	2.68706	3.41684	3.3147	1.8953	3.33056	4.1152	4.03474	2.83592	2.23573	3.56682	3.39369	3.58376	3.7366	3.94673	3.75275	2.4957	3.30159	3.24641	3.02326	2.68482	3.57894	3.28244	3.50335	2.67356	2.80941	2.79077	3.8166	3.34908	2.43296	3.52482	1.07039	3.53481	3.62176	3.94486	2.46989	3.45943	3.45022	3.53978	3.90304	3.17632	3.67694	3.25248	2.82782
GLRX2	5.76315	5.58075	6.13689	5.35156	5.97682	6.72315	3.64961	4.82883	5.50367	4.18269	5.01569	4.15218	5.11686	3.66448	5.80839	5.49857	4.96717	5.25701	4.04614	3.5472	3.05311	4.9982	4.59335	4.68426	5.50303	5.66846	3.848	5.38922	4.2502	4.59932	4.77873	4.50779	5.04483	3.7115	6.25493	5.28096	6.12908	5.75516	6.24089	4.94907	4.56925	3.42358	5.29829	4.68818	6.8189	4.64789	5.83112	6.59962	5.90881
SNAPC1	5.14323	4.53978	4.25927	7.24194	4.22574	3.88166	2.97453	5.85748	3.23879	2.07382	4.19771	2.73552	5.2384	3.8953	4.01078	4.12763	4.59932	4.92362	5.16631	4.63807	4.63749	4.56986	5.34944	3.09085	2.61589	2.79286	4.60229	3.58496	3.83491	3.84499	5.49057	3.72356	3.8885	3.43296	4.05658	3.7366	2.50843	3.42223	5.85375	3.37434	2.83188	2.1635	3.32337	4.63575	3.67469	3.50335	4.06005	3.86096	5.23266
DERA	5.03122	5.0018	5.24298	5.11936	5.34873	5.38509	5.82197	4.47119	5.73904	6.7305	4.8268	5.62205	5.02724	4.75221	4.89045	5.84549	3.74846	5.08534	4.41414	4.70487	4.488	5.81992	5.17871	5.69349	5.41819	6.59096	3.30159	6.17273	5.0365	6.08576	4.76288	5.46401	6.24907	6.35403	5.95954	5.13709	4.61353	6.48462	5.47541	6.78477	5.94228	6.0648	5.3427	4.91504	6.53667	4.90352	5.32012	5.15259	7.15785
STRAP	7.18963	7.68755	7.3036	7.58338	7.50176	7.1178	6.51017	7.49529	7.61794	6.47508	6.6737	6.6532	7.24726	6.10224	6.916	6.94228	6.97774	7.12402	6.43996	6.77913	6.40735	7.43463	7.09729	6.99107	7.20418	7.54141	4.9542	6.87246	6.67356	6.69919	6.70612	7.11207	8.29347	7.79539	7.29131	6.65091	7.65642	7.41827	7.36955	7.60526	7.76693	7.79344	7.35447	6.87652	7.35438	6.7811	7.60496	7.01603	7.3087
ABCC2	1.38957	4.12928	1.09085	2.95977	2.05658	6.4121	0.15056	1.37851	0.15056	5.0197	0.863938	4.32048	4.47119	0.238787	6.07446	5.63778	0.956057	1.12433	1.99277	0.757023	2.67582	5.04352	5.91767	4.33628	5.0197	3.10769	0.344828	3.69711	4.33271	5.68482	3.51349	0.163499	4.35966	5.06781	4.4522	0.111031	1.53605	2.60881	3.60526	3.52982	4.20477	5.81916	3.3978	4.44361	5.04876	5.48736	4.67356	5.33664	5.55827
DEF6	1.79909	0.250962	0.333424	0.163499	0.137504	2.28688	0.0565835	3.06178	0.422233	0.263034	0.526069	3.24793	0.356144	3.90881	0.201634	0.565597	1.07724	0.298658	0.0840643	0.0426443	0.0703893	0.659925	0.0840643	0.238787	0.495695	0.0976108	0.250962	3.84298	0.263034	0.815575	0.286881	0.0703893	2.11437	2.37016	3.58976	0.0143553	0.263034	0.344828	1.22651	1.58015	1.22033	0.124328	0.0285692	0.85599	0.189034	0.0285692	2.02148	0.226509	0.298658
PLEKHO1	4.28392	3.79805	2.83996	3.24793	2.94298	4.03034	3.36737	1.7137	3.80735	2.9982	4.34908	3.12928	4.32409	3.68818	3.07724	4.02503	3.87873	4.3512	3.24641	2.93734	3.71699	5.11728	3.14241	3.30451	3.42358	1.72247	3.1811	4.27277	2.60407	3.43029	2.40054	2.40054	5.00899	2.86196	4.56377	3.31034	3.70819	3.0072	2.59694	2.79286	2.99639	3.23573	3.47249	4.63633	2.06695	2.11437	5.01436	5.19259	4.31107
GCLM	4.36247	3.69153	2.21412	4.09592	2.59216	3.11936	2.90111	4.1643	2.46728	3.23726	4.12102	3.16511	3.35896	3.55459	3.50589	3.81044	4.7939	3.13914	2.61117	2.95233	2.73552	3.03386	3.87184	2.36737	3.65191	3.59694	3.55336	2.58496	2.70929	4.20633	3.75382	3.93829	3.11769	2.45154	3.75168	3.5097	1.76977	3.90785	4.09592	3.24793	2.65076	3.34625	3.58737	4.14568	3.10769	3.11769	2.26903	4.20085	3.3147
UBR2	2.95233	3.05311	2.72683	2.852	2.67807	2.9855	3.37712	3.46467	2.88166	1.55582	2.88947	3.70266	3.35191	2.5656	2.8679	3.13258	3.14731	2.852	3.50843	3.5509	3.63807	3.03034	2.84398	3.0036	3.12598	2.65992	3.86888	3.26604	3.2342	2.79494	2.35332	2.46728	2.95047	3.41143	2.78869	2.10098	2.68706	2.5656	3.19535	3	3.07382	2.94486	3.30743	3.76553	3.72683	3.19849	2.74416	3.41278	3.23726
EHD2	2.75275	4.54905	3.69153	5.39094	3.80426	3.77505	0.641546	6.17053	0.263034	4.73227	4.46009	0.731183	5.17233	5.62819	4.94533	0.176323	3.9782	5.73308	5.35579	4.87234	6.2447	0.687061	5.24679	3.47897	2.83188	0.275007	4.46467	4.96532	4.05658	0.739848	3.6241	0.226509	3.75489	0.782409	1.95977	2.82782	2.48543	1.41684	0.31034	2.48027	2.70044	0.475085	1.83592	7.59708	3.38681	4.749	2.66221	1.18903	3.07895
DEPDC1	4.9855	4.41954	3.5656	4.76235	3.57531	4.02591	4.05745	4.89239	4.69488	2.81352	4.77505	3.53232	3.72247	3.6311	4.01257	4.07296	4.96486	3.99729	3.67807	3.37295	3.3978	4.48864	4.40939	4.63691	3.94767	1.08406	4.50208	3.61353	4.25475	4.38128	4.04963	5.18785	4.77873	1.73985	3.44228	3.72792	2.14078	3.73444	4.75542	4.33771	3.87578	2.75061	3.65306	3.68594	3.82477	4.18428	4.21179	3.34056	4.8089
CCDC28A	3.93074	4.22574	5.18507	4.22342	4.86987	3.98641	4.43496	3.96993	3.39506	3.50716	4.02857	4.1235	3.81044	3.80529	2.93546	3.847	3.7366	3.59694	3.73118	3.78869	3.17313	3.95977	3.64386	4.0268	4.03034	4.28983	3.17313	3.76235	4.66221	3.6837	3.48414	3.904	3.47768	4.13504	3.26303	4.51096	3.38128	3.32193	4.18903	3.49953	3.5741	3.45022	4.86295	4.33914	4.0365	2.30743	5.03562	3.09085	3.47897
RRAGD	3.17313	2.81762	3.50589	3.17951	3.38543	5.30925	3.86691	0.250962	4.13175	5.14445	4.53667	4.99186	2.94298	2.80116	3.17313	6.1645	3.37295	3.91934	2.67356	3.40054	1.98914	3.66789	3.3799	5.24679	4.97131	4.60288	1.28688	4.82629	1.03562	6.03716	4.49442	1.5656	5.45648	3.50335	4.34127	1.53605	3.27352	5.38716	4.65535	4.25475	4.69655	4.86691	3.848	1.37295	4.7137	0.137504	4.37643	4.8212	5.6241
HSF2	3.65535	3.4489	3.70044	3.76977	3.25852	3.73985	4.38405	3.19377	3.63575	2.26903	3.85	3.74201	3.72028	2.85798	2.8953	3.67807	3.23879	3.03034	2.98002	3.53107	3.13093	3.81044	3.07895	3.51601	3.56682	3.50843	3.4489	2.57531	3.52482	3.83794	3.37295	3.89142	3.60051	3.80426	2.55582	3.65878	2.43829	3.95699	4.05224	3.854	3.35755	3.85699	4.42962	3.50462	2.9222	2.93923	4.07125	2.38405	3.40463
PHF20	4.90881	4.64386	4.2854	4.33985	4.48864	4.55459	5.42526	5.30706	5.10056	4.52544	4.62469	4.60229	5.35403	4.17792	3.57652	4.99639	4.74416	4.59335	4.47508	4.44294	4.15704	4.64501	4.853	4.7115	4.0365	4.53605	5.37504	4.94017	5.47281	4.5292	4.95	4.85898	4.57773	5.39266	4.54288	4.33342	4.40122	4.74201	4.87971	4.90545	4.74739	4.63865	4.39985	5.29057	4.87184	5.16712	4.30816	4.96116	5.46336
HSD17B6	0.613532	0.604071	0.956057	1.1635	1.02148	0.887525	0.475085	0.604071	0.704872	0.62293	0.594549	0.799087	2.52607	1.67807	0.286881	1.52105	0.963474	0.9855	0.545968	1.42223	1.14405	1.48027	0.847997	1.4957	1.01436	0.400538	1.55582	0.757023	1.31034	1.26903	1.07039	0.555816	2.72465	0.790772	0.344828	0.275007	0.536053	0.464668	0.555816	4.38681	0.555816	0.475085	1.75702	1.98914	0.815575	0.941106	1.95606	0.189034	0.555816
NR1H3	2.8953	4.07639	3.84398	4.32481	4.14893	1.39506	3.09761	4.03474	2.82375	3.90497	2.50843	3.65878	2.86394	4.11603	1.852	1.91839	2.46467	2.73118	3.28244	2.65076	4.04352	3.85997	2.32769	2.42492	2.98914	2.33628	2.70929	3.05137	4.15137	2.53107	3.06178	3.18903	3.1127	3.25852	2.852	3.36597	2.64155	2.46205	2.95047	3.1375	2.17632	1.87971	2.59932	3.9991	3.25852	1.37851	5.22651	3.16832	4.10601
TYMP	2.08066	0.765535	0.321928	0.263034	0.0703893	1.53605	1.52607	5.02059	4.77821	2.56316	2.33342	0.731183	4.05224	2.67807	3.04963	2.72683	5.72055	2.68257	2.0072	2.86394	3.34767	4.19928	5.49025	5.2149	2.33342	3.45154	4.43029	3.66334	3.32193	3.25248	1.48027	0.0143553	3.52105	0.298658	4.33128	1.52105	1.20163	3.20163	4.96625	1.15056	1.25096	1.16993	1.73985	5.56682	1.51096	0.432959	0.238787	0.411426	0.970854
NCAPH2	5.67243	4.76341	4.09255	3.84499	3.55827	6.09339	6.71699	4.26679	5.62965	5.99481	5.60466	3.72137	4.78083	5.89239	5.64328	6.02746	5.73985	5.73498	4.98322	4.96301	4.63575	6.31615	5.88533	5.68734	4.851	4.73823	5.17273	5.27836	5.52482	6.41616	6.22439	4.2891	5.00495	3.91073	5.22497	4.72301	4.97407	5.82043	4.18666	4.99684	3.01078	4.05832	3.83491	4.87036	5.78083	5.19731	5.06307	4.24336	5.38198
TOMM34	5.8885	6.37643	6.63358	7.03001	6.21121	5.1981	5.62644	6.14282	5.60348	4.53107	5.73742	6.04702	6.02945	5.16471	4.28021	5.01926	5.91289	6.08385	5.49729	5.79181	5.42828	6.28429	5.6427	5.96671	5.62439	4.54411	4.71809	5.5157	6.38802	5.24755	5.59515	5.23611	5.97269	5.61912	5.30743	6.17173	4.70653	5.41244	5.35403	5.85773	5.51885	5.55765	5.16591	5.64961	5.93711	5.59126	4.43363	5.99932	5.61736
SEC63	5.28281	4.39025	4.94064	4.851	5.1127	5.42291	5.3799	5.69989	5.3466	2.61824	5.74389	5.58135	4.67807	4.75114	4.71809	5.13791	4.7241	4.78083	4.77505	4.83643	4.75916	5.05832	4.16189	5.17792	5.42593	5.49025	4.62761	4.83946	4.05311	5.30122	4.76924	5.02281	5.21296	5.08577	5.28614	5.19377	4.90111	4.96763	5.97292	4.97499	5.30488	4.96301	6.93923	5.47508	5.48382	4.5292	5.5157	4.19613	5.03562
KPNA6	4.11187	4.46009	4.07468	4.6094	4.0635	4.64443	4.20398	4.71479	4.44162	3.87774	4.29425	4.72629	4.26754	3.71039	4.35191	4.24108	4.53605	3.96993	3.86592	4.03562	3.848	4.55152	4.7021	4.27277	4.22882	3.34625	4.62	3.82477	3.56072	4.64039	3.96255	4.30816	3.43029	4.37016	3.90785	3.5435	2.74846	3.75702	5.17553	4.24031	4.26003	3.96162	4.04614	4.25626	3.91934	4.34056	4.09677	4.1035	4.70763
VIM	11.3597	10.8897	10.8602	11.0995	10.2589	11.7995	8.74386	4.60407	10.0003	11.0123	11.5954	9.6268	10.7214	11.3231	10.5296	9.99972	11.308	11.8902	11.1062	11.0023	10.1702	10.5739	12.4229	12.51	9.63974	11.0435	11.6541	11.3286	11.6173	10.495	11.8544	11.6992	12.3917	10.579	10.9117	11.8938	10.1346	11.4018	11.0516	11.166	10.8333	10.1551	10.0443	12.5858	11.9822	12.371	12.6139	11.1529	10.0406
FAS	3.30889	3.05658	4.18031	5.53916	3.78031	4.47184	0.432959	3.91648	3.14241	2.75702	2.57531	2.93546	4.05224	3.24336	3.24336	3.65306	3.23266	3.89045	4.51665	4.35262	5.24982	1.31615	2.10769	2.33342	2.88557	3.55459	4.07639	3.62059	2.39232	3.02857	1.926	2.88753	4.18349	3.1635	2.13422	3.42895	0.176323	3.23419	1.16993	3.93734	2.44626	2.20789	0.879706	4.15947	3.91552	4.854	4.17153	3.48929	3.60644
RNASET2	4.1643	2.8679	3.35473	3.43429	2.54597	5.77505	4.07639	3.37016	4.52293	1.25701	2.75702	3.0018	4.87971	3.62877	4.33485	4.85599	3.39094	2.69153	1.9222	3.2854	2.87184	4.09085	4.02326	4.7339	5.30524	5.39094	3.45681	4.89966	4.09508	4.58676	4.66334	3.63227	4.7866	4.92077	5.80864	4.42895	4.85748	4.58015	2.11437	2.97269	4.65306	4.15137	4.40531	4.02857	3.90111	3.18428	2.35332	3.82069	3.9542
CD44	7.95134	8.49386	8.82155	9.87189	8.78477	9.02542	7.2903	8.70023	3.41819	9.3224	8.77867	8.13597	8.9326	9.36135	9.1601	6.71809	8.51471	9.07567	9.45411	9.89768	9.89118	7.93345	9.61631	8.68682	7.66035	8.52058	9.07449	7.30779	9.51556	7.20016	9.27347	8.77522	8.41037	7.68349	7.18567	7.85922	7.041	7.25541	7.7286	8.6792	7.52435	8.51645	7.61919	8.87857	9.50817	10.4787	9.2167	8.43342	8.37508
KCNG1	4.04177	5.1815	4.60822	4.71534	4.09255	3.43296	3.63807	4.77136	4.46923	1.58015	5.61765	1.37295	5.21878	5.44162	5.06566	3.90593	4.39506	6.08534	3.94392	3.07724	2.5008	4.83794	4.03386	3.14078	3.09085	0.83996	3.61117	3.17153	3.16189	0.378512	5.2589	0	1.93357	0.0285692	1.31034	2.17632	0.863938	0.344828	1.4957	1.13093	1.15704	1.52607	2.31904	4.81455	4.70874	1.10434	1.65992	2.75916	2.22033
AGPAT4	1.62293	0.887525	0.722466	1.54102	0.584963	2.17313	1.58015	3.35191	1.02148	0.321928	1.10434	0.464668	2.58256	1.1177	1.13093	0.687061	2.72901	1.7866	0.799087	1.40599	1.95233	0.669027	1.7866	1.57046	2.41684	0.704872	1.15056	0.594549	1.66448	1.9486	1.35614	0.748461	1.65076	0.687061	0.454176	0.757023	0.275007	2.04614	1.0635	0.389567	1.74846	0.823749	2.75916	3.24184	0.321928	0.956057	1.22651	0.0703893	0.0976108
SLAMF7	0.298658	0.422233	0.163499	5.02104	2.90881	2.12763	0.0143553	1.51602	2.65306	1.66448	0.641546	7.02337	0.575312	0.378512	0.0840643	3.62761	1.43296	0.970854	1.20789	0.963474	3.70819	1.07724	0.0976108	5.93734	2.82579	0.298658	0.0285692	3.49825	0.15056	4.34199	1.60407	0.111031	6.46809	1.93734	4.0365	0.0285692	1.1375	7.16912	5.47184	6.56056	5.53294	3.87971	0.0285692	0.176323	3.04789	0.0143553	3.13258	6.77109	2.41143
BTN3A1	3.4957	2.98914	2.852	3.34199	2.72901	3.36737	4.04963	1.95233	3.04439	4.7366	3.87381	4.33199	3.34056	3.19535	3.9486	3.47379	3.83895	3.49825	3.63691	3.83592	3.77716	4.71094	3.65306	3.87578	3.16189	3.52356	4.79546	4.20789	4.20006	3.74093	3.20163	1.96717	3.52105	3.97911	2.54102	1.926	2.44626	2.67356	3.87283	4.09339	3.8125	4.21956	2.73335	5.18626	3.31179	2.53854	4.34056	4.1152	2.87971
MIPEP	5.04745	4.1235	3.58616	3.42895	3.52607	4.34625	3.24031	3.16993	5.05398	4.68538	4.89966	4.4614	4.01168	3.74631	3.52231	4.89191	3.70708	4.28614	2.98185	2.91648	2.35332	4.31397	4.0018	4.19377	5.42861	5.14037	2.56803	4.53356	4.10518	4.61117	4.77505	2.53107	4.25323	4.65592	4.76394	4.93546	4.19298	4.77558	4.58976	4.28762	3.97911	4.6865	4.13258	3.61941	4.72356	2.83592	4.23343	4.33056	4.67073
PRKCH	2.34199	3.5097	3.01614	2.6893	2.80941	3.46205	2.82782	4.89966	2.02857	4.7241	1.926	2.49313	4.01792	3.0321	3.1811	4.01881	2.7845	2.81147	2.66903	2.15056	2.04264	3.40599	2.488	1.98185	2.80735	1	1.61353	3.36737	0.443607	2.90881	2.29866	1.71809	0.773996	2.36457	2.65076	1.07724	0.111031	2.15704	1.43296	0.9855	2.45681	2.22959	3.90593	1.07724	3.73118	1.29278	1.75702	3.25399	3.21723
INSRR	0.0143553	0.0143553	0.0285692	0	0	0	0.0143553	0	0.0285692	0	0	0	0	0.0426443	0.0143553	0	0.0143553	0	0	0	0	0.0143553	0.0143553	0	0.0143553	0	0	0	0	0	0	0	0	0	0	0.0143553	0	0	0	0	0	0	0	0.0143553	0	0	0	0	0
IFNGR1	4.37782	4.13668	4.35473	4.21645	4.26003	5.64386	4.62059	5.66874	4.36247	4.23189	5.07938	6.10601	4.64212	4.28021	4.5267	5.5738	4.86295	4.38059	5.25588	5.31034	5.71699	5.488	4.31325	4.47508	4.93074	5.25058	5.55275	4.69098	4.25172	5.15381	4.55827	4.7703	5.50589	4.87234	5.50335	4.91265	3.69599	3.82477	5.97223	4.87725	5.05961	4.93734	5.20281	5.80993	4.40939	4.31034	4.68032	3.83996	4.91695
B4GALT7	4.55643	4.24944	3.72574	3.7845	3.56803	4.46924	3.92029	5.03606	4.6011	4.61235	4.7366	4.6094	5.35262	5.39369	4.78816	4.7241	5.02148	4.67582	3.93074	4.0917	3.83895	5.43262	5.02459	3.64386	4.53916	3.87283	3.93734	3.73335	4.70929	4.70874	4.8515	3.40871	3.31904	3.48929	5.04702	3.16189	4.19771	3.76765	3.36036	4.45418	4.29278	3.22497	3.32049	4.54473	4.59515	4.34837	3.62527	5.08108	4.27277
SH2D2A	1.65535	0.367371	2.64386	2.60407	0.879706	0	0	1.17632	4.97407	0.722466	0.0565835	0.887525	0.918386	1.44361	3.53356	4.64904	3.26903	0.0285692	0.0565835	0	0.0976108	2.18269	0.0976108	0.956057	2.06005	0	1.04963	1.69153	0.0703893	0.0426443	0.0426443	0	3.22959	1.61353	2.45154	0.0840643	0.111031	2.7845	0.704872	0.189034	1.9855	1.04264	0.250962	0.422233	0.201634	0	0.111031	0.226509	0.250962
VRK2	4.06523	4.04963	4.49697	5.06048	4.47573	4.40395	4.34625	4.20006	4.52482	2.27501	4.23266	4.73985	4.38681	3.48671	4.16189	4.22419	4.27202	4.40122	3.97911	4.23113	3.36737	3.26303	4.15218	4.72846	3.74953	4.2502	3.95977	4.43829	5.01881	3.81455	3.72574	4.50271	5.17951	4.23189	3.82477	4.4957	2.73552	4.66959	4.57471	4.22342	4.55029	4.05398	3.849	4.40327	4.4522	3.97728	5.02989	4.36667	4.56986
TNFRSF1B	0.669027	1.852	2.28983	0.214125	2.12433	0.367371	0.632268	0.0703893	0.475085	0.536053	2.05658	1.76553	0.422233	1.85599	1.04264	1.5656	1.76977	1	0.669027	1.03562	1.89142	0.163499	0.773996	0.545968	0.422233	0.0976108	4.15866	2.71149	1.99639	1.4957	1.0635	0.687061	1.23879	2.12763	1.29866	1.66903	0.910733	0.432959	1.02857	0.0703893	0.641546	0.0285692	0.275007	0.695994	0.321928	0.526069	1.69599	0.0426443	0.31034
VEZT	4.48864	4.82018	4.70874	5.67327	4.56194	5.11437	4.81609	5.29939	4.03474	3.42761	4.09929	3.98368	4.71973	3.99639	4.62117	4.2211	4.1127	4.38197	3.98094	4.71644	4.94813	4.61824	4.02325	3.94767	4.32553	4.69321	5.05788	4.52982	4.36667	4.3799	4.13914	4.66676	5.18507	4.14241	3.76128	3.45022	2.56316	4.47054	4.48671	3.93168	4.99729	5.14568	3.7148	4.70874	4.82324	4.58496	4.83188	4.0321	4.56072
POU2F2	0.722466	0.250962	0.565597	2.67807	0.422233	0.201634	0.0703893	2.55336	0.275007	0.124328	0.443607	0.475085	1.74846	0.823749	0.0565835	0.0565835	2.848	1.02148	0.454176	0.31034	0.992768	0.575312	0.83996	0.0976108	0.111031	0.124328	0.137504	0.970854	0.389567	0.475085	0.545968	0.0976108	0.505891	1.29866	0.321928	0.0565835	0.0565835	0.124328	0.0840643	0.0565835	0.0976108	0.333424	0.238787	5.04832	0.238787	3.88166	0.0565835	0.189034	0.0703893
BRD9	5.80245	5.26791	4.63575	4.33628	4.60051	4.83592	5.01212	5.5373	4.98823	4.81096	5.44493	4.48027	5.44526	5.07168	6.64789	4.69599	5.27836	5.62848	5.05918	4.38819	5.20007	6.04527	5.08236	4.41819	5.14201	4.20007	4.04702	4.9486	5.31687	5.36457	4.69766	3.98094	3.49185	4.8515	4.65821	4.51223	3.42626	3.78973	3.68032	3.72247	4.30597	3.45154	3.7761	5.19259	4.83946	4.37712	3.90304	4.66676	4.75702
SNX1	6.27221	6.27146	5.22612	4.94252	5.12557	6.73917	5.09508	5.54473	5.57713	6.4099	6.91325	5.43796	6.07746	6.72329	6.47265	6.43329	5.53543	6.66562	6.61029	5.71781	4.91552	6.13832	5.74927	5.78843	5.97223	5.69377	4.57289	5.92291	7.24498	5.63575	5.64961	5.02237	5.70016	5.44327	5.68622	5.94954	4.75862	5.61324	4.73715	5.66078	5.14323	5.3978	5.79468	6.62088	5.36177	4.03914	5.56925	5.56407	5.37817
TBPL1	5.4266	5.39335	5.14078	5.20984	5.06609	4.61058	4.87135	5.44758	5.06005	3.65076	5.19692	4.27426	4.46924	3.86096	3.82171	5.19889	4.70155	4.72629	4.23573	4.44361	4.40871	4.57894	4.13996	4.76871	4.60288	4.46858	4.09255	3.8166	4.82934	4.87036	4.76871	5.34163	4.26828	3.96162	4.02768	4.16912	3.05832	3.78136	4.39985	3.65535	3.91361	3.77083	4.03474	5.19692	4.61824	3.7115	4.87184	4.08577	4.51853
ARNTL2	2.95791	1.79077	3.51223	4.85947	2.9222	1.18903	0.782409	5.48768	1.39506	0.0840643	1.91456	0.584963	2.55827	1.80323	0.713696	1.51096	3.5435	2.26003	1.32769	2.37016	1.79494	1.0635	3.67243	2.88947	0.773996	0.0426443	4.01078	2.69822	0.454176	1.85599	0.613532	3.58376	0.970854	0.887525	1.20163	2.04963	0	1.25701	1.02857	0.464668	0.333424	0.238787	0.333424	2.99277	0.31034	2.64386	3.0197	0.970854	1.40054
BCLAF1	5.92766	5.96878	4.91073	5.51318	5.32769	6.07082	6.57969	6.31343	5.46761	2.53854	6.02015	5.36387	5.35332	5.47379	4.99005	5.10266	5.7939	5.97682	5.88557	5.77136	5.71177	5.12101	5.79805	5.58286	5.97613	4.68538	5.72574	5.40259	5.72165	5.52262	5.56834	5.65048	5.38991	5.45187	4.34483	5.39883	3.64386	5.21723	5.37469	5.39094	5.61589	5.49442	6.36054	5.71562	5.61235	5.51791	5.6605	5.36247	5.09803
SLC39A9	4.99774	4.60526	4.49697	4.08236	4.64386	5.19928	4.12267	5.42425	4.56621	4.78293	4.40803	4.57531	5.0751	4.33557	4.35685	4.60348	5.19613	5.01659	5.47703	5.37747	5.58045	4.51159	4.51475	3.67469	4.01881	4.43429	5.54998	5.17193	4.47379	4.19456	4.78555	4.42021	5.0018	5.23611	4.31687	4.46532	4.03474	4.50906	5.03914	4.337	5.18507	4.74039	5.18943	4.88753	4.6311	4.28688	4.22342	4.57954	4.03474
ANK1	0.111031	0.389567	0.15056	0.15056	0.0840643	0.15056	0.0143553	1.48543	0.0426443	0.0285692	0.367371	0.0703893	1.40054	0.823749	0.214125	0.124328	0.344828	0.31034	1.03562	0.847997	0.773996	0.0703893	2.31904	0	0.111031	0.0143553	0.201634	0.137504	0.263034	0	0.0976108	0	0	0.0143553	0.0285692	0.124328	0	0	0	0.0143553	0	0.0565835	0.0143553	1.96347	0.124328	2.99277	0.0143553	0.367371	0.0285692
IBSP	0	0	0.0285692	0.0285692	0	0	0	0.0703893	0.0703893	0	0	0	0.0426443	0	0	0	0	0.124328	0.111031	0.124328	0.137504	0	0	0	0	0	0	2.32481	0	0	0	0	0	0	0	0	0	0	0	0	0	0	0	0	0.0143553	0.0285692	0.0426443	0	0
TFB1M	4.7703	5.33593	5.26566	4.52669	4.74792	5.13873	4.41751	3.30743	3.66334	2.72028	3.81967	2.57289	2.8339	2.84197	2.07382	3.66789	3.30597	3.96532	3.29572	3.81147	3.47638	4.14731	3.23726	5.03122	3.83693	5.21451	2.67356	3.16511	4.54164	4.33842	4.28614	3.61353	4.77663	3.45943	3.08746	5.05311	5.07553	3.75168	4.19298	2.94486	3.6311	3.47768	3.05311	3.46728	3.52732	1.89918	5.79623	3.8846	4.34483
RABEP1	5.24451	5.25437	4.88801	4.9472	4.851	4.89045	4.58436	4.29057	5.09677	3.15543	5.10518	5.03386	5.12102	4.71149	3.66448	4.34056	4.31832	4.77558	3.46989	3.72465	3.52607	5.33485	4.43429	4.04002	5.28947	4.45483	3.7301	4.87036	5.30232	4.30305	4.69432	4.10014	5.06566	4.38681	3.39232	3.90304	3.0321	4.48349	3.62877	5.27165	4.19377	4.7021	4.14078	4.70874	5.01748	4.16993	4.51349	4.78188	4.99594
HMGB3	5.78712	6.36912	4.83643	5.46597	4.33414	5.64299	5.64818	7.53807	5.36807	6.48671	6.3733	5.43329	5.17313	6.45878	6.62278	6.04592	7.35244	5.42593	3.93923	3.71809	3.20633	6.29664	6.12391	6.1266	5.87012	2.73985	6.45451	6.15482	6.90677	6.33539	6.2681	4.98322	5.29829	4.18428	6.75769	4.03914	5.30597	5.69933	5.18229	5.78634	5.15299	4.57894	5.4851	6.60214	5.26529	3.7137	4.71644	4.85499	6.09698
NUP160	5.27314	5.58165	5.74819	4.98322	5.84599	4.59276	5.16591	5.14731	4.58316	4.42895	4.21179	4.32121	4.63459	4.42626	4.36177	3.86691	4.34625	4.92932	5.23151	4.57954	5.10936	4.62117	4.89239	4.05832	5.1639	4.42425	5.19889	3.8125	4.75596	4.37782	4.88166	4.33128	4.09255	5.34234	3.94205	4.16189	3.10769	4.11437	4.62936	4.88362	4.21257	4.2891	4.37295	5.18864	4.3978	3.87971	4.82782	4.34837	4.86295
BAK1	5.04177	4.4363	3.66676	3.98459	3.95606	4.30524	4.22033	5.42223	4.46336	5.41954	4.69766	5.71809	5.1811	3.6241	4.7703	4.59156	4.97269	5.17073	4.96255	4.62	4.51538	4.29939	4.16591	4.27128	4.82069	3.38128	4.50653	4.91934	4.73606	4.99774	4.83238	4.42962	4.73281	4.3505	4.73118	3.66221	3.38819	4.35544	4.29793	5.03122	4.60348	5.10308	4.24717	4.83188	4.77347	4.42089	2.89918	4.78607	5.03342
MUSK	0	0	0	0.0285692	0	0.0840643	0	0.124328	0	0	0	0	0.0840643	0	0.0703893	0	0	0.0143553	0.0426443	0.226509	0.163499	0.0285692	0.238787	0	0	0	0.454176	0	0	0	0.0285692	3.22342	0	0.0426443	0	0	0	0.0285692	0	0	0	0	0	3.76235	0.0143553	0.0976108	0.0143553	0	0
IKZF2	0.189034	1.0635	3.09761	1.26303	2.24489	0.201634	0.495695	0.475085	0.584963	0.505891	0.0703893	2.01078	0.454176	0.713696	1.1375	0.613532	1.23266	0.799087	0.992768	0.9855	1.12433	0.111031	0.83996	0.176323	0.176323	0	1.71809	0.0285692	0.739848	0.0426443	0.321928	1.25096	0.0976108	0.594549	0.0143553	0.367371	0	0.739848	0.584963	0.823749	0.111031	0.333424	0.111031	1.10434	0.344828	0.83996	1.74416	1.33342	0.0703893
GRN	6.69864	6.89567	6.84411	8.15005	6.89954	7.82756	7.67539	7.84856	6.47638	9.37456	7.7987	7.99441	8.1535	7.92967	8.07794	8.57368	7.24764	7.41168	8.53333	8.94948	9.41032	7.23237	8.78486	7.40318	7.95024	8.3651	7.52834	8.75792	6.32589	7.72949	7.09032	6.87578	8.40049	8.31433	7.27128	6.70113	7.2386	8.18913	7.24622	8.17168	7.86165	8.22997	7.33905	7.84806	8.2466	8.37186	6.94954	8.54195	7.87258
FAM13B	3.53356	3.43029	2.81147	3.17153	2.61589	4.76871	5.0955	4.49889	3.22033	4.18031	3.77189	3.36317	3.8953	4.07468	4.337	4.2854	4.22033	4.24108	3.97269	3.91839	4.40327	4.01346	4.01792	3.6565	4.8166	3.49953	4.30232	3.23726	3.32193	3.26604	3.854	4.56133	2.9982	3.48156	2.84398	3.41278	2.94111	3.66334	2.59932	4.48349	3.40871	3.8885	4.10601	3.29866	4.20477	3.7137	3.2854	4.40463	3.24336
ARHGAP31	2.15381	2.87774	2.60407	1.36737	2.34767	3.40735	3.28983	0.163499	3.06005	2.37573	4.0993	3.27798	3.30889	3.0635	2.48285	3.35191	2.36737	2.9486	3.24793	2.99458	1.42761	2.40871	1.55582	3.38681	3.49442	3.46074	3.52105	3.82782	3.52982	3.29425	2.59694	1.82782	2.90881	2.51096	1.74416	3.0054	1.13093	2.16027	2.51602	3.96347	3.14568	2.20477	2.96532	1.29866	3.87184	1.63227	2.45418	2.94298	2.64847
CENPQ	3.91265	3.69599	3.69153	3.6565	3.33056	3.46728	3.83693	2.774	3.40327	1.53107	4.0063	3.51475	3.67243	3.05137	3.7761	4.06178	4.91313	3.98732	3.58737	3.86592	3.11103	2.87184	2.82375	3.95977	2.98003	3.16027	4.9542	4.27128	4.16027	3.75382	3.60881	4.5735	4.63169	3.03386	4.12184	3.9514	2.98732	3.83491	3.6017	3.36036	2.98914	2.56072	3.78555	4.16912	2.91648	1.90689	4.04876	3.56803	3.60407
SARS1	7.10171	7.13237	8.00203	8.51672	7.31606	7.43262	6.75716	8.83308	6.8282	6.7654	7.28475	6.3792	6.94544	6.44245	6.84122	7.06577	7.01903	6.90953	6.23649	6.40939	5.89045	7.05376	6.83226	8.18542	6.28614	7.41895	6.53419	6.29664	6.95873	7.10486	7.07532	6.65449	7.64068	7.78083	6.08023	5.8009	5.02768	6.32229	9.33199	7.75742	6.85162	7.38258	8.00798	8.25162	8.57406	7.05637	8.20853	7.74853	7.58556
RANBP3	5.98322	6.13627	5.63372	5.59842	5.28392	5.91552	5.43529	5.57168	5.79338	5.45648	5.44791	4.12516	5.95373	5.37051	5.91839	6.19456	5.37747	5.66676	5.17872	5.08449	4.95373	5.67129	6.05745	5.63052	5.72	5.05658	5.68762	5.37712	5.07981	5.58646	5.8166	4.89191	5.09803	4.29057	3.71809	4.36737	3.59813	4.76288	4.94486	5.45418	4.40054	5.01436	5.01525	5.57319	5.2426	5.17393	4.81506	5.34305	5.24413
ARID4A	2.59455	2.46467	2.44361	2.15381	2.40599	3.12928	3.18745	3.2032	2.21101	0.536053	2.14078	2.41954	2.61117	2.40054	2.55827	2.90689	2.18269	2.66903	3.13258	2.97269	3.02503	2.55582	2.67807	2.3505	2.14078	2.17951	2.81352	2.79286	2.854	2.40871	1.95233	2.41954	3.03738	2.76553	1.86394	1.99277	1.70929	2.13093	2.3505	2.3978	2.3978	1.81147	2.3505	3.0635	3.00899	2.50843	2.28983	2.59455	2.488
EIPR1	5.12598	5.11686	4.77926	5.26191	4.71534	3.79597	4.39712	3.87676	5.08916	5.21257	5.01881	4.27947	4.80116	3.91552	4.18269	5.1206	4.46597	4.82579	4.26529	4.28688	4.15947	4.97911	4.28836	4.49313	4.8743	4.87381	3.73877	4.75435	5.38025	4.77873	4.51979	4.8485	4.97269	4.41751	3.91457	4.66846	2.92979	4.40803	4.37712	4.85	4.37226	4.69377	3.46858	4.96993	4.65363	3.99548	4.8846	5.58406	5.23879
PNPLA6	3.99639	5.29829	4.59036	4.67129	4.37851	4.52168	4.46467	4.82833	4.85748	5.15745	4.64097	3.19219	6.17393	4.28244	4.88753	5.3726	4.98413	5.06048	5.58976	6.01324	6.35632	5.88874	5.36212	5.41244	4.8212	4.19849	4.74147	4.774	4.99141	4.12928	4.84499	3.72683	4.38128	3.07039	4.10601	3.6792	5.12433	4.20633	3.83996	4.08491	4.12267	4.29278	4.04614	5.51096	4.71589	5.38163	4.18745	5.46858	4.79233
IFT88	3.61824	3.1177	3.07724	2.4489	3.24793	3.32337	4.05224	2.83996	3.26153	1.46989	3.95977	3.07382	3.35755	2.94486	2.21101	3.35614	3.06523	3.51096	3.32769	3.37156	2.62994	3.11603	2.89142	2.36177	2.88753	3.66221	3.11936	3.34767	3.2765	2.9855	3.0197	1.83188	2.99458	3.90785	3.02857	4.64904	3.0018	2.57289	4.00988	3.12102	2.29866	2.34483	3.56316	3.23879	4.08661	2.55582	4.25776	2.95047	3.20163
ALG1	4.74362	5.0072	3.97085	4.43363	4.25172	4.97545	4.51223	3.47638	4.96255	5.44989	4.33771	5.01569	4.96717	5.0009	5.10559	4.96301	4.59395	5.85699	4.62936	4.34908	4.77347	4.06005	5.38163	4.24793	5.24336	4.10852	4.35544	5.63691	4.32337	4.74416	5.08023	3.93168	5.02148	4.51223	3.84499	4.15056	2.81967	4.32048	3.88753	5.03342	4.23036	4.48864	4.64847	4.58796	4.76129	5.05311	3.97269	5.3844	4.39094
ZCCHC8	4.07296	4	3.39232	3.55582	3.2342	3.97269	4.52857	5.31615	3.34625	3.03562	3.58256	2.75061	3.68818	4.01703	4.21568	3.58135	3.3978	3.83086	3.33628	3.43829	4.17872	4.21257	3.66448	3.94298	3.99186	3.76128	3.22497	3.68594	3.70155	3.87086	3.32912	3.17313	3.18269	3.62527	3.85699	3.7666	4.19219	3.75275	3.61117	3.94954	3.51096	3.25399	3.11437	3.94673	4.53169	2.93168	3.16832	3.89045	4.02059
ABCF2	5.2211	5.23036	4.41346	4.91934	4.74739	6.26285	4.76288	4.66846	5.16872	5.3565	4.64616	5.16027	5.73525	5.35826	4.80839	4.84348	5.53699	5.18031	4.65134	4.71589	4.33128	5.50016	4.89627	4.9486	5.37782	4.87971	3.68257	5.27426	4.4489	5.61294	5.30378	4.2555	5.28096	5.83794	4.58916	4.76182	3.60526	5.32409	5.05875	5.07682	5.66846	4.83643	4.95233	4.31107	5.19417	5.6017	3.93263	5.59694	5.0343
CHPF2	5.33414	4.68032	4.21956	4.59634	4.74578	6.97487	4.17632	4.854	5.23419	5.10643	5.29646	4.78712	7.46491	6.28392	5.5373	4.23879	5.76262	5.41414	5.7845	6.36282	6.44874	4.30597	5.16591	4.31832	5.62029	4.1416	4.31759	5.89457	4.74739	4.86443	4.67299	3.80012	4.27724	4.45022	4.35473	4.7126	4.01525	3.89239	3.21568	4.43563	4.97728	4.32048	4.70708	5.49378	4.72247	6.60822	4.04002	5.17872	4.10601
LRRC7	0.422233	0.214125	0.0840643	0.214125	0.0565835	0.669027	0.238787	0.189034	0.189034	0.0565835	0.333424	0.0976108	0.815575	0.238787	1.22651	0.15056	0.137504	0.367371	0.659925	0.516015	1.35614	0.201634	2.66903	0.189034	0.0976108	0.176323	2.37295	0.0840643	0.0840643	0.124328	0.214125	2.49057	0.0143553	0.0285692	0.214125	0.124328	0.226509	0.0426443	0.0565835	0.250962	0.0426443	0.111031	0.0565835	0.704872	0.201634	0.847997	0.0840643	0.275007	0.0976108
FUT8	4.55275	4.24336	5.35368	4.40327	4.46074	4.45549	4.5601	3.19535	3.97269	2.84197	3.66676	3.41414	3.99639	5.32984	4.18745	3.73227	4.66903	4.23189	4.98641	4.84398	5.41109	3.5656	4.43829	3.07724	2.56071	2.3505	4.55582	4.95373	4.85997	3.43696	4.14975	3.12267	2.90304	3.36317	3.34908	4.64386	2.40054	3.81762	3.5509	3.4489	3.40871	3.07724	3.848	4.52042	3.31034	4.79494	4.0365	3.6792	3.04789
UBA6	4.40531	4.61824	4.61589	4.68818	3.9982	4.90977	3.26303	5.15056	3.848	3.15866	3.20945	3.05658	4.57168	3.21878	3.55949	4.57228	5.04308	4.39643	3.77294	4.41549	4.62352	4.23649	3.92029	4.65134	3.48156	2.34483	4.0268	4.34767	4.38128	3.74524	4.17153	4.48349	4.72574	4.49761	2.65535	2.58976	2.16027	3.03738	3.76765	3.76022	3.03034	3.93546	3.05137	4.98505	4.2149	4.82731	4.03738	4.19692	4.05918
GAB2	2.93168	2.39506	2.44626	3.08746	3.65535	3.43962	4.47249	1.83996	4.35332	4.36247	3.26003	4.67694	2.74631	3.94111	5.13052	4.34837	2.73118	3.35191	2.85599	2.926	1.4489	3.48414	1.30451	5.01302	4.31034	3.94486	4.10098	3.78555	4.36036	5.14853	3.40599	3.61235	4.74362	4.84398	3.41007	2.30159	3.53605	3.83895	4.53792	5.56682	3.47897	7.06091	3.5435	2.56071	6.45533	2.07039	2.45418	3.24489	5.53916
ATP6V0A1	4.41007	4.60881	3.38543	4.06867	4.14893	5.77926	4.05745	4.18982	5.40361	5.44228	5.01257	5.97384	4.84599	5.11103	4.86691	6.19515	4.2817	4.70653	4.47703	4.69209	4.39369	4.89191	5.86542	4.93687	6.18051	5.95163	5.07724	5.88557	3.76553	5.22226	4.77241	3.03034	5.34127	4.82477	4.5552	3.76341	4.02414	4.29499	5.74766	6.43279	4.50526	5.70598	5.41346	4.60051	5.58796	4.46663	4.37086	5.60822	5.7339
PIAS1	4.0054	3.93168	3.47897	3.46597	3.31759	3.60051	2.9782	4.32984	3.57168	3.21878	4.488	3.4343	3.61353	3.99548	3.4343	4.1177	3.27799	3.8125	3.27352	3.2555	3.54102	3.26754	3.91073	3.62761	3.854	2.67129	2.73985	3.74308	3.6241	3.07724	3.80116	3.20789	3.22033	3.2555	3.10769	2.51349	2.41143	3.47638	3.16189	3.36177	3.32193	3.03562	3.25399	4.21335	2.9542	2.66221	3.59455	3.64961	2.39506
SLC4A7	4.46532	4.50843	4.98185	4.32409	4.85748	4.94064	3.59574	5.98436	3.11603	3.22033	2.8339	3.61706	4.0505	4.15543	2.65764	3.80632	4.01078	5.17871	5.02059	5.97085	5.40361	4.50779	4.83693	3.91361	3.87184	1.76977	5.18666	4.86295	3.06178	4.58676	4.25852	6.40156	4.13258	3.43162	3.20163	3.65076	1.83996	2.87971	3.09255	3.18587	2.86394	3.94205	3.81044	4.38888	4.89288	4.06867	3.56803	3.31034	3.63459
APBA2	3.22033	3.71149	2.54597	3.926	3.09592	4.30743	0.765535	0.0285692	2.1635	0.555816	3.42358	2.5656	3.47249	4.0027	0.956057	4.39712	2.41143	3.20633	0.286881	1.38957	0.545968	4.14078	3.76553	1.28688	4.02591	0.422233	2.80529	3.82985	4.19298	1.1375	3.1811	4.03826	3.39506	3.30743	3.18269	2.22033	1.66903	2.05658	1.35614	1.60407	0	3.44228	2.35614	3.28983	0.0703893	0	0.124328	3.59335	3.70044
MAP2K3	5.27761	5.49474	5.56346	5.58466	5.80374	6.14262	3.50716	5.54998	4.83693	5.9607	6.04396	5.14812	5.93192	5.56834	4.8334	4.86542	5.00899	6.13832	5.5656	5.40837	4.64039	5.45713	4.71973	5.55704	5.72846	4.55152	5.64443	6.17991	5.58075	4.81198	6.01279	5.66931	5.77347	3.70929	4.37573	5.41819	3.17792	5.42828	4.80374	4.78973	4.95327	5.16471	4.40395	5.04396	6.59559	5.99503	5.20516	6.53091	5.57289
EFCAB1	0	0	0	0	0	0	0.0565835	1.56071	0	0.0565835	0	2.75061	0	0	0	0.0143553	0	0	0	0	0	0	0	0	0	0	0	0.31034	0	0.0426443	0.0143553	0	0	0	0.704872	0	0	0	0	0	0	0	0.0840643	0	0	0	0	0	0
TMSB10	10.7633	11.4391	12.2805	13.4704	11.8553	12.2285	11.5578	10.4302	10.8608	11.743	11.7427	11.5071	11.4011	11.4946	11.7844	9.98598	11.6229	11.5136	11.332	11.4246	11.0073	11.7656	11.7957	11.8767	11.4731	12.4135	12.3941	11.4599	11.4425	11.0837	11.6716	13.2496	12.9496	11.2974	12.2796	13.0975	11.936	12.7864	12.2054	12.1319	12.1278	12.2095	12.0663	12.8943	11.168	12.5846	13.3428	11.9499	12.1001
ASTE1	2.40327	2.62994	2.33628	2.34767	2.45154	2.03562	2.8953	2.48543	2.74846	2.27501	3.20163	2.13422	2.54102	1.9222	3.08916	2.66676	2.14731	2.78869	2.46205	2.37573	2.76341	2.06005	2.64155	2.07039	2.52356	2.08066	2.22651	2.65306	3.4489	2.17951	2.0635	1.68706	2.18269	2.96347	1.59455	1.79909	1.65076	2.30159	1.774	2.81762	2.1635	1.64155	2.26604	3.19692	2.1375	1.90689	1.83592	2.56803	2.46467
RNF19A	4.68594	3.7137	3.61706	3.66789	3.5509	5.8235	4.35896	5.03474	5.27836	3.04439	3.27799	4.36177	5.43563	4.58496	3.6837	5.12805	4.09001	4.61824	4.46074	4.0268	3.54102	4.55582	4.31325	4.95327	5.05961	4.06091	5.78712	5.64097	4.1643	4.64443	3.87971	3.45286	5.98596	3.15866	4.28614	4.04002	3.32049	3.82273	4.10852	4.60348	4.58857	4.75061	4.13422	4.29204	4.96671	3.82985	4.39163	6.40071	3.87381
PEX3	2.73118	3.34199	2.9782	3.09255	2.65764	3.57046	3.42089	2.87381	3.32481	1.90689	3.44228	4.11603	2.73769	2.72028	2.63691	3.68594	2.87578	2.88166	3.08066	3.32193	2.80941	3.28096	3.24793	3.61471	3.72137	3.48929	2.91073	2.9982	3.11936	3.99095	3.5373	3.04439	3.77926	2.89918	2.8953	2.83794	3.04089	2.70929	2.96532	3.15543	3.10936	2.54844	3.35473	3.83289	2.76341	2.95047	3.23113	2.46728	3.17951
GABARAPL2	6.91109	7.17023	7.05061	7.05496	7.14476	7.8399	6.42257	6.93334	6.59768	5.92553	6.52435	7.08767	7.14609	7.28086	7.4475	7.34305	6.34554	7.10455	6.60081	6.91265	5.904	6.68187	6.53978	6.94298	7.0433	6.41143	6.9216	6.44559	6.58436	5.8212	6.8653	6.27687	6.14445	6.47752	6.01324	7.30588	5.22805	6.93062	6.84775	6.84097	6.44062	6.27352	6.2589	7.0247	6.65033	5.94837	6.81762	6.9982	6.87701
MYOC	0	0	0.0285692	0	0	0	0	0	0.0840643	0	0.124328	0.137504	2.64155	0	0.0285692	0	0	0.475085	0.0565835	1.58496	0.0143553	0	0.0143553	0	0.0143553	0.321928	0.0285692	0.333424	0	0.0285692	0	0	0.111031	0.0143553	0	0.137504	0.0565835	0.0143553	0.0840643	0.739848	0	0.0285692	0	0	0.713696	0	0.124328	0.0143553	0
SH3YL1	3.50843	2.62527	2.6893	3.25248	2.5509	2.7845	4.65478	3.42492	4.48027	2.86592	4.18587	3.13258	3.78555	2.99458	3.90593	3.6565	1.65992	3.36317	2.38128	2.7137	2.03914	3.25096	3.54967	2.76553	3.44626	3.92315	3.77926	4.37434	3.26153	2.69599	2.86592	3.36036	3.58256	2.54844	3.48929	4.32841	2.97453	2.62761	4.51096	3.26604	4.53356	3.29278	4.65306	4.29425	3.40735	2.69599	4.19298	4.30232	2.67582
FAM136A	6.47573	6.06695	5.29682	5.44427	5.59544	5.34518	5.94486	5.56499	5.82375	6.36562	5.47541	5.17073	5.56194	4.90448	5.47476	5.46074	6.39421	5.72383	4.9542	4.83693	4.46663	5.72819	5.34341	5.63663	6.00023	5.22959	4.13586	5.28281	5.91934	5.25512	5.33878	5.84424	5.31034	5.40054	5.1914	5.0505	4.76075	5.93734	4.5267	4.95977	5.28096	5.52857	5.42324	5.55398	5.10727	4.30743	5.50399	6.04985	5.74362
VCL	5.60377	4.35332	3.75596	6.11291	3.95606	5.4851	5.29793	5.41886	4.67129	5.15987	4.61589	4.75275	4.54535	5.22689	4.41886	4.75916	5.41109	4.76553	5.48253	6.05832	7.02215	4.78188	7.26106	4.91265	5.00899	3.64731	5.71177	4.30524	4.98413	4.04614	4.39232	6.6595	5.18903	3.87184	2.35614	4.08066	2.9279	3.82375	4.848	3.70598	4.39643	4.05224	4.40054	6.07553	4.50589	6.5043	4.42492	4.69655	5.87823
DEPDC1B	4.32481	4.78398	3.96162	3.38957	3.75382	4.17552	4.67299	4.09845	4.19692	4.70929	3.98823	2.64155	3.11103	4.31179	3.76977	4.92837	4.94064	4.23343	3.7137	3.25852	2.75061	4.01881	4.39369	3.95513	4.02503	2.02857	4.03562	2.90304	3.63227	4.08831	5.0045	4.08151	3.64386	2.94298	3.62059	4.42291	2.92979	4.08236	3.9486	3.5472	3.22033	3.14078	2.53356	2.68706	3.49697	2.4489	2.76129	4.03122	3.78241
DAPK2	1.23266	0.687061	0.176323	1.0635	0.163499	0.333424	0.321928	0.963474	0.298658	0.321928	0.536053	0.226509	0.9855	0.659925	0.933573	1.0072	0.475085	0.650765	0.124328	0.137504	0.432959	0.298658	1.4957	0.214125	0.739848	0.0565835	1.60407	1.58496	0.695994	0.411426	0.516015	0.526069	0.250962	0.464668	0.137504	0.226509	0.111031	0.669027	0.0426443	0.765535	0.847997	0.124328	0.238787	0.275007	0.137504	0.356144	0.0840643	0.298658	0.400538
NSMAF	5.48188	4.61589	4.18269	5.10224	4.60999	5.78503	4.8475	6.3512	4.46532	3.93829	4.27202	4.26754	4.70874	4.40735	5.46499	4.59753	4.74739	5.18269	4.39232	4.35544	4.5601	4.92505	5.17792	5.43996	4.72792	4.15947	4.8495	4.85748	5.03166	5.36667	4.74201	4.6865	5.97177	4.57531	4.09085	4.32841	3.91839	4.00809	4.54967	3.8748	4.30961	4.64039	4.44095	5.19298	5.71205	4.13258	4.06178	5.68398	4.01167
ADSS2	5.96185	5.96185	6.1375	5.71342	6.03122	6.15623	5.91193	5.55949	5.69321	4.69488	5.62877	5.17513	5.27053	5.28429	5.49921	5.86171	5.55551	5.88923	6.08428	5.05615	5.4192	5.27761	4.76288	5.74497	5.66106	5.80555	6.07596	5.98641	5.56955	4.56986	5.64414	5.19101	6.1983	5.77452	5.09887	5.97865	4.18745	5.99955	6.55198	5.58616	5.40769	5.48961	4.72738	5.09043	6.17313	4.91743	5.58346	5.62147	5.07254
STAP1	0	0.0285692	0	0.0143553	0	0.0426443	0	0.137504	0	0.0426443	0	0	0	0	0	0.0285692	0	0.0426443	0.0143553	0	0	0.0565835	0.0285692	0.0426443	0	0	0	0.0565835	0.0143553	0.0285692	0.0285692	0	0	0.0285692	0.0143553	0.0285692	0.0143553	0.0143553	0.0143553	0	0	0.0426443	0.0143553	0	0	0	0.0840643	0.0285692	0.0285692
TIMP2	7.53216	5.37539	4.97361	6.77162	5.749	7.93911	8.31474	3.78555	8.45582	9.69002	8.71229	6.98959	7.81654	7.62344	8.19071	7.06899	7.62622	7.84185	7.96596	8.45088	8.63586	8.29471	8.41464	8.07173	8.64771	8.19594	8.21087	8.8874	6.45171	7.38793	9.55113	8.14149	8.48547	6.94673	8.00871	7.12371	7.23074	9.36936	7.77149	9.0628	7.52756	10.1986	7.34979	8.12216	8.74618	7.91958	8.41079	8.29333	8.47917
RFC1	5.34376	5.57198	5.18587	5.22843	4.77926	5.39025	4.92457	5.36001	4.65306	2.80735	4.48607	5.25965	4.82375	4.58556	6.35773	4.99413	5.40327	4.79233	4.60288	4.77979	4.26303	5.24489	4.44294	5.1177	3.97361	3.6241	4.87971	4.96023	4.23879	5.0009	4.80787	4.92172	4.6094	5.52325	3.46728	3.91457	2.90497	4.23266	5.19535	5.45714	4.71809	4.38819	5.10308	4.98687	5.40293	4.66676	5.03738	4.848	4.81967
TBC1D23	3.37574	3.91839	3.8339	4.60051	3.97728	4.76075	5.04045	5.64645	3.44758	2.8339	4.44361	3.64846	4.42694	4.14731	3.7845	3.70929	3.77505	4.74039	4.60348	4.62527	4.65707	3.34199	4.39438	3.89724	3.69599	3.17951	4.58256	4.46074	6.05181	3.50589	3.62059	5.06178	4.15785	3.25701	3.67582	3.72028	3.52482	3.67016	4.15299	4.57773	3.6837	3.80116	4.21878	4.98003	3.75809	4.78555	5.05745	4.17872	4
CUL3	5.77109	5.35226	4.96532	5.43696	4.9528	6.71026	5.49249	5.81813	6.13689	4.35403	5.97774	5.8953	5.80064	5.55796	4.94439	5.41176	6.0505	5.90737	5.62906	5.77294	5.34589	5.43529	5.30889	5.45976	5.56377	6.11603	5.90641	5.7447	5.40633	5.70099	5.37051	6.02459	4.76341	6.00518	5.94626	6.09297	4.87036	5.69349	5.68117	5.76341	5.30998	5.33163	6.09149	5.75087	6.0237	5.50684	5.57046	6.09107	5.49857
MYOM2	0.389567	0.137504	0.454176	2.85599	0.454176	2.64847	2.5509	0.432959	0.773996	1.5656	1.15056	3.28244	2.40871	1.5509	0.111031	2.0072	1.02857	0	0.422233	0.250962	0.15056	2.34767	2.08066	0.0976108	0.62293	2.26003	0.485427	2.11103	0.137504	1.8679	0.238787	2.15056	1.43829	2.17313	1.48543	2.86196	1.41143	1.66903	3.90304	1.58496	0.863938	0.695994	2.30451	1.56071	0.632268	1.09761	0.641546	1.5509	0.879706
OTC	0	0	0	0	0.0840643	0.0565835	0	0	0.0840643	0	0.0565835	0	0.0426443	0	0.0703893	0.0565835	0.0565835	0	0	0	0	0	0	0.0565835	0	0	0	0	0.0285692	0	0	0	0.137504	0	0.0565835	0.0143553	0.111031	0.0976108	0	0	0.0285692	0.0285692	0.15056	0.0285692	0.0565835	0	0.0426443	0	0
CYP46A1	0.0285692	0.0143553	0.0143553	0.226509	0.0143553	0.238787	0	0.0143553	0.0285692	0	0	0.250962	0.0703893	0.238787	1.4489	0.163499	0	0.0565835	0.111031	0.238787	0.0426443	0.0426443	0.263034	0	0	0.0703893	0.536053	0.545968	0.111031	0	0.0285692	0.0426443	0.0426443	0.0426443	0.0143553	0.0143553	0.0143553	0.111031	0.0426443	0.0565835	0.238787	0.0143553	0.0285692	0.0143553	0.0426443	0.0840643	0	0.0285692	0.0426443
ZZZ3	4.53543	4.44228	4.13175	4.79909	4.35332	4.13175	5.45088	5.01033	3.43162	2.53107	4.09761	4.54905	4.13011	3.48285	3.85798	4.34056	4.5097	3.8166	3.51979	3.87774	3.78973	4.0635	4.54844	4.27947	4.25777	4.92267	4.34412	4.10518	4.51349	4.75061	4.05572	4.5741	4.24031	4.57046	4.01346	3.87774	3.45812	4.32409	5.24222	5.55919	4.20477	4.0635	4.99684	4.44162	4.36107	3.90593	4.61765	3.93923	5.51065
SLC18A1	4.90159	0.298658	0.214125	0	0.356144	2.1375	0.111031	0	3	0.189034	2.43829	0.0426443	1.24489	1.36177	0.189034	0.0285692	2.54844	1.0072	0.15056	0.111031	0	0.443607	0	0.799087	4.23036	0.422233	0.0565835	0.516015	0.250962	0.378512	0.464668	0	3.94486	0.584963	0.0426443	1.59455	0.163499	0.0285692	0.367371	0.0703893	0.0840643	1.92979	0.0976108	0	2.66676	0	3.49442	0.565597	0.887525
USP2	0.400538	0.545968	0.536053	0.400538	0.799087	1.33342	0.356144	0.748461	2.66221	1.49057	0.956057	1.91839	1.70487	1.91073	1.63691	1.60881	1.35614	0.757023	0.526069	0.871844	0.214125	0.632268	1.43296	0.83996	1.84398	1.10434	1.22033	1.20163	0.454176	0.411426	0.85599	0.367371	1.80323	2.15381	1.04963	1.46989	0.214125	1.14405	1.1635	1.49057	1.21412	0.659925	1.80323	1.03562	0.536053	0.594549	0.757023	1.28096	0.333424
CASR	0	0	0	0	0	0	0	0	0	0	0	0	0.0143553	0	0	0	0.0285692	0	0.0143553	0	0.0143553	0	0	0	0	0	0	0	0	0	0	0	0	0	0	0	0	0	0	0	0	0	0	0	0	0	0	0	0.0143553
TUBG2	4.54164	4.22265	3.86691	4.50144	3.64039	4.08831	3.18587	4.90737	3.55336	3.8339	5.03694	3.61941	4.78241	5.07425	2.63923	4.73931	3.54473	4.38612	4.25172	4.08236	4.03826	4.49761	5.13627	3.8679	4.11187	3.82069	3.24336	4.52168	4.94486	4.11936	3.97545	3.40327	2.90304	3.39506	2.70929	3.63227	3.56925	3.93357	2.17951	4.08831	2.58015	2.53107	2.01078	5.00135	4.36807	4.80323	3.20163	3.48414	3.45812
RPL26L1	6.65893	7.05983	6.4801	6.82921	6.06501	6.84687	6.57198	6.5256	6.73444	6.22651	6.28651	7.34305	6.69181	6.53605	5.75995	7.62388	6.95826	7.37104	6.99141	6.85125	5.84248	7.09656	7.08577	6.65764	6.72301	6.72969	6.39438	5.59246	7.51846	6.85674	7.63996	6.64688	6.1635	6.35173	7.02989	7.25049	6.30049	7.48269	6.2651	7.54936	6.00518	6.08279	6.15664	6.61706	6.25777	6.47816	7.4363	7.67539	6.67129
FLT4	0.111031	0	0	0.176323	0	0.137504	0.189034	0	0.0976108	0	0	0.0285692	0	0.536053	0	0.124328	0.0143553	0	0	0.0143553	0.0285692	0.0143553	0.214125	0.0976108	0.0840643	0	0.411426	0.201634	0.0143553	0	0.0565835	0	0	0.0143553	0.0143553	0	0.226509	0.0143553	0	0	0	0.111031	0	0	0	0	0.0143553	0.704872	0.0143553
NSUN2	7.03694	6.74349	5.59126	6.01725	5.81583	6.36229	6.10601	7.22632	6.16571	6.28873	6.59291	6.04133	6.64443	6.76421	5.7996	6.0635	6.58195	6.89966	6.11998	5.43095	6.08619	6.7305	6.0433	5.87799	6.54504	5.85624	5.28651	6.17173	5.73471	6.59962	6.24603	6.11374	6.60748	6.69544	6.06674	5.69349	4.41549	5.67751	5.75702	6.28263	5.86691	5.50048	5.33485	5.67751	5.90617	5.13709	5.53013	6.30688	6.23764
FBXO42	3.0072	2.90689	2.58015	2.79494	2.74416	3.66903	3.36177	3.73985	3.45943	2.60644	3.46467	3.25248	3.06523	2.95233	3.59813	2.7845	3.11103	3.02148	2.36737	2.72465	2.68706	3.72137	3.47119	2.70708	3.07211	2.96532	3.70819	2.52857	2.28983	2.85	2.82985	2.38128	2.3505	3.53481	3.23726	2.80529	2.42761	3.12763	3.61824	3.26454	3.2555	2.91839	2.57531	3.32769	3.12928	2.91648	3.09085	3.62994	3.3799
MFAP3	4.21023	4.42291	4.2765	4.74308	4.25474	4.18031	4.80168	4.88313	3.7301	3.58976	3.49953	5.23993	4.23496	3.83289	3.60288	4.11437	4.13258	4.47897	4.97591	5.29131	5.21179	4.06867	4.47184	3.29572	3.85699	3.59216	5.10727	3.51601	4.08151	3.27352	3.98823	4.61471	3.42223	4.17393	2.64155	3.82884	1.97453	3.34056	4.55336	4.47638	3.94017	4.86542	4.17233	4.33056	4.0781	3.49314	3.99186	4.22342	4.06091
MRI1	4.53419	5.49825	4.33985	4.26903	4.41684	3.63459	3.81865	3.96255	3.84298	3.5472	3.12433	3.15218	4.38957	4.10936	3.67469	4.42828	4.41684	3.78241	2.95977	2.69822	3.09424	4.5472	5.0027	5.15218	3.77716	1.95977	3.29572	3.42626	5.47151	3.68032	3.99729	1.90689	2.41143	2.76341	3.50843	2.36177	2.50335	3.05832	3.04963	3.32912	2.58496	2.57289	3.06005	4.73118	3.72792	2.85798	2.56803	4.27202	3.66903
METTL1	5.12557	5.20398	4.55949	4.67582	4.53978	4.20085	4.6605	4.84649	4.91169	5.09508	4.37365	6.16692	4.67016	4.49378	4.95884	4.06437	4.80323	5.1918	3.81352	4.01614	4.27426	4.78816	3.77189	4.4522	5.11228	4.14893	7.99486	4.94158	3.72356	5.14771	4.57471	3.32193	6.03034	5.17672	5.05441	3.85997	4.63749	4.92979	4.50144	6.42274	5.03078	4.54102	4.15137	4.70763	4.849	4.47703	3.62877	4.29499	4.61176
HOXC8	2.90304	3.0072	2.79077	3.04614	2.76553	1.73118	0.925999	0.963474	3.46467	0.505891	2.39506	1.43296	2.08746	2.29572	0.298658	2.27501	2.41414	2.73985	1.97453	2.26604	2.50589	0.333424	1.8953	2.38405	1.98185	0.0976108	1.11103	2.46989	2.69377	1.41684	1.52105	2.0321	2.51096	2.40599	2.64847	2.16027	1.07724	2.09085	2.26903	1.47508	2.27798	1.76977	1.72247	2.41954	2.64155	2.87971	2.20789	2.38681	1.33342
AGA	6.04461	5.46369	5.29462	4.62469	4.36597	6.01636	4.44029	5.76553	5.79364	5.02724	5.45187	4.57471	6.55059	5.81686	5.83112	5.84449	5.56773	5.32661	5.50589	5.14282	4.76235	5.70625	4.58916	4.90929	5.07082	4.61941	5.65907	6.82731	5.73579	4.91552	5.47832	3.66676	5.16027	5.13258	4.2149	4.51033	4.08916	5.79597	5.779	5.18943	5.54288	5.95093	6.29591	5.27575	6.69209	6.72738	5.38785	6.25058	4.84097
PI4K2B	3.32625	3.4343	3.65306	3.9486	3.78031	3.82985	3.74201	3.06178	3.93452	2.72683	3.40735	3.39643	3.78346	3.68594	3.03562	3.63459	3.6792	3.40871	3.16189	3.40463	2.72465	2.56072	3.51475	4.20711	2.26604	1.9222	4.18666	3.28688	4.22882	3.05311	3.05311	4.75168	3.35614	3.69488	2.21101	3.81455	2.40327	3.25399	4.2032	4.5472	3.80219	2.66676	3.32625	3.53605	3.42492	3.91648	2.8953	3.24489	3.34199
BOD1L1	4.849	5.24641	4.78136	4.6311	4.8885	4.81096	4.15866	4.57289	4.56499	1.67356	4.01078	4.24793	5.12639	4.13093	3.61235	4.1334	4.88899	4.44361	4.23726	4.33557	4.48671	5.04264	4.03826	4.17632	3.76765	3.52231	4.19062	4.54411	4.42626	4.1334	4.19377	3.83895	4.23802	5.21568	3.30889	3.56194	2.10769	4.33342	3.89336	4.56072	4.16752	4.31179	4.0635	4.4489	4.52168	3.93829	3.46989	4.19535	3.87184
MAT2B	5.33914	6.04702	6.06867	6.64487	5.55765	4.96301	6.11603	5.03694	4.56255	5.04221	4.8679	6.68356	4.80632	5.36212	5.20203	6.05485	5.62936	5.45615	5.7301	5.87873	5.44062	4.76128	6.19987	5.31034	5.29682	5.00495	6.21568	4.55643	5.72574	5.49601	5.77373	5.64645	4.9364	5.20633	5.48639	5.86096	4.01257	5.8679	5.78607	6.48623	5.26566	4.83794	5.13093	5.58976	5.42156	5.45943	5.66448	5.88044	5.36317
TLL1	0	0.0426443	0.0143553	0.0143553	0	0.0143553	0.0143553	1.85599	0.0143553	0.0143553	0	0.0143553	0.895303	0.0703893	0	0	0	0.0143553	0.263034	0.0285692	0.948601	0.0565835	0.782409	0	0	0	0	0	0	0	0	0.0565835	0	0	0	0	0	0.0143553	0	0	0	0	0	0	0	0	0	0	0
EDC4	5.82985	5.89288	4.57954	4.88557	4.69599	5.42928	4.42223	5.65306	5.20163	4.94673	5.33307	4.46205	5.63575	5.56742	5.61618	5.55398	5.49665	5.43496	4.94392	5.11145	5.34767	5.52826	5.81173	5.83415	5.51602	3.21101	5.09972	5.23955	4.87725	5.08194	5.65507	3.72247	3.83794	5.10811	3.71809	4.53667	3.08236	4.36247	5.42223	4.49697	4.9528	4.42761	4.58316	5.66334	5.06781	4.38197	4.07895	5.13217	4.84599
TRIO	5.57864	4.91695	4.07382	5.1914	4.07553	4.89336	4.61471	6.53045	4.98277	5.337	5.13175	4.91839	5.97797	5.93664	6.41853	6.16128	5.85225	5.60555	5.34837	4.95745	6.08874	6.77531	6.71273	4.79546	4.55275	4.17233	5.7412	5.81609	5.26529	5.8627	5.44725	6.00899	5.65564	6.31089	5.32769	4.55459	3.58737	4.98914	5.29829	5.01078	4.98322	4.63517	3.58976	5.55459	4.99186	5.74012	3.84097	5.08916	5.29609
VCAN	3.1177	1.43296	2.43296	2.94298	0.505891	3.58135	0.286881	0.31034	2.65535	0.176323	4.19456	0.739848	5.89893	5.36212	1.48027	0.214125	3.75061	4.59455	6.05376	6.91085	6.37016	2.7845	0.941106	2.72901	0.941106	0.687061	2.90304	4.44559	3.67129	1.05658	0.344828	0	2.14731	0.286881	1.04963	4.09339	0.0285692	0.0426443	0.970854	0.201634	0.111031	0.454176	3.82883	6.95315	3.90689	5.47086	0.62293	0.378512	0.475085
CLEC16A	3.6427	3.52482	2.69822	2.72465	2.68706	3.87086	3.26754	2.97636	3.47897	4.0072	3.05832	3.96255	3.65306	3.9279	3.52231	3.74201	2.9279	3.52482	2.61353	2.83996	2.65076	3.26003	3.16832	3.10936	3.87184	2.81557	3.54226	2.95233	3.47768	3.37295	3.1811	2.40599	3.37851	3.34341	3.38819	3.00899	2.07382	2.77189	2.82579	3.21723	2.82171	3.29719	2.95791	3.63459	3.63227	2.9542	2.63459	3.72465	3.07724
MSR1	0	2.09085	2.8339	4.77926	2.96901	0.250962	0	3.06695	0.0285692	0	0	0	0.831877	0.15056	0.0703893	0	0.495695	0	0.963474	1.57531	0.941106	0.0285692	0	0	0.0426443	0	0	0	0.704872	0	0	0.9855	0	0.31034	0	0.0143553	0.0565835	0.948601	0.0285692	0	0	0.0285692	0	3.76341	0.454176	0.739848	4.92362	0	0
CDH1	0.189034	0.321928	0	0.0143553	0	0.454176	0.0143553	7.07714	0.807355	0.250962	0.367371	0.137504	0.933573	0.201634	0.0840643	1.58496	0.31034	0.214125	0	0	0.0285692	0.970854	0.378512	0.454176	4.50779	0.176323	0	6.48655	0.0976108	5.47897	0.15056	0.0703893	0.0143553	7.3799	2.53605	0.0703893	0.176323	3.06867	0.124328	5.92979	6.21374	7.39695	1.07724	0.286881	0.956057	0	0.0840643	0.669027	1.20789
MTREX	5.35262	5.51128	5.92386	5.98959	5.86938	4.96578	5.03562	5.43329	4.76182	3.11603	4.54967	3.60999	4.32553	4.43095	4.71809	5.22997	5.38197	5.26228	5.51033	5.47768	5.11228	5.20789	5.45648	4.90881	5.09592	5.37817	4.98959	3.79494	5.34234	5.02503	4.65076	5.35579	4.37643	5.24451	5.37782	5.1102	4.82324	5.04396	5.31868	5.38785	4.88606	4.42895	4.76659	5.37747	4.88655	5.10224	6.18765	5.34837	4.88264
DNAH5	0.356144	0.526069	0.321928	1.71809	0.31034	0.0703893	0.124328	1.22033	0.0426443	0.0285692	0.263034	0.286881	2.06695	0.847997	0.678072	0.124328	2.18587	0.659925	0.903038	0.85599	1.03562	0.344828	0.863938	0.0840643	0.176323	0.0703893	2.63227	0.0426443	0.678072	0.0426443	0.575312	0.85599	0.0143553	0.464668	0.0703893	0.687061	0.0565835	0.189034	0.0426443	0.201634	0.632268	0.15056	0.464668	1.40054	0.111031	1.9222	0.0426443	0.0426443	0
ZFYVE16	4.10769	3.69153	3.27352	3.4489	3.49314	5.00405	7.72989	3.48285	4.90256	3.84197	3.90111	5.48671	3.63923	3.58135	4.04789	6.52231	4.32121	4.73498	4.27947	4.13504	3.82069	5.36352	4.08831	4.93026	6.09592	5.68818	4.55949	5.39403	3.03034	6.15441	4.67807	3.27799	5.0063	5.03782	6.68552	4.20242	6.1334	5.54319	5.03166	6.41768	5.10098	7.08831	5.6893	3.42223	7.05018	3.40463	4.65935	5.23879	6.34873
RIPOR1	4.7137	4.99141	4.70044	5.05528	4.52607	4.91982	3.54102	5.26003	4.80632	4.43496	4.94813	3.95699	4.97591	5.04963	5.15502	5.39232	4.58256	5.34944	4.91886	4.82985	4.94953	5.09677	5.95722	5.26078	5.39609	3.46205	4.26379	4.93923	4.86196	4.71205	4.69711	4.59156	4.22265	4.1102	3.37434	4.1334	2.70708	3.76447	4.64789	4.14649	3.46205	3.61117	3.84699	4.9982	5.37051	4.77663	3.68594	5.09803	4.9241
C6	0	0	0	0	0.201634	0	0	0	0	0	0	0	0.0976108	0	0	0	0	0	0.0143553	0	0	0	0	0	0	0	0	0	0	0	0.0840643	0	0.0565835	0	0	0	0	0	0	0	0	0	0	0	0	0	0.0143553	0	0
RAI14	5.30268	4.23266	4.34554	5.36492	4.34412	4.99322	4.94439	6.49057	4.84398	4.61824	5.66761	4.73118	5.34837	4.32048	7.25616	4.97865	5.43196	5.29793	4.53605	5.36247	4.66619	4.82731	6.03716	4.79077	5.50684	5.71094	5.04089	4.90207	4.80993	5.25323	5.14119	4.55827	3.23419	4.6427	4.48671	4.04264	3.22959	4.65076	4.24717	5.86369	4.6605	3.88753	4.64386	5.46826	5.10685	4.79025	5.21684	4.61235	4.20633
SOX30	0.0285692	0.0143553	0.0976108	0.263034	0.0285692	0.0703893	0	0.695994	0.0565835	0	0	0.0143553	0.0976108	0.0285692	0.0840643	0.0703893	0.0285692	0.0703893	0.0703893	0.0703893	0	0.0426443	0.0976108	0.0703893	0.0285692	0	0.422233	0.0143553	0.15056	0	0.0143553	0	0.0426443	0	0.0285692	0.321928	0	0.137504	0.0976108	0	0.0703893	0	0	0.137504	0.111031	0.0840643	0	0	0
PNKP	5.76766	5.64616	5.18507	5.0321	4.89336	5.32085	4.08831	4.13175	5.39951	4.63343	4.81096	3.38128	5.89433	5.79129	5.31216	5.01569	5.63052	5.63778	5.08661	5.05745	4.9397	5.52888	6.06372	4.71094	5.18349	3.62293	3.16189	5.56682	5.42761	5.50144	5.18943	3.24489	4.49953	3.90881	4.05485	3.22342	3.55336	5.07724	3.11769	2.85	3.23726	3.61589	4.37016	6.10392	5.81224	5.02592	3.84298	5.18824	4.96301
BEST2	0	0	0.0426443	0	0	0.0426443	0.214125	0.111031	0	0.0143553	0.0703893	0.0143553	0	0	0.0285692	0	0.0143553	0	0	0	0.0143553	0.0703893	0.111031	0.0143553	0.0143553	0	0.0703893	0.0565835	0.163499	0	0	0.0143553	0	0	0.0143553	0.0143553	0	0.0143553	0	0	0	0	0.0143553	0.0143553	0	0	0	0	0
PHLPP2	2.03562	2.488	1.4489	1.91073	1.69599	2.15056	1.72683	3.14568	2.11103	0.903038	1.69153	1.48543	2.37295	2.22033	1.93357	2.31034	1.85599	2.0036	1.40054	1.98914	2.41414	2.20163	3.09761	2.02503	2.11103	0.910733	2.07382	2.20477	1.75702	1.60881	2	1.73552	1.35614	1.5509	0.748461	1.49057	0.773996	1.11103	1.20163	1.64155	2.11437	1.80323	1.82375	2.26303	1.848	1.87971	1.04264	2.13422	1.70929
SPDL1	5.50303	5.97934	4.29939	5.57833	4.01881	4.4121	5.36282	5.47476	4.72846	2.65764	5.56041	4.63981	4.37365	5.40803	4.92647	5.19849	5.84674	5.93074	5.33985	5.00899	4.81096	5.10434	7.30734	4.96301	5.43796	3.95791	5.9697	4.05311	5.62615	5.37816	5.83264	6.97945	3.96809	3.78764	4.21645	5.70238	3.51096	4.43095	4.87676	4.9905	3.64386	3.4019	4.17393	5.83213	4.67807	5.17353	4.45681	4.5735	4.79181
STAU2	5.12846	3.89142	4.77979	5.28059	4.45681	5.01881	5.42526	4.94439	3.79597	3.58616	3.6311	4.60881	4.0781	3.82884	3.97361	4.23649	4.19298	3.8339	3.57773	4.16189	3.30012	3.8748	4.29939	4.0027	4.0063	4.10182	5.22381	3.95791	4.66959	4.09677	4.03122	5.02192	5.54226	4.86394	3.42895	3.77189	2.99277	4.10098	4.67638	4.27501	4.96116	3.77083	3.90497	4.32912	4.34412	3.82579	5.28799	5.24641	4.76659
SLC66A1	4.37086	4.20007	2.94111	3.48543	3.69265	4.61235	3.54967	4.40667	5.41887	4.10685	5.15097	3.58976	4.99141	4.39575	5.25701	4.59872	4.86295	3.69153	2.95047	3.03386	3.43829	5.35473	4.71918	3.9982	4.77873	3.76341	3.56925	4.8125	3.22033	4.38681	4.32984	2.79701	3.25248	3.3147	4.38059	3.61706	4.36317	4.28392	3.49185	4.15785	4.0063	4.07211	3.89724	4.02857	4.15543	3.60644	2.78031	5.04614	5.16591
CTNS	3.96901	3.76871	3.47379	3.33056	3.78764	3.8885	3.61117	2.78869	4.37782	4.86047	3.91361	4.14405	4.86987	3.46467	3.45022	4.25777	3.69488	3.52982	3.1635	3.32912	3.7301	4.80012	3.72356	2.89724	4.40531	4.0917	2.80116	5.19061	4.23879	3.6311	3.8166	2.8953	4.07211	3.37434	4.33056	2.82985	2.76765	3.93357	2.17313	4.05572	4.17871	4.13011	3.2555	3.80735	4.13093	3.53978	3.40735	4.57833	4.87971
RTN4R	0.650765	1.34483	0.678072	1.02148	0.411426	2.71809	2.37295	3.75275	2.63459	2.81558	2.73335	0.378512	2.05311	2.67582	0.765535	4.80168	1.52105	1.5656	0.545968	0.526069	1.24489	2.04264	4.22265	1.33914	3.13914	2.09085	0.687061	5.13299	1.9855	3.50208	2.72465	0.807355	2.34199	0.411426	1.9222	0.286881	1.49057	0.731183	0.189034	0.641546	2.53107	2.05658	1	0.863938	2.58256	0.536053	0.389567	3.42895	3.50462
PHF23	6.1235	6.18785	5.34483	5.29719	5.65678	5.56102	5.29278	4.38197	5.85873	5.69627	5.59335	6.34749	6.18408	5.0492	4.49761	5.58376	5.41954	5.75435	5.54071	5.63372	5.7126	5.76102	5.05181	5.13996	5.68229	5.67327	4.7241	6.20359	5.81147	5.54133	4.8505	5.08661	6.32966	5.73796	5.07852	5.14119	3.69933	6.45812	4.84097	6.73186	5.74497	5.75729	5.50938	5.41176	5.50367	5.46009	4.53978	5.20672	5.43396
CDH10	0.0285692	0.163499	0.0426443	1.76553	0.0426443	0.124328	0.0976108	0.0565835	1.03562	0.0143553	0	0.903038	0.0426443	0.0285692	0.0703893	0.0285692	0.0143553	0.765535	2.38405	1.40054	3.29719	0.0143553	0	0	0.137504	0	0	0.0426443	0	0.0143553	0	0	0	0.669027	0	0.275007	0	0.0426443	0	0	0	0.650765	0	0.0285692	0	0.124328	2.12433	0.0143553	0
INPP4A	2.51854	2.70266	2.18587	2.50843	2.08746	3.69599	3.31034	3.14568	3.31759	2.55582	2.9241	2.84398	3.50208	3.63923	3.22805	3.59694	3.25852	3.20163	2.47249	2.80941	2.53605	3.82782	3.45154	3.12267	3.23419	2.22651	2.63227	3.59813	3.42089	2.88947	3.16993	2.64847	2.48027	2.55582	2.33914	2.35614	1.33914	2.75061	2.25096	2.52356	2.97636	2.99639	2.43029	3.93263	3.48543	2.3505	2.61824	3.7301	2.7761
RAB27B	1.18269	0.773996	1.12433	4.28096	0.575312	2.66903	0.536053	3.32337	0.15056	0.0703893	0.163499	0.0976108	1.1375	0.536053	2.10434	0.0703893	2.60407	0.555816	1.41143	1.31615	2.42492	0.831877	3.76553	0.0285692	0.163499	0	2.38681	0.0143553	3.19692	0.0143553	0.333424	2.26003	0.238787	0.0143553	0.321928	0.333424	0.0565835	0.31034	0.400538	1.29866	0.367371	0.163499	0.400538	2.81147	1.13093	4.55336	0.15056	0.111031	0.678072
PSMA4	8.53796	9.14333	8.35601	8.44439	8.16325	8.39206	7.80329	8.24565	7.71473	7.94784	8.89754	8.40067	7.88179	8.04821	8.92029	8.74611	8.23496	8.71043	8.07831	7.82941	7.38586	8.20467	8.14873	8.11686	8.46356	7.54566	7.97585	8.30902	8.78823	8.68068	8.74207	7.7652	8.33199	8.00192	8.00152	7.86833	7.10171	8.07377	8.02076	8.90123	7.89045	8.19274	8.29002	8.89279	7.22555	7.05441	8.2784	7.84298	8.09276
MYO16	0.0565835	0.226509	0.443607	0.782409	0.555816	0.286881	0.0840643	0.163499	0.124328	0.0426443	0.111031	0.9855	0.0565835	0.15056	0.0840643	1.54597	0.0426443	0.0565835	0.0143553	0.0565835	0.0143553	1.53107	0.0285692	0.356144	0.0565835	0.111031	0.176323	0.0840643	0.0285692	0.298658	0.0285692	0	0.137504	0.0565835	0.0285692	0.214125	0.111031	0.0703893	0.400538	0.137504	0.0840643	0.15056	1.14405	0	0.137504	0.0143553	0.31034	0.137504	1.45943
LSG1	5.29131	4.87578	3.81044	3.6792	3.95513	5.97842	5.39643	5.58466	5.24831	5.02901	5.39985	5.27053	5.63343	5.15826	5.90881	5.36071	6.21684	5.73037	5.07938	4.99413	5.28614	5.25286	5.65878	5.02148	5.78293	4.03474	4.32193	5.77479	5.90111	5.61648	5.40939	4.17073	5.05918	5.64357	3.89336	4.393	5.06996	4.77294	4.62352	5.09592	4.81711	4.38543	5.14323	5.69655	4.85599	4.76766	4.28983	5.39129	4.91265
PARP3	3.36877	4.09255	4.02148	4.71918	3.58135	4.08066	4.06781	3.40327	3.4489	3.75916	3.70377	3.31904	4.97774	4.51916	5.64068	3.88557	4.32912	4.29719	4.48285	4.96255	4.64674	4.06091	4.50462	3.23113	3.92695	3.77926	4.66391	4.86295	5.52951	3.57773	3.98185	3.96809	3.75596	3.35332	2.87184	3.36737	2.93923	2.90689	1.95606	3.69265	2.24793	2.90497	3.03914	5.40497	4.15381	5.30049	3.49057	3.79805	3.6017
TNC	7.82521	7.39421	8.21689	7.40761	7.37591	8.66445	0.15056	7.04428	7.79513	5.77663	7.88472	4.70432	9.32834	10.0565	5.73769	1.87184	8.23644	8.11124	8.85502	7.55712	7.66974	7.42139	8.77972	6.11187	4.30012	3.68032	7.06996	8.43054	7.32885	5.02591	9.50152	1.09761	7.35403	0.226509	5.2521	8.76805	2.73118	7.1532	8.62775	7.54156	7.69202	6.72	3.17632	6.83264	6.26754	9.04644	10.1104	4.15056	6.18785
THAP3	4.13258	3.81967	4.05572	4.00899	3.81044	3.75168	4.04264	4.66391	4.23112	3.90497	4.20242	3.07553	4.20477	3.54844	4.55398	3.852	3.9855	3.82375	3.41684	3.35755	3.41143	3.97085	4.18982	3.488	3.77716	3.57894	4.1416	3.30597	3.32625	3.91934	4.0072	2.96901	3.23113	3.27501	4.38681	3.09761	3.74631	3.73335	3.51979	3.76128	3.59932	3.33199	3.07553	4.20085	3.51728	3.56316	3.41414	3.70044	4.50271
RIPOR3	0.137504	0.163499	0	0.111031	0.0285692	0.250962	0.0143553	1.55582	0.137504	0.0976108	0.163499	0	0.85599	0.575312	1.1635	0.333424	0.604071	0.163499	0.286881	0.505891	1.16993	0.163499	0.214125	0.137504	0.263034	0.0143553	0.0426443	0.356144	0.31034	0.0426443	0.111031	0	0.0565835	0.0143553	0.0840643	0.0703893	0.0426443	0	0.0285692	0	0	0.0703893	0.201634	5.6893	0.214125	1.07724	0.0143553	0.111031	0.0285692
TDP1	4.13011	3.58376	3.30012	3.7126	2.88753	3.4957	3.55459	4.05224	3.55459	3.71039	3.31759	2.97453	3.52732	3.50208	4.33128	4.2211	4.37643	3.90881	3.52231	3.23726	3.30012	3.94298	3.56194	3.64386	2.69822	1.71809	3.96993	3.67807	4.1127	3.51854	3.71589	4.2032	4.1102	3.851	3.03738	3.0993	1.55582	2.42761	3.60407	3.14893	3.85499	2.49825	2.90689	3.90689	3.36317	3.46597	2.92979	3.70266	3.62877
AIFM2	4.29205	3.58496	2.81558	3.50843	2.80323	4.28836	3.46336	4.9397	3.99548	5.88923	4.68538	3.27501	4.35826	3.67016	3.7366	4.94251	4.8089	3.93546	2.73335	3.36877	2.45943	3.79181	4.31179	4.86641	4.27798	4.03298	3.85997	4.18507	4.02768	4.71425	5.1102	4.2032	4.31034	3.24945	3.50462	3.53854	3.52982	4.22728	4.07296	3.62527	3.55704	3.63807	3.79597	4.2817	3.51349	1.20163	3.54473	4.73769	4.49249
C2orf83	0	0	0	0	0	0	0	0	0.0143553	0	0	0.0840643	0.124328	0	0	0	0.0143553	0	0	0	0	0	0.0143553	0	0.0565835	0	0	0	0	0	0	0	0.0703893	0	0.0426443	0	0	0	0	0	0	0	0	0	0	0	0.659925	0.0143553	0
SPATA7	1.02148	1.03562	2.02857	2.82375	1.52607	1.20789	2.19219	2.22651	1.79077	1.26903	1.28688	2.26303	1.41684	2.21412	2.81147	2.07039	1.79909	1.28096	2.08406	2.27202	2.01436	2.0036	2.60644	1.23879	1.20163	1.77821	2.75916	2.31904	2.63227	1.45418	1.68257	1.95233	2.1177	2.82782	1.4489	1.70044	1.23879	2.31325	2.52607	2.20163	2.51854	1.5509	1.85599	2.33628	2.12763	2.22342	2.98185	1.67807	1.75275
MED17	4.33342	5.14201	4.84248	4.59156	5.01703	3.88166	4.10685	4.06867	4.09508	3.52105	3.58376	3.34341	4.03914	3.38957	3.91265	3.76022	3.99548	3.92315	3.81865	3.24945	4.07125	3.43696	4.03826	4.0197	4.33914	3.8166	2.9241	3.05137	4.42761	3.25399	3.853	4.42761	3.46728	3.80219	3.47249	3.68482	2.82171	4.29352	4.64097	4.06437	2.76765	2.34483	2.9542	4.36947	5.27501	5.22304	3.24336	4.11103	3.63807
RETSAT	5.12516	4.79857	4.69209	4.85748	4.8495	5.16591	4.69822	5.40599	4.69432	6.06609	4.73931	5.66505	5.27314	5.53512	4.30597	6.56163	4.94205	4.95884	5.21335	5.32841	5.42828	5.30524	5.51349	5.86295	5.86716	6.51586	4.75435	7.43696	5.1643	6.26115	4.78555	5.21839	6.06307	5.3427	5.16551	4.40122	5.27836	6.27426	5.53916	7.22805	7.00675	7.97837	4.78398	5.32805	6.10455	6.25267	5.02768	6.49761	6.88313
CAPG	1.97453	6.11207	7.01681	6.90581	6.88728	3.73552	2.01436	6.32499	3.52356	4.54535	2.43029	3.34908	8.26768	3.60526	1.31615	7.07639	3.95233	8.30688	6.42173	6.62863	6.8857	9.82058	7.95513	4.32481	7.8767	3.45154	2.63923	11.4676	2.35332	10.2029	8.851	0.641546	9.65281	2.67356	9.78188	1.22651	6.45055	4.14975	8.01033	9.95053	11.0394	6.18765	1.28688	4.81198	2.74416	1.0072	4.3427	4.82375	9.06261
AP2S1	8.32778	8.79136	7.93552	8.23161	8.02126	8.33909	6.87787	7.35694	8.14236	8.0091	8.45693	7.29563	8.98931	8.39258	8.1373	7.58931	8.85891	8.72724	8.72315	8.53204	7.97068	7.75442	8.55842	8.06716	8.73552	7.51333	7.75308	8.40578	8.03843	8.6128	8.68046	8.55482	8.44729	8.07847	7.81359	7.67228	6.16952	7.92576	8.20364	7.91456	7.62527	7.17073	7.52615	9.0321	8.20227	7.86102	7.50605	8.328	7.98219
USH2A	0.0426443	0.0426443	0.0426443	0.0426443	0.0565835	0.0143553	0.0285692	0.0143553	0.0285692	0.0426443	0.0285692	0.0426443	0.0143553	0.0143553	0.0143553	0.0976108	0.0285692	0.0285692	0.0143553	0.0143553	0.0703893	0.604071	0.0143553	0.0426443	0.0426443	0.0565835	0	0.0840643	0.111031	0.0143553	0.0143553	0	0.0285692	0.0426443	0.0143553	0.0143553	0.0143553	0.536053	0.0143553	0.0143553	0.0840643	0.124328	0.0285692	0.0143553	0.0426443	0.0565835	0.0426443	0.0285692	0.0565835
ZPBP	0	0	0	0	0	0	0	0	0	0	0	0	0	0	0	0	0	0	0	0	0	0	0	0	0	0	0	0	0	0	0	0	0	0	0	0	0	0	0	0	0	0	0	0	0	0	0	0	0
TG	0	0.0143553	0	0.124328	0	0.443607	0.0426443	0.124328	0.111031	0.0285692	0.214125	0.15056	0.15056	0.454176	0.85599	0	0.545968	0	0.0143553	0.111031	0.356144	0	0.790772	0	0.333424	0	0.765535	0.356144	0.250962	0	0.124328	0	0.0426443	0	0.389567	0.201634	0	0.15056	0.0143553	0.516015	0.0143553	0.0143553	0.0285692	1.99277	0.0143553	0.807355	0.0143553	0.0285692	0
ADAM28	0.0143553	0.0143553	0.0285692	1.23879	0.0143553	0.238787	0	1.53605	0.0143553	0	0.163499	0.0703893	0.201634	0.201634	0.0426443	0.0840643	0.422233	0	0	0.0840643	0.0703893	0.286881	0.275007	0.0143553	0.0565835	0	0.0285692	0.0565835	0.584963	0	0.0565835	0.0426443	0	0.176323	0.15056	0.214125	0.0143553	0.0285692	0.0976108	0.0285692	0.15056	0	0.555816	1.20163	0.0565835	0.956057	0.0426443	0.0703893	0.0143553
BARX2	0.0565835	0.454176	1.26903	0.298658	0.367371	0.0426443	2.69599	3.98185	0.0143553	0.0426443	0.0703893	0	0.0703893	0.545968	0.0285692	0.0285692	0.0285692	0.0976108	0.464668	0.0565835	0.0285692	0.0143553	0.0703893	0	0	0	0	0.0565835	0.0426443	0	0.0143553	0	0.0285692	0	0	0.0840643	0	0.0143553	0	0	0	0	0	0.0143553	0.0703893	0	0	0.15056	0
DCUN1D1	4.15462	3.848	4.07468	3.82273	4.1152	4.18666	4.79649	4.41751	3.52607	2.98732	4.23036	4.42156	3.94579	3.84599	3.6792	4.17473	4.72028	4.25777	4.27426	4.56499	3.82069	4.0268	3.9279	3.94486	3.64962	3.04614	4.44824	3.89918	4.66221	3.85798	4.10434	3.95327	4.51665	4.64847	3.40871	3.41954	3.10936	4.37851	4.91169	4.55949	3.56072	3.87971	4.51286	4.26303	3.74201	3.44758	4.54535	3.97361	4.27575
JADE2	3.59096	4.42223	3.36457	3.96162	2.63691	3.72465	2.80323	4.46663	3.14893	3.58256	3.01792	2.42761	4.12598	4.44692	4.43962	5.85075	4.29866	3.79909	4.04527	3.97269	4.15785	3.56071	4.84699	3.5008	2.82985	2.6017	3.52607	3.98094	3.69377	4.66732	4.10014	3.34625	3.49185	3.0197	3.0321	2.37573	2.74631	3.53605	2.71589	5.23649	4.32121	3.44626	2.97636	3.24945	3.58856	3.41143	3.05658	4.78973	3.33485
ZIC2	0.62293	1.22651	1.67356	2.15056	1.01436	1.91073	0.0285692	5.15178	1.54102	0.226509	0.0426443	2.10098	0.0143553	1.72247	0.124328	1.62761	0.0426443	0.0703893	0.526069	0.0840643	0.454176	1.02857	2.02148	0.201634	1.37851	1.43296	0.356144	0.0565835	1.12433	1.7137	1.9486	2.26303	1.79077	2.14731	0.124328	0.286881	1.66448	0.863938	0.0703893	0.298658	0.659925	0.485427	0.575312	0.0143553	0.799087	1.42761	1.58976	1.31034	2.65764
LCP2	0.176323	0.925999	0.887525	0.124328	1.05658	0.214125	0.137504	0.0426443	0.0703893	0.189034	0.516015	0.807355	3.60763	3.96625	1.41143	4.7137	0.124328	0.226509	0.250962	0.0285692	0	3.51602	1.16993	0.443607	0.757023	3.61353	0.31034	4.8802	1.40599	0.298658	0.0703893	0.31034	5.1206	0.0565835	5.11103	2.02503	0	4.23802	5.05745	2.61824	5.76792	3.32625	0.250962	1	4.50144	0	1.1177	0.214125	5.36527
TRIT1	4.20711	4.96023	5.11353	5.24944	5.11145	4.68426	4.46271	4.76871	4.73118	3.21257	3.99458	5.06738	4.0045	3.5509	4.39712	4.15299	4.55213	4.05224	3.44493	3.41684	3.32769	4.64212	4.56925	3.78869	4.14078	4.25323	3.76341	3.66903	4.41278	4.33557	4.52105	4.1334	2.33342	5.10014	4.19613	4.42492	3.74953	4.36947	5.17553	4.23573	4.36387	3.81865	3.84499	4.50779	4.33914	3.8268	5.02148	4.83895	4.70266
ADRB1	0.214125	0.31034	0.176323	0.238787	0.111031	0	0.124328	0.321928	0.321928	0.0143553	0.613532	0.163499	0.356144	0.111031	0.250962	0.15056	0.378512	0.0703893	0.0703893	0.0840643	0.0426443	0.214125	0.111031	0.176323	0.0426443	0	0.0565835	0	0	0	0.0285692	0.0143553	0.0976108	0.214125	0	0.176323	0	0.0840643	0.0703893	0	0	0	0.0285692	0.0143553	0.378512	0.263034	0	0.0426443	0.0976108
GUCA2B	0.0703893	0	0	0	0	0	0	0	0	0	0	0	0	0	0	0	0	0	0	0	0	0	0	0	0	0	0	0	0	0	0	0	0	0	0	0.0565835	0	0	0	0	0	0	0	0	0	0	0	0	0
CUL7	4.05572	4.02768	4.21023	4.0197	3.94298	4.55459	4.31759	3.23726	3.91169	3.23726	4.70764	4.16108	5.6153	4.91217	3.74524	4.0505	4.76341	4.5008	4.85997	5.26228	5.20046	4.98914	3.36036	3.89821	4.1102	3.01078	3.58256	4.80787	5.18428	4.8485	3.849	2.94111	4.24031	4.32697	3.849	3.07895	3.74631	3.34767	2.85	4.0365	3.9514	3.30159	3.44758	5.37782	4.27128	4.46205	3.88264	4.76341	3.88947
CTNNA1	8.21951	8.07307	7.90141	7.54048	7.01848	7.81243	7.92671	8.87184	7.52223	7.56461	8.32742	6.69766	8.16043	8.06053	8.30866	8.48603	8.16912	8.56404	8.2426	8.34523	7.91594	8.17911	8.53076	7.30049	8.08247	7.54821	9.54272	7.40591	6.84009	7.30652	8.67631	7.26087	6.75168	6.59649	7.23487	7.92896	6.44261	7.48365	8.80449	8.06985	6.96104	6.68243	8.23304	7.55098	7.38362	6.81622	7.58075	8.79432	7.46238
PHKA2	3.02503	3.21101	2.52105	3.02325	2.58976	3.53232	3.6565	5.72055	4.46858	2.65764	3.0054	3.30012	3.853	3	4.64961	3.82477	3.66221	3.09085	2.53854	2.58014	2.63692	4.06523	4.05398	3.65878	3.43162	1.9782	3.93263	3.83996	4.29131	2.52607	3.45418	2.16027	3.21101	3.93734	2.7761	2.23879	3.23266	2.37295	2.42223	3.62527	2.90304	2.19219	2.76765	3.54967	3.0993	1.94486	2.11769	4.01614	3.72028
CNTLN	2.61589	2.80529	3.26303	3.22342	3.04089	1.9486	2.72247	1.80323	1.49057	1.37295	2.46205	1.23879	2.42492	2.25399	1.82782	2.62994	2.28688	2.37016	2.01436	2.16027	1.75702	3.66903	2.97636	2.29866	1.53605	2.07039	2.68482	2.71589	3.24945	1.83592	1.848	2.63691	2.33342	1.83996	1.5656	3.10266	1.32769	2.76977	1.85599	2.76129	1.88753	1.22033	2.83592	2.81762	2.88947	2.14405	3.0993	2.20163	2.26903
EPHA3	4.48478	4.33771	5.57107	2.33056	4.40054	3.7366	6.2267	0	4.87529	0.0143553	2.12102	0.555816	3.41007	0.443607	3.21723	0.0565835	1.17632	4.02326	2.9855	2.76341	1.66448	3.0197	2.10769	4.39232	2.11103	2.74846	0.790772	2.12433	3.44626	0.250962	4.79129	0.0143553	3.10266	2.27202	0.0565835	1.85599	1.54597	1.47508	0.731183	3.47508	0.238787	4.36527	1.48543	0.0565835	4.75596	0.739848	6.18725	3.81455	0.321928
HSPA5	8.83115	8.69042	8.1814	8.7845	10.4373	9.348	8.37408	10.166	9.02799	8.38033	9.23568	8.3565	9.14614	9.9091	10.1855	7.85175	9.00234	9.9119	10.143	9.9928	10.2337	8.33423	8.63347	8.31565	8.96558	8.2744	8.76928	8.99073	7.03595	8.60411	8.75054	8.17073	8.10266	8.33468	7.78293	8.99879	6.13134	8.29632	9.95466	8.42122	8.85506	8.51179	10.2677	10.256	9.1537	9.58368	9.38877	8.83321	8.78918
DSG2	3.06867	4.05485	4.67299	6.34252	4.14975	5.09845	5.29829	6.24394	4.96901	5.30779	4.63401	5.15502	3.59455	4.84348	0.214125	4.56803	3.4957	4.40531	4.06178	4.26754	4.22574	1.17632	0.111031	2.04614	5.12267	0.0143553	2.75489	0.356144	3.64501	5.08236	4.25399	0.0285692	5.03782	6.20926	4.26003	3.67243	0.0565835	4.69432	3.94017	4.07639	3.60526	3.57531	0.124328	0.400538	0.163499	0.0143553	6.29168	0.176323	5.56071
GEMIN8	3.35755	3.24489	3.99639	3.59096	3.41954	2.72247	4.40735	5.36842	3.30305	3.5008	2.80941	2.66221	3.04264	2.90881	3.81455	3.0993	2.87381	2.4489	2.63227	2.98002	2.39232	3.61589	3.38128	2.66448	2.69377	1.91839	3.4019	3.12928	3.51979	2.63692	2.79909	1.76554	2.58976	3.77821	2.61353	3.14078	2.73769	2.20477	3.16027	2.90304	2.55336	2.46728	2.30451	3.904	3.93357	2.89724	3.40054	3.10601	4.16752
[truncated: 18,588 more rows]
[truncated: 13 more columns]

## Sheet: Tab 3-YAP-TAZ Signature Genes
AchillesID	ACH-002461	ACH-002002	ACH-001563	ACH-002508	ACH-000274	ACH-000550	ACH-000219	ACH-002001	ACH-000881	ACH-002511	ACH-000632	ACH-000765	ACH-001986	ACH-001041	ACH-001567	ACH-000788	ACH-000458	ACH-000441	ACH-002847	ACH-001190	ACH-001570	ACH-000882	ACH-001645	ACH-002512	ACH-000425	ACH-001522	ACH-000404	ACH-000822	ACH-001568	ACH-001990	ACH-000348	ACH-001970	ACH-002458	ACH-000401	ACH-000915	ACH-000799	ACH-002459	ACH-002084	ACH-002003	ACH-001982	ACH-000477	ACH-000810	ACH-002460	ACH-000968	ACH-001973	ACH-000899	ACH-000014	ACH-002510	ACH-001566
[truncated: 136 more rows]
[truncated: 13 more columns]

[truncated: 2 more sheets: Tab 4- Figure 5B Heatmap, Tab 5-GSVA Scores]
