# Supplementary material for: Identification of a Gene Signature That Predicts Dependence upon YAP/TAZ-TEAD
Source: Cancers (Basel). 2024 Feb 20;16(5):852. doi: 10.3390/cancers16050852 (PMC10930532; doi:10.3390/cancers16050852)
Supplement: Supplementary file 1 [file cancers-16-00852-s001.zip › Table S6.xlsx]

## Sheet: Tab 1-(GSEA % Rank)
Gene	MDA-MB-231	UM-SCC2	SK-N-MC Up	HuCCT-1	HLE Up	HepG2	HepG2	HepG2	HEPG2-LATs-NF2 KO-	HaCaT-LATs-NF2 KO	HEK293-LATs-NF2 KO	1089	MCF10A	A549	A549	CAOV2	CAOV2	H1299	H1299	RCC4	NLF	BCC	HCC4006	JEG3	PC9	PC9	KHOS	hTERT-RPE-1	hTERT-RPE-1	MCF7	BC
Symbol	siCon.vs. siYAP/siTAZ	siCon.vs. siYAP/siTAZ	siCon.vs. siYAP/siTAZ	siCon.vs. siYAP/siTAZ	siCon.vs. siYAP/siTAZ	siCon.vs. siYAP/siTAZ	siCon. vs. siYAP	siCon.vs. siTAZ	siCon.vs. siYAP/siTAZ	siCon.vs. siYAP/siTAZ	siCon.vs. siYAP/siTAZ	siCon.vs. siYAP/siTAZ	siCon.vs. siYAP/siTAZ	siCon. vs. siYAP	siCon.vs. siTAZ	siCon. vs. siYAP	siCon.vs. siTAZ	siCon. vs. siYAP	siCon.vs. siTAZ	siCon. vs. siYAP	Con. vs. YAP KO	Con. vs. YAP KO	Con. vs. YAP KO	Con. vs. YAP KO	Con. vs. YAP KO	TAZ4SA vs. Con.	YAPS127A vs. Con.	YAP5SA vs. Con.	TAZ4SA vs. Con.	YAP5SA vs. Con.	TAZ Dependent vs Indep.
	% Rank	% Rank	% Rank	% Rank	% Rank	% Rank	% Rank	% Rank	% Rank	% Rank	% Rank	% Rank	% Rank	% Rank	% Rank	% Rank	% Rank	% Rank	% Rank	% Rank	% Rank	% Rank	% Rank	% Rank	% Rank	% Rank	% Rank	% Rank	% Rank	% Rank	% Rank
CYR61	0.204945	0.0520201	0.0129748	0.870049	3.93994	0.0125193	0.104328	0.083462	0.00873553	0.33195	0.00873553	12.5701	0.430284	1.9921	0.400743	23.0171	2.08657	0.464828	0.75612	44.4272	0.495713	0.618966	2.20006	0.723612	93.7074	0.812154	38.2834	3.16699	4.12616	0.0561712	0.222155
ANKRD1	0.00872106	0.021675	28.2559	0.0163543	3.33229	0.0041731	3.68067	0.0083462	0.0262066	0.235859	0.0131033	97.7471	36.4436	6.44674	0.174236	82.9575	0.0777605	3.91075	6.69972	98.42	21.4162	9.54571	0.398218	4.2487	96.1834	0.434082	0.101078	1.72391	1.30482	0.0919165	5.09713
CTGF	0.117734	0.229756	0.337345	0.317273	3.7596	0.0333848	16.7425	6.20123	0.965276	10.7054	0.00436777	0.551151	0.0725198	1.9166	0.19166	82.9705	56.2273	0.0681748	1.77874	97.506	1.83996	18.0693	2.42873	2.48211	94.3698	0.259049		2.39361	1.79304	0.00510647	22.6403
DLC1	12.2967	5.83926	6.89935	1.9527	33.3229	1.9238	0.738639	71.7147	33.4746	24.3721	22.066	0.957262	0.41578	7.56766	10.065	3.20762	56.5513	6.68113	4.73505	1.00689	89.6518	0.459966	0.370619	0.743825	99.0656	63.6701	9.8467	3.71138	7.79866	1.84344	0.296799
KRT80	8.95653	0.00433501	13.7955	21.2868	12.9763	4.23152	1.68593	17.5145	3.93972	7.39463	6.73073	89.4991	99.0427	3.25822	2.26507	10.4847	4.57491	4.00992	1.3387		0.0352821	21.0449	5.57111	0.796378	18.1169	11.0131	1.59198	4.31627	5.91488	2.71664	4.10365
ANLN	3.71953	8.83041	19.9163	6.69872	6.67242	26.5075	37.1072	66.1603	0.074252	0.0131033	7.03647	9.6258	8.56217	7.56185	4.32687	19.4336	1.62649	0.570189	0.849086		2.47504	6.93924	83.3852	3.99806	9.31672	20.0098	44.2133	12.9531	46.9	3.72772	6.25411
ETS1	8.54664	0.680596	88.4362	23.946	6.51952	1.56074	18.3199	3.46367	25.1452	2.06595	2.3717	33.9054	40.7368	15.0076	13.5962	1.71073	1.31545	2.59684	7.97645	8.74448	3.48763	12.9018	9.7386	63.6051	7.60162	3.22761	74.4525	1.46468	1.16224	1.79237	0.298576
WWC1	2.6294	1.39154	7.94706	3.24469	9.23632	0.559195	1.13508	2.36615	2.54641	1.52435	13.7934	2.22394	88.6289	7.98583	4.83215	83.3657	80.1711	36.5975	43.9975	16.6912	80.9036	36.6667	10.4601	2.65594	4.06103	5.53105	56.8059	1.96155	0.51415	2.49196	0.760659
WWC2	8.81263	8.05878	4.32709	5.02404	8.88349	6.11359	57.7056	34.9956	0.995851	3.14479	47.9013	22.5295	36.3421	7.8929	14.932	80.5728	49.2224	30.9699	10.5485	84.6565	2.35508	0.607609	72.2667	0.33553	4.88507	7.06434	40.1449	0.423418	0.354288	1.14385	1.55864
CRIM1	8.88676	2.27588	77.4368	2.51202	10.0008	2.09072	86.9215	7.40308	0.891024	1.53309	0.340686	7.94334	1.35854	17.3772	3.49053	76.9181	7.00492	14.1927	67.4682	86.5696	0.151713	31.5105	18.0184	39.5723	92.8202	3.87174	34.0381	2.70469	3.98358	0.321708	0.30924
NUAK2	58.0561	20.9684	35.1552	6.54499	6.62145	0.930601	9.73167	1.99057	0.388731	1.41516	0.0960908	16.6022	75.614	15.0017	3.62992	71.922	6.97252	55.8227	2.7146	25.2266	99.7654	38.6769	2.11726	42.5799	1.6875	0.31506	5.09602	16.4442	1.87514	0.265536	3.00354
RNF144B	5.52043	57.0444	17.4868	27.992	5.46103	0.0375579	0.88887	0.254559	0.00436777	10.3865	66.9666	63.4742	5.12957	28.3482	69.6887	25.9914	31.5189	0.13635	8.06322		83.7138	70.1647	2.26314	0.291062	0.575642	7.3794	96.715	0.466623	0.319723	0.495328	0.614925
PKP2	3.47534	4.54309	0.765513	11.4088	8.01709	8.18345	67.5082	38.9183	0.345054	2.2625	89.181	0.449623	3.6695	9.11836	4.0539	86.0226	90.8372	12.1475	39.7087	37.9909	97.1298	80.3066	21.7127	16.5339	4.93238	8.13555	0.429582	0.181465	0.358609	0.638309	1.94786
EPHA2	45.6242	12.2247	3.38642	12.8708	36.6708	1.81113	37.6038	3.49706	3.39375	5.61258	1.53745	50.527	54.5011	6.02857	11.3021	4.94427	22.2265	14.7072	31.2798	8.65154	0.164062	4.51448	21.693	7.55144	3.97035	20.4649		4.12616	4.88226	0.582138	0.920611
FSTL3	8.32425	7.03572	11.1648	42.2137	18.1865	7.11514	24.4919	1.22272	1.12252	3.89168	5.93143	32.4647	5.63237	4.69857	16.9183	28.9269	0.453603	53.9015	73.4986	10.1154	6.76534	10.5054	12.4709	92.5011	70.4727	3.6757	8.17891	1.65911	2.15165	1.68003	0.506514
DDAH1	3.68465	0.316456	1.09637	6.27678	8.71491	14.4807	73.0543	1.20603	68.0454	2.16204	29.6702	30.2408	2.04022	81.3974	79.0916	82.303	61.0096	5.86923	26.08	71.8689	0.534524	40.3578	4.51051	0.0363827	84.5681	13.1905	39.0499	1.49492	1.46036	27.1358	0.374998
CEP55	2.49858	2.03745	96.4644	8.20659	7.71523	7.25702	5.1663	53.1444	0.196549	0.0524132	65.5558	3.18604	4.1288	6.90556	5.47683	18.4616	26.9699	0.210722	0.21692	1.04562	2.50679	12.2658	81.6623	18.1105	10.4325	35.8328	70.8137	70.9181	86.0575	22.2744	25.7184
GADD45A	11.5423	2.02445	9.72461	45.1771	7.39768	84.1547	88.4238	82.256	26.7482	2.2363	1.36711	64.3202	5.25044	70.7457	78.1159	72.5246	85.7957	14.8621	7.77812	91.5808	0.841478	0.795003	4.49868	10.5955	75.9768	1.61031	19.6681	1.75848	1.69367	2.2877	6.35541
GADD45B	1.35176	7.93307	35.1098	12.027	5.26894	3.6139	14.8354	1.61082	14.9028	13.0902	0.0305744	11.2647	41.636	31.1186	22.3952	25.337	0.550804	13.8271	4.56151	22.6861	5.71923	5.50823	2.57462	96.8387	73.5441	1.91836	77.8807	2.19918	1.89674	2.23153	25.2137
NAV3	7.41726	1.46523	11.9044	29.3821	4.33197	4.68222	52.5393	17.9485	29.0806	2.97882	56.6368	97.8679	48.4626	3.68219	6.95203	6.12364	2.67626	50.4183	55.2959	51.1657	0.358113	29.2107	2.62587	60.6824	4.6485	2.19842	86.3544	2.75653	2.07388	50.263	0.929497
TK1	4.56983	1.36986	59.2332	18.5948	30.857	43.7842	8.93461	33.0426	0.681371	0.816772	57.7681	6.13034	15.848	6.40028	9.97793	12.6426	21.6628	0.334676	0.5392	3.76423	8.54003	2.98126	11.8007	24.1622	15.5739	46.4048	93.4299	4.03975	7.28451	3.22729	61.8498
SH2D5	2.5073	4.4087	58.6558	51.503	4.1242	3.86846	18.3074	1.04328	95.1474	59.7117	51.9109	74.1104	86.2986	31.1244	7.67801	12.4417	0.946086	6.7617	77.5023		97.9766	85.0085	17.2141	73.5497	0.607184	2.53448	6.94912	8.98682	3.00281	5.30052	1.80034
ZNF367	0.305237	0.476851	73.5379	14.6142	6.68418	97.4377	98.3683	97.2875	5.22822	1.61607	39.6025	80.1973	0.662348	3.7635	4.11778	96.76	95.7037	1.67958	5.3982		11.7719	4.79273	88.9012	8.55399	9.55329	21.249	35.5542	6.60186	8.7103	3.58985	77.3011
CPA4		0.13872	25.7063	1.35741	12.2275	0.609273	5.31653	2.20757	4.3765	17.3793	0.200917			33.2152	35.4977	89.0358	0.349922	5.11311	72.5194		0.993191	15.9001	4.46714	64.3004	97.2125	8.71666		1.30914	5.86304	60.338	6.20435
CYTH3	9.2792	13.0007	40.0435	3.89559	11.3337	1.07249	90.5396	0.438176	3.22778	0.78183	3.67329	16.0559	6.28989	20.4437	11.1221	42.6063	14.0747	15.7546	14.9861	37.3867	3.80694	31.9364	13.4724	4.93997	19.4575	13.9537	51.7015	0.267876	0.371571	1.2613	2.66764
DKK1	0.265992	1.95075	32.5311	2.76715	12.1021	4.26908	71.5186	25.0845	8.81415	0.11793	39.3361	29.0321	10.3752	3.92612	3.5428	32.3224	87.1242	0.842888	1.85931	41.0038	13.7124	46.2692	99.0104	22.9009	94.9493	6.13317	72.2793	26.0661	3.55584	7.55247	5.0527
AOX1	0.24419	0.541876	62.266	7.94492	4.17516	97.0329	99.5743	95.0006	98.8425	37.0692	45.7523	20.1702	0.0966931	2.89232	3.15948	52.6763	65.9668	3.68764	98.8596	96.716	89.2037	69.665	2.00686	44.4678	0.5165	24.8547	1.62567	1.59862	3.46079	99.7702	0.10308
DIAPH3	1.54363	0.212415	66.6094	1.72701	10.0321	15.0357	24.2207	73.2588	0.0174711	0.244595	63.682	14.9778	61.7821	13.2013	10.3612	42.5544	13.621	1.85311	1.27673	53.7061	5.43168	2.72572	64.3694	0.75191	11.1462	9.01771	21.6223	4.3854	39.2698	2.24685	9.11369
F3	2.01892	4.70782	58.2341	32.6988	67.273	5.42086	66.2021	14.2887	2.90893	0.139769	14.3787	14.3396	0.56082	19.8978	47.5665	68.1895	67.4313	55.8661	41.3697	23.4684	4.95008	18.5065	9.49415	3.6221	79.3834	2.22642	17.0738	1.50356	3.36142	0.0510647	0.952601
ANXA2	48.2798	4.43471	9.70839	52.5529	18.4452	0.262905	2.05317	2.03647	29.4387	16.2394	3.48984	46.2773	53.3359	24.8461	12.9864	24.4362	9.35718	53.0276	47.6046	41.1897	3.11188	27.2913	82.6164	8.59037	15.1047	6.91031	91.939	5.02916	3.80212	2.59409	0.108412
AXL	8.84751	0.264436	34.899	5.81886	8.3856	0.108501	2.22844	0.463214	1.18803	0.44988	11.7668	30.966	79.4817	18.1554	10.5703	14.2561	17.2499	28.5095	15.2835	16.4976	11.7207	1.24929	65.2092	73.2749	90.2653	2.54848	48.2985	27.0814	26.1482	0.204259	0.867293
C12orf75	4.87071	72.9799	18.0998	14.3983	22.0715	0.0625965	34.8788	0.204482	2.01354	3.19284	10.7709	76.7743	73.1483	67.8128	40.417	91.8546	78.6159	5.55934	5.09452		4.44025	68.728	9.76225	8.05676	0.307535	0.189036	16.1472	86.4161	80.674	29.6686	0.456751
IL7R	11.7429	3.46801	53.7546	8.04959	6.0334	37.3618	74.6568	30.3176	77.3095	0.467351	39.5283	5.31812	48.6608			0.181441	0.324002			95.1824	4.72603	44.9574	76.446	56.6277	28.648	4.08178	22.6247	0.1469	0.164182	36.404	0.0319903
ITGB2	1.73113	51.3785	60.5599	22.9418	5.99028	9.36861	4.71978	2.17836	96.8945	58.0258	13.2998	5.15858	3.27306	66.8138	69.8629	51.3219	75.3175			4.11277	79.27	80.7098	2.65347	71.9408	16.599	76.3215	1.76044	0.254915	0.0345647	78.6754	0.661134
SGMS2	12.8548	1.10109	92.1892	4.11474	9.86749	0.196136	0.943121	15.5072	13.4396	4.14938	16.9251	24.4875	0.309418	9.86758	58.6247	33.5342	66.9712	8.94329	2.07003		74.895	38.3532	73.5087	50.6407	75.0858	12.8544	7.15128	7.92828	67.4141	4.16177	20.8595
TEAD4	6.28352	1.70799	59.2948	12.9297	14.2426	15.7868	16.7884	8.69674	2.10963	3.35444	38.2616	54.6703	16.2638	5.5291	12.1443	16.2001	31.6874	6.03657	9.4577	59.3835	93.3934	39.2277	9.86082	1.7585	9.36798	15.963		0.557356	0.803629	1.34811	20.7244
VGLL3	1.97968	0.819317	33.2739	46.9401	4.33981	72.7872	42.1024	46.4508	50.3603	27.4995	66.3857	0.884742	0.20789	65.5709	30.5378			28.0632	43.3592	93.8502	0.774442	0.698467	7.96436	7.96378	20.3131	8.66065	11.6156	1.51653	1.01966	9.08952	1.34715
EPAS1	6.02625	97.2559	52.2592	1.06957	15.697	0.0500772	2.3119	0.0166924	82.2057	97.423	44.1931	55.3471	2.58654	8.72924	7.74771	40.267	1.56817	28.0694	88.1934	14.3211	0.942032	27.4049	77.4711	31.6651	95.6196	16.3761	11.6661	0.259235	0.349968	0.643415	2.65342
ADRB2	14.9392	54.3047	92.7568	4.86704	4.93179	29.6165	60.727	37.6497	33.9943	6.4905	5.87465	99.7341	1.34887	3.18852	25.4327	96.9933	11.5993	6.41463	23.6752	98.9621	14.5309	0.550823	6.49371	96.4304	84.2724	5.13898		0.384532	0.345647	34.6065	0.813976
HBEGF	10.7269	95.6433	14.8399	10.1855	3.89682	6.45161	68.5098	6.73121	1.46757	99.9083	0.70321	93.3475	88.7208	74.486	47.1716	10.9124	8.57309	9.83576	76.864	96.2513	7.53625	5.8887	0.42976	26.4664	97.4688	18.4975	57.7999	21.4258	2.83431	0.296175	0.664688
PAWR	2.96952	9.98353	69.1038	3.80728	15.454	30.4469	58.8532	45.8791	2.48526	3.81306	37.1435	7.02475	29.7766	30.2648	20.8735	32.2576	3.1493	30.3192	24.0843	21.0363	24.4963	4.43498	69.3885	22.4037	67.2515	16.6562	69.6597	5.98833	4.43724	1.32768	0.554499
TUBB6	6.23992	5.44477	77.9104	23.6058	11.6473	1.13926	10.366	0.788716	7.44267	26.8574	72.1773	21.8671	40.0599	6.20281	8.56081	41.7185	12.675	4.43136	30.691	41.7086	75.8759	43.9693	3.01226	2.0819	30.1266	5.42603	12.34	11.3977	11.5014	4.46816	5.58409
ABL2	7.9536	2.81342	4.85257	3.31338	7.98181	13.4624	25.0636	11.8558	8.94518	1.93055	55.4051	30.8644	43.9615	30.381	45.8299	35.7374	10.705	19.6653	18.7729	6.53706	96.6464	36.7348	31.4513	4.18402	24.8196	2.87755	15.3302	1.60294	1.09311	46.3361	1.58885
NLRP3	2.53783	2.8351	39.6121	13.489	4.00267	42.478	50.0355	68.8061	35.3483	51.5921	40.4586	5.26977	99.1153					1.20855	34.3043	17.2566	7.39336	5.21863	16.252	1.5402	0.682096	0.217041	8.49899	32.4779	11.3415	51.8664	3.02842
FOSL1	3.37069	1.68198	31.892	9.29578	7.61722	2.06986	54.171	0.893043	12.1511	19.24	18.6242	91.2493	12.9134	13.4743	78.052	2.77346	2.36522	1.63	51.0133	78.8165	1.61592	84.1454	28.1473	99.0015	6.43063	10.9151	53.4535	77.4552	91.7693	6.90905	0.232819
TGM2	23.0846	58.4663	54.9223	37.9649	6.40975	1.12256	10.5538	1.22689	1.71216	3.87421	73.1601	95.001	36.0762	4.65211	25.392	75.4925	77.3976	54.9923	5.00155	3.04392	78.9983	41.573	76.7575	94.8215	99.1681	5.29301	8.88646	99.5593	98.4446	1.51152	2.8347
CNN3	20.6907	2.72672	0.784975	28.2831	49.8432	27.1669	45.4576	45.0486	4.74776	0.519764	2.87399	1.228	14.4798	64.7694	70.6993	52.6309	13.2841	26.1047	34.9303	60.7931	4.98536	27.6547	73.1223	1.10765	26.1917	9.71785	40.785	5.02484	9.43616	0.806822	17.4472
PRKAG2	0.963677	8.01977	83.4896	12.5536	17.7787	27.676	65.7222	21.3454	44.5599	11.0461	24.4202	13.948	39.4798	54.6463	22.2093	66.5111	18.1636	1.14038	8.01983	57.2303	3.19656	75.3833	85.7272	7.70101	8.83965	13.6596	8.54953	5.77231	12.0588	3.74815	1.49288
SFTA1P	0.257271	0.411826	43.9619	5.55392	3.72432	32.3707	62.1875	45.5744				36.1197	0.256237					0.396653	51.1435		50.2681		12.9598	23.5518	2.37748	2.70251		0.0302441	0.0259235		1.28494
COL12A1	1.11193	1.00139	50.0535	2.69519	11.3651	46.0126	68.2552	70.1248	23.5073	0.362525	0.15724	15.9544	40.5966	2.78197	48.3389			83.7744	70.1704		10.9498	37.7229	99.4401	1.36233	14.2609	9.73185	33.2631	1.86217	21.1493	8.32355	0.895729
FJX1	0.322679	3.76712	49.1096	24.8095	4.94355	75.0949	89.3252	69.9161	88.801	9.71391	77.3531	60.9021	5.01837	31.4613	56.5048	36.4826	30.858	53.5234	88.7698	38.5021	7.38454	0.897217	72.2036	0.808505	23.349	35.3217	14.2604	1.21841	0.535753	0.571925	23.0313
ACAT2	6.72393	26.9421	6.92205	13.6428	24.8236	85.0394	25.965	75.4914	36.0646	0.493558	54.8853	45.6827	72.3119	18.6375	41.7819	57.8473	57.5492	4.28881	1.46886	1.71172	15.1731	43.3674	64.4482	8.70356	1.54162	93.6148	21.058	0.941888	1.93562	4.91242	12.414
MFAP5	23.6079	0.338131	91.8421	0.510254	3.9713	15.2026	8.9513	77.3609	52.1817	0.00873553	13.5226	37.6184	0.101528	24.1201	81.8794					60.7544	71.7814	28.2624	63.4034	27.1415	4.92844	0.168032		0.00432059	0.00432059	26.0175	61.9795
TNFAIP3	4.12942	83.9648	99.9254	73.1266	5.069	44.3183	5.56692	38.8015	78.5543	8.85346	0.829876	73.7091	13.7256	87.9545	81.1128	87.2538	13.8608	93.2631	2.51007	78.3131	10.1718	0.232822	4.01372	81.6105	15.2427	5.08297		0.371571	0.311082	54.7056	12.6611
CLDN1	2.56835	41.7201	99.8281	59.4315	5.31598	76.8769	99.3156	95.3804	11.2121	9.72701	79.1221	0.865403	0.933088	49.8316	7.7419	98.5809	89.5801	8.28014	38.2646	99.1945	76.6838	21.414	14.7735	26.4341	91.9765	47.7071	77.2995	0.406135	0.194426	0.413624	2.75828
SMURF2	43.6402	4.83787	31.6845	3.07788	8.44833	3.48037	44.3934	14.4848	13.955	4.75213	44.5206	48.1532	24.5891	56.2493	59.5365	29.1148	23.2957	73.4304	64.3632	57.0676	6.25551	41.1244	10.4956	1.79084	76.2686	11.0621	60.3605	2.7695	2.01771	16.7543	2.59833
KRT81	46.9803	17.8819	44.1403	71.4617	6.39015	8.23353	66.4232	17.7691	14.0249	1.31907	38.0957	61.9899	1.64378	5.39552	3.66477	1.26361	3.97227			69.7467	55.0647	76.9563	2.08177	44.7589	99.377	11.7972		97.8656	98.639	33.0797	3.90282
OXTR	0.924432	22.2776	50.1833	88.9281	6.29214	59.6545	89.5088	25.3683	44.0052	16.2175	57.5715	0.203056	91.9696	9.89081	4.10036	98.3994	36.1392	20.5764	99.2005	99.938	22.6493	65.1278	19.5324	27.3841	1.2262	10.404	18.2025	19.3433	2.09981	0.827248	2.79738
ADAMTS6	0.08285	55.6529	61.5784	7.12066	14.5209	60.6018	87.0968	89.7592	80.2926	11.0767	82.6731	0.657513	73.4239	98.8733	95.7022	81.6874	2.39114	0.0433839	6.02417	30.8729	10.2636	81.8569	79.7973	3.26636	99.7398	0.469089	5.60984	98.4964	93.7654	80.9427	1.24229
EPG5	13.2909	24.5101	45.2366	2.34521	13.1919	4.67387	5.75471	74.1435	53.527	61.3147	10.0721	5.11023	36.0955	79.5098	78.4354	72.0645	79.724	23.2724	81.9089		82.4383	75.1789	5.62631	3.83232	61.8618	33.3193	36.1102	38.0341	8.99546	81.8312	3.32166
MB21D2	1.04653	16.3907	6.74365	16.1515	24.5688	10.0572	28.5732	10.2533	5.49465	2.34986	6.06246	90.5096	6.17385	40.6377	35.8927	71.5785	85.7893	14.4345	1.6176		94.9776	73.5264	32.1058	6.08805	19.217	12.7914	75.1348	16.8676	17.5805	2.18557	96.7228
RGS7	0.183142	59.563	25.4403	25.9837	4.06147	18.3783	34.0024	23.7992	35.7414	12.898	79.0871	2.88629	99.7921			68.345	7.99637			97.87	84.8834	16.0534	99.5466	57.6181	0.031542		74.4104	5.27976	3.00713	11.6428	0.373221
IL12A	1.23403	63.2218	57.793	13.0475	5.71585	91.4326	85.8031	80.5116	23.1317	28.2594	6.95348	30.8064	89.5862	72.732	17.8186	89.7097	71.1703	2.51007	60.0558	95.407	73.7343	55.1562	15.0455	42.7376	28.6323	11.1671	54.9697	0.993735	0.272197	2.90047	2.79382
RFTN1	4.09454	4.09658	64.0339	42.2759	34.1265	49.518	92.0002	76.7725	31.2907	32.2996	35.309	23.1677	96.6012	18.7014	3.43826			72.414	85.9994	74.3087	96.3801	5.0937	8.93427	29.3892	99.6333		28.3103	2.17758	12.9877	5.43328	1.61907
LETM2	5.82567	2.48396	93.5775	32.1198	23.1888	15.5615	63.9611	7.82039	89.6047	6.75257	99.2007	27.3932	0.420615	20.7109	19.4099	1.66537	1.29601	39.2005	88.5652		13.7212	91.766	90.3363	11.0684	94.3579	11.9863	15.3555	15.5714	18.531	4.86647	23.8648
ELL2	24.1704	20.0017	22.6053	62.6435	28.2539	93.9532	42.1734	96.0856	59.323	95.047	16.7897	18.5747	16.0075	8.69439	55.2968	4.74339	64.3727	38.5745	5.98698	69.251	0.409272	93.7876	93.6482	34.0017	92.4417	14.3037	94.1375	3.28365	6.2951	79.9571	1.05035
NPPB	49.8932	49.5622	13.3381	66.3298	90.9558	63.477	35.1333	31.9075	0.0305744	10.2511	0.393099	15.408	52.1321							85.6789	28.2962	12.8677	1.85309	6.47613	37.5232	0.042008		0.0345647	0.337006	24.6387	33.7978
RAPH1	8.98269	91.0569	26.1961	21.5877	35.1654	10.946	31.2649	77.8283	92.2865	97.1872	69.4082	86.5935	1.90969	73.6206	78.4992	88.958	81.5967	3.75581	0.904865		95.311	76.6156	26.724	84.1371	93.6206	28.0403	24.9832	3.89285	1.5943	79.2575	0.183056
RAB3B	79.7846	38.2825	86.4608	15.0296	6.72338	0.550849	89.4713	0.546676	92.933	22.1926	66.7089	98.4046	78.6357	75.5779	92.4149	89.0811	73.1791	21.0598	84.6235	96.2048	20.2325	96.3998	7.24678	0.533614	94.8035	2.55549		25.9365	5.02484	70.408	92.2068
MPP4	0.649719	35.0269	21.6484	21.8788	4.50055	50.2316	63.861	60.6852	67.8139	79.9126	60.0568	28.1715	42.4869	84.4697	99.5121	45.9694	0.0907206	17.3102	90.8212		3.2142	98.2624	26.6175	35.3034	93.3289	0.917174	86.0681	96.2152	6.07043	80.8354	16.2973
MPP7	64.2262	94.9497	79.4998	91.0542	27.0543	98.6646	94.6042	98.3308	13.5444	96.9382	22.8085	95.0977	5.46799	76.8847	91.9677	83.612	52.2615	51.881	4.88379		16.3762	20.7666	95.5447	4.50338	5.66179	77.9878	21.2938	0.103694	0.276518	91.9624	98.3312
LAMC2	65.5431	12.1337	29.3879	47.1462	6.26862	78.8215	72.2113	60.293	37.6152	84.8002	42.4591	95.3587	2.93947	12.4985	34.2316	6.06532	10.5689	67.462	89.6746	90.5042	6.5413	17.2118	23.3095	81.7844	77.1439	20.4859	4.34636	85.081	71.6872	32.7886	10.4448
IL11	0.143897	29.309	52.0549	18.585	62.5882	53.4324	70.2333	2.57063	27.4776	95.4881	47.744	90.4902	40.4757	29.6434	40.0395	56.8559	0.0583204	92.1723	96.1202	2.93548	81.8403	69.0574	98.1233	94.5628	98.7028	11.8322	15.5913	40.5055	41.2011	29.1528	54.2769
PKD1L2	68.8571	53.6891	44.8863	63.0066	24.9373	12.6153	16.9052	20.8279	40.2446	35.5842	26.8268	40.3839	15.4032	70.6993	26.3852	67.1073	7.49093	61.6238	88.4475		76.0294	95.6161	10.5232	2.29211	3.93881	59.6233	8.87803	63.2361	41.6764	72.2974	50.3012
EPB41L4B	47.1591	11.7435	50.8839	24.0604	5.87267	55.1767	8.9972	86.5459	73.112	97.1478	74.9552	82.7354	17.9849	68.0276	78.8709	70.7102	95.5482	75.6244	21.4874	4.01983	99.5008	59.7388	72.7201	23.2122	82.3365	73.906	68.5057	8.0579	34.461	67.5177	99.2784
GNGT2	48.1446	37.6582	81.7931	60.6385	0.145053	86.3999	76.2384	64.562	48.5827	56.8989	38.6111	30.0716	72.2781	89.7956	96.492						44.3213	30.8404	23.8615	49.719	12.0569	97.2765		5.2668	3.77619	56.9576	96.2571
SLC8A1	44.2376	7.42154	46.226	53.1809	34.4637	67.1035	71.3225	35.7217	45.3374	39.751	88.0367	59.6258	35.6121	41.718	55.5001	62.675	90.2864	12.1661	57.6325	38.2155	86.3688	63.1232	88.9958	91.1994	89.6897	7.41441	11.902	32.3958	26.5759	88.7147	2.10603
ESM1	8.11058	90.7924	73.6871	16.9888	89.713	24.7966	17.0012	12.2564	46.1804	41.6685	47.4558	24.7776	73.9605							90.9535	27.1231	92.0613	24.6659	63.213	22.6708	0.0350067	99.1156	99.8531	91.1601		7.20671
GFRA1	4.72681	33.6397	58.2925	24.7702	20.9738	24.7715	20.3063	13.1286	45.8266	66.2721	51.9196	18.1203	59.8579	90.0163	10.9246					76.7408	99.9788	93.9012	98.3086	62.2307	99.4401			0.717218	0.267876	97.6459	62.1981
PCLO	76.7627	66.8285	81.2903	68.6652	61.2239	67.479	47.0141	28.544	57.0212	86.8093	92.5049	98.2499	3.85805	77.0705	85.8056	81.1301	37.5065	88.2987	96.7338	99.8373	0.111139	98.2056	99.7122	90.2777	16.8671	78.926	64.033	77.5243	88.6541	70.0914	98.4982
SLC6A10P		81.121	11.5281	57.3087	8.53066	25.1721	23.7157	11.2882										74.4159	4.49334		8.17662		67.7759	38.8406	78.3858			12.7933	66.8265	56.4622	59.4238
COLEC12	79.0259	59.2856	47.9257	71.7986	55.6492	51.6338	88.7994	61.9205	58.48	52.6796	86.4206	43.6183	62.6088					45.5222	11.4967	80.0558	99.9982	21.0505	29.9058	1.2451	41.5487		2.52695	87.453	88.8961	2.99239	96.7121
C10orf90	46.771	60.9242	54.7472	75.4522	25.3175	76.2509	84.184	87.1552	35.2391	45.3811	45.9271	12.8215	32.779	68.2135	10.9362						4.55492	17.0926	25.1429	10.9714	16.871	98.9988		96.7768	96.9367	23.4795	8.31749
CHI3L2	84.0361	78.2729	22.2485	73.6467	70.0761	39.344	46.8806	16.2793	15.3614	57.4929	38.9299	91.7231	98.685					74.8869	58.8844	96.7625	87.2332		5.01124	53.1471	5.44888	78.5619		82.8862	76.9842	49.16	11.0598
BCHE	67.8934	36.193	19.6114	77.6502	53.689	35.9429	28.1684	59.2956	70.4171	24.6255	76.5538	87.8457	97.0364	93.53	94.6509					50.4608	4.05038	65.1562	43.3821	97.2026	42.1322		85.2426	1.89242	13.9382	81.6678	3.90104
PCSK1	70.3353	57.3002	53.414	77.2512	74.6942	63.0597	90.4895	60.9064	35.7065	26.0188	31.9677	0.783214	97.0895	7.29469	53.2814	95.0233	6.8494			20.4942	20.5871	97.5185	43.9341	89.7199	31.4908			88.6282	69.8164	64.8675	85.4693
CTSF	90.7121	94.0654	22.1058	39.0344	65.0345	89.9595	60.1385	55.2101	55.9161	90.2118	76.3879	51.3585	56.6718	67.2842	82.3847	85.1218	88.9386	91.5959	73.6535	61.3585	21.8184	18.3986	76.6155	17.4273	2.6653	74.3471		45.7075	18.6563	58.0912	0.65047
MGP	80.552	91.1826	80.4405	42.2399	37.5647	18.1572	37.0363	29.3452	49.1941	22.4066	25.1889	0.0773545	99.9371					46.1543	11.5835	24.2119	0.751508	32.5497	17.4348	52.2901	24.9064	96.0863		81.5554	81.5943	88.6892	63.6217
CHST1	43.6925	75.9234	81.6439	47.7971	37.5608	71.8942	38.5094	10.1156	20.9216	63.7606	66.1585	94.8656	89.1752	27.8197	93.6985					73.5652	20.2466	13.498	3.31191	51.5422	62.26		97.81	67.4271	52.0415	89.7207	68.6939
GAS7		30.6615	60.1285	57.7961	71.4521	93.1728	72.8748	96.0564	48.2682	53.575	33.4615	6.24637	63.6869	15.3444	78.023					58.3843	15.443	72.4645	99.3297	0.343615	95.7221	5.41203		10.3824	21.9875	21.7382	94.5794
GRIK2	98.6657	28.2556	85.3612	55.4018	58.3621	15.4071	7.11096	3.06723	74.2214	50.5482	66.093	86.4436	18.6134	85.7417	97.7059			98.6675	65.6337	89.3037	0.446318	25.5764	16.9065	86.8052	77.1005			98.2026	99.1229	67.1143	12.4407
HLA-DMB	97.4927	54.1486	71.0435	79.1385	57.7505	78.8007	66.0769	39.7571	30.0677	56.152	57.8511	99.6664	96.0888	86.4386	77.7558			76.0211	65.1503	93.4939	83.4933	38.5179	43.8237	15.3333	42.6369			57.4206	56.2022	34.5402	96.9165
GLT8D2	84.7992	10.4344	38.0713	73.9901	55.1239	67.7586	74.7653	63.0013	69.2335	46.6608	74.2651	0.251402	86.9078	1.59136	43.0422	95.9305	99.1317	97.4837	85.2619	9.61196	80.2526	11.0165	2.30257	58.7783	1.24197		3.40296	98.3625	99.1056	10.2436	98.5018
HTRA1	93.1104	93.8183	12.631	15.8375	69.8134	64.5787	45.4868	78.1747	23.7956	70.2162	58.3009	61.8739	46.2	59.6759	89.3774	71.3971	96.76	95.4323	95.3083	6.07234	15.293	5.13913	77.546	32.8738	99.4717		61.9946	8.6455	6.06178	5.37201	62.7739
NFE2	84.1931	14.3576	19.3552	74.1864	8.27584	65.7388	11.4385	88.5907	29.976	88.3861	42.7299	1.52775	97.7857	0.046463	0.638866			81.2643	97.211	90.1402	92.4179	0.346394	79.0048	75.6559	96.5816	13.7156		44.6965	13.2124	98.0493	75.1097
EYA1	68.1725	8.19317	3.15612	70.8828	52.8893	86.838	90.6523	24.976	77.7724	37.3706	99.4802	95.847	76.6535					79.6653	70.9142	70.4825	94.7747	69.9716	95.1859	65.4364	7.50306	9.26976		32.2791	11.9119	9.71251	91.4835
KCNS3	69.8557	60.1049	50.2384	60.9034	63.1723	45.9959	39.5276	54.5758	44.0314	44.3328	44.1275	85.2736	2.73641	41.4043	60.3322	93.0016	92.8396	50.313	2.9749	49.8025	95.498	2.7314	7.00627	89.542	93.4866	85.8153	2.96496	96.8633	97.9132	80.1307	84.6908
CFI	99.3023	71.7531	18.8848	52.7328	74.2159	67.4915	67.1786	81.3838	54.4879	63.1186	75.3527	0.406111	18.3185	91.9735	90.1382	93.1052	9.40902			96.4526	7.31398	10.1874	3.06746	86.5707	16.8277			65.4483	73.7697	54.2052	78.3177
FOXO4	96.8822	87.9053	23.9385	59.8371	66.7594	90.9903	49.8101	89.392	80.1834	96.4883	65.3724	45.2765	84.9884	41.0384	82.1931	50.8294	85.2514	82.7952	73.0586	71.9696	92.8466	14.8722	19.3905	2.62764	18.6019	70.6644		75.7917	72.331	99.3055	95.2192
PELI2	98.3299	38.6553	98.3976	43.9276	95.5504	65.3549	78.1163	90.0555	52.0201	86.3114	50.998	70.731	99.8501	53.3976	89.4703	64.457	86.7289			10.2548	16.0498	32.05	15.8144	76.8687	92.1855	27.9353	1.37298	2.07388	14.5863	8.68611	99.0989
HTR7	88.824	88.5426	61.76	38.2102	7.57017	74.1351	52.0177	63.6273	69.085	97.0692	13.4003	58.8523	90.3307					91.8624	35.265	55.7819	24.3605	86.2976	94.2791	48.858	85.124	4.78891		40.108	16.5046	97.411	80.429
LAMA4	98.7572	49.2154	43.7283	97.7922	69.2685	26.7746	36.9611	47.2353	71.081	71.8497	70.8932	0.84123	43.3137	40.6261	71.797	60.1542	84.6553	49.4577	60.4029	63.1245	93.3123	27.9955	0.492844	20.8473	96.077	72.4498	19.129	99.8488	99.9309	28.2643	99.4953
FRAT2	97.1613	93.025	70.8554	15.831	62.5686	26.4658	8.10833	54.4965	8.73116	46.3857	7.71347	75.556	40.2243	56.65	91.445	74.6177	91.2131	47.524	34.3229	85.5937	92.8113	4.01476	34.9249	75.1708	78.3504	83.6589	93.4383	17.5589	16.8373	94.6484	96.6766
IGFBP5	58.8148	67.2924	5.87758	74.8929	72.5537	20.2187	35.1292	41.6684	77.0823	55.8987	95.9205	27.4657	48.714	92.2233	94.0063	17.0231	69.8354			82.7666	97.3556	26.1272	8.44932	81.841	98.3559	99.6429	84.7962	0.678332	0.414776	99.1676	74.0932
COL6A1	99.5291	76.6863	46.9525	55.7322	42.6846	30.2633	23.3527	49.3135	91.0548	91.6314	58.5106	81.609	67.6562	85.3816	88.5817	2.38466	14.7551	74.1618	90.6291	23.174	84.2942	98.7394	80.093	96.9802	98.2888	82.0276	5.75303	17.4336	31.2162	82.6737	97.8602
NCALD	78.6683	69.2388	31.7039	90.6552	44.1548	65.1838	31.5153	81.2127	82.4503	57.1042	65.8353	88.6676	96.9348	11.8539	94.5174	72.5505	95.1724	7.92067	4.97676	70.8466	14.7179	98.6712	5.1374	83.1507	96.2978	97.6476		76.159	20.2333	88.1581	86.6085
HBP1	98.8663	98.8686	3.84703	83.3611	61.6356	30.3593	70.4127	62.3336	94.4442	95.3047	16.8989	10.7039	85.7523	22.5926	76.722	52.5531	86.3984	90.4803	28.1066	75.3931	11.4702	38.1204	63.0052	18.1752	9.11564	87.3906	54.5317	95.4115	92.3482	91.4364	13.0521
KLF9	98.5305	97.7328	11.7649	38.6289	66.2067	33.5434	77.7574	78.0078	62.4591	78.9168	26.5036	49.7873	3.62599	23.6206	60.64	57.6011	49.203	72.4326	28.8379	59.4764	6.4972	32.8734	92.8478	36.6051	97.7684	89.386	78.1166	98.1421	99.1661	97.9778	91.7092
MAN1C1	9.53212	55.2237	47.4131	74.121	69.8879	56.7709	59.9716	55.0557	72.5748	74.6626	63.4025	65.3404	70.2427	91.8922	90.3938	99.1252	99.2483	68.1128	80.9792	51.1115	91.0031	89.9319	99.7161	10.5995	96.7945	96.0232	2.40903	56.4528	72.8494	39.6824	85.5493
GNG7	93.638	43.9527	74.5759	84.7185	67.2848	88.14	76.2175	68.6099	33.0072	42.4328	61.4108	23.5109	84.1568	92.6588	91.9271	51.5293	36.4243	84.3942	86.5014	93.4397	6.01383	65.0256	97.1021	87.8684	99.1917	91.4724		43.7719	22.3418	49.5889	92.2832
MSC	28.1385	98.383	14.6096	69.9899	55.6335	92.1087	94.6417	22.7184	58.3665	71.1029	25.3636	10.1818	10.1334	67.0229	77.5758			98.3266	45.3858	94.1135	3.06425	48.2396	30.1147	52.4073	45.7951			99.4383	99.8142		74.3402
AKR1C2	45.2448	99.2197	47.2283	84.0676	28.5871	14.1468	48.3495	51.9676	92.6447	99.9782	22.4853	43.4829	94.9284	37.0542	35.1667	98.5355	78.4927	87.1584	82.4357		3.14716		1.6323	91.3854	6.77759	97.9696		69.7429	44.1002	99.9234	13.0947
PCDH7	94.9331	99.7052	59.3597	51.9249	66.0185	27.2253	9.73584	25.5978	16.9164	25.2719	37.5453	0.681686	99.502	5.9705	97.2238	11.528	61.3725	94.3787	81.8035	91.2942	0.192287	89.8921	8.06293	29.0173	3.47751	95.6032	83.6001	32.1365	97.1959	95.4552	99.0403
BFSP1	95.9142	78.5937	91.6961	23.8315	67.7905	51.108	66.9574	52.2222	44.4857	92.2996	67.6742	93.3282	3.86289	85.2712	80.4217	93.8051	97.2849	64.326	77.1924	59.9876	96.2724	72.5156	76.6826	98.1283	90.7621	68.0389	5.21395	94.8283	88.598	26.4566	81.0813
MEF2C	98.5261	93.0727	21.3046	37.7555	58.2798	70.5963	32.0327	59.3457	42.3411	50.5307	97.6239	12.923	18.6231			87.1047	89.0876	92.6991	15.7794	99.3649	24.0218	98.6826	86.0229	61.2079	80.0773	6.58825	6.27527	93.1259	97.0966	81.0703	96.1665
PCDH18	99.3982	30.1066	0.168672	96.4478	66.3988	67.5249	73.1711	58.9117	52.0376	33.61	94.4966	0.111197	76.9677					96.2256	97.4218		18.9271	95.7013	86.7208	57.4726	99.7871			99.8574	99.758		93.6872
DDR1	98.6875	93.1767	41.1366	94.2727	60.3183	14.6309	28.7318	0.646831	88.1634	94.0336	17.9078	63.1599	83.9925	59.4843	81.7517	83.3333	92.211	91.9864	79.3244	93.4165	24.514	72.6576	60.4936	19.5941	58.9599	51.0887	28.3272	95.7572	97.4811	89.7003	79.4587
TGFB3	86.0027	31.7669	95.0923	68.3904	67.8336	61.5115	97.0663	55.448	10.1201	49.2116	93.1033	75.5753	92.574	87.333	49.1869	81.6032	44.9974	94.3601	71.3046	93.5869	20.663	82.6065	99.8581	34.6121	15.0219	93.7338	25.4549	89.7429	87.3234	24.6285	99.7423
DDIT4	95.9185	5.72655	3.77567	99.0122	64.0231	97.0246	94.6459	2.22844	68.6307	98.3927	96.0865	48.6705	36.9996	15.9717	14.7869	48.5355	6.98548	11.2178	37.5953	3.741	97.5973	19.6309	34.3216	87.3307	19.8163	92.9777	98.8544	95.1048	19.3303	99.6681	0.563385
SULF2	74.8964	82.79	99.3253	73.4668	1.3682	89.8969	93.4524	78.9467	0.620223	98.1961	39.4584	13.2905	98.2934	86.0901	92.4265	87.9666	49.4168				10.3147	28.8359	99.1168	92.0888	91.184	94.0979	1.43194	23.275	8.85288	89.4143	99.6481
UST	98.2253	95.3485	87.5701	68.6946	55.0768	33.944	91.5036	45.4534	62.162	14.3918	99.0435	68.362	81.0095	69.648	83.2443	97.3561	89.5542	73.3747	95.4881	98.784	93.3776	62.7314	17.4112	80.2159	98.967	2.40146	7.42925	58.5483	80.5746	97.6	94.0036
MAF	39.6721	97.7501	72.3085	89.7328	70.523	25.0303	29.7709	60.7562	90.6923	93.7847	96.2525	73.187	97.9163	91.172	95.737	98.9502	90.2799			91.9216	21.6844	31.2606	17.5295	78.1016	62.3349			79.5118	65.094	99.1881	82.9474
DEPTOR	26.7388	87.3071	39.3007	71.0333	69.0332	93.974	90.4853	93.6778	91.4479	38.6285	99.0697	46.6593	65.6256	75.8334	84.7485	6.007	99.2872	97.7316	83.1856	94.0129	6.96645	17.3935	96.7393	88.6971	99.4362	10.8871	58.1368	79.7969	78.4446	99.6068	97.2364
ARHGEF3	98.1119	98.6605	84.3783	96.5623	47.1656	87.8229	90.911	66.3815	76.3485	35.7589	41.7034	92.4966	92.4966	39.5807	84.8995	78.1493	93.4876	87.995	66.2783	96.9716	3.26712	36.1613	19.2801	2.1385	15.8025	78.4429	23.7618	96.1028	90.7669	88.5666	94.3502
ZCCHC24	97.327	35.8765	47.3904	92.7387	58.417	52.3599	56.4328	24.5921	92.3826	57.292	38.1743	55.3133	97.1814	83.5463	93.6288	76.1923	92.3341	96.0521	88.3297	10.7273	82.0361	81.9194	78.1335	90.5607	97.725	89.8131	6.05627	93.2124	95.6189	85.8602	51.755
SH3PXD2A	97.2529	91.3343	90.6841	49.5437	60.8319	88.403	20.4774	75.6416	90.9456	99.4846	95.1649	84.9304	67.4096	62.4347	81.5716	56.0329	88.0638	79.3059	45.0821	25.9624	24.8633	27.6491	69.2939	2.07786	17.3363	92.7326	91.5347	98.9112	99.2914	99.2749	97.2862
BMF	99.4331	86.9126	61.3156	93.2097	69.7154	98.3516	42.912	91.5161	79.5851	99.109	69.2597	87.6426	74.0572	72.4997	95.6383	96.4036	95.9694	99.7087	56.9197		97.1033	31.431	16.461	23.4871	22.8167	77.4347	73.2311	90.0583	82.5707	99.9847	86.0469
FBXO32	99.1889	98.4654	90.9566	82.3668	69.5115	16.0205	19.4759	30.7432	33.8327	99.4409	95.9292	2.97815	95.8084	81.0779	94.5696	24.987	46.922	98.3452	51.2117		6.80591	3.6343	1.7151	48.9469	97.9458	3.47266	96.7318	98.5612	99.6284	97.651	7.03254
TRIB2	99.0145	99.8353	99.8184	98.0571	53.25	99.5618	79.2096	82.69	54.3787	97.6065	90.1376	70.4748	22.2878	99.0824	99.001	18.6884	87.0982	72.4388	34.7319	52.4049	4.35557	44.4918	10.058	50.3941	92.284	94.3359	91.0967	76.0855	84.2299	71.4753	90.3425
CA11	89.9926	94.5942	86.211	84.1756	68.4217	41.4264	59.1662	3.72241	86.0843	92.9461	95.8899	14.9488	94.0389	82.0769	68.44	64.5153	63.7701	80.4462	92.4078	99.3416	97.7737	96.2862	14.9588	88.115	98.0681	31.9891	89.8501	97.9348	97.9348	99.4638	92.9621
YPEL2	99.7689	95.7344	14.7037	72.2696	65.403	93.9156	95.4889	93.9156	94.7281	94.9116	2.15331	70.0396	95.3104	49.001	73.5219	97.071	97.9005	94.6886	46.582		74.6639	93.2027	4.14777	95.7675	10.2314	91.4164	72.2456	20.1815	11.1385	99.3872	49.9369
TRIM2	98.3386	2.97815	98.6344	81.0225	60.1302	97.7966	96.0773	99.2947	98.3053	94.4049	97.4623	75.2031	97.4183	89.9233	86.8452	96.5721	97.3497	95.4385	92.1537	98.4664	6.40193	4.94605	26.7713	38.5495	1.61259	93.7058	12.3147	70.1836	92.6809	3.26303	92.4627

## Sheet: Tab 2- Signautre Overlap
Cordenonsi YAP Up, Wang YAP Up, YAP/TAZ Up	Cordenonsi YAP Up, Wang YAP Up	Cordenonsi YAP Up, YAP/TAZ Up	Wang YAP Up, YAP/TAZ Up	YAP/TAZ Up, Broad YAP Up	Cordenonsi YAP Up	Wang YAP Up	Broad YAP Up	YAP/TAZ Up
ANKRD1	TGFB2	DDAH1	F3	RFTN1	FSTL1	IGFBP3	RPN2	IL7R
CTGF	ASAP1	TK1	FJX1		AGFG2	PTPN14	CDIPT	ANXA2
CYR61	AMOTL2	ITGB2	GADD45A		SERPINE1	CCDC80	SAMSN1	HBEGF
AXL		TGM2	NUAK2		TNS1	DOCK5	C8orf48	ELL2
CRIM1		DLC1			GGH	RBMS3	SHISA4	PKD1L2
		GADD45B			GLS	MYOF	FAM35A	CPA4
					MDFIC	LATS2	COX8A	MB21D2
					FGF2	FOXXF2	RAB40C	TUBB6
					SLIT2	ARHGEF17	CXorf56	DIAPH3
					CDC20	NT5E	CDK14	LETM2
					PMP22		MOCS2	EPAS1
					SHCBP1		KCNK12	WWC2
					TOP2A		MSN	CEP55
					GAS6		C8orf58	RNF144B
					DAB2		TEAD1	C12orf75
					MARCKS		DLX5	NAV3
					PDLIM2		ARHGEF10	ACAT2
					THBS1		C9orf95	EPB41L4B
					TSPAN3		FLOT1	MPP4
					HMMR		GTPBP3	EPG5
					SGK1		KIAA1033	ADRB2
					ETV5		FLJ27352	GNGT2
					FLNA		FAM167A	CYTH3
					CDKN2C		PTPMT1	WWC1
					SDPR		MAML2	PRKAG2
					BICC1		FAM45A	PAWR
					TNNT2		FAF2	KRT80
					PHGDH		DRAM2	SFTA1P
					ITGB5		PRKACG	LAMC2
					DUT		CAMK4	OXTR
					COL4A3		CNP	ZNF367
					LHFP		SEMA3C	NLRP3
					DUSP1		GLTSCR1	ETS1
					BIRC5		DDB2	SH2D5
					STMN1		NRAS	ABL2
					CENPF		CYP4B1	RGS7
					NDRG1		SNX7	FSTL3
					HEXB		CCDC8	MFAP5
					FSCN1		RHOQ	AOX1
					ECT2		SNAP23	SGMS2
					SH2D4A		MYLK	TNFAIP3
					EMP2		C13orf15	CNN3
					SCHIP1		LLGL1	IL12A
							YWHAZ	EPHA2
							SIAE	KRT81
							ZNHIT6	FOSL1
								PKP2
								SLC8A1
								VGLL3
								ANLN
								MPP7
								ADAMTS6
								COL12A1
								CLDN1
								GFRA1
								NPPB
								SMURF2
								TEAD4
								RAPH1
								DKK1
								PCLO
								RAB3B
								IL11
								ESM1

## Sheet: Tab 3-GSEA Results
GEO	Comparison	YAP/TAZ Up			CORDENONSI YAP Up			Wang YAP Up			Broad YAP Up			YAP/TAZ Down			Broad YAP Down
Accession #	(Phenotype #1 vs. Phenotype #2)	NES	FDR	% Leading Edge	NES	FDR	% Leading Edge	NES	FDR	% Leading Edge	NES	FDR	% Leading Edge	NES	FDR	% Leading Edge	NES	FDR	% Leading Edge
GSE59230	MDA-MB-231-siCon.vs. siYAP/siTAZ	2.96	0	68	2.1	0	42	2.2	0	52	1.09	0.291	26	-2.5	0	53	-0.91	0.625	25
GSE66949	UM-SCC2- siCon.vs. siYAP/siTAZ	2.79	0	55	2.61	0	60	2.28	0	76	1.09	0.301	18	-2.11	0	44	-1.01	0.422	23
GSE120512	SK-N-MC-siCon.vs. siYAP/siTAZ	1.46	0.035	24	1.7	0.007	24	1.94	0.001	38	-0.87	0.706	x	-1.04	0.534	23	-1.01	0.503	28
GSE172135	HuCCT-1-siCon.vs. siYAP/siTAZ	2.54	0	52	2.28	0	45	2.33	0	62	1.1	0.29	56	-2	0	63	-1.52	0.02	43
GSE181771	HLE-siCon.vs. siYAP/siTAZ	2.56	0	66	1.66	0.005	36	2.16	0	67	1.08	0.123	90	-1.42	0.008	79	0.93	0.837	x
GSE137915	HepG2-siCon.vs. siYAP/siTAZ	2.8	0	44	2.32	0	24	2.42	0	67	-0.89	0.679	x	-1.68	0.009	29	-1.1	0.336	20
GSE137915	HepG2-siCon. vs. siYAP	1.62	0.012	26	1.86	0	45	1.34	0.076	33	1	0.461	29	-1.35	0.109	23	-1.04	0.367	28
GSE137915	HepG2-siCon.vs. siTAZ	2.39	0	35	1.75	0.002	25	1.98	0	52	-0.99	0.559	x	-0.94	0.566	29	-1.13	0.344	23
GSE49384	HepG2-LATs-NF2 KO-siControl vs. siYAP/siTAZ	2.38	0	37	2.35	0	57	1.98	0	57	1.01	0.442	22	-1.02	0.415	22	-1.04	0.459	31
GSE49384	HaCaT -LATs-NF2 KO-siControl vs. siYAP/siTAZ	2.27	0	59	2.2	0	55	2.12	0	76	1.06	0.364	22	-2.32	0	35	-1.25	0.137	15
GSE49384	HEK293T-LATs-NF2 KO-siControl vs. siYAP/siTAZ	2.74	0	29	2.48	0	20	2.48	0	52	-1.23	0.15	x	-1.96	0	25	-1.46	0.043	36
GSE7700	1089-siCon.vs. siYAP/siTAZ	1.53	0.035	35	2.14	0	42	1.63	0.021	57	1.3	0.114	34	1.78	0.006	x	-1.19	0.544	28
GSE59229	MCF10A-siCon.vs. siYAP/siTAZ	2.3	0	38	1.45	0.039	27	1.75	0.004	43	1.15	0.23	24	-2.07	0	37	-1.12	0.262	23
GSE151200	A549-siCon. vs. siYAP	1.49	0.039	36	1.68	0.014	38	1.6	0.024	43	-1.05	0.465	44	-1.05	0.557	39	-0.87	0.721	13
GSE151200	A549-siCon.vs. siTAZ	1.89	0	42	2.08	0	42	2.05	0	48	-0.88	0.673	x	-1.91	0.001	73	-1.48	0.033	16
GSE151200	H1299-siCon. vs. siYAP	1.93	0.003	38	2.89	0	51	1.66	0.006	38	-0.7	0.784	x	-1.34	0.055	55	-1.41	0.052	47
GSE151200	H1299-siCon.vs. siTAZ	2.93	0	55	2.41	0	37	1.39	0.05	43	-0.92	0.638	x	-2	0	79	-1.42	0.033	63
GSE146353	CAOV2-siCon. vs. siYAP	-0.81	0.954	x	1.17	0.301	33	-0.59	0.981	x	-0.74	0.968	x	-1.81	0.002	46	-1.22	0.93	32
GSE133664	CAOV2-siCon.vs. siTAZ	2.3	0	47	1.89	0.001	31	1.42	0.052	38	1.49	0.035	42	-2.24	0	65	-1.09	0.323	42
GSE130401	NLF-Con. vs. YAP KO	1.3	0.037	50	1.24	0.052	44	1.47	0.009	62	1.05	0.171	56	0.98	0.63	x	1	0.318	x
GSE146354	RCC4- siCon. vs. siYAP	-1.42	0.08	x	1.89	0	40	-1.01	0.44	x	0.91	0.615	20	-1.83	0.002	39	-1.15	0.287	19
GSE115147	BCC-Con. vs. YAP KO	1.64	0.008	30	1.56	0.15	42	1.85	0	48	1.12	0.308	50	-0.95	0.829	18	0.88	0.804	x
GSE131601	HCC4006-Con. vs. YAP KO	1.48	0.035	39	1.74	0.002	45	1.67	0.005	62	1.43	0.054	33	0.96	0.598	x	0.89	0.67	x
GSE143859	JEG-3-Con. vs. YAP KO	1.92	0	44	1.69	0.001	44	2.03	0	57	1.06	0.423	39	0.88	0.721	x	1.03	0.459	x
GSE131601	PC9-Con. vs. YAP KO	1.05	0.513	30	-1.03	0.436	x	0.91	0.639	29	-1.4	0.117	x	-1.63	0.028	40	-1.17	0.276	17
GSE130425	PC9-TAZ4SA vs. Con.	2.42	0	70	2.18	0	35	2.08	0	75	1.34	0.079	30	-1.51	0.0038	45	-1.27	0.12	32
GSE184003	KHOS-YAPS127A vs. Con.	1.69	0.008	46	1.45	0.052	21	1.4	0.026	50	1.16	0.259	29	1.57	0.02	x	1.44	0.052	x
GSE119502	hTERT-RPE-1-YAP5SA vs. Con.	2.71	0	65	2.13	0	42	2.15	0	67	-0.91	0.639	x	-1.95	0	35	-1.13	0.296	20
GSE119502	hTERT-RPE-1-TAZ4SA vs. Con.	2.8	0	64	1.9	0.001	45	2.2	0	67	-1.15	0.273	x	-1.97	0	29	-1.14	0.25	28
GSE107010	MCF7 -YAP-5SA vs. Con. (Dox vs. EtOH)	3.04	0	54	2.76	0	44	2.78	0	86	-0.7	0.933	x	-2.03	0	48	-1.23	0.165	44
GSE168672	BC-TAZ Dependent vs Indep.	2.88	0	66	2.44	0	51	2.52	0	86	1.1	0.262	36	-1.66	0.008	56	-1.44	0.041	35

## Sheet: Tab 4-GSEA on Dep vs. Indep
Genes in Leading Edge of GSEA in Figure 7D
	YAP/TAZ Dep vs not	TEADS Dep vs non
ABL2	Yes	Yes
ADAMTS6	Yes	Yes
ADRB2	Yes	Yes
ANKRD1	Yes	Yes
ANLN	Yes	Yes
ANXA2	Yes	Yes
AOX1	Yes	Yes
AXL	Yes	Yes
C12orf75	Yes	Yes
CCN1	Yes	Yes
CCN2	Yes	Yes
CNN3	Yes	Yes
COL12A1	Yes	Yes
CPA4	Yes	Yes
CRIM1	Yes	Yes
CYTH3	Yes	Yes
DDAH1	Yes	Yes
DKK1	Yes	Yes
DLC1	Yes	Yes
ELL2	Yes	Yes
EPAS1	Yes	Yes
EPHA2	Yes	Yes
ESM1	Yes	Yes
ETS1	Yes	Yes
F3	Yes	Yes
FJX1	Yes	Yes
FOSL1	Yes	Yes
FSTL3	Yes	Yes
GADD45A	Yes	Yes
GADD45B	Yes	Yes
HBEGF	Yes	Yes
IL11	Yes	Yes
IL7R	Yes	Yes
KRT80	Yes	Yes
KRT81	Yes	Yes
LAMC2	Yes	Yes
LETM2	Yes	Yes
MB21D2	Yes	Yes
MFAP5	Yes	Yes
MPP4	Yes	Yes
NAV3	Yes	Yes
OXTR	Yes	Yes
PAWR	Yes	Yes
PKP2	Yes	Yes
PRKAG2	Yes	Yes
RAB3B	Yes	Yes
RAPH1	Yes	Yes
RGS7	Yes	Yes
SGMS2	Yes	Yes
SH2D5	Yes	Yes
SMURF2	Yes	Yes
TGM2	Yes	Yes
TUBB6	Yes	Yes
VGLL3	Yes	Yes
WWC1	Yes	Yes
WWC2	Yes	Yes
CEP55	Yes	No
CLDN1	Yes	No
DIAPH3	Yes	No
GFRA1	Yes	No
NPPB	Yes	No
NUAK2	Yes	No
RNF144B	Yes	No
SLC8A1	Yes	No
TEAD4	Yes	No
IL12A	No	Yes
ACAT2	No	No
EPB41L4B	No	No
EPG5	No	No
GNGT2	No	No
ITGB2	No	No
MPP7	No	No
NLRP3	No	No
PCLO	No	No
RFTN1	No	No
TK1	No	No
TNFAIP3	No	No
ZNF367	No	No

## Sheet: Tab 5-Roc Curve Analysis 
Cell line	Wang YAP Up	Cordenonsi YAP Up	YAP/TAZ Up	TEAD1	TAZ	YAP	YAPorTAZ
	GSVA Score	GSVA Score	GSVA Score	Dependent	Dependent	Dependent	Dependent
A172	0.526637	0.442465	0.472612	No	Yes	No	Yes
A2058	-0.0814044	0.23825	-0.342631	No	Yes	No	Yes
A253	0.319298	0.134177	-0.0487206	No	No	No	No
A2780	-0.322248	-0.44247	-0.508939	No	No	No	No
A375	-0.148831	-0.121868	-0.355538	Yes	Yes	No	Yes
A375SKINCJ1	-0.223357	-0.173879	-0.429194	Yes	Yes	No	Yes
A375SKINCJ2	0.394974	0.252337	0.506003	Yes	Yes	No	Yes
A375SKINCJ3	-0.192964	-0.285903	-0.382481	No	No	No	No
A388	0.412295	0.308519	0.37574	No	No	No	No
A3KAW	-0.597566	-0.580875	-0.523494	No	No	No	No
A427	-0.267981	-0.0800027	-0.0460125	No	No	Yes	Yes
A431	0.140856	-0.0506176	0.29386	No	No	No	No
A549	0.51989	0.406086	0.375879	No	Yes	No	Yes
A673	-0.378526	-0.163772	-0.393252	No	No	No	No
ABC1	0.324301	-0.0773608	0.126688	Yes	No	Yes	Yes
ACCMESO1	0.528234	0.472232	0.486608	Yes	Yes	No	Yes
AGS	-0.310423	-0.361896	-0.126499	No	No	Yes	Yes
AM38	0.453064	0.454444	0.587172	No	No	Yes	Yes
AML193	-0.509105	-0.410644	-0.416958	No	No	No	No
AMO1	-0.649061	-0.365741	-0.440957	No	No	No	No
ANGMCSS	0.489437	0.51396	0.37863	No	No	No	No
ASH3	0.356901	0.40127	0.40364	No	No	No	No
ASPC1	0.303139	-0.23807	-0.00591588	No	No	Yes	Yes
AU565	-0.415064	-0.358405	-0.161233	No	No	No	No
BC3C	0.351944	0.21931	0.19902	No	No	No	No
BCPAP	0.327703	-0.189579	-0.0161913	No	No	No	No
BECKER	0.188117	0.0534283	0.178883	No	No	No	No
BFTC905	-0.0436869	-0.325579	-0.0886821	No	No	No	No
BFTC909	0.586238	0.442019	0.400753	No	Yes	No	Yes
BHT101	0.226858	-0.224046	-0.240007	Yes	No	No	No
BHY	0.422029	-0.213221	0.279195	No	No	Yes	Yes
BICR16	0.646621	0.511906	0.592823	No	Yes	No	Yes
BICR22	0.579706	0.236796	0.453993	No	Yes	No	Yes
BICR31	0.50388	0.20921	0.337328	No	No	Yes	Yes
BICR56	0.612344	0.0792886	0.440937	Yes	No	No	No
BICR6	0.623287	0.50952	0.607668	No	No	No	No
BICR78	0.523372	0.385725	0.471652	No	Yes	No	Yes
BIN67	-0.236274	-0.166174	-0.320243	No	No	No	No
BL70	-0.67411	-0.364573	-0.378637	No	No	No	No
BLUE1	-0.603091	-0.504807	-0.388815	No	No	No	No
BOKU	0.558829	0.459417	0.385728	No	No	Yes	Yes
BPH1	0.273961	-0.250489	0.191941	No	Yes	Yes	Yes
BT12	0.226734	-0.0501679	0.0403516	No	No	Yes	Yes
BT16	-0.355878	0.143256	-0.346001	No	No	No	No
BT549	0.4275	0.436789	0.300893	No	Yes	No	Yes
BXPC3	0.460555	0.184601	0.376195	No	No	No	No
C10	-0.0155312	-0.302801	0.0239742	No	No	No	No
C2BBE1	0.0526726	-0.0318691	0.107142	No	No	Yes	Yes
C32	-0.118023	0.245097	-0.300896	No	No	No	No
C33A	-0.431531	-0.386988	-0.403801	No	No	No	No
C4I	0.3413	0.141716	0.395297	Yes	No	Yes	Yes
C4II	0.432703	0.351895	0.397362	No	No	Yes	Yes
C75	-0.423419	-0.212709	-0.157349	No	No	No	No
C80	-0.246358	-0.167223	-0.11698	No	No	Yes	Yes
C8166	-0.581237	-0.232837	-0.355702	No	No	No	No
C84	-0.436098	-0.142595	0.0897604	No	No	Yes	Yes
C99	-0.32396	-0.218622	-0.0306719	No	No	Yes	Yes
CA922	0.169284	-0.0235214	0.153045	No	No	No	No
CAKI1	0.421303	0.489625	0.459224	No	Yes	Yes	Yes
CAKI2	0.131997	0.225244	-0.10752	No	Yes	No	Yes
CAL120	0.678913	0.308901	0.594118	Yes	No	Yes	Yes
CAL27	0.502145	0.111678	0.252182	No	No	No	No
CAL29	0.601048	0.396052	0.464097	Yes	No	No	No
CAL33	0.298974	-0.238062	-0.132669	No	No	No	No
CAL51	-0.366008	-0.251656	-0.41284	No	No	Yes	Yes
CAL62	0.39977	0.364082	0.29818	No	Yes	No	Yes
CAL72	0.382309	0.517496	0.392365	No	No	No	No
CAL78	0.327979	0.477407	0.207669	No	Yes	Yes	Yes
CALU1	0.659185	0.598901	0.62687	No	No	No	No
CALU6	0.222516	-0.02158	-0.155065	No	No	No	No
CAMA1	-0.603014	-0.530107	-0.458688	No	No	No	No
CAOV3	-0.0201857	0.311808	0.263467	No	No	No	No
CAOV4	0.086738	-0.270565	0.0178761	No	Yes	Yes	Yes
CAPAN1	-0.215879	-0.283942	-0.22088	No	No	Yes	Yes
CAS1	0.358952	0.288747	0.177564	No	Yes	No	Yes
CASKI	0.729067	0.496724	0.653772	No	No	No	No
CCC5	0.173474	0.112275	0.335374	No	No	No	No
CCFSTTG1	0.504114	0.495763	0.0103812	No	No	No	No
CCK81	-0.626476	-0.469897	-0.46485	No	No	No	No
CCLFPEDS0001T	-0.218045	0.0294512	-0.153511	No	No	No	No
CCLFPEDS0003T	0.238036	0.388695	0.11926	No	No	No	No
CCLFUPGI0005T	0.222845	0.277996	0.136714	No	No	Yes	Yes
CCLP1	0.296909	0.21298	-0.0297687	Yes	Yes	No	Yes
CCSW1	-0.169279	0.224838	0.235733	No	No	No	No
CFPAC1	0.491096	0.11136	0.349003	Yes	Yes	No	Yes
CH157MN	0.590168	0.542509	0.538115	No	Yes	No	Yes
CHAGOK1	0.0657329	-0.208914	-0.144764	No	No	No	No
CHL1DM	-0.433332	-0.12312	-0.328174	No	Yes	No	Yes
CHLA06ATRT	0.385996	0.227863	0.178013	No	No	No	No
CHLA10	-0.614744	-0.389457	-0.559056	No	No	No	No
CHLA15	-0.512415	-0.289289	-0.436259	No	No	No	No
CHLA266	-0.0305524	-0.0103188	-0.174351	No	No	Yes	Yes
CHLA57	-0.552124	-0.320719	-0.510632	No	Yes	No	Yes
CHLA90	-0.299706	-0.203108	-0.359785	No	No	No	No
CHP134	-0.489996	-0.403086	-0.438774	No	No	No	No
CHP212	-0.165253	-0.257137	-0.351086	No	No	No	No
CJM	0.342099	-0.123661	0.136632	No	Yes	No	Yes
CL11	0.0332343	-0.133649	0.0796085	No	No	Yes	Yes
CME1	-0.225654	-0.125999	-0.429089	No	No	No	No
CMK115	-0.654245	-0.389109	-0.429028	No	No	No	No
CMLT1	-0.773996	-0.469477	-0.523626	No	No	No	No
COGAR359	-0.317177	-0.0377396	-0.319323	No	No	No	No
COGE352	-0.668288	-0.35173	-0.526941	No	No	No	No
COGN278	-0.55997	-0.327762	-0.500365	No	No	No	No
COGN305	-0.564787	-0.36115	-0.485737	No	No	No	No
COLO201	-0.600671	-0.493255	-0.464689	No	No	No	No
COLO320	-0.607009	-0.404972	-0.467839	No	No	No	No
COLO678	-0.0187022	-0.308413	-0.249308	No	No	Yes	Yes
COLO679	-0.542433	-0.211401	-0.468457	No	No	No	No
COLO680N	0.511329	-0.124942	0.242901	No	No	Yes	Yes
COLO684	-0.570074	-0.350781	-0.470423	No	No	No	No
COLO792	-0.0951016	0.19142	0.0549434	No	No	No	No
COLO800	-0.0923446	0.452305	-0.286947	No	No	No	No
COLO824	-0.375701	-0.101955	-0.208254	No	No	No	No
CORL105	0.56478	0.118327	0.402045	No	No	No	No
CORL23	-0.0308249	-0.285414	0.207147	Yes	Yes	No	Yes
CORL279	-0.613528	-0.408495	-0.374482	No	No	No	No
CORL311	-0.739175	-0.569142	-0.4904	No	No	No	No
CORL47	-0.661116	-0.472003	-0.421774	No	No	No	No
COV318	0.506559	0.364297	0.397848	No	No	Yes	Yes
COV362	0.64064	0.515873	0.513608	No	No	No	No
COV413A	0.19912	0.00440988	0.182415	No	Yes	No	Yes
COV434	-0.550053	-0.358445	-0.375294	No	No	No	No
COV504	0.448865	0.513143	0.447461	No	Yes	No	Yes
COV644	0.175198	0.304169	0.26402	No	No	No	No
CTV1DM	-0.734922	-0.548161	-0.553633	No	No	No	No
CW9019	0.346031	0.2888	0.467054	Yes	Yes	Yes	Yes
D283MED	-0.472185	-0.321416	-0.434926	No	No	No	No
D341Med	-0.478351	-0.253206	-0.449724	No	No	No	No
D425	-0.37066	-0.107542	-0.186559	No	No	No	No
D458	-0.350539	0.026657	-0.165443	No	No	No	No
DANG	-0.0350339	-0.258261	0.137332	No	No	No	No
DAOY	0.163554	0.209284	0.0919478	No	Yes	No	Yes
DB	-0.670372	-0.552719	-0.445106	No	No	No	No
DBTRG05MG	0.500259	0.394718	0.306114	Yes	Yes	No	Yes
DEL	-0.448316	-0.412469	-0.129611	No	No	No	No
DETROIT562	0.675528	0.454052	0.562784	No	No	No	No
DKMG	0.478808	0.395398	0.168117	Yes	Yes	No	Yes
DLD1	-0.120648	-0.0801725	-0.008077	No	No	No	No
DMS53	-0.572292	-0.497073	-0.501668	No	No	No	No
DOTC24510	-0.0513354	0.0643517	0.250947	No	No	No	No
DU4475	-0.698722	-0.481619	-0.45748	No	No	No	No
EBC1	-0.262587	-0.134923	-0.0232416	Yes	Yes	No	Yes
ECC2	0.371069	-0.154386	0.339071	Yes	Yes	Yes	Yes
ECC4	-0.524761	-0.453131	-0.35523	No	No	No	No
ECGI10	0.192161	-0.317036	-0.0825001	No	No	No	No
EFE184	0.625596	0.397018	0.558057	No	No	No	No
EFM19	-0.375519	-0.446032	-0.323802	No	No	No	No
EFO21	0.627635	0.17613	0.215828	No	Yes	No	Yes
EFO27	0.064327	-0.133816	0.235735	No	No	No	No
EGI1	0.332962	-0.00715475	0.262893	Yes	No	No	No
EJM	-0.636495	-0.336616	-0.437948	No	No	No	No
EKVX	0.473222	0.352332	0.240483	No	No	No	No
EM2	-0.571833	-0.464356	-0.490358	No	No	No	No
EMTOKA	0.100243	0.128525	0.1045	No	No	No	No
EN	-0.436115	-0.382288	-0.48246	No	No	No	No
EOL1	-0.613111	-0.414898	-0.444532	No	No	No	No
EPLC272H	0.469834	0.338558	0.5197	No	Yes	No	Yes
ES2	0.73274	0.521951	0.651076	No	No	Yes	Yes
ESO26	-0.392818	-0.239705	-0.318758	No	No	No	No
ESO51	0.27664	-0.0205621	0.206721	No	No	No	No
ESS1	0.615883	0.528893	0.565868	No	No	No	No
ETCC016	-0.0447188	-0.361877	-0.37248	Yes	No	Yes	Yes
EW8	-0.544818	-0.242965	-0.408696	No	No	No	No
EWS502	-0.526306	-0.224629	-0.531946	No	No	No	No
F36P	-0.562066	-0.374907	-0.45628	No	No	No	No
F5	0.222001	0.11932	0.214895	No	No	No	No
FADU	-0.295903	-0.187192	-0.30944	No	No	No	No
FARAGE	-0.627255	-0.238691	-0.315474	No	No	No	No
FLO1	0.108992	0.0710369	-0.188605	No	No	Yes	Yes
FTC133	0.534385	0.494178	0.342587	No	No	No	No
FU97	-0.508043	-0.324934	-0.388851	No	No	No	No
G292CLONEA141B1	0.385078	0.476976	0.0702409	Yes	No	No	No
G402	-0.0299822	-0.298108	-0.30323	No	No	No	No
G415	0.68932	0.488971	0.636189	No	Yes	No	Yes
GAMG	0.44412	0.318284	0.433191	No	Yes	No	Yes
GB1	0.313318	0.475075	0.336096	Yes	Yes	No	Yes
GB2	0.3537	0.0138913	0.290494	No	No	No	No
GCT	0.449145	0.321129	0.442375	Yes	No	No	No
GI1	-0.00456703	0.0883927	-0.362131	No	No	No	No
GIMEN	0.519798	0.123375	0.207354	No	No	No	No
GP5D	-0.603574	-0.469614	-0.371971	No	No	No	No
GSS	-0.395182	-0.456032	-0.431763	No	No	No	No
GSU	-0.455292	-0.385925	-0.281236	No	No	Yes	Yes
H103	0.575198	0.405814	0.39907	No	No	No	No
H157	0.552114	-0.0196754	0.318928	No	No	Yes	Yes
H357	0.493532	0.183262	0.346304	No	No	Yes	Yes
H376	0.654114	0.419895	0.540611	No	No	No	No
H4	0.177178	0.019726	-0.178823	No	No	No	No
H413	0.470438	0.354468	0.398533	Yes	No	Yes	Yes
HA1E	0.552776	0.471016	0.496158	No	No	Yes	Yes
HARA	-0.230548	-0.0833689	-0.084103	No	No	No	No
HB1119	-0.363939	-0.127498	-0.248294	No	No	No	No
HCA1	0.517808	0.372325	0.416234	No	No	No	No
HCC1143	0.426787	0.0766574	0.15707	No	Yes	No	Yes
HCC1187	-0.109645	-0.318804	-0.343726	No	No	No	No
HCC1359	0.629423	0.445346	0.524987	No	No	No	No
HCC1395	0.0474749	0.318134	-0.0814008	No	No	No	No
HCC1419	-0.61966	-0.439749	-0.423533	No	No	No	No
HCC1428	-0.504904	-0.333788	-0.245657	No	No	Yes	Yes
HCC15	0.127454	0.241398	-0.254957	No	No	No	No
HCC1806	0.466114	0.147007	0.291688	No	No	No	No
HCC1937	-0.00429198	-0.00847844	0.0190412	No	Yes	No	Yes
HCC1954	-0.353278	-0.262399	-0.265949	No	No	No	No
HCC202	-0.423424	-0.441934	-0.32765	No	No	No	No
HCC2429	-0.574227	-0.555263	-0.544984	No	No	No	No
HCC2450	0.480102	0.111976	0.315196	No	Yes	No	Yes
HCC2935	-0.384898	-0.43531	-0.214516	No	No	No	No
HCC366	0.565125	0.326227	0.504236	Yes	No	Yes	Yes
HCC38	0.227466	0.206422	0.0288891	No	Yes	No	Yes
HCC44	0.616647	0.29829	0.570668	No	Yes	No	Yes
HCC461	0.536355	0.407199	0.539591	No	Yes	No	Yes
HCC515	0.289931	0.0603781	0.296503	No	No	Yes	Yes
HCC56	-0.495969	-0.456677	-0.39598	No	No	No	No
HCC70	-0.392027	-0.20034	-0.33689	No	No	No	No
HCC78	0.27089	0.144508	0.36508	No	No	No	No
HCC827	0.549302	0.10826	0.574635	No	No	No	No
HCC827GR5	0.0798261	-0.0332655	-0.01112	No	No	No	No
HCC95	0.083531	0.00843361	0.0549984	No	No	No	No
HCS2	-0.0151125	0.0692217	0.0242319	No	No	No	No
HCT116	-0.446271	-0.383997	-0.214656	No	No	No	No
HCT15	-0.446017	-0.272067	-0.260105	No	No	No	No
HDMYZ	0.348522	0.40635	0.279128	No	No	No	No
HEC1	0.403697	0.155114	0.258365	No	No	No	No
HEC116	0.154908	-0.0823525	-0.0147202	No	No	No	No
HEC1B	0.132617	0.277875	-0.0552166	No	No	No	No
HEC251	0.495055	0.0549603	0.18834	No	No	No	No
HEC265	0.444741	0.129362	0.450331	No	No	No	No
HEC50B	0.574188	0.355466	0.4329	No	No	No	No
HEC59	-0.230332	-0.331262	-0.307359	No	Yes	No	Yes
HEC6	-0.136411	-0.212245	-0.0896735	No	No	No	No
HEL	-0.588616	-0.376692	-0.455159	No	No	No	No
HEL9217	-0.658152	-0.45425	-0.454777	No	No	No	No
HEPG2	-0.108725	0.191988	0.0214646	No	No	No	No
HEYA8	0.602662	0.561197	0.659996	No	Yes	No	Yes
HG3	-0.330255	-0.29495	-0.00168965	No	No	No	No
HGC27	-0.472317	-0.212202	-0.412381	No	No	No	No
HHUA	0.362053	-0.0947616	0.229412	No	No	No	No
HKA1	-0.148169	-0.261206	-0.0978531	No	No	No	No
HKBMM	0.547622	0.162819	0.353205	No	No	No	No
HKGZCC	0.224495	-0.234153	-0.0707283	No	No	No	No
HLF	0.552294	0.485309	0.539104	No	No	No	No
HMC18	-0.343812	0.0634602	-0.20295	No	No	No	No
HMY1	-0.393294	-0.335296	-0.446003	No	No	No	No
HO1U1	-0.111627	-0.129159	0.0481746	No	No	No	No
HOKUG	0.139845	-0.265738	-0.0119111	No	No	No	No
HOP62	0.546917	0.333828	0.493346	No	No	No	No
HOTHC	0.489077	0.215487	0.31343	No	No	Yes	Yes
HOUAI	0.347338	-0.145385	0.338423	No	No	No	No
HPAFII	0.384911	-0.12479	0.222854	No	No	No	No
HS294T	0.0240368	0.0586307	-0.221282	No	No	No	No
HS578T	0.75509	0.596571	0.524642	No	No	No	No
HS683	0.366403	0.460842	0.317688	Yes	No	Yes	Yes
HS695T	0.280058	0.338269	-0.10535	No	No	No	No
HS729	0.438209	0.470335	0.29427	Yes	Yes	No	Yes
HS746T	0.164418	0.0786092	0.173378	No	No	No	No
HS766T	0.507894	0.358687	0.258711	No	No	No	No
HS852T	0.160912	0.194395	-0.0355431	Yes	Yes	No	Yes
HS936T	-0.624037	-0.240606	-0.403176	No	No	No	No
HS944T	-0.178003	0.223389	0.0255087	No	Yes	No	Yes
HSC1	0.314948	-0.235222	-0.0279404	No	No	No	No
HSC2	0.561163	0.340874	0.391691	No	No	No	No
HSC3	0.55008	0.342435	0.57587	No	No	Yes	Yes
HSC4	0.440567	0.13464	-0.0286395	No	No	No	No
HSC5	-0.00331636	-0.347331	-0.221977	Yes	No	No	No
HSOS1	-0.209286	-0.0658355	-0.255703	No	Yes	Yes	Yes
HSQ89	-0.432687	-0.235608	-0.350925	No	No	No	No
HSSCH2	-0.271144	0.0414549	-0.183282	No	Yes	No	Yes
HT	-0.711393	-0.461589	-0.481343	No	No	No	No
HT1080	0.584031	0.488755	0.589146	No	Yes	No	Yes
HT115	-0.392013	-0.326297	-0.0879203	No	No	Yes	Yes
HT1197	0.433017	0.160227	0.532607	No	No	Yes	Yes
HT1376	0.134352	-0.0452242	0.0582505	Yes	No	Yes	Yes
HT144	0.194086	0.404041	-0.121669	No	No	No	No
HT144SKINFV1	0.361446	0.356278	0.225377	No	No	No	No
HT144SKINFV2	0.289137	0.300229	0.126359	No	No	No	No
HT144SKINFV3	0.393643	0.193532	0.379011	No	No	No	No
HT29	-0.437492	-0.524356	-0.361463	No	No	Yes	Yes
HT3	0.270374	0.128919	0.401082	No	No	No	No
HT55	-0.455998	-0.261585	-0.143313	No	No	No	No
HTMMT	0.631215	0.462856	0.49693	No	No	No	No
HUCCT1	0.553345	0.466139	0.618855	Yes	No	Yes	Yes
HUH1	0.0665788	0.00419354	0.118272	No	No	No	No
HUH6	0.128169	0.245781	0.00928018	No	No	No	No
HUH7	-0.223524	0.148443	-0.0755297	No	No	No	No
HUNS1	-0.668889	-0.445157	-0.441329	No	No	No	No
HUO9	-0.0571596	0.398997	-0.0721575	No	Yes	No	Yes
HUPT3	0.24436	0.0566765	0.427981	No	Yes	No	Yes
HUPT4	0.129142	-0.123829	0.254403	No	No	Yes	Yes
ICC10	0.539097	0.396481	0.479872	Yes	No	No	No
ICC106	0.235689	-0.302218	0.00768035	No	No	No	No
ICC108	0.520209	0.00437028	0.446495	No	No	No	No
ICC12	0.523043	0.157549	0.514295	Yes	Yes	No	Yes
ICC137	0.015969	0.174222	0.0953714	No	No	No	No
ICC15	0.413962	-0.0998145	0.297446	No	No	No	No
ICC2	0.16204	-0.183814	0.224609	Yes	No	No	No
ICC3	0.36699	-0.1382	-0.141487	No	No	No	No
ICC4	0.265107	0.0692182	0.163893	No	No	No	No
ICC8	0.509342	0.461817	0.521143	Yes	No	No	No
ICC9	0.295377	-0.213399	0.221545	No	No	No	No
IGR1	-0.233629	0.0657192	-0.210171	No	No	No	No
IGR39	0.183917	0.310805	0.205093	Yes	Yes	No	Yes
IGROV1	0.0492105	0.0711013	0.168059	No	No	No	No
IHH4	0.236467	0.384716	0.321817	No	No	No	No
IM95	-0.480666	-0.489605	-0.325678	No	No	Yes	Yes
IMR32	-0.477663	-0.30117	-0.449365	No	No	No	No
INA6	-0.630841	-0.276081	-0.421696	No	No	No	No
IPC298	-0.394034	0.0940725	-0.290843	No	No	No	No
ISHIKAWAHERAKLIO02ER	-0.302936	-0.336476	-0.40665	No	No	No	No
ISTMES2	0.516203	0.332597	0.408342	No	No	No	No
J82	0.780084	0.52206	0.675282	No	Yes	No	Yes
JAR	-0.351327	-0.172149	-0.139887	No	No	No	No
JEG3	-0.130263	-0.0838062	-0.104614	No	No	Yes	Yes
JHESOAD1	0.592337	0.221405	0.45054	Yes	No	No	No
JHH1	0.320121	0.0280065	0.207857	No	No	No	No
JHH2	0.413834	0.399024	0.296636	No	No	No	No
JHH4	0.304782	0.280791	0.298652	No	Yes	No	Yes
JHH5	-0.356355	-0.295511	-0.341484	No	No	No	No
JHH6	0.561939	0.331781	0.451688	No	No	Yes	Yes
JHH7	-0.453191	-0.249552	-0.365964	No	No	No	No
JHOC5	0.375598	0.379106	0.434643	No	No	No	No
JHOM1	0.622135	0.338368	0.226188	No	No	No	No
JHOS2	0.459612	0.439143	0.492707	No	No	Yes	Yes
JHOS4	0.456868	-0.0144121	0.0259197	No	No	Yes	Yes
JHUEM1	-0.0451484	-0.490333	-0.204109	No	No	No	No
JHUEM7	0.367227	0.217496	0.488911	No	No	No	No
JIMT1	0.160466	0.228477	0.384922	Yes	No	No	No
JJN3	-0.547561	-0.193787	-0.413581	No	No	No	No
JL1	0.725067	0.41771	0.528397	No	No	No	No
JM1	-0.643324	-0.507386	-0.471539	No	No	No	No
JMSU1	0.580773	0.379635	0.571449	No	Yes	No	Yes
JMURTK2	-0.221397	-0.18942	-0.35013	No	No	No	No
JOPACA1	0.396073	0.0185489	0.335279	Yes	Yes	No	Yes
JR	-0.32316	0.046995	-0.237691	No	No	No	No
JURKAT	-0.768077	-0.53539	-0.534231	No	No	No	No
JURLMK1	-0.611588	-0.419317	-0.530751	No	No	No	No
JVE015	-0.117581	-0.233491	0.165055	No	No	No	No
JVE127	-0.418663	-0.242814	-0.23612	No	No	No	No
JVE253	0.0941288	-0.169797	0.294803	No	No	Yes	Yes
JVM3	-0.62148	-0.504851	-0.329329	No	No	No	No
K029AX	-0.386715	-0.122454	-0.438677	No	No	No	No
K562	-0.756371	-0.463586	-0.564773	No	No	No	No
KALS1	0.478947	0.486601	0.43619	No	Yes	No	Yes
KARPAS1718	-0.545542	-0.492806	-0.266577	No	No	No	No
KARPAS299	-0.584092	-0.468981	-0.341422	No	No	No	No
KARPAS422	-0.720117	-0.626095	-0.610592	No	No	No	No
KASUMI1	-0.578423	-0.421445	-0.460744	No	No	No	No
KATOIII	-0.525669	-0.274263	-0.198579	No	No	No	No
KCIMOH1	0.302287	-0.091422	0.0750829	No	Yes	No	Yes
KCL22	-0.648196	-0.441828	-0.478226	No	No	No	No
KD	-0.588499	-0.330652	-0.327159	No	No	No	No
KE37	-0.725474	-0.47655	-0.422667	No	No	No	No
KE39	-0.521632	-0.263767	-0.365178	No	No	Yes	Yes
KELLY	-0.542098	-0.349467	-0.442964	No	No	No	No
KIJK	-0.596885	-0.368061	-0.230616	No	No	No	No
KKU100	0.402044	0.112808	0.21985	No	Yes	No	Yes
KKU213	-0.161758	-0.21837	0.0466002	No	No	No	No
KLE	0.407567	0.374718	0.423646	No	No	No	No
KM12	-0.465773	-0.339071	-0.330095	No	No	No	No
KMBC2	-0.162535	-0.468011	-0.163814	No	No	No	No
KMCH1	0.0561622	-0.391094	-0.136178	No	No	Yes	Yes
KML1	-0.525134	-0.321594	-0.247163	No	No	No	No
KMM1	-0.75136	-0.567994	-0.479968	No	No	No	No
KMRC1	0.49507	0.4876	0.470469	No	No	No	No
KMRC2	0.65435	0.585619	0.516268	No	No	No	No
KMRC20	0.335999	0.379458	0.125221	No	No	No	No
KMRC3	0.725657	0.328921	0.446351	No	Yes	No	Yes
KMS11	-0.660713	-0.357728	-0.444997	No	No	No	No
KMS26	-0.768325	-0.461703	-0.450786	No	No	No	No
KMS27	-0.613372	-0.194631	-0.38428	No	No	No	No
KMS34	-0.685358	-0.215241	-0.440405	No	No	No	No
KNS42	-0.0629301	-0.0156167	-0.355053	No	No	No	No
KNS60	0.460729	0.500284	0.360356	No	No	No	No
KNS62	0.443787	0.39894	0.417382	No	Yes	No	Yes
KNS81	0.656482	0.553398	0.539698	No	No	No	No
KON	0.397665	0.403353	0.368498	No	No	No	No
KOSC2	0.451287	0.223704	0.425656	No	No	Yes	Yes
KP2	0.0808715	0.0386382	0.0442769	No	No	Yes	Yes
KP3	0.490549	-0.164223	0.186299	Yes	No	No	No
KP363T	0.346672	0.127223	0.409378	No	Yes	No	Yes
KP4	-0.347768	-0.240506	-0.278785	No	No	No	No
KPL1	-0.598082	-0.480175	-0.405309	No	No	No	No
KPNYN	-0.492339	-0.324653	-0.535995	No	No	No	No
KU1919	0.148898	0.0997333	0.315439	No	Yes	No	Yes
KU812	-0.714177	-0.461966	-0.581703	No	No	No	No
KURAMOCHI	0.429135	0.0132361	-0.132567	No	No	No	No
KYM1	-0.507769	-0.507701	-0.441767	No	No	No	No
KYO1	-0.459114	-0.302345	-0.449072	No	No	No	No
KYSE140	-0.14573	0.0813942	-0.13066	No	No	No	No
KYSE150	0.307339	0.0182893	0.125172	No	No	No	No
KYSE180	0.41725	0.136123	0.234457	No	No	No	No
KYSE270	0.374313	0.121214	0.179028	No	No	No	No
KYSE30	0.432972	-0.121004	-0.0841916	No	Yes	No	Yes
KYSE410	0.336922	0.302143	0.282391	No	No	No	No
KYSE450	0.113335	-0.480089	-0.283728	No	No	No	No
KYSE510	0.308921	-0.13561	-0.0721347	No	No	Yes	Yes
KYSE520	0.5049	0.406402	0.462572	No	No	No	No
KYSE70	0.0290246	-0.342519	-0.286862	No	No	No	No
L1236	-0.695434	-0.539726	-0.457707	No	No	No	No
L33	0.00276459	-0.166416	-0.298781	No	No	No	No
L363	-0.693473	-0.534981	-0.553309	No	No	No	No
L428	-0.685111	-0.304375	-0.406313	No	No	No	No
LAN2	-0.586169	-0.420908	-0.506635	No	No	No	No
LCAM1	0.395923	0.27523	0.220803	No	Yes	No	Yes
LCLC103H	0.414179	0.264613	0.449483	Yes	Yes	No	Yes
LCLC97TM1	-0.295998	-0.369581	-0.198346	No	No	No	No
LI7	-0.119506	-0.017878	-0.188801	No	Yes	No	Yes
LK2	-0.408758	-0.15807	-0.356978	No	No	No	No
LMSU	0.595422	0.59341	0.523182	No	No	Yes	Yes
LN18	0.192903	0.0455344	-0.0300937	No	No	No	No
LN229	0.399358	0.324099	0.10891	No	Yes	No	Yes
LN235	-0.147627	0.490453	-0.140206	No	No	No	No
LN319	-0.268468	0.191675	-0.207849	No	Yes	No	Yes
LN340	-0.279914	0.267612	-0.225212	No	No	No	No
LN382	0.171936	0.425134	-0.0338167	No	No	No	No
LN428	0.116445	0.141587	0.143512	No	No	No	No
LN443	0.176419	0.395532	0.113593	Yes	No	No	No
LN464	-0.405519	0.285089	-0.390053	No	No	No	No
LNCAPCLONEFGC	-0.715639	-0.595467	-0.530574	No	No	No	No
LNZ308	0.156592	0.378252	0.045572	Yes	No	No	No
LO68	0.496562	0.333132	0.455086	Yes	Yes	Yes	Yes
LOUNH91	0.682492	0.423302	0.542234	Yes	No	Yes	Yes
LOVO	-0.247429	-0.31706	-0.170564	No	No	No	No
LP1	-0.656754	-0.542488	-0.510093	No	No	No	No
LPS141	0.37305	0.452805	0.287891	No	No	No	No
LPS27	0.640627	0.464844	0.509616	No	No	No	No
LPS510	0.564376	0.447312	0.262576	No	Yes	No	Yes
LPS6	0.593706	0.422901	0.504585	No	No	No	No
LPS853	-0.0810947	0.278644	0.152057	No	No	No	No
LS	-0.467927	-0.175359	-0.468861	No	No	No	No
LS1034	-0.575655	-0.510468	-0.290336	No	No	Yes	Yes
LS123	0.444537	0.332697	0.544583	No	No	No	No
LS180	-0.522192	-0.432598	-0.387007	No	No	No	No
LS411N	-0.512744	-0.3729	-0.437638	No	No	No	No
LS513	-0.500371	-0.484348	-0.315054	No	No	Yes	Yes
LU134A	-0.657326	-0.465297	-0.416858	No	No	No	No
LU135	-0.624854	-0.310793	-0.396717	Yes	No	No	No
LU165	-0.684675	-0.497791	-0.472667	No	No	Yes	Yes
LU65	-0.331751	-0.0623321	-0.340516	No	No	No	No
LU99	0.58094	0.323763	0.487954	No	Yes	No	Yes
LUDLU1	-0.283597	-0.370017	-0.264232	No	Yes	No	Yes
LXF289	0.558377	0.180143	0.322262	Yes	Yes	No	Yes
M040416	-0.159946	-0.115208	-0.349344	No	No	No	No
M059K	0.73785	0.5776	0.606001	No	No	Yes	Yes
M07E	-0.721619	-0.496891	-0.587775	No	No	No	No
M140325	0.394726	0.315731	0.221056	No	Yes	No	Yes
MAC2A	-0.462152	-0.323487	-0.149028	No	No	No	No
MALME3M	-0.326455	-0.158202	-0.45879	No	No	No	No
MAPACHS77	-0.0294453	-0.242185	0.149411	Yes	Yes	No	Yes
MAVER1	-0.631624	-0.546165	-0.358326	No	No	No	No
MB1	-0.119677	0.0968857	0.0516645	No	Yes	No	Yes
MCAS	0.395367	0.359988	0.483254	Yes	No	No	No
MCC13	0.634806	0.455578	0.488737	No	No	No	No
MCC142	0.379027	0.232014	0.444558	No	No	No	No
MCC26	0.435941	0.450388	0.465163	No	No	Yes	Yes
MCF7	-0.623959	-0.529626	-0.435884	No	No	No	No
MDAMB157	0.114967	0.0574776	-0.178762	No	No	No	No
MDAMB231	0.6543	0.353633	0.513303	No	No	No	No
MDAMB361	-0.366187	-0.432941	-0.0594701	No	No	No	No
MDAMB415	-0.144341	-0.341222	-0.147967	No	No	No	No
MDAMB435S	-0.14347	-0.0498239	-0.253672	No	No	No	No
MDAMB436	-0.100294	-0.0751769	0.0589129	No	No	No	No
MDAMB453	-0.465289	-0.483961	-0.453738	No	No	No	No
MDAMB468	0.295436	-0.107996	-0.0391505	Yes	No	No	No
MDST8	0.485421	0.38721	0.43491	No	No	Yes	Yes
MEC1	-0.701575	-0.361062	-0.400047	No	No	No	No
MEL202	-0.431246	0.127467	-0.352679	No	No	No	No
MEL270	-0.12363	-0.296595	-0.295029	No	No	No	No
MEL285	0.638825	0.341711	0.46891	Yes	Yes	No	Yes
MEL290	0.654839	0.554491	0.554179	Yes	Yes	No	Yes
MELHO	-0.466214	-0.0643903	-0.407081	No	No	No	No
MELJUSO	-0.0750419	0.224247	0.0250399	Yes	Yes	No	Yes
MERO14	0.722321	0.310885	0.486497	Yes	No	No	No
MERO25	0.664153	0.447428	0.519156	No	No	No	No
MERO41	0.629808	0.56969	0.595434	No	Yes	No	Yes
MERO48A	0.566625	0.550807	0.546132	No	No	Yes	Yes
MERO82	0.60815	0.597356	0.646511	No	No	Yes	Yes
MERO83	0.710107	0.209798	0.496579	Yes	No	No	No
MERO95	0.637319	0.34607	0.499491	Yes	Yes	Yes	Yes
MESOV	0.366248	0.169065	0.378376	No	Yes	No	Yes
MFE280	-0.449259	-0.29976	-0.361702	No	Yes	No	Yes
MFE296	-0.495516	-0.425504	-0.586227	No	No	No	No
MFE319	0.238437	-0.072571	0.216124	No	No	Yes	Yes
MFM223	-0.535703	-0.36821	-0.344369	No	No	No	No
MG63	0.488127	0.605679	0.48647	No	No	No	No
MHHES1	-0.103638	-0.116693	-0.393842	No	No	No	No
MHHNB11	-0.470277	-0.278028	-0.341004	No	No	No	No
MIAPACA2	-0.218833	0.0550594	-0.202454	No	No	No	No
MJ	-0.783979	-0.429175	-0.416895	No	No	No	No
MKN45	-0.488479	-0.497746	-0.384088	No	No	No	No
MKN74	0.381989	-0.16696	0.294244	No	No	No	No
MM127	0.612741	0.678948	0.581296	Yes	Yes	No	Yes
MM160113	-0.237737	-6.19e-06	-0.279866	No	No	No	No
MM1S	-0.62284	-0.237391	-0.358484	No	No	No	No
MM253	-0.475489	-0.46164	-0.511881	No	No	No	No
MM370	-0.31671	0.0455968	-0.296365	No	No	No	No
MM383	0.325857	0.460559	0.0944008	No	Yes	No	Yes
MM386	-0.0296197	-0.0879053	0.0139425	No	No	No	No
MM426	-0.405115	-0.171919	-0.231295	No	No	No	No
MM485	0.186551	0.0917976	-0.120128	No	No	No	No
MMAC	-0.397812	-0.1353	-0.34261	No	No	No	No
MOLM13	-0.620185	-0.318958	-0.469301	No	No	No	No
MOLM14	-0.344489	-0.21996	-0.238192	No	No	No	No
MON	-0.255036	-0.300451	-0.382877	No	No	No	No
MONOMAC1	-0.597877	-0.359209	-0.399088	No	No	No	No
MORCPR	-0.432452	-0.239824	-0.202222	No	No	No	No
MPNST724	0.216328	0.427602	0.242112	Yes	No	No	No
MPP89	0.582656	0.511951	0.547717	No	Yes	Yes	Yes
MS751	0.281074	0.0674886	0.107751	No	No	No	No
MSTO211H	0.456063	0.350002	0.508273	Yes	No	Yes	Yes
MUTZ8	-0.251449	-0.214041	-0.192671	No	No	No	No
MV411	-0.586003	-0.421304	-0.431592	No	No	No	No
MYLA	-0.379439	-0.465894	-0.0380189	No	No	No	No
NALM16	-0.519454	-0.353731	-0.462138	No	No	No	No
NALM6	-0.684961	-0.526211	-0.451321	No	No	No	No
NAMALWA	-0.689609	-0.562264	-0.466776	No	No	No	No
NB1	-0.548741	-0.302037	-0.542221	No	No	No	No
NB1643	-0.481448	-0.085501	-0.314323	No	No	No	No
NB4	-0.678194	-0.403429	-0.494064	No	No	No	No
NCCLMS1C1	0.521731	0.562211	0.406504	No	Yes	No	Yes
NCCMPNST1C1	0.346946	0.200606	0.46676	No	No	No	No
NCCMPNST2C1	0.304418	0.33867	0.406689	No	Yes	No	Yes
NCIH1048	-0.31402	-0.326544	-0.413464	No	No	No	No
NCIH1092	-0.644447	-0.485652	-0.459396	No	No	No	No
NCIH1155	-0.789543	-0.588228	-0.642702	No	No	No	No
NCIH1299	0.184984	0.33747	0.363234	No	No	No	No
NCIH1355	0.499602	0.134168	0.0709566	No	Yes	No	Yes
NCIH1373	0.358089	0.259488	0.177671	No	No	No	No
NCIH1437	-0.237541	-0.114372	-0.259346	No	No	No	No
NCIH1568	0.28726	-0.131692	-0.0584168	No	No	Yes	Yes
NCIH1573	-0.323814	-0.409931	-0.459147	No	No	No	No
NCIH157DM	-0.127446	-0.215547	-0.0687686	No	Yes	No	Yes
NCIH1581	-0.563984	-0.514592	-0.552933	No	No	No	No
NCIH1648	0.136221	-0.307103	-0.0479378	No	No	No	No
NCIH1650	0.306509	0.117233	0.337458	Yes	No	No	No
NCIH1666	0.264925	-0.260327	0.107387	No	No	No	No
NCIH1693	0.457215	-0.0297934	0.427578	Yes	No	Yes	Yes
NCIH1694	-0.690413	-0.457184	-0.53115	No	No	No	No
NCIH1703	0.134999	0.145023	0.0685806	No	No	No	No
NCIH1755	0.548367	0.213319	0.313455	No	No	No	No
NCIH1792	0.0398186	-0.0944939	0.0787097	No	Yes	No	Yes
NCIH1793	0.459726	0.0055563	0.122863	No	No	No	No
NCIH1836	-0.65559	-0.547383	-0.574887	No	No	No	No
NCIH1869	0.181467	-0.0218044	0.360789	No	No	Yes	Yes
NCIH1915	0.0478263	0.20658	0.323997	No	Yes	No	Yes
NCIH1944	-0.299596	-0.0211216	-0.140953	No	No	No	No
NCIH1975	-0.253442	0.0203242	0.0650209	No	No	No	No
NCIH2004RT	0.050423	0.15848	-0.166182	No	No	No	No
NCIH2009	-0.163828	-0.127781	0.108338	No	No	No	No
NCIH2023	0.310992	0.380694	0.199538	No	No	No	No
NCIH2030	0.486091	0.3786	0.184335	Yes	Yes	Yes	Yes
NCIH2052	0.48439	0.478824	0.610947	No	No	Yes	Yes
NCIH2087	-0.12486	-0.188515	-0.110979	No	No	No	No
NCIH209	-0.727937	-0.536192	-0.531123	No	No	No	No
NCIH211	-0.564259	-0.481324	-0.553223	No	No	No	No
NCIH2110	-0.10598	-0.269941	-0.0767299	No	No	No	No
NCIH2122	-0.106834	-0.313673	-0.0943848	No	No	No	No
NCIH2126	-0.280793	-0.424136	-0.381142	No	No	No	No
NCIH2170	-0.439988	-0.430218	-0.282782	No	No	No	No
NCIH2171	-0.617382	-0.469199	-0.48018	No	No	No	No
NCIH2172	0.479139	0.332159	0.0928049	Yes	No	No	No
NCIH226	0.737247	0.59871	0.735645	No	No	Yes	Yes
NCIH2286	0.601334	0.304135	0.40289	No	No	No	No
NCIH2291	0.469377	0.159264	0.437402	No	Yes	No	Yes
NCIH23	0.434119	0.151343	0.334065	No	No	No	No
NCIH2452	0.619232	0.384295	0.447736	No	Yes	No	Yes
NCIH28	0.363507	0.29902	0.0112834	No	No	No	No
NCIH2882	0.597759	0.388997	0.328849	No	Yes	No	Yes
NCIH2887	-0.184662	0.0954976	0.244442	No	Yes	No	Yes
NCIH292	0.698208	0.391611	0.55793	No	No	Yes	Yes
NCIH3122	-0.341267	-0.356483	-0.097405	No	No	No	No
NCIH322	0.274635	-0.0342509	0.241776	No	No	No	No
NCIH358	-0.295628	-0.26625	-0.280132	No	No	No	No
NCIH441	-0.228466	-0.153439	-0.0661327	No	No	No	No
NCIH446	-0.483198	-0.100511	-0.44017	No	Yes	No	Yes
NCIH460	0.197749	0.221398	-0.0415598	No	No	No	No
NCIH510	-0.68565	-0.576919	-0.572434	No	No	No	No
NCIH520	-0.429023	-0.127109	-0.529606	No	No	No	No
NCIH522	-0.369384	-0.352132	-0.491931	No	No	No	No
NCIH526	-0.798879	-0.5974	-0.560068	No	No	No	No
NCIH647	0.514484	0.281036	0.399188	No	No	No	No
NCIH650	-0.154584	-0.376155	-0.0240757	No	Yes	No	Yes
NCIH661	0.200841	0.112609	0.0666308	No	No	Yes	Yes
NCIH716	-0.672272	-0.469754	-0.50742	No	No	No	No
NCIH727	-0.486785	-0.510403	-0.310554	No	No	No	No
NCIH747	0.115189	-0.162722	0.299169	Yes	No	Yes	Yes
NCIH82	-0.60014	-0.406381	-0.406489	No	No	No	No
NCIH838	0.206035	0.40027	0.241529	No	No	No	No
NCIH841	-0.303853	-0.182847	-0.405252	No	No	Yes	Yes
NCIN87	-0.392033	-0.377708	-0.314249	No	No	No	No
NCO2	-0.664862	-0.425179	-0.496893	No	No	No	No
NGP	-0.422027	-0.271281	-0.351537	No	No	No	No
NH12	-0.122566	-0.0679125	-0.254404	No	No	No	No
NIHOVCAR3	0.24486	-0.30804	0.0503716	No	Yes	No	Yes
NMB	-0.638542	-0.204675	-0.498905	No	No	No	No
NMCG1	0.613915	0.53267	0.522809	No	Yes	No	Yes
NO10	0.120042	0.343354	0.24778	No	No	No	No
NO36	0.643775	0.440574	0.407452	No	No	No	No
NOMO1	-0.611451	-0.424052	-0.396599	No	No	No	No
NOS1	0.155008	0.261939	-0.140489	No	No	No	No
NOZ	0.349495	0.0706011	0.267601	Yes	Yes	No	Yes
NP2	0.0716303	0.40428	0.208066	No	No	No	No
NP3	0.296026	0.242043	0.0972575	No	No	No	No
NP5	-0.196001	0.174681	-0.353146	No	No	No	No
NP8	0.368427	0.35591	0.410737	No	No	No	No
NTERA2CLD1	0.328222	0.140758	0.316623	Yes	No	No	No
NUGC3	0.425564	0.0460818	0.475343	No	No	No	No
NZM3	-0.337503	-0.0644281	-0.331896	No	No	No	No
NZM42	-0.297343	-0.162556	-0.312082	No	Yes	No	Yes
NZM7	-0.242306	-0.00424566	-0.397747	No	No	No	No
NZOV9	-0.716614	-0.417309	-0.480659	No	No	No	No
OACM51	-0.229502	0.0573917	-0.352197	No	No	No	No
OAW42	0.307693	0.338255	0.101517	No	Yes	No	Yes
OC314	0.315552	0.00949106	0.0178633	No	No	No	No
OC316	0.397156	0.115624	-0.00360222	No	No	No	No
OCIAML2	-0.561142	-0.31529	-0.423838	No	No	No	No
OCIAML3	-0.386821	-0.206594	-0.260544	No	No	No	No
OCIC4P	0.306269	0.220011	0.239088	No	No	No	No
OCILY18	-0.251019	-0.449184	-0.0148127	No	No	No	No
OCILY19	-0.611085	-0.436683	-0.389879	No	No	No	No
OCIM2	-0.561106	-0.328285	-0.43543	No	No	No	No
OCIMY5	-0.404616	-0.385139	-0.0846989	No	No	No	No
OCIMY7	-0.481321	-0.172944	-0.298936	No	No	No	No
OCIP5X	0.411317	0.226266	0.423547	No	No	No	No
OCUG1	0.292301	0.0992944	0.0980418	No	No	No	No
OCUM1	-0.499641	-0.499682	-0.364252	No	No	No	No
OE21	0.376933	0.470174	0.480773	No	Yes	No	Yes
OE33	0.284354	-0.189079	0.279686	Yes	No	No	No
OMM25	0.00947562	0.231225	0.00746615	No	No	No	No
ONCODG1	0.241345	-0.0799017	0.127569	No	Yes	No	Yes
ONDA7	0.397	0.255562	0.237557	No	No	No	No
ONDA8	0.129341	0.380804	0.234903	No	No	No	No
ONDA9	0.184158	0.285714	0.193488	No	Yes	No	Yes
ONE58	0.580021	0.529782	0.604238	Yes	Yes	Yes	Yes
ONS76	0.0794578	0.0446976	-0.0887361	No	Yes	No	Yes
OPM2	-0.64535	-0.550638	-0.475063	No	No	No	No
OS252	0.36953	0.480312	0.313536	No	No	No	No
OSC19	0.463037	-0.0851687	0.466366	No	Yes	Yes	Yes
OSC20	0.669481	0.418412	0.523833	Yes	No	Yes	Yes
OSRC2	0.625045	0.380177	0.488353	No	No	No	No
OUMS23	-0.260375	-0.273182	-0.239448	No	No	Yes	Yes
OV7	0.695689	0.614468	0.624245	Yes	No	No	No
OV90	0.142824	0.119161	-0.160921	No	No	Yes	Yes
OVCAR5	0.413289	0.380498	0.35582	No	No	No	No
OVCAR8	0.6898	0.485129	0.61934	No	No	Yes	Yes
OVISE	0.31091	-0.0897782	0.2114	No	Yes	No	Yes
OVK18	-0.589808	-0.523764	-0.54607	No	No	No	No
OVMANA	0.439578	0.258364	0.471099	No	No	No	No
OVTOKO	0.663346	0.541668	0.546913	No	Yes	No	Yes
P2URK562	-0.626371	-0.33655	-0.454362	No	No	No	No
P30OHK	-0.613473	-0.375892	-0.382204	No	No	No	No
P31FUJ	-0.554393	-0.465567	-0.474081	No	No	No	No
P4E6	0.271655	0.132874	0.387147	Yes	No	No	No
PA1	-0.378569	-0.161222	-0.32342	No	No	Yes	Yes
PACADD119	-0.071428	0.067634	-0.036364	No	No	No	No
PACADD137	-0.343787	-0.129673	-0.112817	No	No	No	No
PACADD161	0.457218	0.253226	0.422509	No	No	No	No
PACADD165	0.240209	0.323133	0.269669	No	No	Yes	Yes
PACADD188	0.314288	0.162047	0.16045	No	Yes	No	Yes
PANC0203	0.263874	0.163968	0.358592	No	Yes	No	Yes
PANC0327	0.607892	0.47259	0.623328	No	No	No	No
PANC0403	0.416566	0.288288	0.425176	Yes	No	Yes	Yes
PANC0504	0.0902513	-0.342687	-0.131059	No	No	No	No
PANC0813	0.012669	-0.164133	0.323771	No	Yes	No	Yes
PANC1	0.308742	0.184228	0.0691492	No	No	No	No
PANC1005	0.158742	-0.0975098	0.347089	No	No	No	No
PATU8902	0.0338521	-0.105754	0.320875	Yes	No	No	No
PATU8988S	-0.443642	-0.310725	-0.2674	No	No	No	No
PATU8988T	0.513085	0.32295	0.422549	No	No	No	No
PC14	0.311305	0.172477	0.216925	Yes	Yes	No	Yes
PC3	0.222061	0.457433	0.492023	No	Yes	No	Yes
PEA1	0.319312	0.349134	0.275491	No	No	No	No
PECAPJ15	0.392929	0.0752293	0.288734	No	Yes	No	Yes
PECAPJ34CLONEC12	0.388209	0.284529	0.408617	No	Yes	No	Yes
PECAPJ41CLONED2	0.697048	0.586625	0.642985	No	No	No	No
PECAPJ49	0.502978	0.334063	0.433439	Yes	No	No	No
PEO1	0.475577	0.341228	0.456938	No	Yes	Yes	Yes
PEO4	0.449105	0.299892	0.283441	No	No	Yes	Yes
PF382	-0.689705	-0.378655	-0.456541	No	No	No	No
PFSK1	-0.239715	0.289468	-0.054818	No	No	No	No
PGA1	-0.517679	-0.325119	-0.138825	No	No	No	No
PK1	0.408297	0.276641	0.438572	No	No	No	No
PK45H	0.379144	0.479141	0.437083	No	Yes	No	Yes
PK8	-0.213196	-0.219775	-0.017883	No	No	No	No
PLCPRF5	-0.14991	-0.0575542	-0.179696	No	No	No	No
PSN1	0.141892	-0.286694	0.00609267	No	Yes	No	Yes
PSS008	-0.24445	0.207309	-0.252718	No	No	No	No
PSS131R	0.357418	0.39056	0.447362	Yes	Yes	No	Yes
RAJI	-0.641121	-0.403693	-0.427635	No	No	No	No
RBE	0.447683	0.537587	0.435292	No	Yes	No	Yes
RCC10RGB	0.721489	0.384958	0.564851	No	No	No	No
RCHACV	-0.568343	-0.328047	-0.351904	No	No	No	No
RCM1	-0.147101	-0.236607	-0.030199	No	No	Yes	Yes
RD	0.0654413	0.00334608	-0.127194	No	No	No	No
RDES	-0.560954	-0.545589	-0.55863	No	No	No	No
REH	-0.750579	-0.518201	-0.455631	No	No	No	No
RERFGC1B	-0.117152	-0.403338	-0.30817	No	No	Yes	Yes
RERFLCAD1	0.235676	-0.182397	-0.128577	No	No	No	No
RERFLCAD2	0.687549	0.284007	0.610541	Yes	No	Yes	Yes
RERFLCAI	0.583462	0.604184	0.619399	No	No	Yes	Yes
RERFLCSQ1	0.489328	0.456507	0.467463	No	No	No	No
RH28	-0.517189	-0.40517	-0.416302	No	No	No	No
RH30	0.437162	0.316569	0.365935	No	No	No	No
RH4	-0.534233	-0.21365	-0.292362	No	No	No	No
RHJT	-0.211466	-0.206181	-0.217126	No	No	No	No
RI1	-0.622124	-0.505916	-0.445053	No	No	No	No
RKN	0.232471	0.381223	0.407059	No	No	No	No
RKO	-0.409737	-0.296503	-0.130726	No	No	No	No
RL	-0.694914	-0.496461	-0.474862	No	No	No	No
RL952	0.505644	-0.0083329	-0.00295725	No	No	Yes	Yes
RMGI	0.24489	-0.197663	0.215922	No	Yes	No	Yes
RMSYM	0.0588051	0.244676	-0.173754	No	No	No	No
RMUGS	0.218701	-0.0818057	0.176707	No	No	No	No
RPE1SS119	0.601526	0.608219	0.453827	No	Yes	No	Yes
RPE1SS48	0.648714	0.600128	0.536445	No	No	No	No
RPE1SS51	0.624943	0.600899	0.654427	No	Yes	No	Yes
RPE1SS6	0.647108	0.571767	0.48673	Yes	Yes	Yes	Yes
RPE1SS77	0.659825	0.486316	0.530549	Yes	Yes	No	Yes
RPMI2650	0.229907	-0.167059	0.024122	No	No	No	No
RPMI7951	0.336348	0.122925	-0.271613	No	No	No	No
RPMI8226	-0.509526	-0.294443	-0.358786	No	No	No	No
RT112	-0.123582	-0.184461	-0.337614	No	No	No	No
RT11284	-0.155136	-0.0500596	-0.232118	No	No	No	No
RVH421	-0.269188	-0.00684479	-0.375075	No	No	No	No
RVH421SKINFV1	0.608137	0.470108	0.48186	Yes	No	No	No
S117	0.606038	0.473119	0.537383	No	No	No	No
S462	0.255736	0.0869587	-0.0351417	No	No	No	No
SAOS2	0.453788	0.411481	0.328898	No	Yes	No	Yes
SAS	0.578969	0.408706	0.505167	No	No	Yes	Yes
SAT	0.223588	-0.0711231	0.157199	No	No	No	No
SCABER	0.654316	0.488155	0.639673	No	No	Yes	Yes
SCC25	0.603768	0.42551	0.590112	No	No	No	No
SCC4	0.595001	0.323813	0.440447	No	No	No	No
SCC9	0.468378	0.247907	0.405947	Yes	No	Yes	Yes
SCCOHT1	-0.406844	-0.296991	-0.372944	No	No	No	No
SCLC22H	-0.696361	-0.525179	-0.480766	No	No	No	No
SCMCRM2	-0.315248	-0.285107	-0.290401	No	No	No	No
SCS214	0.133543	-0.0363325	-0.419471	No	No	Yes	Yes
SEKI	-0.179558	0.13375	-0.302048	No	No	No	No
SEM	-0.69719	-0.334894	-0.466411	No	No	No	No
SEMK2	-0.686569	-0.309942	-0.417268	No	No	No	No
SET2	-0.685582	-0.504014	-0.553739	No	No	No	No
SF126	0.434474	0.537053	0.508123	No	No	No	No
SF172	0.689228	0.432457	0.575897	No	No	No	No
SF268	0.587288	0.653607	0.628019	No	No	No	No
SF295	0.151164	0.323247	0.205967	No	No	No	No
SF539	0.47567	0.575551	0.279017	No	Yes	No	Yes
SF767	0.00313931	-0.0423927	-0.0297565	No	No	Yes	Yes
SG231	0.420606	0.00529072	-0.0102953	No	No	No	No
SH10TC	0.448488	0.358605	0.478855	No	No	No	No
SH4	-0.303252	0.0852663	-0.365077	No	Yes	No	Yes
SHI1	-0.534905	-0.316573	-0.374594	No	No	No	No
SHMAC4	0.447919	-0.169578	0.40884	Yes	No	Yes	Yes
SHMAC5	0.536871	0.121501	0.340649	No	No	No	No
SHP77	-0.717565	-0.500835	-0.539124	No	No	No	No
SHSY5Y	-0.586865	-0.281083	-0.432021	No	No	No	No
SIHA	0.244448	0.144986	0.0562389	No	No	No	No
SIMA	-0.539694	-0.450148	-0.467714	No	No	No	No
SISO	0.0723235	0.164418	0.00742973	No	No	Yes	Yes
SJSA1	0.608739	0.560636	0.467423	No	Yes	No	Yes
SKBR3	-0.26318	-0.258881	-0.0932745	Yes	No	Yes	Yes
SKGI	0.436185	0.489637	0.408636	No	No	No	No
SKGII	0.636307	0.569223	0.692771	Yes	No	Yes	Yes
SKGIIIA	0.321669	0.150758	0.100539	No	No	Yes	Yes
SKGT2	-0.0192984	-0.225776	0.210626	No	No	No	No
SKGT4	0.271171	0.0787032	0.285825	No	Yes	No	Yes
SKHEP1	0.722578	0.587337	0.670392	Yes	No	Yes	Yes
SKLMS1	0.372346	0.448641	0.32046	No	No	No	No
SKMEL19	-0.474828	-0.189723	-0.356307	No	No	No	No
SKMEL2	0.137825	0.317119	0.212104	No	No	No	No
SKMEL24	0.456579	0.53488	0.243877	No	No	No	No
SKMEL30	-0.188234	0.0948077	-0.340602	No	No	No	No
SKMES1	0.268995	0.249312	0.109632	No	Yes	No	Yes
SKMM2	-0.663471	-0.503081	-0.543347	No	No	No	No
SKN	0.653499	0.597967	0.597734	No	No	No	No
SKNAS	-0.263997	-0.235498	-0.41067	No	No	No	No
SKNBE2	-0.438236	-0.313188	-0.49494	No	No	No	No
SKNDZ	-0.569164	-0.386197	-0.491097	No	No	No	No
SKNEP1	-0.467332	-0.379207	-0.432134	No	No	No	No
SKNFI	-0.633172	-0.462503	-0.559729	No	No	No	No
SKNMC	-0.402142	-0.304543	-0.460565	No	No	No	No
SKNMM	-0.226491	-0.207758	-0.278547	No	No	No	No
SKNO1	-0.588519	-0.349467	-0.498996	No	No	No	No
SKNSH	0.473548	0.240627	0.149425	No	No	No	No
SKOV3	0.294264	0.229751	0.187605	No	No	No	No
SKPNDW	-0.582357	-0.373963	-0.459626	No	No	No	No
SKRC20	0.599165	0.389767	0.434736	No	No	No	No
SKRC31	0.488686	0.461064	0.450564	No	No	No	No
SKUT1	0.0294667	-0.0310591	-0.212165	No	No	No	No
SLR20	0.262676	0.265139	0.202107	No	No	No	No
SLR24	0.724808	0.626339	0.615182	No	No	No	No
SLR26	0.395914	0.420612	0.0602539	No	No	No	No
SLVL	-0.605239	-0.327325	-0.404385	No	No	No	No
SMSCTR	-0.142867	0.136784	-0.123395	No	No	No	No
SMZ1	-0.690111	-0.371785	-0.431606	No	No	No	No
SNB75	0.297482	0.507075	0.19483	No	Yes	No	Yes
SNGM	0.202886	-0.139868	0.0339625	No	No	No	No
SNU1	-0.110649	-0.143532	-0.435628	No	No	Yes	Yes
SNU1033	0.27085	0.0897266	0.37477	No	No	No	No
SNU1041	0.616313	0.076109	0.357806	No	No	No	No
SNU1066	0.485915	0.0900012	0.317739	No	No	No	No
SNU1076	0.508854	0.0881408	0.283319	No	No	Yes	Yes
SNU1077	0.633624	0.434545	0.459125	No	Yes	No	Yes
SNU1079	0.630847	0.345847	0.443539	No	No	No	No
SNU1105	0.605785	0.585039	0.447718	No	No	Yes	Yes
SNU1196	0.158012	-0.11712	0.218274	No	No	No	No
SNU1327	0.145148	-0.144048	0.033098	No	No	No	No
SNU1544	-0.403969	-0.475486	-0.168746	No	No	Yes	Yes
SNU16	-0.732832	-0.550746	-0.411744	No	No	Yes	Yes
SNU182	0.540895	0.44437	0.505749	No	Yes	Yes	Yes
SNU201	0.346745	0.248429	-0.095981	No	No	No	No
SNU213	0.518727	0.143373	0.404328	Yes	No	Yes	Yes
SNU216	0.607217	-0.111474	0.243448	No	No	No	No
SNU2535	0.068294	-0.189144	0.0653876	No	No	No	No
SNU308	-0.146464	-0.372976	-0.0867298	No	Yes	Yes	Yes
SNU349	0.665427	0.534005	0.547547	No	Yes	No	Yes
SNU387	0.445559	0.558629	0.326904	Yes	No	No	No
SNU398	-0.509766	-0.356246	-0.469917	No	No	No	No
SNU410	0.599799	0.418606	0.451451	Yes	Yes	No	Yes
SNU423	0.605151	0.477472	0.582058	No	Yes	No	Yes
SNU449	0.387536	0.334503	0.227531	No	Yes	No	Yes
SNU46	0.318478	0.0315263	0.375523	No	No	Yes	Yes
SNU475	0.484499	0.309395	0.00656953	No	No	No	No
SNU478	0.153719	-0.171612	0.293735	No	No	Yes	Yes
SNU5	-0.205602	-0.426887	-0.230632	No	No	No	No
SNU503	-0.499563	-0.436858	-0.449685	No	No	No	No
SNU601	-0.477991	-0.21842	-0.176885	No	No	No	No
SNU61	-0.107871	-0.0443497	0.184837	No	No	Yes	Yes
SNU620	-0.596866	-0.452849	-0.401441	No	No	No	No
SNU626	0.204747	0.307898	-0.0747295	No	No	No	No
SNU638	-0.459389	-0.245701	-0.21738	No	No	No	No
SNU668	0.246081	0.302847	-0.103493	No	Yes	No	Yes
SNU685	0.536569	0.342378	0.320695	No	No	No	No
SNU719	-0.503771	-0.457824	-0.367745	No	No	No	No
SNU738	0.584792	0.480532	0.4941	Yes	No	No	No
SNU739	-0.0268684	0.250336	-0.135412	No	No	No	No
SNU761	0.464415	0.417061	0.422013	Yes	Yes	No	Yes
SNU8	0.523549	0.313616	0.566039	Yes	Yes	Yes	Yes
SNU81	-0.67378	-0.617006	-0.547112	No	No	Yes	Yes
SNU840	0.678633	0.479058	0.514998	No	Yes	No	Yes
SNU869	0.215976	-0.168838	0.0510193	No	No	No	No
SNU886	0.409298	0.457454	0.298903	No	Yes	Yes	Yes
SNUC1	-0.580465	-0.350807	-0.284915	No	No	Yes	Yes
SNUC4	-0.559394	-0.446936	-0.361746	No	No	No	No
SNUC5	0.330217	-0.152716	0.196584	No	No	No	No
SSP25	0.702764	0.502659	0.5657	No	No	Yes	Yes
ST486	-0.608592	-0.394086	-0.439111	No	No	No	No
SU8686	0.336812	-0.197806	0.118089	No	Yes	No	Yes
SUDHL1	-0.524049	-0.423682	-0.330109	No	No	No	No
SUDHL10	-0.47327	-0.301698	-0.291708	No	No	No	No
SUDHL4	-0.49133	-0.339433	-0.308849	No	No	No	No
SUDHL5	-0.574436	-0.273948	-0.379369	No	No	No	No
SUDHL8	-0.668135	-0.406454	-0.429147	No	No	No	No
SUIT2	-0.238471	0.0491353	-0.0673747	No	No	No	No
SUM102PT	0.566461	0.380472	0.543018	No	No	No	No
SUM1315MO2	0.304871	0.346082	0.168933	No	Yes	No	Yes
SUM149PT	0.286483	0.0288838	0.337854	No	No	Yes	Yes
SUM159PT	0.470222	0.38254	0.449192	No	No	No	No
SUM185PE	-0.0921247	-0.279529	-0.00109549	No	No	No	No
SUM190PT	-0.336579	-0.349023	-0.0636308	No	No	No	No
SUM229PE	0.301554	0.374658	0.381333	No	Yes	No	Yes
SUM52PE	0.0247068	-0.307542	-0.139665	No	Yes	No	Yes
SUPM2	-0.65363	-0.494517	-0.394932	No	No	No	No
SUPT1	-0.701782	-0.501	-0.465595	No	No	No	No
SUSA	-0.312285	-0.196641	-0.0191722	No	No	No	No
SW1088	0.269026	0.492959	0.286564	Yes	No	No	No
SW1116	0.113706	-0.140957	0.294065	No	No	No	No
SW1271	0.498781	0.358953	0.46121	No	No	Yes	Yes
SW1463	-0.42733	-0.318104	-0.216238	No	No	No	No
SW156	0.541082	0.45527	0.301579	No	No	No	No
SW1573	0.624431	0.469976	0.391448	No	No	Yes	Yes
SW1990	0.54695	0.365661	0.564035	No	No	No	No
SW403	-0.523307	-0.325667	-0.42143	No	No	No	No
SW48	-0.212333	-0.350673	-0.355298	No	No	Yes	Yes
SW579	0.555462	0.46445	0.153312	No	No	No	No
SW620	-0.588652	-0.431173	-0.409841	No	No	No	No
SW626	0.183589	0.0175702	0.363744	Yes	No	Yes	Yes
SW756	0.0568862	0.210038	-0.169672	No	No	No	No
SW837	-0.326911	-0.332673	-0.186916	No	No	Yes	Yes
SW948	-0.588177	-0.443311	-0.365755	No	No	No	No
SW954	0.580005	0.340907	0.5115	No	Yes	No	Yes
SW982	0.475148	0.510638	0.522963	Yes	Yes	No	Yes
SYO1	0.00772127	0.11601	-0.347587	No	No	No	No
T24	0.642132	0.539806	0.576395	No	Yes	No	Yes
T3M3	-0.123695	-0.286875	-0.12416	No	Yes	Yes	Yes
T3M4	0.0472089	-0.263614	0.152401	No	No	No	No
T3M5	0.450067	0.276545	0.52648	No	Yes	No	Yes
T47D	-0.401784	-0.499081	-0.404561	No	No	No	No
T84	-0.324771	-0.317803	0.0715325	No	No	No	No
T98G	0.46142	0.277693	0.0704757	No	No	No	No
TANOUE	-0.67648	-0.497161	-0.490773	No	No	No	No
TASK1	-0.505134	-0.314771	-0.447853	No	No	No	No
TC106	-0.522141	-0.125719	-0.371866	No	No	No	No
TC138	-0.436934	-0.117053	-0.489874	No	No	No	No
TC205	-0.610104	-0.430843	-0.507072	No	No	No	No
TC71	-0.684162	-0.321892	-0.493405	No	No	No	No
TCCPAN2	-0.142041	0.183379	-0.0818328	No	Yes	No	Yes
TCCSUP	0.333196	-0.184153	0.240783	No	No	No	No
TDOTT	-0.533569	-0.457453	-0.490025	No	No	No	No
TE1	0.5776	0.186015	0.469696	No	No	No	No
TE10	0.340615	0.197601	0.377988	No	No	No	No
TE11	0.357472	0.112019	0.330144	No	No	No	No
TE4	-0.0495369	-0.212387	-0.0946894	No	No	No	No
TE5	0.34557	0.148613	0.0815472	No	Yes	No	Yes
TE6	-0.22176	-0.295301	-0.422353	No	No	No	No
TE8	0.145058	0.0255124	0.0384334	No	No	No	No
TE9	0.195545	-0.153549	-0.106905	No	No	No	No
TEN	0.1863	0.021003	0.139552	No	No	Yes	Yes
TF1	-0.62949	-0.376558	-0.534358	No	No	No	No
TFK1	0.177237	0.0348684	0.0399016	No	No	No	No
TGBC18TKB	0.378183	0.245925	0.434192	No	No	No	No
TGBC1TKB	0.539615	-0.0229635	0.53132	No	No	No	No
TGBC52TKB	0.53893	0.477476	0.418299	Yes	Yes	No	Yes
TGW	-0.532923	-0.386364	-0.498783	No	No	No	No
THP1	-0.567013	-0.344973	-0.44607	No	No	No	No
TKKK	-0.117889	-0.209997	0.259665	No	No	No	No
TM31	0.5879	0.488651	0.310063	No	No	No	No
TN2	-0.431237	-0.32594	-0.347423	No	No	No	No
TO14	0.226122	0.102482	-0.0138394	No	Yes	No	Yes
TOV112D	-0.265099	-0.406813	-0.421718	No	No	No	No
TOV21G	0.387221	0.377186	0.272541	No	No	No	No
TT1TKB	0.148479	-0.015829	0.243663	No	No	No	No
TT2609C02	0.450143	0.206335	0.421017	No	No	No	No
TTC442	0.461065	0.382662	0.462795	No	No	No	No
TTC549	0.0649796	-0.13975	-0.328608	No	No	No	No
TTC709	-0.130912	-0.0976316	-0.358965	No	No	Yes	Yes
TUHR10TKB	0.586156	0.439228	0.3863	No	No	No	No
TUHR14TKB	0.570096	0.292267	0.297089	No	Yes	No	Yes
TUHR4TKB	0.621448	0.42808	0.516197	No	No	No	No
TYKNU	-0.316384	0.262794	0.0635119	No	No	No	No
U118MG	0.188314	0.284867	0.116347	No	Yes	No	Yes
U251MG	0.158662	0.159532	-0.298375	Yes	Yes	No	Yes
U251MGDM	-0.396524	-0.163638	-0.424557	No	No	No	No
U2904	-0.66699	-0.576389	-0.4793	No	No	No	No
U2OS	0.0776405	0.235003	0.311146	No	No	Yes	Yes
U343	0.222619	0.24188	-0.126436	No	No	No	No
U87MG	0.19751	0.221671	0.11362	No	No	No	No
U937	-0.701669	-0.382541	-0.477939	No	No	No	No
UACC257	-0.391196	-0.0971004	-0.414119	No	No	No	No
UACC62	-0.392196	0.157862	-0.442214	No	No	No	No
UACC893	-0.314587	-0.365342	-0.215713	No	No	No	No
UBLC1	0.422215	0.0997897	0.432597	No	No	No	No
UHO1	-0.629051	-0.487495	-0.422328	No	No	No	No
UMRC3	0.604966	0.416041	0.50243	No	Yes	No	Yes
UMRC7	0.627002	0.407182	0.46066	Yes	No	No	No
UMUC1	0.576253	0.218831	0.287061	No	Yes	No	Yes
UMUC10	-0.264669	-0.164287	-0.0793499	Yes	No	No	No
UMUC11	0.445122	0.45296	0.482584	No	No	No	No
UMUC13	0.334902	0.317109	0.398256	Yes	No	No	No
UMUC14	0.405407	-0.0370293	0.29939	No	No	No	No
UMUC16	0.530715	0.306208	0.476135	No	No	Yes	Yes
UMUC3	0.405165	0.411689	0.356125	No	Yes	No	Yes
UMUC5	0.364845	0.209146	0.254126	No	No	No	No
UMUC6	0.197826	-0.278318	0.114323	Yes	No	No	No
UMUC7	-0.205687	-0.0636508	0.12252	No	No	Yes	Yes
UMUC9	-0.481779	-0.0903879	-0.250182	Yes	No	No	No
UOK101	0.430713	0.413368	0.282921	No	Yes	No	Yes
UPCISCC026	0.616342	0.539739	0.579528	Yes	No	No	No
UPCISCC029A	0.584499	0.367055	0.454065	No	Yes	Yes	Yes
UPCISCC040	0.313494	-0.154546	0.326714	No	Yes	No	Yes
UPCISCC074	0.385169	-0.246833	0.173397	No	No	No	No
UPCISCC111	0.581832	0.163565	0.443937	Yes	No	Yes	Yes
UPCISCC116	0.508392	0.513154	0.58099	No	No	No	No
UPCISCC131	0.514605	0.321023	0.531037	No	Yes	No	Yes
UPCISCC152	-0.488438	-0.0224181	-0.388081	No	No	No	No
UPCISCC154	0.456443	0.175008	0.366141	No	No	No	No
UPCISCC200	0.421747	-0.152776	0.301639	Yes	No	Yes	Yes
UPMD1	-0.328679	0.073646	-0.322282	No	No	No	No
UW228	0.299155	0.466679	0.218631	No	No	No	No
UWB1289	0.505681	0.392632	0.520142	Yes	Yes	Yes	Yes
VAESBJ	0.15234	0.46618	0.175586	No	No	No	No
VCAP	-0.501047	-0.424557	-0.343766	No	No	No	No
VMCUB1	0.173158	-0.174635	0.0499423	No	Yes	No	Yes
VMRCRCW	0.462139	0.335571	0.231906	No	No	No	No
VP229	0.0444429	0.131866	0.211542	No	No	No	No
WAOSEL	-0.384642	-0.188764	-0.115462	No	No	No	No
WERIRB1	-0.670773	-0.390317	-0.467646	No	No	No	No
WM115	0.219361	0.134963	-0.329375	No	No	No	No
WM1799	-0.144155	0.335341	-0.286325	No	No	No	No
WM2664	-0.275092	0.319491	-0.41533	No	No	No	No
WM3211	0.629663	0.439216	0.511634	Yes	Yes	No	Yes
WM3772F	-0.192466	0.0249954	-0.256743	No	No	No	No
WM793	0.684229	0.533475	0.559745	No	No	No	No
WM88	-0.36363	-0.175225	-0.479198	No	No	No	No
WM983B	-0.224968	0.203322	-0.229915	No	Yes	No	Yes
WPE1NA22	0.171107	-0.236289	0.23559	No	No	No	No
WSUNHL	-0.679794	-0.417226	-0.351997	No	No	No	No
127399	0.5504	0.404649	0.285374	No	No	Yes	Yes
143B	0.593053	0.567029	0.514741	No	No	No	No
170MGBA	0.324036	0.330324	0.0780303	No	No	No	No
22RV1	-0.667301	-0.528605	-0.408907	No	No	No	No
2313287	-0.416045	-0.422912	-0.376652	No	No	No	No
253J	0.377997	0.377541	0.297237	No	Yes	No	Yes
42MGBA	0.474251	0.457125	0.339171	No	No	No	No
5637	0.364457	0.0967429	0.543219	No	No	Yes	Yes
59M	0.627273	0.408993	0.57596	No	No	No	No
639V	-0.113188	-0.10197	0.165135	No	No	Yes	Yes
647V	0.642229	0.195608	0.503906	No	No	No	No
697	-0.54237	-0.285455	-0.360275	No	No	No	No
769P	0.376411	0.316949	0.400726	No	No	No	No
786O	0.536151	0.446479	0.482853	No	Yes	No	Yes
8305C	0.49908	0.388688	0.463084	No	Yes	Yes	Yes
8505C	0.628236	0.559232	0.657739	Yes	Yes	No	Yes
8MGBA	-0.165739	-0.196303	-0.321679	No	Yes	No	Yes
93T449	0.451608	0.37508	0.347118	No	Yes	No	Yes
94T778	0.625488	0.413701	0.611398	Yes	Yes	Yes	Yes
9505BIK	0.276323	-0.119696	0.172705	Yes	No	Yes	Yes
95T1000	0.542288	0.462346	0.514282	Yes	Yes	Yes	Yes
Y79	-0.585782	-0.313289	-0.419678	No	No	No	No
YAMATO	-0.52375	-0.190303	-0.503518	No	No	No	No
YAPC	-0.0105024	-0.283882	-0.208056	Yes	No	No	No
YD15	0.498933	0.37407	0.528174	No	No	Yes	Yes
YD38	0.541776	0.24442	0.529153	Yes	Yes	No	Yes
YD8	0.597512	0.28372	0.382347	Yes	Yes	No	Yes
YH13	0.474982	0.399922	0.250427	No	Yes	No	Yes
YKG1	-0.300868	-0.258908	-0.485718	Yes	Yes	No	Yes
YSCCC	-0.275766	-0.479487	-0.265955	No	No	No	No
YUHOIN0650	0.540605	0.459771	0.498774	No	No	Yes	Yes
ZR751	-0.55608	-0.455683	-0.392733	No	No	Yes	Yes
